# Supplementary material for: Angiopoietin–TIE2 feedforward circuit promotes PIK3CA-driven venous malformations
Source: Nat Cardiovasc Res. 2025 May 23;4(7):801–20. doi: 10.1038/s44161-025-00655-9 (PMC12259471; doi:10.1038/s44161-025-00655-9)
Supplement: Supplementary file 2 — Clinical features of individuals with VMs associated with PIK3CA or TEK mutations. [file 44161_2025_655_MOESM2_ESM.xlsx]

## Sheet: Supplementary Table 1
Supplementary Table 1. Clinical features of patients with VM associated with PIK3CA or TEK mutations.
ID	Mutation*	Gender	Age at biopsy (years)	Location	Diagnosis	Clinic#
C1	-	F	68	Nose	Normal skin, with skin adnexae, mild folliculitis	BE
C2	-	M	60	Abdomen	Normal skin, with skin adnexae, no folliculitis	BE
P1	PIK3CA p.(Glu545Lys)	F	2	Forearm	Mixed LM-VM	GE
P2	PIK3CA p.(Glu542Lys)	M	35	Skin thigh	CLOVES	GE
P3	PIK3CA p.(His1047Arg)	M	17	Thigh	VM	BE
P4	PIK3CA p.(His1047Arg)	M	36	Left shoulder (partially intramuscular)	VM	BE
P5	PIK3CA p.(His1047Arg)	F	41	Right paralumbar	VM	BE
P6	PIK3CA p.(His1047Arg)	M	11	Abdomen	VM	BE
P7	PIK3CA p.(His1047Arg)	F	12	Finger	VM	BE
T1	TEK p.(Glu1109*)	F	35	Hand	VM	GE
T2	TEK p.(Tyr897His)/p.(Arg918Leu)	F	11	Retroauricular	VM	GE
T3	TEK p.(Glu903Val)/p.(Thr935Ile)	M	17	Tongue	VM	GE
T4	TEK p.(Leu914Phe)	F	36	Right cheek	VM	BE
T5	TEK p.(Leu914Phe)	M	23	Right hand (partially intramuscular)	VM	BE
T6	TEK p.(Leu914Phe)	M	22	Left neck	VM	BE
*First description of the corresponding activating TEK mutations: p.(Tyr897His)/p.(Arg918Leu) and p.(Glu903Val)/p.(Thr935Ile) in78; p.(Leu914Phe) in3;
p.(Glu1109*) not described earlier, 1108* in79. Description of activating PIK3CA mutations: p.(Glu545Lys) and p.(His1047Arg) in64.
#BE, Belgium, Cliniques Universitaires Saint-Luc, Université Catholique de Louvain (UCLouvain), Brussels;
GE, Germany, Children’s Hospital, Medical Center - University of Freiburg, Freiburg
