# Supplementary material for: Angiopoietin–TIE2 feedforward circuit promotes PIK3CA-driven venous malformations
Source: Nat Cardiovasc Res. 2025 May 23;4(7):801–20. doi: 10.1038/s44161-025-00655-9 (PMC12259471; doi:10.1038/s44161-025-00655-9)
Supplement: Supplementary file 3 — Statistical source data for Fig. 1d,f. [file 44161_2025_655_MOESM3_ESM.xlsx]

## Sheet: 1d
Figure 1d: Quantification of vessel area expansion relative to control 2 and 6 weeks following different time points of 4-Hydroxytamoxifen (4-OHT) induction (3,10,20 weeks).
														Ordinary One-way ANOVA, Multiple Comparison: Cre- Ctrl
4-OHT-Induction at 3w (n=/> 3/genotype; N=1): Juvenile 3w														Number of families	1
Experiment ID	mouse ID**	genotype	group	sex	age of analysis	age post-4-OHT	EMCN area in %*	average EMCN area in %	logfold change	Vessel area expansion in % **				Number of comparisons per family	3
LDL85	#63	Pik3caH1047R; Cre+	+4OHT	m	9w	6w	34.57		1.55632	155.632				Alpha	0.05
LDL85	#68	Pik3caH1047R; Cre+	+4OHT	m	9w	6w	30.19		1.23244	123.244
LDL85	#64	Pik3caH1047R; Cre+	+4OHT	m	9w	6w	36.43		1.69386	169.386				Tukey's multiple comparisons test	Mean Diff,	95,00% CI of diff,	Below threshold?	Summary	Adjusted P Value		Exact Adjusted P Value
LDL85	#67	Pik3caH1047R; Cre+	+4OHT	m	9w	6w	34.98		1.58664	158.664				Cre- Ctrl 3wk vs. Cre- Ctrl 10wk	0	-21,65 to 21,65	No	ns	>0,9999	A-B	1
LDL85	#69	Pik3caH1047R; Cre+	+4OHT	f	9w	6w	34.93		1.58294	158.294				Cre- Ctrl 3wk vs. Cre- Ctrl 20wk	0	-25,88 to 25,88	No	ns	>0,9999	A-C	1
LDL85	#71	Pik3caH1047R; Cre+	+4OHT	f	9w	6w	31.85		1.35519	135.519				Cre- Ctrl 10wk vs. Cre- Ctrl 20wk	0	-24,55 to 24,55	No	ns	>0,9999	B-C	1
LDL85	#70	Pik3caH1047R; Cre+	+4OHT	f	9w	6w	27.62		1.0424	104.24
LDL206	#23	Pik3caH1047R; Cre+	+4OHT	m	5w	2w	17.58		0.299975	29.9975				Test details	Mean 1	Mean 2	Mean Diff,	SE of diff,	n1	n2	q	DF
LDL206	#24	Pik3caH1047R; Cre+	+4OHT	m	5w	2w	18.75		0.386492	38.6492				Cre- Ctrl 3wk vs. Cre- Ctrl 10wk	0	0	0	7.056	3	4	0	6
LDL206	#25	Pik3caH1047R; Cre+	+4OHT	f	5w	2w	18.83		0.392408	39.2408				Cre- Ctrl 3wk vs. Cre- Ctrl 20wk	0	0	0	8.433	3	2	0	6
LDL85	#66	Pik3caH1047R; Cre-	Cre- Ctrl	m	9w	6w	13.83		0.0226769	2.26769				Cre- Ctrl 10wk vs. Cre- Ctrl 20wk	0	0	0	8.001	4	2	0	6
LDL85	#65	Pik3caH1047R; Cre-	Cre- Ctrl	m	9w	6w	13.5		-0.00172541	-0.172541
LDL85	#72	Pik3caH1047R; Cre-	Cre- Ctrl	f	9w	6w	13.24	13.5233	-0.0209514	-2.09514				Compact letter display
														Cre- Ctrl 3wk	A
4-OHT-Induction at 10w (n=4/genotype; N=1): Adult 10w														Cre- Ctrl 10wk	A
Experiment ID	mouse ID**	genotype	group	sex	age	age post-4-OHT	EMCN area in %*	average EMCN area in %	logfold change	Vessel area expansion in % **				Cre- Ctrl 20wk	A
LDL242	#15	Pik3caH1047R; Cre+	+4OHT	m	16w	6w	35.13		1.42276	142.276
LDL242	#16	Pik3caH1047R; Cre+	+4OHT	m	16w	6w	31.67		1.18414	118.414				Unpaired t test: 2wk post-4OHT
LDL242	#14	Pik3caH1047R; Cre+	+4OHT	m	16w	6w	35.82		1.47034	147.034				Column E	2wk post-4OHT 10wk
LDL242	#23	Pik3caH1047R; Cre+	+4OHT	f	16w	6w	35.75		1.46552	146.552				vs.	vs,
LDL242	#19	Pik3caH1047R; Cre+	+4OHT	f	12w	2w	18.6		0.282759	28.2759				Column D	2wk post-4OHT 3wk
LDL242	#22	Pik3caH1047R; Cre+	+4OHT	f	12w	2w	15.34		0.057931	5.7931
LDL242	#18	Pik3caH1047R; Cre-	Cre- Ctrl	m	16w	6w	13.02		-0.102069	-10.2069				Unpaired t test
LDL242	#17	Pik3caH1047R; Cre-	Cre- Ctrl	m	16w	6w	12.9		-0.110345	-11.0345				P value	0.5298
LDL242	#20	Pik3caH1047R; Cre-	Cre- Ctrl	f	16w	6w	12.25		-0.155172	-15.5172				P value summary	ns
LDL242	#21	Pik3caH1047R; Cre-	Cre- Ctrl	f	16w	6w	14.5	13.1675	0	0				Significantly different (P < 0.05)?	No
														One- or two-tailed P value?	Two-tailed
														t, df	t=0,7083, df=3
4-OHT-Induction at 20w (n=/> 4 /genotype; N=2): Adult 20w
Experiment ID	mouse ID**	genotype	group	sex	age	ear	age post-4-OHT	EMCN area in %*	average EMCN area in % / -4OHT	logfold change	Vessel area expansion in % (ear)	Vessel area expansion in % ** (mouse)		How big is the difference?
LDL146_a	#83	Pik3caH1047R; Cre+	+4OHT	m	26w	left	6w	31.11		1.73735	173.735	198.328		Mean of column D	35.96
LDL146_a	#83	Pik3caH1047R; Cre+	+4OHT	m	26w	right	6w	36.7		2.22921	222.921			Mean of column E	28.88
LDL146_a	#82	Pik3caH1047R; Cre+	+4OHT	m	26w	left	6w	32.62		1.87022	187.022	173.339		Difference between means (E - D) ± SEM	-7,083 ± 10,00
LDL146_a	#82	Pik3caH1047R; Cre+	+4OHT	m	26w	right	6w	29.51		1.59657	159.657			95% confidence interval	-38,91 to 24,74
LDL146_a	#81	Pik3caH1047R; Cre+	+4OHT	f	26w	left	6w	33.83		1.97668	197.668	184.778		R squared (eta squared)	0.1433
LDL146_a	#81	Pik3caH1047R; Cre+	+4OHT	f	26w	right	6w	30.9		1.71887	171.887
LDL146_b	#22	Pik3caH1047R; Cre+	+4OHT	f	26w	left	6w	32.4		1.85086	185.086	171.007		F test to compare variances
LDL146_b	#22	Pik3caH1047R; Cre+	+4OHT	f	26w	right	6w	29.2		1.56929	156.929			F, DFn, Dfd	11,46, 1, 2
LDL146_b	#18	Pik3caH1047R; Cre+	+4OHT	m	26w	left	6w	25.63		1.25517	125.517	130.312		P value	0.1546
LDL146_b	#18	Pik3caH1047R; Cre+	+4OHT	m	26w	right	6w	26.72		1.35108	135.108			P value summary	ns
LDL146_b	#21	Pik3caH1047R; Cre+	+4OHT	f	26w	left	6w	33.64		1.95996	195.996	190.761		Significantly different (P < 0.05)?	No
LDL146_b	#21	Pik3caH1047R; Cre+	+4OHT	f	26w	right	6w	32.45		1.85526	185.526
LDL146_b	#19	Pik3caH1047R; Cre+	+4OHT	m	26w	left	6w	32.02		1.81742	181.742	174.131		Data analyzed
LDL146_b	#19	Pik3caH1047R; Cre+	+4OHT	m	26w	right	6w	30.29		1.6652	166.52			Sample size, column D	3
LDL146_a	#80	Pik3caH1047R; Cre-	Cre- Ctrl	f	26w	left	6w	10.92		-0.0391553	-3.91553	-13.1544		Sample size, column E	2
LDL146_a	#80	Pik3caH1047R; Cre-	Cre- Ctrl	f	26w	right	6w	8.82		-0.223933	-22.3933
LDL146_b	#20	Pik3caH1047R; Cre-	Cre- Ctrl	m	26w	left	6w	13.69		0.204575	20.4575	13.1544		Ordinary One-way ANOVA, Multiple Comparison: 6wk post-4OHT
LDL146_b	#20	Pik3caH1047R; Cre-	Cre- Ctrl	m	26w	right	6w	12.03	11.365	0.058513	5.8513			Number of families	1
*a/b represent different litters							*measurement performed in ImageJ					**values displayed in the figure		Number of comparisons per family	3
														Alpha	0.05
														Tukey's multiple comparisons test	Mean Diff,	95,00% CI of diff,	Below threshold?	Summary	Adjusted P Value
														6wk post-4OHT 3wk vs. 6wk post-4OHT 10wk	-19.14	-53,96 to 15,67	No	ns	0.3521	F-G
														6wk post-4OHT 3wk vs. 6wk post-4OHT 20wk	-31.1	-60,79 to -1,412	Yes	*	0.0395	F-H
														6wk post-4OHT 10wk vs. 6wk post-4OHT 20wk	-11.96	-46,77 to 22,86	No	ns	0.6533	G-H
														Test details	Mean 1	Mean 2	Mean Diff,	SE of diff,	n1	n2	q	DF
														6wk post-4OHT 3wk vs. 6wk post-4OHT 10wk	143.6	162.7	-19.14	13.4	7	4	2.02	15
														6wk post-4OHT 3wk vs. 6wk post-4OHT 20wk	143.6	174.7	-31.1	11.43	7	7	3.848	15
														6wk post-4OHT 10wk vs. 6wk post-4OHT 20wk	162.7	174.7	-11.96	13.4	4	7	1.262	15
														Compact letter display
														6wk post-4OHT 20wk	A
														6wk post-4OHT 10wk	A B
														6wk post-4OHT 3wk	B

## Sheet: 1f
Figure 1f: Quantification of EMCN+ vessel area relative to Cre- littermate control 4-OHT-induced and treated with VEGF-Grab/Ctrl-Trap AAV.
AAV-VEGF-Grab at 3w and 4-OHT-Induction at 4w (n=/>2/condition; N=1)
Experiment ID*	mouse ID**	treatment	sex	age	genotype	group	EMCN area in %*** (/ear)	average absolute EMCN+ area / experiment	Vessel area expansion in % (ear)	Vessel area expansion in % **** (mouse)
LDL004	#62	Vegf-Grab	m	7w	Pik3caH1047R; Cre+	Pik3caH1047R	44.179		63.2797	51.4659
LDL004	#62	Vegf-Grab	m	7w	Pik3caH1047R; Cre+	Pik3caH1047R	37.786		39.652
LDL004	#63	Vegf-Grab	m	7w	Pik3caH1047R; Cre+	Pik3caH1047R	36.452		34.7217	38.693
LDL004	#64	Vegf-Grab	m	7w	Pik3caH1047R; Cre+	Pik3caH1047R	38.601		42.6642
LDL004	#64	Vegf-Grab	m	7w	Pik3caH1047R; Cre+	Pik3caH1047R	35.929		32.7888	42.6642
LDL004	#66	Vegf-Grab	m	7w	Pik3caH1047R; Cre-	Ctrl	19.61		-27.524	-28.5386
LDL004	#66	Vegf-Grab	m	7w	Pik3caH1047R; Cre-	Ctrl	19.061		-29.5531
LDL004	#67	Vegf-Grab	f	7w	Pik3caH1047R; Cre-	Ctrl	18.751		-30.6988	-26.3709
LDL004	#67	Vegf-Grab	f	7w	Pik3caH1047R; Cre-	Ctrl	21.093		-22.0431
								27.0572
LDL004	#65	Ctrl-Trap	m	7w	Pik3caH1047R; Cre+	Pik3caH1047R	42.229		56.0728	72.3069
LDL004	#65	Ctrl-Trap	m	7w	Pik3caH1047R; Cre+	Pik3caH1047R	51.014		88.541
LDL004	#70	Ctrl-Trap	f	7w	Pik3caH1047R; Cre+	Pik3caH1047R	39.491		45.9535	42.8305
LDL004	#70	Ctrl-Trap	f	7w	Pik3caH1047R; Cre+	Pik3caH1047R	37.801		39.7075
LDL004	#68	Ctrl-Trap	f	7w	Pik3caH1047R; Cre-	Ctrl	28.485		5.27677	10.5175
LDL004	#68	Ctrl-Trap	f	7w	Pik3caH1047R; Cre-	Ctrl	31.321		15.7583
LDL004	#69	Ctrl-Trap	f	7w	Pik3caH1047R; Cre-	Ctrl	24.955		-7.76964	-10.5175
LDL004	#69	Ctrl-Trap	f	7w	Pik3caH1047R; Cre-	Ctrl	23.468	27.0572	-13.2654
* ID indicates individual experiements	** both ears were used						*** measurement performed in ImageJ			****values displayed in the figure
