# Supplementary material for: Angiopoietin–TIE2 feedforward circuit promotes PIK3CA-driven venous malformations
Source: Nat Cardiovasc Res. 2025 May 23;4(7):801–20. doi: 10.1038/s44161-025-00655-9 (PMC12259471; doi:10.1038/s44161-025-00655-9)
Supplement: Supplementary file 4 — Statistical source data for Fig. 2b,c,e–g. [file 44161_2025_655_MOESM4_ESM.xlsx]

## Sheet: 2b,c
Figure 2b,c: Control BEC cluster markers, DEG analysis comparing all clusters - up and downregulated genes.
avg_log2FC threshold = 0.25
markers used in figure 2c are highlighted
Upregulated genes								Downregulated genes								Upregulated genes								Downregulated genes								Upregulated genes								Downregulated genes								Upregulated genes
gene	p_val	avg_log2FC	pct,1	pct,2	p_val_adj	cluster		gene	p_val	avg_log2FC	pct,1	pct,2	p_val_adj	cluster		gene	p_val	avg_log2FC	pct,1	pct,2	p_val_adj	cluster		gene	p_val	avg_log2FC	pct,1	pct,2	p_val_adj	cluster		gene	p_val	avg_log2FC	pct,1	pct,2	p_val_adj	cluster		gene	p_val	avg_log2FC	pct,1	pct,2	p_val_adj	cluster		gene	p_val
Cd36	3.38275e-30	1.56871	1	1	9.85937e-26	aCap		Vwf	1.48003e-26	-2.46691	0.95	0.985	4.3137e-22	aCap		Plvap	4.17795e-14	0.962798	1	0.995	1.21771e-09	vCap		Fabp4	1.54175e-21	-1.37724	1	1	4.49358e-17	vCap		Gm16548	7.92934e-39	4.52724	0.815	0.067	2.31108e-34	Vein		Cav1	9.79077e-18	-1.1985	1	1	2.85362e-13	Vein		Sema3g	2.48917e-20
Rgcc	2.52195e-28	2.56685	0.966	0.866	7.35048e-24	aCap		Csf2rb2	9.71249e-21	-2.65425	0.681	0.936	2.8308e-16	aCap		Scarb1	7.50113e-10	0.668598	1	1	2.18628e-05	vCap		Fabp5	6.41456e-12	-1.57496	0.727	0.905	1.86959e-07	vCap		Cadm3	2.52448e-36	5.33235	0.981	0.258	7.35786e-32	Vein		Cxcl12	4.18603e-17	-1.8745	1	1	1.22006e-12	Vein		Gja5	3.06599e-18
Jup	3.06082e-28	2.15344	1	1	8.92107e-24	aCap		Clu	6.37112e-20	-4.08678	0.891	0.965	1.85693e-15	aCap		Lrat	1.0173e-08	3.49529	0.636	0.427	0.000296502	vCap		Sdpr	3.13211e-09	-0.813148	1	1	9.12884e-05	vCap		Gm16587	3.02638e-33	4.32433	0.741	0.075	8.82069e-29	Vein		Cldn5	4.18603e-17	-3.45083	1	1	1.22006e-12	Vein		Fbln5	6.36968e-18
Mllt4	1.44051e-25	2.3599	0.983	0.931	4.19851e-21	aCap		Il6st	3.85782e-18	-1.97491	0.966	0.995	1.1244e-13	aCap		Atp1b3	1.75725e-08	0.754881	1	0.991	0.000512167	vCap		Pdlim1	4.62871e-09	-1.44481	0.836	0.938	0.000134909	vCap		Selp	6.00204e-27	4.82122	0.963	0.446	1.74935e-22	Vein		Gpihbp1	2.07957e-15	-2.64812	0.981	1	6.06112e-11	Vein		Clu	9.7954e-18
Col4a1	4.88508e-25	1.89138	1	0.985	1.4238e-20	aCap		Syt15	4.47144e-18	-4.13582	0.748	0.876	1.30325e-13	aCap		Rplp0	3.68967e-08	0.443371	1	1	0.00107539	vCap		Jup	7.35877e-08	-1.38458	1	1	0.00214479	vCap		Lrg1	1.21993e-24	2.83825	1	0.955	3.55562e-20	Vein		Sparcl1	2.76374e-15	-0.859174	1	1	8.05519e-11	Vein		Atp2a3	2.18443e-17
Gpihbp1	8.09742e-25	1.46606	1	0.995	2.36007e-20	aCap		Plvap	9.94624e-18	-1.37683	0.992	1	2.89893e-13	aCap		Slc39a10	6.45078e-08	2.11915	0.773	0.626	0.00188014	vCap		Fbln2	9.84756e-08	-1.32313	0.918	0.953	0.00287017	vCap		Ackr1	5.79434e-24	6.85099	0.944	0.64	1.68882e-19	Vein		Cd200	8.40663e-13	-2.1192	0.981	0.989	2.4502e-08	Vein		Cldn5	7.61935e-17
Aqp7	1.94364e-24	2.97586	0.941	0.787	5.66492e-20	aCap		Itgb4	2.7754e-17	-3.01274	0.739	0.926	8.08918e-13	aCap		Vwf	1.37769e-07	0.815725	0.982	0.967	0.00401543	vCap		Dhrs3	1.32364e-07	-1.77701	0.636	0.801	0.00385787	vCap		Slco2a1	7.60051e-21	3.29632	0.963	0.697	2.21525e-16	Vein		Cd36	9.17872e-13	-2.1345	1	1	2.67523e-08	Vein		Gja4	4.32882e-16
Timp4	2.40068e-24	2.26838	0.983	0.931	6.99701e-20	aCap		Lepr	4.98584e-17	-3.91229	0.613	0.837	1.45317e-12	aCap		Abcg2	3.23644e-07	0.767781	0.973	0.986	0.00943294	vCap		S100a11	2.40203e-07	-1.06599	0.873	0.957	0.00700096	vCap		Ehd4	1.08694e-19	2.02612	1	0.91	3.168e-15	Vein		Slc9a3r2	2.11723e-12	-1.59347	0.981	1	6.17089e-08	Vein		Eps8l2	9.79988e-16
Col4a2	2.1543e-20	1.37599	1	1	6.27891e-16	aCap		Entpd1	1.1142e-16	-1.45872	0.975	0.99	3.24745e-12	aCap		Csf2rb2	1.95366e-06	0.981535	0.909	0.806	0.0569413	vCap		Mllt4	8.05956e-07	-1.4798	0.927	0.962	0.0234904	vCap		Il6st	3.84458e-19	1.87247	1	0.981	1.12054e-14	Vein		Jup	2.60389e-12	-3.4312	1	1	7.5893e-08	Vein		Fn1	1.45458e-15
Trp53i11	1.1386e-18	2.1861	0.95	0.856	3.31857e-14	aCap		Vim	3.65905e-15	-0.809157	1	1	1.06647e-10	aCap		Gas5	2.3339e-06	0.798297	0.973	0.91	0.0680238	vCap		Lims2	9.78252e-07	-1.11321	0.918	0.962	0.0285121	vCap		Lgals3	4.65345e-18	2.0542	0.981	0.895	1.3563e-13	Vein		AW112010	2.97876e-12	-3.70648	0.667	0.888	8.6819e-08	Vein		Vegfc	1.86904e-14
Aplnr	3.96474e-18	1.79456	0.992	0.921	1.15556e-13	aCap		Atp1b3	1.72022e-14	-1.16422	0.992	0.995	5.01376e-10	aCap		Cd34	3.51165e-06	0.477841	1	0.995	0.102351	vCap		Ehd1	2.91244e-06	-1.94244	0.818	0.853	0.0848861	vCap		Lepr	1.03372e-16	2.44949	0.981	0.708	3.01289e-12	Vein		Col4a2	3.79688e-12	-2.15413	1	1	1.10664e-07	Vein		Egfl8	3.30233e-14
Mgll	1.89799e-17	1.29818	1	0.975	5.53189e-13	aCap		mt-Nd5	7.63398e-13	-0.814353	1	1	2.225e-08	aCap		Rb1	4.58362e-06	1.067	0.864	0.739	0.133594	vCap		Aqp7	5.85305e-06	-1.85174	0.818	0.858	0.170593	vCap		Spint2	3.19082e-15	1.89952	0.963	0.779	9.29996e-11	Vein		Lgals3bp	3.80055e-11	-3.31527	0.833	0.906	1.10771e-06	Vein		Gm20460	6.40889e-14
Gm26714	8.78346e-16	3.04285	0.655	0.322	2.56003e-11	aCap		Timp2	1.04445e-12	-2.88074	0.908	0.97	3.04414e-08	aCap		mt-Nd5	6.28031e-06	0.420109	1	1	0.183046	vCap		Ctsd	6.66324e-06	-0.967612	0.945	0.972	0.194207	vCap		Mmp2	3.25279e-15	3.84311	0.926	0.693	9.48059e-11	Vein		Col4a1	1.86339e-10	-2.42498	0.981	0.993	5.43104e-06	Vein		Eln	3.74991e-13
1810011O10Rik	1.87281e-15	3.09798	0.824	0.619	5.4585e-11	aCap		Lgals3	6.88309e-12	-2.44597	0.891	0.921	2.00614e-07	aCap		D330041H03Rik	6.601e-06	2.10719	0.791	0.635	0.192393	vCap		Aplnr	6.77663e-06	-1.05726	0.909	0.967	0.197512	vCap		Ptgs1	4.18972e-15	3.16074	0.833	0.397	1.22114e-10	Vein		Sparc	3.30459e-10	-0.573126	1	1	9.63156e-06	Vein		Car7	5.05079e-13
Sdpr	7.38646e-15	1.00966	1	1	2.15286e-10	aCap		mt-Atp8	2.24022e-11	-0.409639	1	1	6.52934e-07	aCap		C130074G19Rik	6.98008e-06	1.21524	0.9	0.758	0.203441	vCap		Igf2	7.84523e-06	-5.22561	0.327	0.536	0.228657	vCap		Sele	6.83521e-15	4.0488	0.667	0.247	1.99219e-10	Vein		Lama4	1.19654e-09	-2.73993	0.87	0.94	3.48745e-05	Vein		Bmx	1.13211e-12
Gm26588	1.06298e-14	1.13801	0.891	0.653	3.09817e-10	aCap		Olfml2a	2.45282e-11	-2.97614	0.681	0.832	7.149e-07	aCap		Gm17541	7.61125e-06	0.653751	0.355	0.137	0.221837	vCap		Myadm	1.13344e-05	-0.956944	1	0.991	0.330353	vCap		Rasa4	1.13772e-14	1.55443	0.981	0.963	3.31601e-10	Vein		Tmprss11a	2.67354e-09	-2.07532	0.111	0.547	7.79231e-05	Vein		Fbln2	2.2827e-12
Hspg2	2.09421e-14	1.49709	0.983	0.946	6.10379e-10	aCap		mt-Cytb	2.74649e-11	-0.437271	1	1	8.00492e-07	aCap		Fam13c	1.12002e-05	1.10868	0.782	0.678	0.326442	vCap		Jam2	1.26552e-05	-0.662534	0.955	0.981	0.368848	vCap		Ctnnal1	1.58588e-13	3.01037	0.944	0.801	4.6222e-09	Vein		Timp4	6.37406e-09	-4.32332	0.889	0.963	0.000185778	Vein		Ace	5.39326e-11
Nrp1	4.93456e-14	1.04925	1	0.995	1.43823e-09	aCap		Rplp0	3.75363e-11	-0.607227	1	1	1.09403e-06	aCap		2023-03-02	1.14613e-05	0.888353	0.982	0.953	0.334051	vCap		Cd59a	1.3422e-05	-1.52023	0.336	0.559	0.391197	vCap		RP23-454A14,10	1.59796e-13	2.74869	0.574	0.154	4.65741e-09	Vein		Cdh13	6.51146e-09	-1.28014	1	0.996	0.000189783	Vein		Stmn2	6.56605e-11
Slc28a2	1.04862e-13	5.14354	0.571	0.262	3.0563e-09	aCap		Rpl4	3.75363e-11	-0.657814	1	1	1.09403e-06	aCap		Gm1848	1.65478e-05	0.794822	0.182	0.038	0.482302	vCap		Timp4	1.37491e-05	-0.982965	0.936	0.957	0.40073	vCap		Gm15701	2.58791e-13	1.53574	0.907	0.614	7.54272e-09	Vein		Cdc42ep1	1.06791e-08	-1.84603	0.944	0.97	0.000311253	Vein		Igfbp4	7.08984e-11
Fscn1	1.0817e-13	1.52063	0.941	0.827	3.15273e-09	aCap		Rps20	4.10003e-11	-0.656733	0.992	0.995	1.195e-06	aCap		Rps2	1.73218e-05	0.408878	0.991	0.986	0.504862	vCap		Rgcc	1.44961e-05	-1.16669	0.873	0.919	0.422504	vCap		Apoe	2.81287e-13	0.966178	1	1	8.19839e-09	Vein		Ptp4a3	2.92936e-08	-2.95039	0.815	0.88	0.000853791	Vein		Bsg	9.22291e-11
Dusp3	6.41936e-13	1.26643	0.992	0.97	1.87099e-08	aCap		mt-Nd4	4.15202e-11	-0.639495	1	1	1.21015e-06	aCap		Rpl13a-ps1	1.75362e-05	0.644942	0.5	0.27	0.511109	vCap		Gm26714	1.8374e-05	-1.8254	0.318	0.512	0.535528	vCap		Ret	5.26786e-13	3.94814	0.741	0.348	1.53537e-08	Vein		Ctnnbip1	4.18209e-08	-3.644	0.648	0.835	0.00121891	Vein		Htra1	1.291e-10
Fabp4	7.16299e-13	0.775885	1	1	2.08773e-08	aCap		mt-Atp6	1.00256e-10	-0.418899	1	1	2.92205e-06	aCap		Rpl36-ps2	1.87353e-05	0.593967	0.291	0.104	0.546058	vCap		Tubb2a	2.44163e-05	-1.37248	0.627	0.758	0.711637	vCap		Grina	1.17809e-12	1.80894	0.981	0.925	3.43366e-08	Vein		Dll4	5.15361e-08	-2.46217	0.722	0.891	0.00150207	Vein		Agpat1	4.20312e-10
Ptrf	1.84732e-12	0.606507	1	1	5.38419e-08	aCap		Tagln	1.7232e-10	-2.44815	0.647	0.812	5.02243e-06	aCap		Galnt15	1.91635e-05	0.931942	0.891	0.858	0.55854	vCap		Tuba1a	2.89763e-05	-0.776397	0.891	0.967	0.844544	vCap		Vwf	2.34695e-12	1.24559	1	0.966	6.84041e-08	Vein		Ly6c1	6.86376e-08	-0.433497	1	1	0.00200051	Vein		Arl15	6.31028e-10
Cdh13	5.63191e-12	0.834801	0.992	1	1.64148e-07	aCap		Rasa4	1.77628e-10	-1.71045	0.966	0.965	5.17715e-06	aCap		Rpl21	1.95791e-05	0.370438	0.982	0.991	0.570653	vCap		Fbln5	3.4202e-05	-3.30607	0.864	0.924	0.996853	vCap		Igfbp4	3.04556e-12	1.58153	0.981	0.94	8.87658e-08	Vein		Rgcc	1.13391e-07	-4.47611	0.852	0.914	0.00330491	Vein		Mllt3	7.24874e-10
Dhrs3	6.08101e-12	1.84745	0.882	0.663	1.77237e-07	aCap		Lrg1	3.05137e-10	-2.41955	0.966	0.96	8.89352e-06	aCap		Csf2rb	2.16323e-05	1.03418	0.882	0.796	0.630494	vCap		Gpr17	3.55683e-05	-1.05825	0.636	0.758	1	vCap		Pdia5	5.69981e-12	1.83307	0.889	0.712	1.66127e-07	Vein		Ehd2	1.159e-07	-1.17917	1	0.996	0.00337803	Vein		RP23-8L20,6	9.62313e-10
Tcf15	6.72108e-12	2.34653	0.697	0.431	1.95893e-07	aCap		Rpl13a	3.47258e-10	-0.535464	1	1	1.01212e-05	aCap		Wdr89	2.23018e-05	1.67644	0.709	0.517	0.650008	vCap		Ptprb	3.97875e-05	-0.483652	0.982	0.991	1	vCap		Golm1	1.10987e-11	2.45946	0.815	0.449	3.23482e-07	Vein		Tspan13	1.76356e-07	-0.723209	1	1	0.00514008	Vein		Gkn3	1.19976e-09
Cd200	8.05201e-12	0.962673	1	0.98	2.34684e-07	aCap		Slco2a1	4.0553e-10	-3.82705	0.639	0.802	1.18196e-05	aCap		Tgfbr3	2.42089e-05	1.3542	0.855	0.787	0.705593	vCap		Rab11a	4.02267e-05	-0.617963	0.973	1	1	vCap		Fth1	1.51148e-11	0.585202	1	1	4.40537e-07	Vein		Cd81	2.7141e-07	-0.643238	1	0.996	0.00791052	Vein		Kcnn4	2.18382e-09
Myadm	1.2198e-11	1.28305	1	0.99	3.55522e-07	aCap		Gm26377	4.30791e-10	-0.422489	1	1	1.25558e-05	aCap		Hsp25-ps1	2.953e-05	0.426348	0.873	0.706	0.86068	vCap		Cd36	4.84275e-05	-0.668663	1	1	1	vCap		Plvap	1.80395e-11	0.985498	1	0.996	5.2578e-07	Vein		Mast4	2.74245e-07	-2.05923	0.537	0.79	0.00799314	Vein		Podxl	2.35573e-09
Mcf2l	1.5113e-11	1.55834	0.824	0.653	4.40483e-07	aCap		Igfbp4	5.494e-10	-3.00666	0.899	0.975	1.60128e-05	aCap		Itgb4	3.71896e-05	0.990693	0.936	0.815	1	vCap		Mgll	5.19617e-05	-0.748814	0.973	0.991	1	vCap		Amigo2	5.04043e-11	3.58637	0.611	0.217	1.46908e-06	Vein		Ablim3	4.59949e-07	-2.87076	0.815	0.891	0.0134057	Vein		B230206H07Rik	3.48887e-09
Lims2	2.17637e-11	1.33495	0.958	0.941	6.34323e-07	aCap		Cd9	5.51006e-10	-0.756851	1	1	1.60596e-05	aCap		Rpl19	4.22591e-05	0.354405	0.982	1	1	vCap		Dst	6.19611e-05	-0.585146	0.918	0.953	1	vCap		Pam	5.91467e-11	1.23365	1	0.97	1.72389e-06	Vein		Gja1	4.95549e-07	-3.10855	0.889	0.921	0.0144433	Vein		RP23-315E2,1	4.37879e-09
Tmem204	2.44822e-11	1.22333	0.983	0.916	7.13557e-07	aCap		Bsg	6.50439e-10	-0.774908	1	1	1.89577e-05	aCap		Syt15	4.58398e-05	0.879678	0.864	0.81	1	vCap		Ceacam1	6.93348e-05	-0.876661	0.673	0.82	1	vCap		Lbp	1.7531e-10	4.5618	0.907	0.914	5.1096e-06	Vein		Rb1	5.0471e-07	-2.01905	0.611	0.816	0.0147103	Vein		Jag1	5.99102e-09
Tspan13	2.81716e-11	0.60284	1	1	8.21091e-07	aCap		mt-Nd6	7.79117e-10	-0.797658	0.958	0.98	2.27081e-05	aCap		Col13a1	4.9891e-05	3.37297	0.318	0.147	1	vCap		Gnas	7.92979e-05	-0.417297	0.991	1	1	vCap		Tmem252	2.2192e-10	3.97621	0.685	0.39	6.46808e-06	Vein		Dusp3	6.00086e-07	-1.61922	0.963	0.981	0.0174901	Vein		Igf2	8.4359e-09
Gstm1	4.54959e-11	1.71401	0.908	0.787	1.32602e-06	aCap		Rpl6	8.76689e-10	-0.712147	0.992	1	2.5552e-05	aCap		Apoe	7.44124e-05	0.427478	1	1	1	vCap		Tppp3	9.22314e-05	-1.79589	0.909	0.957	1	vCap		Bgn	4.1876e-10	2.4668	0.926	0.861	1.22052e-05	Vein		Itpkb	9.07065e-07	-2.95223	0.63	0.801	0.0264373	Vein		Ccnd2	1.57317e-08
Ehd2	6.79625e-11	0.776575	1	0.995	1.98083e-06	aCap		Gm15701	9.59634e-10	-1.85493	0.546	0.733	2.79695e-05	aCap		Itih5	7.68069e-05	1.48594	0.845	0.829	1	vCap		Gm20721	9.83774e-05	-0.410907	0.991	1	1	vCap		Cyp4b1	4.91536e-10	2.2879	0.833	0.659	1.43263e-05	Vein		Ric1	1.21393e-06	-2.13572	0.481	0.719	0.0353813	Vein		Amd1	1.60484e-08
Cav1	8.57097e-11	0.492631	1	1	2.49809e-06	aCap		Eln	9.76469e-10	-2.72185	0.866	0.926	2.84602e-05	aCap		Lpar6	8.22805e-05	1.09967	0.945	0.863	1	vCap		Aqp1	0.000100981	-0.631489	1	1	1	vCap		Tagln	1.37544e-09	2.01963	0.87	0.727	4.00886e-05	Vein		Cd38	1.2297e-06	-1.98979	0.648	0.869	0.0358409	Vein		Cmip	1.89539e-08
Ablim3	2.08127e-10	1.64427	0.916	0.856	6.06608e-06	aCap		Pdia5	1.01241e-09	-1.86004	0.622	0.812	2.95078e-05	aCap		Fxyd5	8.31593e-05	0.463141	0.991	1	1	vCap		Marcks	0.000111587	-1.42648	0.591	0.73	1	vCap		Il1r1	1.47541e-09	2.61676	0.593	0.221	4.30023e-05	Vein		Egfl7	1.30868e-06	-0.462857	1	1	0.0381429	Vein		Sox17	1.99709e-08
Kcna5	3.16171e-10	3.53093	0.487	0.203	9.21511e-06	aCap		Apoe	1.15189e-09	-0.810822	1	1	3.35729e-05	aCap		Gm27597	0.000128756	0.337009	0.945	0.962	1	vCap		AC147560,1	0.000115205	-0.551808	0.773	0.915	1	vCap		Dnm3	1.79184e-09	1.79377	0.815	0.502	5.2225e-05	Vein		Mcf2l	1.46145e-06	-3.85262	0.63	0.734	0.0425954	Vein		Eogt	2.33627e-08
Nrep	3.38322e-10	1.01529	0.966	0.946	9.86074e-06	aCap		Rpl32	1.94742e-09	-0.558715	0.983	1	5.67594e-05	aCap		Rpl12	0.000139796	0.607865	0.955	0.886	1	vCap		Igfbp3	0.000136718	-1.34617	0.773	0.815	1	vCap		Rpl4	2.71842e-09	0.632257	1	1	7.92311e-05	Vein		Sox17	2.01379e-06	-1.9937	0.796	0.903	0.0586938	Vein		Gm15156	4.28317e-08
Efr3b	3.56877e-10	1.89589	0.773	0.594	1.04015e-05	aCap		Rps2	2.14307e-09	-0.618159	0.975	0.995	6.24618e-05	aCap		Rpl13a	0.000155709	0.263134	1	1	1	vCap		Ehd2	0.000173221	-0.496958	0.991	1	1	vCap		Nr2f2	3.59642e-09	3.15268	0.778	0.487	0.000104821	Vein		Pcdh1	2.14878e-06	-2.03611	0.519	0.712	0.0626283	Vein		Mannr	4.8159e-08
Ctnnbip1	4.30854e-10	1.49456	0.874	0.762	1.25577e-05	aCap		Ehd4	2.69438e-09	-1.5806	0.874	0.955	7.85304e-05	aCap		St3gal6	0.000165825	0.694505	0.945	0.872	1	vCap		Ptrf	0.00017676	-0.326608	1	1	1	vCap		Cysltr1	3.67093e-09	3.68825	0.519	0.202	0.000106993	Vein		Tm4sf1	2.30929e-06	-0.618596	1	1	0.0673066	Vein		Icam2	5.0431e-08
Ppp1r2	7.05804e-10	1.05288	0.975	0.955	2.05714e-05	aCap		Rpl12	3.32557e-09	-1.1927	0.874	0.931	9.69271e-05	aCap		Rps28	0.000172347	0.326403	0.991	1	1	vCap		Sepw1	0.000196484	-0.470596	1	0.995	1	vCap		Vcan	3.88226e-09	5.80877	0.241	0.03	0.000113152	Vein		Cd93	2.32753e-06	-1.15154	0.963	0.989	0.0678382	Vein		Kcne3	5.20039e-08
AW112010	7.87084e-10	1.20204	0.924	0.807	2.29404e-05	aCap		Rps19	3.4733e-09	-0.530107	0.983	1	0.000101233	aCap		Rpl13	0.000202488	0.279953	0.991	1	1	vCap		Hs3st1	0.000202228	-2.51788	0.627	0.744	1	vCap		Icam1	3.9736e-09	2.81355	0.833	0.603	0.000115815	Vein		Lamb1	2.41675e-06	-3.37935	0.852	0.891	0.0704386	Vein		Cyth3	6.2064e-08
Coro6	7.98537e-10	4.18673	0.546	0.267	2.32742e-05	aCap		Eef1a1	4.48675e-09	-0.341999	1	1	0.000130771	aCap		Gm29236	0.00020527	1.60367	0.655	0.493	1	vCap		Ssu2	0.000277978	-1.86351	0.3	0.479	1	vCap		Gpr182	4.8869e-09	2.85095	0.778	0.551	0.000142434	Vein		Efna1	2.51875e-06	-0.922715	0.963	0.989	0.0734114	Vein		Col5a2	1.02184e-07
Gpr17	1.10744e-09	1.23256	0.807	0.663	3.22774e-05	aCap		mt-Nd1	4.90901e-09	-0.385425	1	1	0.000143078	aCap		Cdc23	0.000214451	0.50588	0.618	0.398	1	vCap		Prr13	0.000290708	-0.851459	0.545	0.744	1	vCap		Prss23	6.86041e-09	2.96864	0.981	0.966	0.000199954	Vein		Aqp7	2.53812e-06	-5.78371	0.796	0.854	0.0739762	Vein		Igfbp3	1.04269e-07
Slc9a3r2	1.12533e-09	0.774133	1	0.995	3.27988e-05	aCap		Fau	5.29021e-09	-0.463745	0.992	1	0.000154189	aCap		Rps18-ps1	0.000221461	0.591206	0.345	0.166	1	vCap		Trp53i11	0.000290976	-1.08668	0.873	0.9	1	vCap		Tmsb10	7.88456e-09	0.731993	1	0.996	0.000229803	Vein		Podxl	2.65957e-06	-1.43185	0.963	0.959	0.0775158	Vein		Col18a1	1.13145e-07
Cxcl12	1.28413e-09	0.600626	1	1	3.74273e-05	aCap		mt-Co1	6.37359e-09	-0.301092	1	1	0.000185765	aCap		Rpl36a	0.000230307	0.533769	0.964	0.938	1	vCap		S100a6	0.00029291	-0.481238	0.991	0.995	1	vCap		Tes	8.56887e-09	2.94652	0.704	0.352	0.000249748	Vein		Fscn1	3.15641e-06	-2.12412	0.778	0.888	0.0919968	Vein		Epas1	1.14126e-07
Chek2	1.84322e-09	3.6666	0.546	0.277	5.37226e-05	aCap		Bmx	7.61299e-09	-3.1178	0.311	0.619	0.000221888	aCap		Cldn34c1	0.000249314	1.82701	0.273	0.114	1	vCap		Igfbp4	0.000293325	-2.43898	0.964	0.938	1	vCap		Nt5e	8.62951e-09	5.79443	0.463	0.157	0.000251516	Vein		Mllt4	3.37459e-06	-2.15566	0.944	0.951	0.0983558	Vein		Ctsd	1.19394e-07
Kdr	2.10238e-09	0.950974	1	0.975	6.1276e-05	aCap		Rps6	1.03756e-08	-0.608172	0.992	0.99	0.000302407	aCap		Rps6	0.000250834	0.341638	0.991	0.991	1	vCap		Gm26588	0.00030126	-0.543052	0.645	0.791	1	vCap		Fbn1	1.09241e-08	2.32619	0.889	0.719	0.000318395	Vein		Gm28045	4.33985e-06	-3.0089	0.537	0.779	0.126489	Vein		Gm11651	1.46371e-07
Sparc	2.60361e-09	0.381711	1	1	7.58849e-05	aCap		Cadm3	1.10142e-08	-5.78295	0.218	0.475	0.00032102	aCap		A4galt	0.000260674	0.891958	0.727	0.564	1	vCap		Fmo1	0.000309035	-1.74662	0.973	0.967	1	vCap		Prss23os	1.29556e-08	2.86966	0.963	0.891	0.000377603	Vein		Ulk4	4.89095e-06	-0.83846	0.889	0.929	0.142552	Vein		Apol7d	2.27221e-07
Gm20659	3.01173e-09	1.27674	0.882	0.718	8.77799e-05	aCap		Slc3a2	1.14102e-08	-0.982501	0.966	0.985	0.000332562	aCap		Eea1	0.000291264	1.19182	0.582	0.379	1	vCap		Abcb1b	0.000316315	-2.42414	0.127	0.299	1	vCap		Timp2	2.11267e-08	1.26604	0.981	0.94	0.00061576	Vein		Ly6c2	5.39528e-06	-1.68519	0.5	0.764	0.157251	Vein		Foxp1	2.70702e-07
Serpinh1	3.96579e-09	0.965789	0.924	0.856	0.000115587	aCap		Rps12	1.25405e-08	-0.736046	0.941	0.98	0.000365507	aCap		Maoa	0.000295499	1.37376	0.736	0.588	1	vCap		Srgn	0.000349757	-0.673205	0.9	0.938	1	vCap		Ifitm2	2.34492e-08	0.607847	1	1	0.00068345	Vein		Tcf15	5.41944e-06	-4.66018	0.315	0.573	0.157955	Vein		H2-D1	2.73709e-07
6330409D20Rik	5.16765e-09	1.22126	0.655	0.356	0.000150616	aCap		Rpl36a	1.41677e-08	-0.907597	0.908	0.97	0.000412933	aCap		Prom1	0.000300017	1.4448	0.755	0.602	1	vCap		1810011O10Rik	0.000374899	-2.01263	0.645	0.72	1	vCap		Aqp1	2.57185e-08	0.729326	1	1	0.000749591	Vein		Ctnnb1	6.04168e-06	-0.866504	1	0.996	0.176091	Vein		Cgnl1	2.93438e-07
C1qtnf9	5.27395e-09	0.903424	0.95	0.941	0.000153715	aCap		Pam	1.41989e-08	-1.28749	0.966	0.98	0.000413842	aCap		Gm26917	0.000390984	0.453452	0.991	1	1	vCap		Slc43a3	0.00041371	-1.17094	0.764	0.848	1	vCap		Gm12174	3.73492e-08	0.699855	0.259	0.041	0.00108858	Vein		Gm20659	7.57485e-06	-1.92343	0.63	0.809	0.220777	Vein		Ptchd1	3.38406e-07
Cdh5	6.46895e-09	0.755284	0.992	0.99	0.000188544	aCap		Gm16548	1.42901e-08	-5.1379	0.034	0.287	0.000416499	aCap		Hmgb3	0.000419191	0.928672	0.509	0.318	1	vCap		Nrp1	0.000422172	-0.481979	1	0.995	1	vCap		Tll1	3.81899e-08	3.94864	0.574	0.292	0.00111308	Vein		Rgs3	8.2273e-06	-2.44328	0.722	0.854	0.239793	Vein		Marveld1	5.09918e-07
Adgrl4	7.04177e-09	0.756225	0.975	0.965	0.000205239	aCap		Rps3a1	1.79077e-08	-0.715221	0.983	0.995	0.000521938	aCap		Rpl10	0.000431348	0.338419	0.991	0.986	1	vCap		Prkcg	0.000425173	-0.643634	0.682	0.796	1	vCap		Cfb	8.0127e-08	2.52939	0.63	0.318	0.00233538	Vein		Tcf4	9.00775e-06	-0.988664	1	0.996	0.26254	Vein		Prom1	5.36633e-07
Ric1	7.3187e-09	1.57371	0.79	0.614	0.000213311	aCap		Cand2	1.99263e-08	-0.659955	0.933	0.97	0.000580772	aCap		Rps18	0.000434455	0.297554	1	1	1	vCap		Vegfc	0.00045014	-1.9928	0.145	0.322	1	vCap		Gm17035	8.70335e-08	0.93808	0.963	0.801	0.00253668	Vein		Rbp7	9.35332e-06	-3.78554	0.5	0.745	0.272612	Vein		Fhl1	5.76523e-07
Gm12002	1.04971e-08	1.67329	0.782	0.584	0.00030595	aCap		mmu-mir-5121	3.63299e-08	-0.443442	1	0.98	0.00105887	aCap		Gm14165	0.000466873	0.467122	0.482	0.284	1	vCap		Smpdl3a	0.000461396	-1.10347	0.5	0.664	1	vCap		Ndrg1	1.03319e-07	0.934889	1	0.97	0.00301135	Vein		Lpar6	1.13609e-05	-1.87497	0.796	0.91	0.331124	Vein		Trpm6	5.93568e-07
Adgrf5	1.29203e-08	0.606795	1	0.995	0.000376574	aCap		Rpsa	4.54746e-08	-0.893079	0.941	0.97	0.0013254	aCap		Gm9817	0.00048629	0.334596	0.891	0.725	1	vCap		Ssh2	0.000558638	-1.3232	0.573	0.716	1	vCap		Kank1	1.11197e-07	2.42436	0.667	0.345	0.00324096	Vein		Mcc	1.24315e-05	-3.15946	0.407	0.659	0.362329	Vein		Pld1	5.96618e-07
Cd38	1.55718e-08	1.39787	0.908	0.787	0.000453856	aCap		Ace	5.60637e-08	-1.62008	0.832	0.886	0.00163403	aCap		Rps15a-ps3	0.000524886	0.38432	0.127	0.028	1	vCap		Hspg2	0.000574086	-0.86252	0.945	0.967	1	vCap		Nuak1	1.50808e-07	1.66946	0.667	0.341	0.00439545	Vein		Gm14207	1.27094e-05	-1.98593	0.259	0.566	0.370429	Vein		Itm2b	6.21755e-07
Gm15419	1.61481e-08	1.68033	0.504	0.228	0.000470653	aCap		Eef1b2	6.41553e-08	-1.12452	0.924	0.955	0.00186987	aCap		Mir7676-1	0.000537493	1.07454	0.336	0.175	1	vCap		Skiv2l2	0.00060222	-0.623049	0.7	0.758	1	vCap		Tacr1	1.5729e-07	2.38885	0.667	0.378	0.00458439	Vein		Fryl	1.44594e-05	-1.6809	0.704	0.843	0.421433	Vein		Lama3	7.83169e-07
Ucp2	1.70989e-08	1.42339	0.966	0.931	0.000498365	aCap		Rpl10a	8.2748e-08	-0.808572	0.95	0.97	0.00241177	aCap		Apobec3	0.000604382	0.879386	0.882	0.81	1	vCap		Chek2	0.00067492	-2.1468	0.264	0.436	1	vCap		Gm20547	1.58006e-07	2.52228	0.63	0.326	0.00460523	Vein		Bst2	1.74609e-05	-1.2289	0.926	0.974	0.508915	Vein		Hacd4	9.42593e-07
Prkcg	1.77065e-08	1.21709	0.849	0.703	0.000516074	aCap		mt-Ts1	8.3961e-08	-0.321779	1	1	0.00244713	aCap		Rpl32	0.000604653	0.283006	1	0.991	1	vCap		Dusp1	0.000688607	-0.612001	0.964	0.976	1	vCap		Bace2	1.75425e-07	2.31815	0.667	0.39	0.00511295	Vein		Igfbp3	2.59455e-05	-3.96075	0.722	0.816	0.756206	Vein		Pdcd4	9.8368e-07
Dgkh	2.68099e-08	0.459769	0.462	0.173	0.000781402	aCap		Rps9	1.05311e-07	-0.514322	1	1	0.00306938	aCap		Cdk6	0.000623669	2.01937	0.6	0.455	1	vCap		Tmem88	0.000731297	-0.463341	0.982	0.991	1	vCap		Slc52a3	1.76253e-07	2.52257	0.667	0.371	0.00513708	Vein		Magix	3.03949e-05	-5.7124	0.13	0.404	0.885889	Vein		Tm4sf1	1.4725e-06
Clic5	3.0505e-08	1.6829	0.815	0.668	0.000889099	aCap		Rps15a	1.08215e-07	-0.733803	0.966	0.985	0.00315403	aCap		Rps13	0.000628613	0.414469	0.955	0.948	1	vCap		Coro6	0.000745568	-2.77155	0.264	0.427	1	vCap		Fabp5	2.07713e-07	1.50683	0.926	0.828	0.006054	Vein		Gm37357	3.17793e-05	-1.05768	0.074	0.371	0.92624	Vein		Cx3cl1	1.75481e-06
Tmprss11a	4.0905e-08	0.934884	0.664	0.361	0.00119222	aCap		Emp3	1.5074e-07	-1.72269	0.723	0.767	0.00439346	aCap		Mctp1	0.000652901	1.60323	0.655	0.521	1	vCap		Gstm1	0.000759317	-1.15832	0.791	0.853	1	vCap		Arl4a	2.28258e-07	1.2793	0.981	0.861	0.00665281	Vein		Gm12002	3.44182e-05	-3.40606	0.5	0.689	1	Vein		Cst3	1.78959e-06
Jam2	4.64743e-08	0.683091	0.992	0.96	0.00135454	aCap		Rpl23	1.55127e-07	-0.697627	1	0.965	0.00452134	aCap		Lmna	0.000654461	0.649638	1	0.986	1	vCap		Ppic	0.000812702	-0.610151	0.964	0.991	1	vCap		Pde9a	2.43949e-07	1.97214	0.63	0.337	0.00711012	Vein		Sdpr	3.53632e-05	-0.982575	1	1	1	Vein		Tox2	1.88368e-06
Ssu2	4.73491e-08	2.12372	0.571	0.327	0.00138004	aCap		Rpl18a	2.00335e-07	-0.423984	1	1	0.00583897	aCap		Acnat1	0.000689898	0.521396	0.191	0.066	1	vCap		Ehd3	0.000825711	-2.22985	0.073	0.223	1	vCap		Rpl6	2.51261e-07	0.603315	1	0.996	0.00732325	Vein		R74862	4.1571e-05	-0.457801	0.907	0.944	1	Vein		Gm27440	2.01611e-06
Gm20511	5.18385e-08	1.43641	0.185	0.015	0.00151088	aCap		Spint2	2.50964e-07	-1.46423	0.739	0.851	0.00731459	aCap		Gbp4	0.000693817	0.775863	0.891	0.872	1	vCap		Ramp2	0.000902508	-0.301986	1	1	1	vCap		Lpcat2	2.60453e-07	4.28317	0.519	0.24	0.00759117	Vein		Sox13	4.70632e-05	-1.24193	0.444	0.697	1	Vein		Prdm16	2.1089e-06
Tppp3	5.75663e-08	1.90191	0.958	0.931	0.00167783	aCap		Ndrg1	2.71233e-07	-0.990417	0.958	0.985	0.00790536	aCap		Gm16897	0.000817575	0.38999	0.945	0.905	1	vCap		Gm20708	0.000909433	-0.994033	0.236	0.412	1	vCap		Isyna1	3.23295e-07	1.78647	0.815	0.648	0.00942276	Vein		Cdh5	4.80079e-05	-0.964165	0.981	0.993	1	Vein		Lox	3.20902e-06
Gm29007	6.35868e-08	2.60691	0.168	0.01	0.0018533	aCap		Rps14	2.81358e-07	-0.426817	0.992	1	0.00820045	aCap		Chchd6	0.000837855	0.639988	0.291	0.133	1	vCap		Dnm3	0.000913434	-0.567198	0.427	0.621	1	vCap		Tmem176b	5.36755e-07	1.1764	0.944	0.873	0.0156443	Vein		Hspa12b	4.8462e-05	-1.10769	0.685	0.801	1	Vein		Emp2	3.26679e-06
Cd81	1.21539e-07	0.451696	1	0.995	0.00354238	aCap		Rps11	2.94694e-07	-0.472572	1	1	0.00858916	aCap		Rps3a1	0.000839134	0.336932	0.991	0.991	1	vCap		Klhdc4	0.000923321	-1.11446	0.073	0.218	1	vCap		Gpx1	5.85279e-07	0.956469	1	0.974	0.0170585	Vein		Prnp	5.18728e-05	-1.29625	0.833	0.914	1	Vein		Scara3	3.50337e-06
Sh2d3c	1.2394e-07	1.17508	0.966	0.891	0.00361235	aCap		Abcg2	3.11684e-07	-0.890155	0.992	0.975	0.00908434	aCap		Rpl10a	0.000925012	0.478923	0.955	0.967	1	vCap		Gm17615	0.000968486	-1.15437	0.136	0.294	1	vCap		Vat1	6.42101e-07	1.38765	0.852	0.629	0.0187147	Vein		2023-09-04	5.66354e-05	-1.52889	0.815	0.929	1	Vein		Sulf1	3.84779e-06
Tuba1a	1.54694e-07	0.854639	0.983	0.916	0.0045087	aCap		Mir7676-1	3.8022e-07	-1.43833	0.076	0.322	0.0110819	aCap		Slc14a1	0.000962918	2.12567	0.345	0.194	1	vCap		Gm37885	0.000975198	-0.799609	0.464	0.621	1	vCap		Cd9	7.20354e-07	0.608587	1	1	0.0209954	Vein		Ifi203	6.08349e-05	-1.30015	0.759	0.88	1	Vein		Tpst1	3.958e-06
Cd300lg	1.93732e-07	0.636071	0.992	0.99	0.0056465	aCap		Rps3	3.80928e-07	-0.524023	0.983	1	0.0111025	aCap		Cenpb	0.000977335	1.37147	0.491	0.318	1	vCap		Nos3	0.00102736	-0.781446	0.909	0.953	1	vCap		2010016I18Rik	8.03448e-07	2.71638	0.111	0.004	0.0234173	Vein		Myo10	0.000111034	-2.73433	0.444	0.652	1	Vein		Alpl	4.66707e-06
Ptp4a3	2.16842e-07	1.16874	0.908	0.847	0.00632007	aCap		Gm26728	5.44805e-07	-0.644605	0.966	0.975	0.0158789	aCap		Slc16a4	0.000978157	2.61007	0.173	0.062	1	vCap		Gm20511	0.00103617	-0.860255	0.009	0.114	1	vCap		Fabp4	8.56502e-07	0.654599	1	1	0.0249636	Vein		Rapgef1	0.000113666	-1.48785	0.704	0.854	1	Vein		Nhsl2	4.85e-06
Fmnl1	3.23227e-07	1.50753	0.387	0.153	0.00942076	aCap		Rpl19	6.57009e-07	-0.462528	1	0.99	0.0191492	aCap		Cand2	0.000980821	0.26577	0.973	0.948	1	vCap		Mall	0.00104259	-0.959013	0.718	0.81	1	vCap		Arrb1	1.07435e-06	2.55428	0.778	0.603	0.0313129	Vein		Lgals9	0.000117855	-0.836121	0.907	0.981	1	Vein		Hey1	5.16571e-06
Cdc42ep1	3.36068e-07	0.815104	0.958	0.97	0.00979504	aCap		B230344G16Rik	7.19914e-07	-2.94045	0.218	0.441	0.0209826	aCap		Gatad2b	0.0010242	0.718265	0.7	0.55	1	vCap		Tes	0.00109033	-1.61197	0.3	0.469	1	vCap		Masp1	1.19027e-06	4.69975	0.185	0.026	0.0346915	Vein		Ptprm	0.000124793	-1.36659	0.796	0.891	1	Vein		Ltbp4	6.05304e-06
Gng11	3.40703e-07	0.550975	1	1	0.00993012	aCap		Fth1	8.06391e-07	-0.38899	1	1	0.0235031	aCap		Plp2	0.00103194	0.617956	0.909	0.863	1	vCap		Enpp1	0.00111233	-0.475189	0.318	0.171	1	vCap		Tspan5	1.24058e-06	2.06084	0.741	0.483	0.0361581	Vein		Rsad2	0.000127314	-6.15112	0.37	0.539	1	Vein		Zfp697	6.83273e-06
Sox7	3.45292e-07	1.01401	0.95	0.906	0.0100639	aCap		Gm26917	8.1155e-07	-0.765187	1	0.995	0.0236534	aCap		Hoxd9	0.00103389	0.797147	0.782	0.701	1	vCap		Ptprr	0.00111249	-1.41562	0.391	0.55	1	vCap		Sepp1	1.34081e-06	0.625665	1	0.996	0.0390792	Vein		Adgrf5	0.000128778	-0.642842	1	0.996	1	Vein		2023-09-11	7.05371e-06
Gm26655	5.3132e-07	2.81852	0.134	0.005	0.0154859	aCap		Mylk	8.34177e-07	-1.47647	0.798	0.832	0.0243129	aCap		Setd4	0.00104065	0.866493	0.336	0.175	1	vCap		Tspan7	0.00112021	-0.352243	0.991	1	1	vCap		Entpd1	1.87834e-06	0.781053	0.981	0.985	0.054746	Vein		Gm26714	0.000131098	-3.51035	0.259	0.483	1	Vein		Tmem158	7.13371e-06
Cyth1	5.46352e-07	2.08831	0.706	0.594	0.015924	aCap		Prom1	8.39714e-07	-2.03343	0.479	0.757	0.0244743	aCap		Nav2	0.00115569	1.38913	0.491	0.327	1	vCap		Tmem184b	0.00121397	-0.993696	0.755	0.787	1	vCap		Gas7	1.90088e-06	3.29536	0.778	0.667	0.0554031	Vein		Uaca	0.000133959	-1.24652	0.611	0.779	1	Vein		Edn1	7.63679e-06
Plod1	6.11595e-07	0.969326	0.992	0.941	0.0178255	aCap		Rps7	9.1583e-07	-0.486644	0.983	1	0.0266928	aCap		Sgce	0.00118844	1.11614	0.682	0.493	1	vCap		Sh2b3	0.00121449	-0.931799	0.718	0.81	1	vCap		mt-Nd4	2.00201e-06	0.583533	1	1	0.0583505	Vein		Cd34	0.000138351	-0.583546	1	0.996	1	Vein		Reps2	7.85989e-06
Itpkb	6.58901e-07	1.15855	0.866	0.718	0.0192043	aCap		Mmp2	1.01399e-06	-4.95215	0.63	0.792	0.0295537	aCap		Prickle3	0.00121443	0.574124	0.873	0.867	1	vCap		Cyth1	0.00121597	-1.31362	0.555	0.678	1	vCap		Vim	2.09979e-06	0.473803	1	1	0.0612004	Vein		Mndal	0.000144755	-1.63214	0.5	0.712	1	Vein		Glul	7.92434e-06
Lama4	9.11632e-07	0.873387	0.966	0.906	0.0265704	aCap		Gm28037	1.06601e-06	-0.651029	0.983	0.98	0.03107	aCap		Cracr2b	0.00129041	0.696436	0.964	0.943	1	vCap		Gm26600	0.00122165	-0.431652	0.355	0.55	1	vCap		Lifr	2.29499e-06	1.11456	0.963	0.843	0.0668897	Vein		Plxnd1	0.000156586	-0.993254	0.796	0.914	1	Vein		Bbip1	8.10463e-06
Spred2	1.02445e-06	1.31181	0.529	0.292	0.0298586	aCap		Ctsc	1.112e-06	-4.30903	0.37	0.554	0.0324103	aCap		C920025E04Rik	0.00134864	0.453472	0.245	0.104	1	vCap		Gm15587	0.00122569	-0.761472	0.782	0.848	1	vCap		Net1	2.33011e-06	2.07954	0.796	0.644	0.0679133	Vein		Zfp36l1	0.000158514	-0.598962	0.963	0.996	1	Vein		Mecom	8.38384e-06
Efnb1	1.08555e-06	1.3297	0.529	0.297	0.0316395	aCap		Gm11651	1.11712e-06	-1.81495	0.445	0.644	0.0325597	aCap		Luc7l	0.00138309	1.43168	0.6	0.479	1	vCap		Fmo2	0.00127677	-1.38523	0.645	0.716	1	vCap		Eng	2.42143e-06	0.598684	1	1	0.070575	Vein		Sorbs3	0.000171922	-1.01886	0.852	0.903	1	Vein		Pik3r3	8.71473e-06
4930523C07Rik	1.11382e-06	1.63444	0.672	0.47	0.0324633	aCap		Lrat	1.1288e-06	-4.08993	0.37	0.574	0.0329001	aCap		Pltp	0.00139166	0.502806	0.982	0.981	1	vCap		Mib1	0.00130262	-0.918053	0.345	0.536	1	vCap		Gm13321	3.16913e-06	0.974291	0.148	0.015	0.0923675	Vein		Wasf2	0.000192068	-0.923668	0.907	0.97	1	Vein		Sox13	8.82005e-06
Nid2	1.1495e-06	1.60315	0.824	0.723	0.0335035	aCap		mt-Ti	1.15861e-06	-0.494443	0.748	0.886	0.0337688	aCap		Sgip1	0.00140884	0.59335	0.909	0.82	1	vCap		Dusp3	0.00130268	-0.636898	0.964	0.986	1	vCap		Plekha7	3.27913e-06	3.28121	0.444	0.202	0.0955736	Vein		Id1	0.000198663	-1.15292	0.944	0.936	1	Vein		Emp3	1.03885e-05
Mir1903	1.27421e-06	1.20243	0.328	0.104	0.037138	aCap		Rps23	1.19034e-06	-0.488917	0.992	0.995	0.0346935	aCap		Tigd3	0.00149523	3.09561	0.164	0.057	1	vCap		Ctsb	0.00140391	-0.505231	0.991	0.972	1	vCap		Gm27845	3.48452e-06	0.709023	0.148	0.015	0.10156	Vein		Ucp2	0.00020649	-1.85233	0.87	0.959	1	Vein		Pcsk5	1.04504e-05
Ets1	1.55186e-06	1.02089	0.941	0.871	0.0452305	aCap		Hoxd9	1.23244e-06	-1.58765	0.639	0.782	0.0359207	aCap		mt-Nd6	0.00162129	0.341431	0.982	0.967	1	vCap		Abcb10	0.0014215	-0.586417	0.091	0.242	1	vCap		Actn1	3.75723e-06	1.47502	0.648	0.356	0.109508	Vein		S100a1	0.000207562	-2.74543	0.315	0.532	1	Vein		Sdc1	1.23115e-05
Papss2	1.6068e-06	1.87344	0.723	0.639	0.0468317	aCap		Csf2rb	1.28884e-06	-1.11987	0.739	0.876	0.0375646	aCap		Stat5a	0.00164424	0.826228	0.445	0.275	1	vCap		Icam2	0.00146029	-0.541808	0.955	0.981	1	vCap		Hs3st1	3.82691e-06	2.17943	0.833	0.678	0.111539	Vein		Notch4	0.000233853	-5.41773	0.407	0.566	1	Vein		Acvrl1	1.38586e-05
Cfl1	1.91696e-06	0.344072	1	1	0.0558718	aCap		Rpl13	1.30373e-06	-0.377011	1	0.995	0.0379985	aCap		RP23-24K16,3	0.00170764	1.93086	0.409	0.289	1	vCap		Ppp1r2	0.001512	-0.607156	0.982	0.953	1	vCap		Syt15	4.04853e-06	1.28893	0.907	0.813	0.117999	Vein		Nrp1	0.000236873	-0.896589	1	0.996	1	Vein		Tmem109	1.38753e-05
Epb4.1l4a	2.0428e-06	1.99408	0.378	0.153	0.0595393	aCap		Rpl17	1.50515e-06	-0.55033	0.983	0.99	0.043869	aCap		Snhg5	0.00181881	0.445748	0.364	0.194	1	vCap		Gmfb	0.00152527	-0.912249	0.382	0.54	1	vCap		Ptk2b	4.20902e-06	2.78851	0.278	0.071	0.122676	Vein		Oaz2	0.000239394	-1.35265	0.889	0.944	1	Vein		Palld	1.47917e-05
Pxdn	2.18064e-06	0.968178	0.941	0.871	0.0635568	aCap		Rpl24	1.72028e-06	-0.645199	0.992	0.985	0.0501394	aCap		Gm17080	0.00186921	0.712959	0.682	0.526	1	vCap		Mir1903	0.00157175	-1.14593	0.091	0.237	1	vCap		Emilin2	4.21136e-06	6.30543	0.241	0.056	0.122744	Vein		Ptrf	0.00025383	-0.478477	1	1	1	Vein		Fbn1	1.56581e-05
Gnas	2.23572e-06	0.508185	1	0.995	0.0651623	aCap		Gm16587	1.85449e-06	-4.53489	0.059	0.262	0.0540509	aCap		Pnpla2	0.00188431	0.888528	0.855	0.758	1	vCap		Acvrl1	0.00168052	-0.696913	0.873	0.896	1	vCap		Gjc2	4.51298e-06	5.4228	0.537	0.292	0.131535	Vein		Flt1	0.00026354	-0.710762	0.963	0.985	1	Vein		Dram1	1.97508e-05
Cav2	2.27723e-06	0.514043	1	0.99	0.066372	aCap		Rps28	1.89344e-06	-0.474609	1	0.995	0.0551862	aCap		Apcdd1	0.00194187	3.27778	0.245	0.128	1	vCap		Myl6	0.00176037	-0.418465	1	0.995	1	vCap		Adamtsl1	4.60397e-06	4.19548	0.444	0.191	0.134187	Vein		Arhgef15	0.000287406	-0.937634	0.944	0.955	1	Vein		RP24-194N1,2	2.05163e-05
Aqp1	2.39157e-06	0.661817	1	1	0.0697047	aCap		Rplp1	1.98922e-06	-0.414643	1	1	0.0579779	aCap		Plxnb2	0.00194515	1.08544	0.591	0.479	1	vCap		Ndufa3	0.00179193	-0.60248	0.673	0.787	1	vCap		Prelp	4.76912e-06	2.37695	0.944	0.929	0.139001	Vein		C920021L13Rik	0.000308563	-1.80845	0.537	0.674	1	Vein		Atp2b2	2.2951e-05
Oaz2	2.5496e-06	1.00989	0.966	0.916	0.0743105	aCap		Rps16	2.27723e-06	-0.397103	1	0.995	0.0663722	aCap		Rpl26	0.00198504	0.267003	0.982	0.991	1	vCap		Rab26	0.0018526	-1.3042	0.109	0.251	1	vCap		Ints3	4.98728e-06	1.93676	0.685	0.464	0.145359	Vein		Kat5	0.000320353	-1.36883	0.148	0.412	1	Vein		Efnb2	2.42501e-05
Gm15587	2.58869e-06	0.876893	0.916	0.772	0.07545	aCap		Tnfrsf1a	2.29082e-06	-0.777609	0.966	0.98	0.0667684	aCap		Rcbtb2	0.00201276	1.67046	0.491	0.346	1	vCap		Phlda3	0.00188973	-2.8206	0.309	0.464	1	vCap		Upp1	5.25673e-06	1.76235	0.611	0.367	0.153213	Vein		Sox7	0.000422276	-1.33364	0.926	0.921	1	Vein		1700034J05Rik	2.46896e-05
2023-09-04	3.99236e-06	0.97092	0.95	0.886	0.116361	aCap		Tgfbr2	2.58911e-06	-0.964999	0.966	0.995	0.0754621	aCap		Rpl17	0.00203215	0.267083	0.991	0.986	1	vCap		Plod1	0.00191765	-0.475942	0.918	0.981	1	vCap		Gm10176	5.74734e-06	2.19044	0.444	0.187	0.167512	Vein		Cd300lg	0.00042618	-0.764813	1	0.989	1	Vein		Col8a1	2.69909e-05
Lamb1	4.43379e-06	1.15852	0.924	0.861	0.129227	aCap		Gas5	2.6595e-06	-0.918795	0.899	0.95	0.0775137	aCap		RP23-167H23,2	0.00203755	0.455276	0.282	0.137	1	vCap		Ralbp1	0.00202971	-0.379544	0.527	0.649	1	vCap		Odc1	6.02934e-06	2.34743	0.574	0.292	0.175731	Vein		Cxcr4	0.000435647	-2.91451	0	0.195	1	Vein		Smpdl3a	2.80559e-05
Gm20721	4.67309e-06	0.487273	1	0.995	0.136202	aCap		Gm27597	3.01141e-06	-0.443543	0.95	0.96	0.0877705	aCap		Fam13a	0.00212475	2.8373	0.218	0.1	1	vCap		Gm16548	0.00207317	-1.51485	0.1	0.242	1	vCap		Csf2rb2	6.15088e-06	0.822343	0.981	0.813	0.179274	Vein		Cyyr1	0.000479772	-1.0423	0.87	0.94	1	Vein		Gm4673	2.91011e-05
Egfl7	4.75725e-06	0.307324	1	1	0.138655	aCap		Ece1	3.36088e-06	-0.598658	1	1	0.0979561	aCap		Ier5l	0.00215523	1.62223	0.218	0.095	1	vCap		Col4a1	0.00213401	-0.835441	0.991	0.991	1	vCap		Rpsa	6.36701e-06	0.7803	0.981	0.955	0.185573	Vein		Fam198b	0.000492409	-0.86904	0.833	0.936	1	Vein		Daam1	3.12473e-05
Myct1	5.10843e-06	0.608974	0.983	0.985	0.14889	aCap		Ackr1	3.46216e-06	-6.0655	0.605	0.743	0.100908	aCap		Rpl10a-ps1	0.00231852	0.451544	0.391	0.232	1	vCap		S100a10	0.00221228	-0.45669	0.991	0.995	1	vCap		Sectm1b	6.37902e-06	7.25587	0.222	0.049	0.185923	Vein		Sox18	0.0004956	-0.555366	1	1	1	Vein		Gm4468	3.26519e-05
Gm3411	5.26731e-06	1.40503	0.176	0.03	0.153521	aCap		Rps4x	3.50575e-06	-0.409468	1	1	0.102179	aCap		Nos1ap	0.00241918	3.47183	0.255	0.128	1	vCap		Pgm5	0.00221321	-3.00207	0.191	0.346	1	vCap		Sncg	6.48814e-06	1.63597	0.796	0.652	0.189103	Vein		Cald1	0.00050999	-1.62945	0.704	0.79	1	Vein		Efna5	3.30968e-05
4930562F07Rik	5.93583e-06	1.57636	0.454	0.233	0.173006	aCap		Rpl21	3.53749e-06	-0.444452	0.992	0.985	0.103104	aCap		Gm12280	0.00248917	0.546359	0.136	0.043	1	vCap		Gdi2	0.00229705	-0.351688	0.936	0.967	1	vCap		Gm28309	6.89926e-06	1.94521	0.407	0.157	0.201086	Vein		Efr3b	0.000530611	-3.09795	0.593	0.674	1	Vein		Fryl	3.34452e-05
BC051077	6.95155e-06	0.593339	0.79	0.55	0.20261	aCap		Rpl26	4.4158e-06	-0.457133	0.992	0.985	0.128703	aCap		Rpl23	0.00251514	0.357281	0.964	0.986	1	vCap		Pdzd2	0.00230222	-1.20344	0.591	0.725	1	vCap		Scn1b	6.92835e-06	2.44916	0.759	0.539	0.201934	Vein		1810011O10Rik	0.000534573	-2.79	0.574	0.719	1	Vein		Azin1	3.50116e-05
Ccdc85a	7.00164e-06	3.31088	0.555	0.406	0.20407	aCap		Rpl3	5.16946e-06	-0.543395	0.983	0.99	0.150669	aCap		Ndufa6	0.00262615	0.555569	0.927	0.867	1	vCap		Cyb5r3	0.00230772	-0.451708	0.991	0.995	1	vCap		AC155839,1	7.05649e-06	2.08588	0.315	0.097	0.205669	Vein		BC028528	0.000608115	-1.64427	0.685	0.779	1	Vein		Lmo2	3.54011e-05
Dysf	7.97725e-06	0.755973	0.857	0.757	0.232505	aCap		Gpcpd1	5.7598e-06	-1.86347	0.529	0.708	0.167875	aCap		Slc3a2	0.00264441	0.547003	0.973	0.981	1	vCap		Tpm1	0.00231931	-0.730846	0.845	0.867	1	vCap		Chp2	7.46632e-06	1.85043	0.759	0.513	0.217613	Vein		Epas1	0.00062524	-0.565708	1	1	1	Vein		Ssfa2	3.57925e-05
Ndel1	8.66971e-06	1.13174	0.857	0.743	0.252687	aCap		Rps27	5.8874e-06	-0.42376	1	1	0.171594	aCap		Gm5121	0.00273764	0.354098	0.127	0.038	1	vCap		Dido1	0.0023905	-1.18412	0.373	0.536	1	vCap		Cpne8	7.66198e-06	0.977012	0.926	0.824	0.223316	Vein		Slc28a2	0.000644341	-4.90908	0.204	0.412	1	Vein		Cd24a	3.77086e-05
C920021L13Rik	8.88244e-06	1.0028	0.765	0.584	0.258888	aCap		Sorbs2	6.23659e-06	-1.25636	0.706	0.802	0.181772	aCap		Ifnar1	0.00274497	1.04624	0.773	0.716	1	vCap		Pdik1l	0.00243405	-2.01628	0.064	0.19	1	vCap		Zfp583	8.10737e-06	3.46497	0.111	0.007	0.236297	Vein		Spag9	0.000668554	-1.3209	0.685	0.813	1	Vein		Dll4	4.1353e-05
Rasgrp2	1.13132e-05	2.48758	0.63	0.49	0.329735	aCap		Rps18	6.24436e-06	-0.446147	1	1	0.181998	aCap		Fermt1	0.00287533	0.415894	0.118	0.033	1	vCap		Dennd2d	0.00247074	-2.74432	0.182	0.346	1	vCap		Zfp521	9.47678e-06	2.3868	0.722	0.539	0.27621	Vein		Git2	0.000705285	-0.923857	0.741	0.891	1	Vein		Arhgap44	4.30818e-05
Abcb1b	1.24065e-05	2.47269	0.361	0.168	0.3616	aCap		Fbn1	6.30893e-06	-2.08903	0.697	0.777	0.18388	aCap		Gm22357	0.00293017	1.55981	0.218	0.104	1	vCap		Oat	0.00249736	-0.95139	0.655	0.763	1	vCap		Fam124a	9.57611e-06	3.01799	0.444	0.187	0.279105	Vein		Clic5	0.000730601	-2.25999	0.611	0.745	1	Vein		Lrrc3b	4.42108e-05
Nos3	1.34752e-05	0.827797	0.975	0.916	0.392748	aCap		Rpl10	6.31807e-06	-0.485201	0.983	0.99	0.184147	aCap		Stk11	0.00297021	0.811042	0.427	0.289	1	vCap		Gcom1	0.00253983	-1.00697	0.709	0.758	1	vCap		Gm2a	1.06262e-05	1.05132	0.833	0.652	0.309712	Vein		Tpst1	0.00076949	-2.33034	0.481	0.663	1	Vein		Vim	4.96484e-05
Ckb	1.6107e-05	2.11296	0.706	0.584	0.469456	aCap		Rpl30	6.81888e-06	-0.550862	1	1	0.198743	aCap		Olfml2a	0.0030165	0.87668	0.818	0.754	1	vCap		Tmem204	0.00273129	-0.61962	0.909	0.957	1	vCap		Slc25a4	1.22534e-05	0.898	0.981	0.974	0.357138	Vein		Gm15419	0.000787425	-1.99247	0.148	0.367	1	Vein		Atp7a	5.29542e-05
Wasf2	1.87719e-05	0.61889	0.983	0.946	0.547125	aCap		Bnip3l	7.10398e-06	-1.0165	0.706	0.851	0.207053	aCap		Gm28045	0.00312067	0.816473	0.782	0.716	1	vCap		Senp1	0.00273259	-0.623514	0.236	0.427	1	vCap		Sorbs2os	1.23239e-05	0.807427	0.481	0.187	0.359191	Vein		Ushbp1	0.000797373	-0.758487	0.981	0.989	1	Vein		Specc1	5.58194e-05
Impdh1	2.32127e-05	1.42171	0.714	0.574	0.676557	aCap		Gm17035	7.52874e-06	-0.89757	0.748	0.876	0.219433	aCap		Mfap3	0.00313557	0.957392	0.764	0.635	1	vCap		Mxra8	0.00273494	-0.671746	0.655	0.739	1	vCap		Itgb4	1.3338e-05	0.942611	0.926	0.843	0.388749	Vein		Itga1	0.000826994	-1.3518	0.648	0.757	1	Vein		Fstl1	5.84025e-05
Itga6	2.58077e-05	0.757193	0.958	0.827	0.752191	aCap		Vmp1	7.81861e-06	-1.70758	0.429	0.653	0.227881	aCap		Tagln	0.00315142	0.446286	0.773	0.739	1	vCap		Gm16587	0.00275887	-1.39333	0.1	0.232	1	vCap		Rab3il1	1.57603e-05	1.8555	0.815	0.678	0.45935	Vein		Asap2	0.000844332	-1.25451	0.389	0.637	1	Vein		Tm6sf1	6.14822e-05
Rapgef1	2.64219e-05	0.836632	0.866	0.807	0.770094	aCap		Ret	8.49573e-06	-4.10167	0.277	0.495	0.247616	aCap		Cubn	0.00315761	1.40835	0.1	0.024	1	vCap		Cwf19l2	0.00290164	-1.27701	0.245	0.412	1	vCap		Gm26571	1.58399e-05	2.05691	0.167	0.026	0.461668	Vein		Fhl1	0.000944761	-1.37534	0.648	0.798	1	Vein		Gper1	6.22612e-05
Mir126a	2.74327e-05	0.486658	0.857	0.688	0.799555	aCap		Rpl23a	9.35021e-06	-0.576414	0.924	0.965	0.272521	aCap		Nin	0.00323844	1.03459	0.418	0.27	1	vCap		Ndufa8	0.00298956	-0.526934	0.791	0.882	1	vCap		Nqo1	1.67956e-05	2.23788	0.833	0.644	0.489525	Vein		Cst3	0.000945455	-0.251374	1	1	1	Vein		Rbp1	6.23039e-05
Marcks	2.91185e-05	1.36236	0.79	0.619	0.848687	aCap		Msrb3	9.7479e-06	-1.75997	0.378	0.584	0.284112	aCap		Prkcdbp	0.00362908	0.315936	1	1	1	vCap		Lipe	0.00314136	-1.72243	0.509	0.611	1	vCap		Procr	1.87888e-05	1.91079	0.667	0.461	0.547617	Vein		Sema7a	0.000998127	-4.54458	0.13	0.333	1	Vein		Dmtn	6.36433e-05
Trp53inp2	2.91631e-05	1.98716	0.622	0.475	0.849987	aCap		Mctp1	1.01211e-05	-2.44165	0.454	0.634	0.294991	aCap		RP23-403P24,3	0.00378052	0.635736	0.691	0.559	1	vCap		Cdkn1c	0.00318835	-2.62789	0.418	0.54	1	vCap		Il13ra1	1.89724e-05	1.72195	0.741	0.551	0.55297	Vein		Cmpk2	0.00109094	-3.05129	0.389	0.562	1	Vein		Psme2	6.41705e-05
Mprip	3.0062e-05	0.752387	0.916	0.807	0.876187	aCap		Fbln5	1.10565e-05	-2.75871	0.891	0.911	0.322254	aCap		Pcp4l1	0.00380094	0.613213	0.973	0.957	1	vCap		Rtn3	0.00319487	-0.640681	0.864	0.915	1	vCap		B230344G16Rik	1.93985e-05	1.46657	0.574	0.315	0.565389	Vein		Tmem245	0.00113587	-0.445643	0.648	0.839	1	Vein		Rgs3	6.64665e-05
Arhgap27os1	3.21477e-05	0.952228	0.37	0.158	0.936975	aCap		Galnt15	1.321e-05	-0.993959	0.824	0.896	0.385019	aCap		Entpd1	0.00391845	0.386449	0.991	0.981	1	vCap		Tie1	0.0033592	-0.363893	0.982	0.995	1	vCap		Bmp4	2.03183e-05	1.87492	0.574	0.311	0.592196	Vein		Gm26669	0.00115322	-0.60339	0.889	0.963	1	Vein		St6galnac3	6.67696e-05
Gm26857	3.27702e-05	1.08065	0.588	0.361	0.95512	aCap		mt-Rnr1	1.37006e-05	-0.378935	1	1	0.399319	aCap		H2-Q4	0.00393623	0.638099	0.791	0.739	1	vCap		Ets1	0.00339704	-0.683491	0.873	0.91	1	vCap		Lhx6	2.04824e-05	2.1243	0.296	0.094	0.596981	Vein		St5	0.00121404	-2.05706	0.407	0.584	1	Vein		Gpr21	6.84197e-05
R74862	4.11908e-05	0.569345	0.975	0.916	1	aCap		Ctnnal1	1.41134e-05	-2.81093	0.79	0.847	0.41135	aCap		Mcmdc2	0.00402926	1.2918	0.418	0.28	1	vCap		Ago1	0.00345537	-3.74406	0.082	0.209	1	vCap		Ctsc	2.10405e-05	1.61617	0.667	0.449	0.613247	Vein		Rhob	0.00129676	-1.21149	0.796	0.854	1	Vein		Syt11	7.00037e-05
Lipe	4.18167e-05	1.61629	0.672	0.52	1	aCap		Rpl39	1.54347e-05	-0.743995	0.84	0.916	0.44986	aCap		Phyhipl	0.00406438	1.11272	0.455	0.332	1	vCap		Gm14328	0.00348275	-0.565223	0.036	0.142	1	vCap		RP23-256O22,3	2.5424e-05	1.80244	0.259	0.071	0.741008	Vein		AU020206	0.00139348	-0.683021	0.315	0.498	1	Vein		Smad7	7.40815e-05
Itpr2	4.30132e-05	1.27067	0.756	0.629	1	aCap		Rplp2	1.62332e-05	-0.451883	0.992	0.99	0.473134	aCap		Lysmd4	0.00419097	2.0117	0.2	0.09	1	vCap		Ppap2a	0.00353412	-0.78124	0.973	0.967	1	vCap		A930002H24Rik	2.5691e-05	2.51157	0.13	0.015	0.748791	Vein		Jam3	0.00144334	-3.05733	0.537	0.663	1	Vein		Itpr3	7.99591e-05
Kitl	4.41044e-05	0.826762	0.908	0.847	1	aCap		Tacr1	1.8326e-05	-6.02095	0.319	0.49	0.53413	aCap		RP23-162P5,1	0.00422551	0.773632	0.427	0.265	1	vCap		Ifngr1	0.00355221	-0.498605	0.909	0.953	1	vCap		Mras	3.12448e-05	2.97725	0.481	0.24	0.910661	Vein		Fat4	0.00146154	-1.16622	0.481	0.678	1	Vein		Gm15350	8.24393e-05
Slc10a7	4.65142e-05	1.9456	0.353	0.168	1	aCap		Arl4a	1.86424e-05	-1.40709	0.824	0.916	0.543351	aCap		Wbscr27	0.00428671	1.86992	0.227	0.104	1	vCap		Dgkh	0.00356719	-0.378266	0.182	0.332	1	vCap		Icosl	3.17964e-05	1.79366	0.204	0.045	0.926736	Vein		Tspan2	0.00149221	-1.37606	0.593	0.708	1	Vein		Hdgfrp3	8.26864e-05
Fabp5	5.16374e-05	0.362591	0.908	0.807	1	aCap		Icam1	1.96711e-05	-2.46314	0.555	0.693	0.573334	aCap		Clpx	0.00428993	0.756191	0.473	0.327	1	vCap		Slc26a10	0.00357291	-2.52397	0.209	0.36	1	vCap		Hs3st4	3.26482e-05	2.03506	0.185	0.037	0.951564	Vein		Hey1	0.00151901	-4.31716	0.593	0.652	1	Vein		Cp	8.56162e-05
Ehd1	5.25037e-05	1.10839	0.84	0.842	1	aCap		Chp2	2.06957e-05	-3.66915	0.454	0.614	0.603196	aCap		Myc	0.00442592	1.41458	0.627	0.54	1	vCap		Csnk1a1	0.0036179	-0.535358	0.891	0.924	1	vCap		Gm15851	3.31109e-05	2.15983	0.685	0.419	0.965052	Vein		Adgrl4	0.00154312	-0.742729	0.963	0.97	1	Vein		Rtp4	8.63249e-05
Tmem88	5.52227e-05	0.486712	1	0.98	1	aCap		Atp1a1	2.46225e-05	-1.11571	0.857	0.876	0.717646	aCap		Gm17233	0.00449471	1.28456	0.209	0.1	1	vCap		Il4ra	0.00370009	-0.831749	0.464	0.611	1	vCap		Gm26728	3.39001e-05	0.538962	0.981	0.97	0.988051	Vein		Kitl	0.00164265	-1.25758	0.759	0.891	1	Vein		Cd82	8.67781e-05
Ushbp1	5.79171e-05	0.460722	1	0.98	1	aCap		Gm9843	2.9701e-05	-0.482254	0.815	0.936	0.865665	aCap		Gm10240	0.00454634	0.334723	0.245	0.118	1	vCap		Elovl5	0.0037478	-0.475772	0.936	0.981	1	vCap		Ptn	3.45046e-05	3.25927	0.741	0.592	1	Vein		Tgtp2	0.00164483	-2.73335	0.111	0.303	1	Vein		Ccrl2	8.83692e-05
Thrsp	5.94543e-05	1.60704	0.546	0.376	1	aCap		B230206H07Rik	3.02536e-05	-2.1262	0.261	0.475	0.881772	aCap		Rps15a	0.00461553	0.293825	0.973	0.981	1	vCap		Igf2os	0.00379488	-2.44045	0.027	0.123	1	vCap		Gm28592	3.66517e-05	2.18446	0.148	0.022	1	Vein		Sh2d3c	0.00164875	-1.11344	0.907	0.921	1	Vein		Mmrn2	9.08039e-05
Rin3	6.05169e-05	0.988209	0.807	0.728	1	aCap		Avpi1	3.03773e-05	-1.39472	0.664	0.807	0.885376	aCap		Mif	0.00465944	0.535589	0.873	0.806	1	vCap		4632428N05Rik	0.00392453	-1.01511	0.636	0.73	1	vCap		Gm2895	3.84356e-05	0.9354	0.833	0.588	1	Vein		Gstp2	0.00168059	-0.757464	0.241	0.086	1	Vein		Dhh	9.22426e-05
A130051J06Rik	6.06327e-05	0.799941	0.546	0.327	1	aCap		Tlcd1	3.22224e-05	-0.547258	0.916	0.965	0.939155	aCap		Plin2	0.00479015	1.24923	0.682	0.536	1	vCap		Rpl31-ps17	0.00398303	-0.393154	0.027	0.128	1	vCap		Pdzd2	3.91029e-05	0.821105	0.889	0.637	1	Vein		Coro6	0.00168229	-5.06246	0.204	0.404	1	Vein		Ceacam1	9.78004e-05
Etl4	6.20134e-05	0.944391	0.874	0.772	1	aCap		Gpx1	3.26162e-05	-0.709578	0.958	0.99	0.950632	aCap		Gm2000	0.00480982	0.408399	0.664	0.545	1	vCap		Gng5	0.00402063	-0.488608	0.836	0.915	1	vCap		Rps6	3.98189e-05	0.448985	1	0.989	1	Vein		Tppp3	0.00174956	-2.68283	0.963	0.936	1	Vein		1700060J05Rik	0.000101306
Ccdc85b	6.45047e-05	0.794887	0.891	0.817	1	aCap		Slc52a3	3.72418e-05	-2.7572	0.294	0.495	1	aCap		Lrrc41	0.00488889	0.467681	0.782	0.706	1	vCap		Nsl1	0.00410327	-1.81023	0.018	0.109	1	vCap		Rpl22-ps1	4.08771e-05	0.898235	0.481	0.217	1	Vein		6330409D20Rik	0.00178137	-1.55912	0.315	0.498	1	Vein		Slc5a3	0.000101607
Spag9	7.87311e-05	0.740462	0.857	0.752	1	aCap		mt-Nd2	3.73585e-05	-0.582802	1	1	1	aCap		Tgif1	0.00491482	0.852146	0.573	0.403	1	vCap		Nid1	0.00413618	-0.734619	0.855	0.877	1	vCap		Rps7	4.57438e-05	0.475066	1	0.993	1	Vein		Mir1668	0.00183895	-3.09641	0.093	0.27	1	Vein		Mgp	0.000119226
Limch1	7.93608e-05	0.850932	0.807	0.629	1	aCap		Npnt	4.2797e-05	-5.6993	0.118	0.302	1	aCap		Eif4h	0.00510965	0.557267	0.955	0.934	1	vCap		A230072C01Rik	0.00420146	-1.71611	0.073	0.19	1	vCap		Rps27a	5.50775e-05	0.513315	1	0.989	1	Vein		Zfp775	0.00185507	-0.305598	0.259	0.105	1	Vein		Slc10a4	0.000120933
Inf2	7.94135e-05	1.11779	0.765	0.629	1	aCap		Rpl13a-ps1	4.29937e-05	-0.916442	0.218	0.426	1	aCap		Rasa4	0.0052556	0.476172	0.982	0.957	1	vCap		Fbn1	0.00438102	-1.784	0.691	0.777	1	vCap		Hapln3	5.6669e-05	5.80403	0.167	0.034	1	Vein		Ly6a	0.00193203	-0.303349	1	1	1	Vein		Ephx1	0.000125371
4732471J01Rik	8.02411e-05	1.56649	0.361	0.183	1	aCap		Rps24	4.75802e-05	-0.389398	1	0.995	1	aCap		Gm20644	0.00527	0.389069	0.127	0.043	1	vCap		Sema6d	0.00443999	-0.838185	0.418	0.564	1	vCap		Slfn2	6.50451e-05	1.31984	0.759	0.521	1	Vein		Nid2	0.00198169	-1.88867	0.685	0.775	1	Vein		Tspo	0.000127092
Akr1c14	8.05007e-05	0.92738	0.546	0.351	1	aCap		Eogt	5.18128e-05	-1.39047	0.605	0.738	1	aCap		Mettl16	0.00533656	1.40309	0.327	0.194	1	vCap		Oaz2	0.0044659	-0.712284	0.909	0.948	1	vCap		Hsd3b7	6.59473e-05	1.20214	0.907	0.876	1	Vein		Mir126a	0.00205177	-0.653855	0.63	0.775	1	Vein		Aif1l	0.000132302
Gm12264	8.30354e-05	0.800501	0.597	0.366	1	aCap		Rpl18	5.29283e-05	-0.454197	1	0.985	1	aCap		Gm23935	0.00548077	0.315773	0.955	0.924	1	vCap		Fibin	0.00447018	-0.505811	0.036	0.137	1	vCap		Tcf7l1	7.18455e-05	1.64486	0.63	0.363	1	Vein		Cav2	0.00206172	-0.568633	1	0.993	1	Vein		Gm13442	0.000132609
Plekho1	9.16351e-05	1.55503	0.437	0.243	1	aCap		Rpl35	5.36358e-05	-0.428829	0.992	0.995	1	aCap		Klc2	0.00575718	1.11909	0.118	0.038	1	vCap		Mxra8os	0.00450716	-0.643402	0.173	0.327	1	vCap		Lfng	7.18952e-05	0.579872	0.722	0.438	1	Vein		Itpr2	0.00209749	-1.31055	0.519	0.708	1	Vein		Ptprb	0.000132987
Ubb	9.36098e-05	0.272277	1	0.995	1	aCap		Rpl7a	5.40507e-05	-0.500723	0.966	0.97	1	aCap		Nrros	0.00580018	0.572149	0.709	0.621	1	vCap		Ctif	0.00451829	-3.89154	0.082	0.204	1	vCap		Pcdh7	7.1938e-05	4.75549	0.13	0.019	1	Vein		Map4k3	0.00223672	-2.5116	0.352	0.509	1	Vein		Notch1	0.000147205
BC028528	0.000103068	0.873176	0.84	0.718	1	aCap		Gm3511	5.8313e-05	-0.563562	0.319	0.54	1	aCap		Gm20521	0.00589363	1.40018	0.327	0.19	1	vCap		Ssfa2	0.00456687	-0.831792	0.418	0.588	1	vCap		Gm9844	7.21785e-05	0.726202	0.685	0.427	1	Vein		Fam13c	0.00224706	-2.03458	0.648	0.727	1	Vein		Kntc1	0.000153218
Sparcl1	0.000103736	0.253544	1	1	1	aCap		Rpl14	6.26758e-05	-0.454906	0.966	0.975	1	aCap		Dpf2	0.0059977	0.988519	0.673	0.526	1	vCap		Pdia3	0.00466956	-0.488946	0.927	0.976	1	vCap		Anpep	7.44082e-05	3.31513	0.37	0.146	1	Vein		Trp53i11	0.0022685	-1.66267	0.87	0.895	1	Vein		Lamb2	0.000165396
Dusp1	0.000108604	0.825895	0.983	0.965	1	aCap		Tmem176b	6.35314e-05	-1.08819	0.891	0.881	1	aCap		Rasal1	0.00608308	2.17047	0.345	0.232	1	vCap		Cd44	0.00491259	-4.76845	0.209	0.341	1	vCap		Emcn	7.60211e-05	0.594421	0.981	0.981	1	Vein		Etl4	0.00227711	-0.948039	0.704	0.831	1	Vein		Eif1-ps3	0.000167404
Ssh2	0.000110847	1.69628	0.723	0.634	1	aCap		Cst3	6.5725e-05	-0.300357	1	1	1	aCap		Nlgn3	0.00618802	0.313062	0.118	0.038	1	vCap		Tpgs1	0.00491439	-0.739922	0.464	0.611	1	vCap		Tnfrsf1a	7.65285e-05	0.714744	0.981	0.974	1	Vein		Afap1l1	0.00228069	-1.31652	0.852	0.899	1	Vein		Scnn1b	0.000172401
Cdh23	0.000115687	4.73025	0.244	0.099	1	aCap		RP23-454A14.10	6.82722e-05	-2.43687	0.109	0.292	1	aCap		Clcn2	0.00620044	0.397447	0.245	0.133	1	vCap		Cap1	0.00492937	-0.886632	0.491	0.635	1	vCap		Rpsa-ps4	8.9781e-05	0.729674	0.333	0.116	1	Vein		Dock6	0.00235086	-0.912673	0.926	0.914	1	Vein		Apba1	0.000175761
Flt1	0.000118145	0.490119	0.992	0.975	1	aCap		Gm20460	7.03375e-05	-3.37227	0.336	0.49	1	aCap		Gpi1	0.00629229	0.587596	0.918	0.867	1	vCap		Zfp318	0.00505589	-0.320583	0.055	0.171	1	vCap		Bnip3l	9.07065e-05	0.969445	0.926	0.772	1	Vein		Nova2	0.0024246	-4.15732	0.13	0.326	1	Vein		Lrrc32	0.000176406
Cd247	0.00012327	1.9471	0.487	0.307	1	aCap		Selp	7.16318e-05	-6.46498	0.454	0.579	1	aCap		Gm10224	0.00635382	0.349457	0.155	0.062	1	vCap		Serpinb1a	0.00511019	-1.56617	0.109	0.237	1	vCap		RP24-383C4,1	9.12674e-05	0.674064	0.278	0.09	1	Vein		Bri3bp	0.0024631	-0.782811	0.278	0.116	1	Vein		H2-K1	0.000179394
Ppic	0.000126521	0.567625	1	0.97	1	aCap		Lgmn	7.44918e-05	-1.69904	0.874	0.916	1	aCap		Fbrs	0.0064786	1.03894	0.345	0.209	1	vCap		R3hdm2	0.00526257	-0.707264	0.191	0.346	1	vCap		Dnm3os	9.44281e-05	2.90142	0.241	0.071	1	Vein		Ahrr	0.00248706	-3.3905	0	0.15	1	Vein		Cdc42bpa	0.000182348
Myl6	0.000129769	0.420725	0.992	1	1	aCap		H2-K1	8.35516e-05	-0.373406	1	1	1	aCap		Rpl3	0.00654226	0.329713	0.991	0.986	1	vCap		Trove2	0.00531508	-0.719122	0.245	0.389	1	vCap		Gm14396	9.84461e-05	1.5192	0.222	0.06	1	Vein		Impdh1	0.00249643	-1.72276	0.5	0.652	1	Vein		Serpinf1	0.000187306
Lrrc3	0.000131172	0.517193	0.193	0.054	1	aCap		Atp2a3	8.50008e-05	-2.02748	0.538	0.673	1	aCap		Rpl31	0.00670689	0.315049	0.991	0.976	1	vCap		Myzap	0.00545295	-1.34754	0.618	0.706	1	vCap		Gm11951	9.96679e-05	0.926703	0.352	0.135	1	Vein		Bnip3	0.00250616	-1.44418	0.389	0.61	1	Vein		Sipa1l2	0.000190726
Tcf4	0.000132419	0.538957	1	0.995	1	aCap		Bgn	8.51739e-05	-2.63268	0.849	0.886	1	aCap		Gm15701	0.00674285	0.597647	0.736	0.626	1	vCap		Cuta	0.00549863	-0.693486	0.655	0.758	1	vCap		Tmem176a	0.00010017	1.04711	0.907	0.749	1	Vein		Pls3	0.0026624	-0.670946	0.926	0.951	1	Vein		H2-Q6	0.000195027
Fam65a	0.000135586	0.696777	0.966	0.926	1	aCap		Rpl7	8.61879e-05	-0.386697	0.992	0.99	1	aCap		Gm6525	0.00679466	1.62469	0.1	0.028	1	vCap		Ttc16	0.00555125	-1.06843	0.118	0.251	1	vCap		Rbm12b2	0.000104569	1.9875	0.241	0.071	1	Vein		Epb4,1l4a	0.0028392	-2.61413	0.074	0.27	1	Vein		Gm9934	0.000197752
Hspa12b	0.000141111	0.537184	0.84	0.748	1	aCap		Ebf1	8.95843e-05	-0.885043	0.798	0.911	1	aCap		Fbf1	0.00682631	1.57388	0.236	0.118	1	vCap		Gm26870	0.00556533	-1.71234	0.082	0.204	1	vCap		AL603913,1	0.00010597	1.39643	0.519	0.273	1	Vein		Isg15	0.00289888	-3.56741	0.185	0.375	1	Vein		Mir8114	0.000228503
Car8	0.000148356	4.68977	0.328	0.178	1	aCap		Net1	9.36092e-05	-1.16553	0.58	0.723	1	aCap		Gbp6,1	0.00684419	0.541044	0.355	0.204	1	vCap		Rnf185	0.00561614	-1.11023	0.282	0.431	1	vCap		Sirpa	0.000110694	3.43093	0.648	0.404	1	Vein		Dysf	0.00295916	-1.4995	0.741	0.805	1	Vein		Efna1	0.000233797
Mir1966	0.000149771	0.839717	0.546	0.361	1	aCap		Gm6807	9.51477e-05	-1.17187	0.202	0.406	1	aCap		Ctsa	0.00684855	0.340184	0.973	0.967	1	vCap		E2f4	0.00564522	-0.667539	0.245	0.403	1	vCap		Gramd4	0.000113458	2.6559	0.426	0.21	1	Vein		Ctla2b	0.00298933	-1.51684	0.333	0.536	1	Vein		F11r	0.000233803
Gm37885	0.000163917	1.03344	0.655	0.515	1	aCap		Col18a1	0.000111475	-1.79425	0.866	0.946	1	aCap		Cbfa2t2	0.00685135	0.96722	0.309	0.19	1	vCap		Nbeal2	0.00565758	-1.2791	0.1	0.227	1	vCap		Rplp0	0.000119049	0.375231	1	1	1	Vein		Gm20532	0.00321761	-0.311454	1	0.996	1	Vein		Ankrd11	0.000244928
Gm16340	0.000173786	1.03921	0.639	0.475	1	aCap		Rps12-ps3	0.000114946	-0.763713	0.546	0.683	1	aCap		Mir7676-2	0.00700213	0.822244	0.3	0.175	1	vCap		Ywhab	0.0057564	-0.562947	0.955	0.938	1	vCap		Sorbs2	0.000120384	1.23329	0.833	0.753	1	Vein		Kcna5	0.00334439	-5.45704	0.167	0.337	1	Vein		A230060F14Rik	0.000270465
Ifi203	0.000179573	0.573985	0.916	0.827	1	aCap		RP23-315E2.1	0.000116261	-1.75459	0.168	0.342	1	aCap		Thoc1	0.00705862	0.571698	0.555	0.398	1	vCap		Lmo1	0.00582204	-0.591839	0.418	0.583	1	vCap		mt-Nd5	0.000120621	0.546979	1	1	1	Vein		Gm13066	0.00341767	-3.3777	0.148	0.333	1	Vein		Hist2h4	0.000290876
Tspan7	0.000183302	0.389858	1	0.995	1	aCap		Myof	0.000132441	-4.93913	0.109	0.282	1	aCap		Abca3	0.0070645	1.14336	0.727	0.659	1	vCap		Ifi27	0.00584844	-0.621678	0.627	0.768	1	vCap		Anxa9	0.000127698	2.08622	0.426	0.195	1	Vein		Brd9	0.0034363	-2.04017	0.37	0.562	1	Vein		Tgfbr2	0.0002927
Gm17315	0.000192424	1.12497	0.445	0.252	1	aCap		Rpl31	0.000133756	-0.490139	0.958	0.995	1	aCap		Fam174a	0.00714318	0.931974	0.645	0.521	1	vCap		Urah	0.00587596	-0.462042	0.127	0.265	1	vCap		Fgl2	0.000138794	2.58486	0.981	0.981	1	Vein		Polr2j	0.00357766	-1.76711	0.5	0.637	1	Vein		Itga5	0.000296943
Spata13	0.000197258	0.904181	0.647	0.455	1	aCap		Maoa	0.00016325	-1.30197	0.529	0.703	1	aCap		Cpeb4	0.00718413	0.738974	0.282	0.152	1	vCap		Klf2	0.00588389	-0.315492	0.7	0.848	1	vCap		Gpcpd1	0.000151694	1.28387	0.796	0.61	1	Vein		Dgkd	0.00366429	-3.37408	0.13	0.311	1	Vein		Gm14636	0.00031001
Tspan2	0.000207501	1.15409	0.756	0.649	1	aCap		Pdcd4	0.000171557	-1.32713	0.563	0.713	1	aCap		Rnaseh1	0.00718872	1.28487	0.3	0.175	1	vCap		Gm15747	0.00589787	-1.42206	0.109	0.232	1	vCap		Lrrc16a	0.000162556	3.10563	0.426	0.221	1	Vein		Lgals2	0.00366995	-0.888527	0.222	0.419	1	Vein		Atp13a3	0.000346418
S100a6	0.000214108	0.450437	0.992	0.995	1	aCap		Gm2895	0.000171962	-0.930541	0.529	0.688	1	aCap		Gm12868	0.00721314	1.41507	0.318	0.209	1	vCap		Gm12942	0.00608002	-1.16165	0.127	0.261	1	vCap		Rtn3	0.00016342	0.779226	0.963	0.884	1	Vein		Ppp1r16b	0.00392413	-1.34552	0.648	0.768	1	Vein		C230035I16Rik	0.000352052
Sh2b3	0.000215565	1.19389	0.84	0.743	1	aCap		Il13ra1	0.000172451	-1.97633	0.487	0.639	1	aCap		Mndal	0.00754064	0.597054	0.745	0.64	1	vCap		Aplp1	0.00613294	-3.68329	0.027	0.118	1	vCap		Eif4b	0.000165509	0.960865	0.889	0.783	1	Vein		Irf1	0.00412121	-1.42376	0.648	0.745	1	Vein		Cthrc1	0.000367599
2610203C22Rik	0.000224596	2.05761	0.235	0.089	1	aCap		Sat1	0.0001732	-0.953922	0.933	0.936	1	aCap		Snora24	0.00761009	1.25469	0.136	0.052	1	vCap		Lpcat2	0.00621035	-4.60846	0.2	0.332	1	vCap		Csrp2	0.000175349	2.18015	0.667	0.513	1	Vein		Cables2	0.00413223	-4.02116	0.389	0.521	1	Vein		Ifitm10	0.000388374
Sema6d	0.000227545	0.884933	0.63	0.446	1	aCap		Kank1	0.000174783	-2.46858	0.294	0.46	1	aCap		Slc35f2	0.00772184	2.52111	0.182	0.085	1	vCap		Cd247	0.0063304	-1.13296	0.282	0.422	1	vCap		Gm16755	0.000187244	0.743791	0.574	0.315	1	Vein		Cdc34	0.00421787	-0.256426	0.407	0.213	1	Vein		Frk	0.000391492
Nid1	0.000232907	0.769912	0.899	0.851	1	aCap		Rps8	0.000175725	-0.57047	0.975	0.985	1	aCap		Snord78	0.00773566	0.937784	0.227	0.118	1	vCap		Fkbp1b	0.0063639	-0.534663	0.282	0.142	1	vCap		mt-Nd6	0.000197093	0.536989	1	0.966	1	Vein		Ccdc85a	0.00445814	-3.55014	0.333	0.487	1	Vein		Teddm2	0.000416754
St5	0.000245902	0.717499	0.664	0.49	1	aCap		Edn1	0.000178777	-2.28001	0.445	0.609	1	aCap		Bptf	0.00786905	0.894913	0.655	0.564	1	vCap		Dll1	0.00654244	-1.74532	0.364	0.488	1	vCap		Ebf1	0.0001989	0.877387	0.963	0.85	1	Vein		Fhod1	0.0045749	-3.53016	0.111	0.288	1	Vein		Ccny	0.000429546
Tax1bp3	0.000264126	1.04943	0.916	0.891	1	aCap		Myh9	0.000181256	-0.904795	0.899	0.97	1	aCap		Rpl36	0.00789408	0.294918	0.973	0.991	1	vCap		Snord13	0.00667355	-1.02819	0.145	0.27	1	vCap		Chn2	0.000201127	1.5367	0.463	0.228	1	Vein		Erap1	0.00458573	-2.24436	0.315	0.498	1	Vein		Hey2	0.000431571
Vamp3	0.000267443	0.810768	0.882	0.817	1	aCap		Rps15	0.000199367	-0.433777	0.975	1	1	aCap		Ncoa5	0.00808185	1.54867	0.336	0.204	1	vCap		Map4	0.0067012	-0.558042	0.836	0.891	1	vCap		Zfp36l2	0.00020605	0.938246	0.852	0.719	1	Vein		Epn2	0.0048245	-1.52007	0.667	0.768	1	Vein		Ifit1	0.000458831
Tubb2a	0.000271685	1.20282	0.765	0.683	1	aCap		Prss23	0.000205303	-2.6475	0.966	0.97	1	aCap		1700021J08Rik	0.00814672	1.93114	0.182	0.085	1	vCap		Mrpl4	0.00682247	-0.563046	0.691	0.768	1	vCap		Emp3	0.000217005	0.859819	0.815	0.738	1	Vein		Ssu2	0.0051237	-5.83332	0.296	0.442	1	Vein		Fam181b	0.000459169
Fam102a	0.0002718	4.18195	0.294	0.139	1	aCap		Ncl	0.000212931	-0.678582	0.908	0.985	1	aCap		Gm4924	0.00815023	1.77579	0.164	0.071	1	vCap		Tmem140	0.00691325	-0.696561	0.827	0.863	1	vCap		RP23-239A13,2	0.000226332	3.93703	0.222	0.071	1	Vein		Coro1a	0.00520845	-2.16267	0.111	0.026	1	Vein		Cd2ap	0.000470633
S100a1	0.000284982	1.18727	0.58	0.446	1	aCap		Lrrc32	0.000213327	-1.09142	0.773	0.842	1	aCap		Qpctl	0.00815476	0.494867	0.318	0.185	1	vCap		Arhgef10	0.00705895	-0.702318	0.218	0.346	1	vCap		Gm26619	0.000231514	0.775234	0.722	0.479	1	Vein		Eepd1	0.00523362	-2.33116	0.519	0.614	1	Vein		Itgb3	0.000470709
Cd44	0.000289893	4.92913	0.395	0.238	1	aCap		Ap4m1	0.000225248	-0.987898	0.328	0.535	1	aCap		Tssc1	0.00834143	0.479672	0.336	0.19	1	vCap		Rhoa	0.0071286	-0.36667	0.991	0.991	1	vCap		Klk8	0.000238642	3.23199	0.352	0.169	1	Vein		Slc39a10	0.00531401	-1.80406	0.574	0.697	1	Vein		Slco3a1	0.000474054
Tspan6	0.000304288	2.23974	0.605	0.485	1	aCap		Rpl14-ps1	0.000235024	-0.721821	0.487	0.614	1	aCap		Gm16287	0.00860665	0.492745	0.127	0.047	1	vCap		Tspan2	0.00714669	-1.19125	0.636	0.716	1	vCap		Rps26	0.000239875	0.572109	1	0.993	1	Vein		Akr1c14	0.00535785	-1.14988	0.278	0.453	1	Vein		Wbp2	0.000484616
Zfp366	0.00031496	1.82856	0.353	0.188	1	aCap		Prcp	0.000237351	-1.00783	0.824	0.866	1	aCap		Kif20a	0.00876311	0.790472	0.336	0.194	1	vCap		Gm13055	0.00725162	-0.699218	0.027	0.114	1	vCap		H2-T23	0.000241025	0.712589	0.963	0.884	1	Vein		Gchfr	0.00537167	-1.18466	0.13	0.037	1	Vein		Rfk	0.000513139
D8Ertd82e	0.000317438	1.39288	0.58	0.416	1	aCap		Tmem176a	0.000253241	-0.910383	0.689	0.827	1	aCap		Ndrg1	0.00882997	0.508912	0.982	0.972	1	vCap		Gm26776	0.00728375	-1.94258	0.291	0.469	1	vCap		Creb3l4	0.000247943	4.4644	0.148	0.03	1	Vein		Filip1	0.00564438	-1.57657	0.426	0.577	1	Vein		Rpl31-ps20	0.000514245
Arhgap18	0.000318191	1.46163	0.613	0.475	1	aCap		Plxnb2	0.000270443	-2.13139	0.454	0.554	1	aCap		Ccdc36	0.00902829	0.456243	0.118	0.043	1	vCap		Megf9	0.00746637	-0.741245	0.2	0.346	1	vCap		Rps20	0.000253829	0.474861	1	0.993	1	Vein		Gm9869	0.0056783	-2.58048	0.019	0.161	1	Vein		Gm10576	0.000522241
Pls3	0.000336294	0.497822	0.966	0.936	1	aCap		Gm14165	0.000270668	-0.70869	0.227	0.426	1	aCap		Prodh	0.00903891	0.617436	0.273	0.152	1	vCap		Wdr47	0.00771669	-2.02028	0.127	0.251	1	vCap		Rps9	0.00025383	0.388655	1	1	1	Vein		Eps8l2	0.00586085	-5.67286	0.259	0.431	1	Vein		Xlr3b	0.000541638
Gm26586	0.000340743	0.464073	0.899	0.847	1	aCap		Nuak1	0.000278138	-2.18166	0.303	0.45	1	aCap		Ssbp1	0.0091842	1.24303	0.5	0.374	1	vCap		Tcf15	0.0079537	-1.01709	0.473	0.559	1	vCap		Med27	0.000254857	1.49112	0.667	0.438	1	Vein		Gm21970	0.00597952	-0.855324	0.741	0.831	1	Vein		Trim47	0.000547426
Zfp318	0.000341922	1.15926	0.218	0.079	1	aCap		Grina	0.000298065	-1.00946	0.916	0.946	1	aCap		Rps12	0.0094026	0.28427	0.982	0.957	1	vCap		Ggnbp1	0.0080062	-3.40605	0.218	0.332	1	vCap		Rbms3	0.000258615	3.83014	0.444	0.217	1	Vein		Timm10b	0.00620216	-0.845628	0.667	0.805	1	Vein		Tacc3	0.000549013
Capn2	0.000346414	1.0238	0.899	0.856	1	aCap		Trpv4	0.000322081	-1.64197	0.412	0.609	1	aCap		1700128F08Rik	0.0094652	0.544532	0.245	0.123	1	vCap		Rnf130	0.00805629	-1.29821	0.391	0.517	1	vCap		Nrros	0.000262343	1.23718	0.815	0.618	1	Vein		Actn4	0.00628901	-0.50905	0.963	0.996	1	Vein		Tubb2b	0.000550865
Elk3	0.000348056	0.512619	1	0.985	1	aCap		Rps26	0.000336636	-0.501951	0.983	1	1	aCap		A930015D03Rik	0.00953848	1.16503	0.282	0.161	1	vCap		Gm6517	0.00811418	-1.29899	0.055	0.156	1	vCap		Gm8292	0.000268895	0.60824	0.963	0.828	1	Vein		Adgre5	0.00636014	-4.62062	0.815	0.742	1	Vein		Magix	0.000570242
Gba2	0.000350096	1.12709	0.555	0.376	1	aCap		A4galt	0.000343893	-1.26282	0.504	0.688	1	aCap		Gbp9	0.0097081	0.792375	0.864	0.834	1	vCap		Ucp2	0.00812916	-0.853168	0.945	0.943	1	vCap		Rnd2	0.000278202	0.566194	0.574	0.33	1	Vein		Notch1	0.00641271	-0.559964	0.963	0.985	1	Vein		Mylk	0.000579523
Lgals9	0.000369283	0.516565	0.992	0.955	1	aCap		Tgfbr3	0.000365287	-0.987884	0.748	0.847	1	aCap		Abcb1a	0.00970846	0.977247	0.736	0.621	1	vCap		Zbtb9	0.00819438	-3.79062	0.091	0.199	1	vCap		Slco2b1	0.000279938	0.790467	0.926	0.888	1	Vein		Sptbn1	0.00653892	-0.570183	1	1	1	Vein		Abr	0.000591207
Snord118	0.000393476	0.981386	0.193	0.064	1	aCap		Rps21	0.000366713	-0.475235	0.966	0.985	1	aCap		Ube4bos3	0.00971336	0.968912	0.136	0.052	1	vCap		Pomp	0.00822347	-0.729944	0.682	0.773	1	vCap		Ankrd61	0.000281614	1.36527	0.278	0.097	1	Vein		Gm20661	0.0066105	-1.75352	0.167	0.341	1	Vein		Lnp	0.00060526
Bicd2	0.000414414	1.00264	0.555	0.356	1	aCap		Gm28309	0.000366764	-1.31616	0.092	0.262	1	aCap		1190007I07Rik	0.00985518	0.735208	0.164	0.071	1	vCap		Pcdh19	0.00860948	-1.96653	0.055	0.156	1	vCap		Gm6316	0.000284062	0.36116	0.13	0.022	1	Vein		Uba7	0.00665248	-1.65616	0.481	0.663	1	Vein		Tapbp	0.00062048
Ilk	0.000425218	0.780377	0.941	0.911	1	aCap		Uba52	0.000367609	-0.349974	0.992	0.995	1	aCap										Nav3	0.00886237	-2.97336	0.1	0.209	1	vCap		Nrp2	0.000299741	1.23077	0.889	0.798	1	Vein		Lpl	0.00669319	-4.59021	0.537	0.67	1	Vein		Heg1	0.000624578
Ybx1	0.00042644	0.679837	0.975	0.96	1	aCap		Gas7	0.000388694	-3.54152	0.613	0.728	1	aCap										Slc9a3r2	0.00892937	-0.398285	1	0.995	1	vCap		Fkbp11	0.000302254	5.10374	0.259	0.097	1	Vein		Mgll	0.00673206	-0.681355	0.963	0.989	1	Vein		Lima1	0.000645339
Eepd1	0.000429976	1.34349	0.672	0.554	1	aCap		Myrip	0.000390268	-2.46141	0.084	0.243	1	aCap										Fzd4	0.00894771	-0.770602	0.509	0.621	1	vCap		Gm6433	0.000308198	0.696205	0.259	0.086	1	Vein		Gm17334	0.00675286	-1.11637	0.222	0.404	1	Vein		Bst2	0.000655228
Id1	0.0004309	0.608126	0.958	0.926	1	aCap		Ifitm3	0.000412739	-0.274594	1	1	1	aCap										3110062M04Rik	0.00900778	-0.687368	0.818	0.844	1	vCap		Ppp1r3b	0.000308249	3.2087	0.185	0.049	1	Vein		Gprc5b	0.00684166	-1.56961	0.574	0.652	1	Vein		Lurap1	0.000656218
Gm17251	0.000451862	0.820074	0.681	0.535	1	aCap		Gm12868	0.000414978	-1.71979	0.143	0.307	1	aCap										Klf3	0.00907596	-0.556871	0.673	0.787	1	vCap		Rps2	0.000309852	0.433491	1	0.985	1	Vein		Ndel1	0.0068849	-1.27811	0.704	0.801	1	Vein		Gm37200	0.000668749
Rtkn2	0.000514611	0.670381	0.109	0.02	1	aCap		Lama3	0.00041572	-1.11541	0.176	0.371	1	aCap										Tmco6	0.00914088	-1.19276	0.1	0.213	1	vCap		mt-Nd2	0.000313716	0.651014	1	1	1	Vein		Plcb1	0.0068876	-2.78468	0.444	0.61	1	Vein		Nipal3	0.000678821
Vwa3a	0.000523616	1.96583	0.218	0.084	1	aCap		Med14	0.000420176	-1.54541	0.143	0.307	1	aCap										Myl12b	0.00916291	-0.357145	0.964	0.972	1	vCap		Myzap	0.000323859	1.51475	0.796	0.652	1	Vein		Cd109	0.00692494	-3.17086	0.296	0.442	1	Vein		H2-Q7	0.000690983
Gm37357	0.000524949	0.564394	0.437	0.252	1	aCap		Arrb1	0.000425184	-1.21134	0.521	0.698	1	aCap										Exoc6	0.00928182	-1.52273	0.5	0.54	1	vCap		Nostrin	0.000323942	1.50006	0.278	0.101	1	Vein		Esm1	0.00705176	-5.88941	0.407	0.513	1	Vein		Gadd45g	0.000693893
Pitpnc1	0.000525867	0.719007	0.857	0.817	1	aCap		Lifr	0.000426264	-0.811194	0.824	0.886	1	aCap										Thyn1	0.00934454	-1.26867	0.182	0.318	1	vCap		Rpl17	0.000336798	0.460841	0.981	0.989	1	Vein		Slc50a1	0.00717712	-0.844652	0.926	0.899	1	Vein		Clvs1	0.000715139
Gja1	0.000533982	0.844805	0.933	0.906	1	aCap		Gm6767	0.000430292	-0.575374	0.084	0.243	1	aCap										Amigo2	0.00938311	-2.66008	0.209	0.322	1	vCap		Sat1	0.000337194	0.516446	0.981	0.925	1	Vein		N4bp3	0.00746001	-2.05897	0.519	0.667	1	Vein		Uncx	0.000721177
Cnn2	0.000538347	1.27965	0.706	0.624	1	aCap		Tspan5	0.000441815	-2.13569	0.437	0.579	1	aCap										Atp5k	0.00952449	-0.545909	0.636	0.735	1	vCap		mt-Cytb	0.000361471	0.369901	1	1	1	Vein		Gm16401	0.00759238	-1.78657	0.019	0.15	1	Vein		Nf2	0.000743487
Igfbp3	0.000565286	0.602069	0.824	0.787	1	aCap		mt-Tl2	0.00044633	-0.471903	0.286	0.47	1	aCap										Vamp3	0.00993442	-0.585756	0.8	0.863	1	vCap		Cebpd	0.000365153	1.43091	0.759	0.689	1	Vein		RP23-446E21,5	0.00772009	-2.33643	0.111	0.277	1	Vein		RP23-326D6,5	0.000749108
AW011738	0.000575198	0.85943	0.176	0.054	1	aCap		Rpl35a	0.000448941	-0.640293	0.941	0.97	1	aCap																		Rpl10a	0.000382978	0.517324	0.981	0.959	1	Vein		Ptpn11	0.00772566	-0.788886	0.222	0.416	1	Vein		Ppap2a	0.000755652
9430020K01Rik	0.000576561	0.646298	0.966	0.936	1	aCap		2023-03-02	0.000448983	-0.709599	0.933	0.98	1	aCap																		Dennd2d	0.00038605	3.78771	0.481	0.251	1	Vein		F2rl3	0.00775464	-4.68837	0.019	0.154	1	Vein		Snord13	0.00076134
Chd9	0.000592138	1.42125	0.437	0.267	1	aCap		Hacd3	0.000465338	-0.90621	0.328	0.52	1	aCap																		Abcg2	0.00040103	0.589229	1	0.978	1	Vein		Map1lc3b	0.00777731	-0.685366	0.963	0.985	1	Vein		Gm12739	0.000777402
Gimap6	0.000595981	0.465931	1	1	1	aCap		Pabpc1	0.000465996	-0.648133	0.79	0.906	1	aCap																		Capg	0.000433201	0.847614	0.981	0.925	1	Vein		Atp13a3	0.0077907	-4.15453	0.185	0.337	1	Vein		Fads2	0.000781381
Pygm	0.000596523	2.84368	0.311	0.173	1	aCap		Atp10d	0.000466798	-1.16023	0.328	0.505	1	aCap																		Rpl31-ps17	0.000437211	0.492911	0.222	0.067	1	Vein		Lyn	0.0078317	-1.23959	0.556	0.764	1	Vein		Lsr	0.00081778
Arap3	0.000631109	0.814489	0.84	0.762	1	aCap		C130074G19Rik	0.0004826	-1.32397	0.773	0.827	1	aCap																		Tlcd1	0.000455081	0.509475	1	0.936	1	Vein		Ttc19	0.00784137	-0.643658	0.074	0.24	1	Vein		Immp1l	0.00084068
Fam101b	0.00063381	0.786062	0.916	0.931	1	aCap		Gm14396	0.000488936	-3.3856	0.017	0.129	1	aCap																		Rpl36a	0.000457838	0.572187	1	0.936	1	Vein		Robo4	0.00811825	-0.708098	1	0.985	1	Vein		Oas2	0.000851003
Dok4	0.00064479	1.38279	0.756	0.639	1	aCap		Efhd1os	0.000501528	-2.17192	0.059	0.198	1	aCap																		Rpl23a	0.000457913	0.500636	1	0.94	1	Vein		Rtp4	0.00831097	-0.844564	0.537	0.689	1	Vein		Kdsr	0.000873301
S100a11	0.000660614	0.504104	0.95	0.916	1	aCap		Rpsa-ps1	0.000503205	-0.569955	0.067	0.213	1	aCap																		Rps15	0.000458282	0.437994	1	0.989	1	Vein		Nprl3	0.00839628	-1.52297	0.37	0.524	1	Vein		Hs3st1	0.000880214
Rab26	0.000664534	0.969317	0.303	0.144	1	aCap		Rps27a	0.000528634	-0.389325	0.992	0.99	1	aCap																		2010107E04Rik	0.000459234	0.559997	0.889	0.674	1	Vein		Otub1	0.00845022	-1.65148	0.611	0.719	1	Vein		Gm14207	0.000887387
Rusc2	0.000671184	1.07771	0.706	0.629	1	aCap		Gm1848	0.000547816	-0.682898	0.017	0.129	1	aCap																		Baiap2	0.000459841	1.45188	0.648	0.431	1	Vein		Sdc3	0.00845123	-3.8926	0.5	0.625	1	Vein		Prdx4	0.000898971
Akap2	0.000680023	0.905424	0.857	0.822	1	aCap		Tnfrsf26	0.00054899	-2.13476	0.059	0.198	1	aCap																		Gm12868	0.000481441	0.709651	0.444	0.206	1	Vein		Isca2	0.00851578	-1.61122	0.296	0.464	1	Vein		Gm16401	0.000924054
Robo4	0.000688248	0.490473	0.992	0.985	1	aCap		Gm2830	0.000551256	-0.67944	0.471	0.663	1	aCap																		Ptk7	0.000486558	1.89806	0.407	0.21	1	Vein		Mecom	0.00855291	-1.57945	0.444	0.607	1	Vein		Oasl2	0.00100269
Tpm4	0.000689822	0.402653	1	1	1	aCap		Fn1	0.000559057	-3.01665	0.782	0.871	1	aCap																		Rps19	0.000486745	0.407955	1	0.993	1	Vein		Psmb8	0.00858327	-0.779034	0.815	0.899	1	Vein		F2rl1	0.00101977
Tusc3	0.000692667	0.898659	0.571	0.426	1	aCap		Gramd4	0.000578645	-2.54285	0.143	0.307	1	aCap																		Fbln5	0.000495675	0.713367	0.944	0.895	1	Vein		Fmnl3	0.00858423	-0.971819	0.63	0.779	1	Vein		Slc35f1	0.00102516
Pakap	0.000705729	0.905774	0.857	0.817	1	aCap		Kxd1	0.00058244	-0.394596	1	0.995	1	aCap																		Rpl7	0.000526209	0.40663	1	0.989	1	Vein		Gm8097	0.00868582	-2.99028	0	0.116	1	Vein		Kcnn3	0.00104246
Lgals3bp	0.000708509	0.315971	0.941	0.866	1	aCap		Rps5	0.000601479	-0.405557	0.992	1	1	aCap																		Gm5835	0.000533953	0.494601	0.259	0.09	1	Vein		Map2k5	0.00871107	-2.22781	0.222	0.386	1	Vein		Itga8	0.00104993
Cd34	0.000745092	0.327572	1	0.995	1	aCap		RP23-24K16.3	0.000618702	-1.94574	0.227	0.391	1	aCap																		Lgmn	0.000546834	1.53454	0.87	0.906	1	Vein		Plcb4	0.00880288	-0.786067	0.722	0.873	1	Vein		Ptprr	0.00105904
Car4	0.000777298	4.6952	0.412	0.282	1	aCap		Enpp2	0.00061913	-1.14056	0.454	0.589	1	aCap																		Agrp	0.00054985	2.05669	0.13	0.026	1	Vein		Mpzl1	0.00892581	-0.849707	0.796	0.88	1	Vein		Nphp3	0.00108973
Hdac7	0.000783759	0.936697	0.849	0.817	1	aCap		Rpl22	0.000628272	-0.830425	0.857	0.921	1	aCap																		Pdlim7	0.000555216	1.0286	0.815	0.682	1	Vein		Nosip	0.00899783	-1.18385	0.537	0.719	1	Vein		Gm6913	0.0011512
Tmem123	0.000786929	0.631852	0.933	0.901	1	aCap		Tsc22d1	0.000647178	-0.746235	0.983	0.985	1	aCap																		Gm13198	0.00055919	0.834757	0.13	0.026	1	Vein		Gm38043	0.00904908	-0.662738	0.019	0.146	1	Vein		Pdia3	0.00116381
Klf6	0.000810855	0.530172	0.966	0.931	1	aCap		mmu-mir-703	0.000648935	-0.610175	0.782	0.827	1	aCap																		Myh9	0.000569698	0.713423	0.981	0.936	1	Vein		Kdr	0.0090506	-0.809517	0.963	0.989	1	Vein		Ackr3	0.00117437
Cnot2	0.000832568	1.31842	0.58	0.436	1	aCap		Itpr1	0.000661648	-0.709332	0.79	0.861	1	aCap																		Dctn1	0.000577067	0.953837	0.852	0.689	1	Vein		Ceacam1	0.00924631	-1.27822	0.685	0.787	1	Vein		Rpl31-ps11	0.00118358
Rps6ka2	0.000838507	1.16159	0.353	0.198	1	aCap		Txlng	0.000687256	-0.47874	0.16	0.342	1	aCap																		Cpne2	0.000592311	1.73854	0.685	0.547	1	Vein		Sema3g	0.00925693	-5.26325	0.167	0.307	1	Vein		Oas1a	0.0011945
Csnk1a1	0.000858953	0.57651	0.941	0.896	1	aCap		2600014E21Rik	0.000692406	-1.96356	0.218	0.381	1	aCap																		Gdi2	0.000603114	0.667449	0.963	0.955	1	Vein		Ttll7	0.00943332	-1.38311	0.093	0.243	1	Vein		Gnl1	0.00119827
Gm16897	0.00086156	0.362272	0.966	0.891	1	aCap		Cysltr1	0.000694468	-3.02008	0.16	0.312	1	aCap																		Rps12	0.000610465	0.469952	1	0.959	1	Vein		4930523C07Rik	0.00958915	-1.79696	0.407	0.573	1	Vein		Ly6a	0.00121871
Wasl	0.00087291	1.21317	0.655	0.51	1	aCap		Pofut1	0.000709151	-2.11369	0.126	0.292	1	aCap																		Lsm1	0.00061519	0.356547	0.537	0.292	1	Vein		Kcnab1	0.00966928	-0.481072	0.111	0.03	1	Vein		Mapk3	0.0012244
Ceacam1	0.000902256	0.579372	0.832	0.733	1	aCap		Rpl11	0.000710461	-0.440241	0.975	0.985	1	aCap																		Adgrg6	0.000628818	3.11027	0.13	0.026	1	Vein		Iqck	0.00971183	-3.17256	0.13	0.285	1	Vein		Frmd4b	0.00127593
Zbtb46	0.000907426	1.0099	0.639	0.47	1	aCap		Fam69a	0.000719967	-2.03371	0.286	0.45	1	aCap																		Gm15217	0.000628818	1.36704	0.13	0.026	1	Vein		Fam96b	0.00972387	-1.8905	0.278	0.416	1	Vein		Ifitm3	0.00128382
Pnkd	0.000933157	1.06812	0.815	0.762	1	aCap		Ptn	0.000726961	-3.50912	0.513	0.678	1	aCap																		Sh2b2	0.000639399	3.90874	0.13	0.026	1	Vein		Gm16897	0.00994149	-0.421138	0.944	0.914	1	Vein		Afap1l2	0.00129648
Sptan1	0.00095298	0.486255	0.992	0.941	1	aCap		Nrros	0.000767281	-0.994892	0.571	0.698	1	aCap																		Bcl3	0.000650656	1.59061	0.556	0.307	1	Vein		Nrep	0.0099806	-0.794483	0.963	0.951	1	Vein		Npnt	0.00131268
Lpl	0.000955436	3.87999	0.664	0.639	1	aCap		Rpl41	0.000779497	-0.262097	1	1	1	aCap																		Prkag2	0.000653374	2.06128	0.537	0.337	1	Vein										Tsc22d1	0.00131754
Cyyr1	0.000964047	0.450476	0.975	0.901	1	aCap		Snhg8	0.000792691	-1.22784	0.462	0.614	1	aCap																		Dnajc6	0.000668473	4.68875	0.167	0.045	1	Vein										Avpi1	0.00134442
mmu-mir-126b	0.000975919	0.26601	0.471	0.287	1	aCap		Stat5a	0.000795127	-3.25202	0.235	0.391	1	aCap																		Grrp1	0.000670922	0.700657	0.926	0.813	1	Vein										Stau1	0.00135101
Gm21958	0.000985577	1.27208	0.193	0.074	1	aCap		Pcsk5	0.000802877	-5.12404	0.05	0.178	1	aCap																		Cyb5a	0.000678276	0.830455	1	0.933	1	Vein										Zyx	0.00138243
Sepw1	0.0010279	0.341736	0.992	1	1	aCap		Fstl1	0.000817058	-1.00633	0.941	0.985	1	aCap																		Acer2	0.000688172	1.79142	0.722	0.543	1	Vein										Mrps6	0.00141995
Sgk1	0.00107055	0.791833	0.924	0.911	1	aCap		Plec	0.000822319	-0.891634	0.966	0.95	1	aCap																		Asap3	0.000690343	1.60138	0.185	0.052	1	Vein										Cdpf1	0.00149643
Tanc1	0.00114243	0.52104	0.798	0.678	1	aCap		Laptm4b	0.000831694	-1.71533	0.756	0.762	1	aCap																		Vmp1	0.000716555	1.0162	0.759	0.532	1	Vein										Tmem178	0.00163801
Nav3	0.00117387	4.07786	0.252	0.124	1	aCap		AI480526	0.00083424	-2.86479	0.05	0.178	1	aCap																		Mrrf	0.000718525	0.906818	0.685	0.457	1	Vein										Gm15131	0.0016926
Fmo1	0.00118028	1.2198	0.975	0.965	1	aCap		Prss23os	0.000836849	-2.50962	0.891	0.911	1	aCap																		Rpl12	0.00072521	0.652087	0.944	0.903	1	Vein										Zfyve9	0.00169734
Gm24265	0.00119209	1.31739	0.101	0.02	1	aCap		Acnat1	0.000861305	-0.551637	0.034	0.153	1	aCap																		mt-Co3	0.000728965	0.683725	0.593	0.378	1	Vein										Ino80b	0.00173181
E2f4	0.00121763	1.01349	0.454	0.287	1	aCap		Tll1	0.000873464	-3.89064	0.244	0.396	1	aCap																		WI1-2065I1,2	0.000733755	0.880514	0.444	0.217	1	Vein										Msrb3	0.00181353
Fli1	0.00124031	0.692896	0.916	0.896	1	aCap		H2-Q6	0.000900459	-2.31304	0.429	0.559	1	aCap																		Fmo2	0.000741358	1.12219	0.815	0.667	1	Vein										Slc27a3	0.00181531
Camkk1	0.00126939	1.26802	0.176	0.064	1	aCap		Cdca7	0.000913966	-4.25283	0.168	0.317	1	aCap																		Trpv4	0.000751974	0.978317	0.704	0.502	1	Vein										Gm20400	0.00184481
Copg2	0.00129901	1.69827	0.395	0.243	1	aCap		Gm20547	0.000917198	-3.00211	0.286	0.431	1	aCap																		Itpr1	0.000760149	0.717951	0.907	0.82	1	Vein										Syne2	0.00186658
Ctla2a	0.00131902	0.368879	1	0.975	1	aCap		Dennd6a	0.000921688	-0.649622	0.319	0.54	1	aCap																		Gm37539	0.000760262	1.04724	0.426	0.213	1	Vein										Adgrf4	0.00186658
Gm15475	0.00132113	1.06929	0.294	0.144	1	aCap		Rpl37a	0.000924134	-0.356969	1	1	1	aCap																		Kif5c	0.000798166	2.26802	0.167	0.045	1	Vein										Itm2c	0.00188159
Sorbs3	0.00134192	0.541548	0.941	0.866	1	aCap		Upp1	0.000927109	-2.007	0.319	0.46	1	aCap																		Thsd7a	0.000812618	1.87083	0.537	0.363	1	Vein										AI467606	0.00191501
Fcho2	0.00136201	0.81249	0.782	0.624	1	aCap		Gm26619	0.000934321	-0.645369	0.437	0.569	1	aCap																		Prpf40b	0.000827706	1.57993	0.574	0.419	1	Vein										Prkag1	0.00192048
Mmp15	0.00140836	1.08993	0.605	0.49	1	aCap		Rpl36	0.000996552	-0.40326	0.992	0.98	1	aCap																		Gm16175	0.000828234	1.22909	0.278	0.105	1	Vein										Neto2	0.00192289
Themis2	0.00144713	5.18928	0.134	0.04	1	aCap		Canx	0.00102118	-0.778457	0.908	0.941	1	aCap																		Rnf165	0.000848336	4.4529	0.204	0.067	1	Vein										Gm19412	0.00198896
Cdipt	0.00153407	0.541558	0.924	0.861	1	aCap		Mir7676-2	0.00103552	-0.861375	0.118	0.277	1	aCap																		Pds5b	0.000857013	1.14722	0.574	0.345	1	Vein										Gm12005	0.00199799
Gm26716	0.00158478	1.20991	0.37	0.233	1	aCap		Npdc1	0.00104917	-0.799576	0.832	0.906	1	aCap																		Rpl7a	0.000862095	0.475971	1	0.963	1	Vein										RP24-245I16,3	0.00205365
BC024139	0.00161981	0.604308	0.134	0.04	1	aCap		Sgce	0.001073	-1.27091	0.445	0.624	1	aCap																		Tsku	0.000889204	0.579103	0.167	0.045	1	Vein										S1pr1	0.00205741
Qk	0.00168755	0.480624	0.857	0.777	1	aCap		Ptgs1	0.00107991	-2.10283	0.378	0.525	1	aCap																		Rps23	0.000908176	0.451998	1	0.993	1	Vein										BC034090	0.00209902
Gm38026	0.00170714	0.28475	0.109	0.025	1	aCap		Gm17080	0.00108129	-0.876257	0.496	0.629	1	aCap																		Gm9396	0.000913421	0.44691	0.167	0.045	1	Vein										Ralgapb	0.00213772
Gm26840	0.00176487	1.05656	0.613	0.515	1	aCap		Moxd1	0.00113934	-1.76958	0.151	0.317	1	aCap																		Eef1b2	0.000925678	0.617037	0.981	0.936	1	Vein										Notch4	0.00216537
Cds1	0.00177413	2.97353	0.126	0.035	1	aCap		Gm8225	0.00114417	-0.491537	0.042	0.163	1	aCap																		Rpsa-ps11	0.00096576	0.605995	0.296	0.12	1	Vein										St8sia6	0.00217909
Mmd	0.00179365	2.33138	0.445	0.337	1	aCap		Rasal1	0.0011444	-2.34298	0.176	0.327	1	aCap																		Tsc22d1	0.000967367	0.714689	1	0.981	1	Vein										RP23-293K21,1	0.00227038
Cks2	0.00180896	1.78571	0.143	0.045	1	aCap		Marveld1	0.00115878	-2.05329	0.345	0.51	1	aCap																		Cd47	0.00097294	0.55518	1	0.989	1	Vein										Cln6	0.00228223
Dcaf4	0.00186507	1.37716	0.176	0.064	1	aCap		A230060F14Rik	0.00118096	-1.63032	0.05	0.178	1	aCap																		Tyw3	0.000978918	1.03627	0.204	0.064	1	Vein										Cdk19os	0.00228984
Slc43a3	0.0018777	0.896024	0.899	0.772	1	aCap		Ltbp4	0.00118306	-0.431957	0.992	1	1	aCap																		Dusp2	0.00102878	4.74054	0.389	0.21	1	Vein										Pofut1	0.00229587
Lrp4	0.00188714	0.656572	0.261	0.124	1	aCap		St3gal6	0.00119651	-0.810627	0.857	0.921	1	aCap																		Cand2	0.0010385	0.477955	0.981	0.951	1	Vein										Nfix	0.00232836
Dgkd	0.00189917	1.94828	0.361	0.233	1	aCap		Il1r1	0.00120134	-2.44857	0.185	0.342	1	aCap																		Gm13680	0.00104366	0.435086	0.463	0.225	1	Vein										Gm15998	0.00235423
Rac3	0.00191456	2.30633	0.16	0.054	1	aCap		Sidt2	0.00122179	-0.810573	0.824	0.861	1	aCap																		Prkag2os2	0.00104394	0.68885	0.167	0.045	1	Vein										Hdac6	0.00239613
Mir1668	0.00195129	0.799793	0.336	0.183	1	aCap		Rpl37rt	0.00123471	-0.361199	0.202	0.386	1	aCap																		Fstl1	0.00104774	0.566041	1	0.963	1	Vein										Usp50	0.00243404
Sptbn1	0.00195323	0.380058	1	1	1	aCap		Rpl15	0.00125745	-0.436189	0.992	0.97	1	aCap																		Gm9843	0.00108851	0.411064	0.963	0.876	1	Vein										Lap3	0.00244044
Adarb1	0.00203077	0.744328	0.689	0.574	1	aCap		2200002D01Rik	0.00126155	-0.931125	0.639	0.723	1	aCap																		Cln3	0.0010921	1.35789	0.463	0.247	1	Vein										Adipor2	0.00244316
Gstt2	0.00204617	1.39596	0.622	0.54	1	aCap		Gm10240	0.00130329	-0.548119	0.076	0.213	1	aCap																		Rps11	0.00110919	0.327881	1	1	1	Vein										Fermt3	0.00246313
1190002N15Rik	0.00206199	1.65503	0.286	0.158	1	aCap		Gm8292	0.00131439	-0.482238	0.824	0.866	1	aCap																		Cd59a	0.00110933	1.40555	0.611	0.457	1	Vein										Efna4	0.00249634
Dennd5b	0.00215977	2.305	0.471	0.342	1	aCap		Gm23935	0.00131698	-0.509227	0.882	0.965	1	aCap																		Kctd10	0.00111273	0.802363	0.907	0.858	1	Vein										Adck3	0.00250174
1110008L16Rik	0.00221704	0.736621	0.202	0.084	1	aCap		Gm37070	0.00131966	-0.430261	0.025	0.134	1	aCap																		Rps15a	0.00114099	0.588249	1	0.974	1	Vein										Atp6ap1	0.00250961
Anp32a	0.0022532	0.66278	0.706	0.569	1	aCap		Rps27rt	0.00135716	-0.618799	0.555	0.653	1	aCap																		Zfp423	0.00114342	2.54662	0.556	0.408	1	Vein										Clic4	0.00263446
Tspan15	0.00240616	0.894446	0.748	0.698	1	aCap		Gm2000	0.00136469	-0.733379	0.504	0.634	1	aCap																		Atp1b3	0.00115077	0.464809	0.981	0.996	1	Vein										Tmed10	0.00263493
Mest	0.00244956	2.62333	0.471	0.356	1	aCap		Cfb	0.00137361	-3.02273	0.286	0.421	1	aCap																		Rpl13a	0.00116057	0.314483	1	1	1	Vein										Ece1	0.00265151
Cdkn1c	0.00245958	2.05566	0.571	0.455	1	aCap		Rpl8	0.00137736	-0.354626	1	0.99	1	aCap																		Adk	0.00116826	2.59423	0.537	0.386	1	Vein										Adgra2	0.00280852
Plxnd1	0.00251236	0.3804	0.933	0.871	1	aCap		2310057M21Rik	0.00139123	-4.38315	0.042	0.158	1	aCap																		Pithd1	0.00118037	0.834706	0.648	0.438	1	Vein										Prkrip1	0.00282952
Dgke	0.00254418	1.12398	0.672	0.55	1	aCap		Gnb2l1	0.00141957	-0.629059	0.992	0.98	1	aCap																		2310057M21Rik	0.00120103	1.38641	0.241	0.09	1	Vein										Irf2bp1	0.00289071
Gm13066	0.00266866	1.31135	0.387	0.252	1	aCap		RP23-256O22.3	0.00146188	-2.29312	0.034	0.144	1	aCap																		Hif1a	0.001206	0.661805	0.926	0.888	1	Vein										Ubxn11	0.00293574
Gm16565	0.00268897	3.22107	0.176	0.074	1	aCap		Gm11478	0.00147834	-0.612456	0.571	0.673	1	aCap																		Ndufa10	0.00120617	0.970548	0.833	0.659	1	Vein										Ifit3b	0.00297782
Map3k1	0.0027157	0.958727	0.79	0.703	1	aCap		Gm4673	0.00152507	-4.35769	0.176	0.322	1	aCap																		Gm7729	0.00121255	0.435445	0.222	0.071	1	Vein										Igf2os	0.00308375
S100a13	0.00274949	0.480046	0.933	0.871	1	aCap		Sned1	0.0015477	-1.22485	0.723	0.807	1	aCap																		Rps3a1	0.00122789	0.536656	1	0.989	1	Vein										Pmepa1	0.00309564
Adipor1	0.00279888	0.619848	0.983	0.95	1	aCap		Gm10260	0.00161546	-0.625589	0.42	0.554	1	aCap																		Gm9870	0.00122969	1.96613	0.148	0.037	1	Vein										Il2	0.00311645
Rasgrp3	0.00280576	0.955389	0.731	0.668	1	aCap		Mgp	0.00162724	-2.62832	0.63	0.708	1	aCap																		Vamp5	0.00124959	0.903232	0.796	0.678	1	Vein										Mgst1	0.00330151
Tubb4b	0.00293562	0.464236	0.958	0.921	1	aCap		Snord104	0.00163315	-2.17726	0.118	0.257	1	aCap																		Laptm4b	0.00127087	1.20287	0.833	0.745	1	Vein										Ehd1	0.00331486
Tie1	0.00296353	0.386658	1	0.985	1	aCap		Celf4	0.00165338	-0.58369	0.109	0.025	1	aCap																		B3gnt3	0.00133188	1.1097	0.722	0.61	1	Vein										Tfdp1	0.00335386
Ednrb	0.00307306	3.26656	0.487	0.441	1	aCap		Rpsa-ps4	0.0017255	-0.457917	0.067	0.203	1	aCap																		Gm10260	0.00135027	0.722528	0.685	0.468	1	Vein										Tpi1	0.00362709
Sema6a	0.00309453	0.441481	0.866	0.802	1	aCap		Rpl9	0.00173183	-0.324217	0.992	0.995	1	aCap																		Eif3e	0.00137253	0.699146	0.944	0.835	1	Vein										Dusp16	0.00365276
Alg12	0.00313469	1.45281	0.269	0.139	1	aCap		Glul	0.00173676	-0.917355	0.437	0.629	1	aCap																		Tubb5	0.00139665	0.529335	1	1	1	Vein										Ido1	0.00365566
Zfp36l1	0.00318718	0.297338	0.992	0.99	1	aCap		Gm4604	0.00174374	-0.560382	0.571	0.663	1	aCap																		Gm20302	0.00148656	0.552183	0.111	0.022	1	Vein										Wwp1	0.00366332
Gprc5b	0.00319961	0.68604	0.689	0.609	1	aCap		Pigs	0.00174914	-1.3528	0.319	0.465	1	aCap																		Atp10d	0.00149665	1.0197	0.63	0.401	1	Vein										Gata6	0.00371646
Arhgdia	0.00319996	0.496866	0.983	0.98	1	aCap		Slc39a10	0.00179917	-1.33312	0.605	0.718	1	aCap																		Sel1l	0.00149731	0.706961	0.796	0.584	1	Vein										Shtn1	0.00372355
Npr2	0.00322904	0.717415	0.479	0.312	1	aCap		Dap	0.00183215	-1.84201	0.672	0.718	1	aCap																		Rpl32	0.00155192	0.38964	1	0.993	1	Vein										Gm15564	0.00376123
Mcc	0.0032326	0.764724	0.672	0.584	1	aCap		Cldn34c1	0.00189449	-1.10634	0.084	0.218	1	aCap																		Rpl26-ps4	0.00159005	0.514944	0.111	0.022	1	Vein										Ociad1	0.0037669
Phldb1	0.00333259	0.888761	0.479	0.322	1	aCap		Vamp5	0.00191567	-0.730016	0.639	0.733	1	aCap																		Gm9574	0.00161693	2.53725	0.111	0.022	1	Vein										Atp2b4	0.00377224
Fkbp3	0.00333938	0.923429	0.739	0.658	1	aCap		Slc2a1	0.00192591	-1.68875	0.538	0.658	1	aCap																		AC107830,1	0.00164178	1.36461	0.63	0.427	1	Vein										Sdcbp2	0.0037752
Cpxm1	0.00336324	0.444677	0.101	0.025	1	aCap		Plp2	0.00194316	-0.648124	0.849	0.896	1	aCap																		Snhg8	0.00164759	0.941589	0.685	0.532	1	Vein										Pradc1	0.00381683
Rarg	0.00336415	1.55622	0.563	0.455	1	aCap		Smad1	0.00198735	-1.05013	0.639	0.748	1	aCap																		Ang	0.00164903	1.88428	0.5	0.315	1	Vein										Nat2	0.00390648
Oat	0.00339387	0.407954	0.798	0.683	1	aCap		Gm8618	0.00200673	-0.415657	0.05	0.168	1	aCap																		Gm16048	0.00167944	0.593968	0.778	0.61	1	Vein										Slc9a3r2	0.0040858
Ube3c	0.00339898	1.69044	0.437	0.307	1	aCap		Wdr89	0.00200777	-1.22526	0.487	0.639	1	aCap																		Ptafr	0.00167945	2.86593	0.296	0.131	1	Vein										Arhgap20	0.00414469
Schip1.1	0.00344213	1.03196	0.613	0.47	1	aCap		H2-Q7	0.00201304	-0.688987	0.655	0.772	1	aCap																		RP23-172L21,2	0.00171039	1.38977	0.222	0.086	1	Vein										Agrn	0.00416338
Smtn	0.00345465	0.551921	0.882	0.832	1	aCap		Stambpl1	0.00206135	-0.804622	0.126	0.277	1	aCap																		Gm29151	0.00172872	0.254596	0.111	0.022	1	Vein										Grn	0.0041707
Schip1	0.00352607	1.16729	0.588	0.446	1	aCap		Hoxd10	0.00209763	-1.5558	0.412	0.564	1	aCap																		Gm6166	0.00175933	0.566428	0.204	0.071	1	Vein										Fblim1	0.00417769
Dnajc25	0.00353536	1.26515	0.277	0.153	1	aCap		Senp6	0.00224742	-1.78171	0.269	0.436	1	aCap																		AU021092	0.0017712	2.20792	0.426	0.255	1	Vein										Bphl	0.00439236
Lgals2	0.00357812	0.400592	0.496	0.322	1	aCap		D330041H03Rik	0.00227152	-1.60906	0.622	0.728	1	aCap																		Cyb5r3	0.00181977	0.53865	1	0.993	1	Vein										Mbnl2	0.00449413
Sin3b	0.00358853	0.635902	0.824	0.817	1	aCap		Stx1a	0.00227163	-4.48458	0.059	0.173	1	aCap																		Zfp623	0.00182958	1.8038	0.407	0.213	1	Vein										Antxr1	0.00453588
Ppap2b	0.00362307	0.451218	0.983	0.99	1	aCap		Ralgapa2	0.00228665	-2.80768	0.319	0.46	1	aCap																		Prcp	0.00186255	0.805273	0.87	0.846	1	Vein										S100a4	0.00454982
Pkd2l2	0.0036291	1.3821	0.143	0.05	1	aCap		Ier3	0.00231122	-1.16315	0.731	0.822	1	aCap																		Ap4m1	0.00187864	0.679538	0.648	0.419	1	Vein										Tinagl1	0.00456694
Fam198b	0.00363583	0.420312	0.958	0.896	1	aCap		Gsr	0.0023563	-0.988783	0.328	0.485	1	aCap																		9130019P16Rik	0.00190398	1.36387	0.222	0.082	1	Vein										Morn1	0.00456814
Gm3667	0.00365193	1.20323	0.101	0.025	1	aCap		Pxmp4	0.00237474	-0.775145	0.395	0.564	1	aCap																		Gm26752	0.00190978	0.431719	0.111	0.022	1	Vein										Trex1	0.00469366
Mtss1	0.0036549	1.24561	0.588	0.45	1	aCap		RP23-286M3.4	0.00246582	-2.22206	0.067	0.188	1	aCap																		RP24-294K15,4	0.00191089	0.510405	0.13	0.03	1	Vein										Stard3	0.00469452
Tmem140	0.0036827	0.681673	0.899	0.822	1	aCap		Sema3g	0.002488	-2.07438	0.193	0.337	1	aCap																		2200002D01Rik	0.00191618	0.860737	0.796	0.67	1	Vein										Gm12496	0.00475946
Arhgap27	0.00371537	1.23867	0.689	0.634	1	aCap		Tspo	0.00260099	-0.447232	0.992	1	1	aCap																		Canx	0.00193882	0.613293	0.981	0.918	1	Vein										Jag2	0.00478139
Fermt2	0.00371657	0.892601	0.815	0.767	1	aCap		Mcmdc2	0.00267471	-1.1428	0.235	0.381	1	aCap																		Mmp14	0.00194947	0.75154	0.815	0.685	1	Vein										Fancf	0.00484065
Adgre5	0.00371909	1.01452	0.748	0.757	1	aCap		Tmsb10	0.00267664	-0.342998	1	0.995	1	aCap																		Tslp	0.00198834	2.48273	0.259	0.109	1	Vein										Usp18	0.00488343
Gm10687	0.00375556	0.938667	0.244	0.124	1	aCap		Cep57	0.00268233	-0.525206	0.218	0.396	1	aCap																		Mustn1	0.00199719	0.949137	0.852	0.67	1	Vein										Cpsf6	0.00490009
Zfp827	0.00379184	0.861874	0.202	0.089	1	aCap		Ccnd2	0.00269545	-0.701396	0.807	0.871	1	aCap																		Stc2	0.00201641	4.64804	0.148	0.041	1	Vein										RP23-240C17,3	0.00492583
Scgb3a1	0.00391907	1.14063	0.109	0.03	1	aCap		Zfp423	0.00270334	-2.18656	0.345	0.485	1	aCap																		Acer3	0.00202499	2.51981	0.426	0.273	1	Vein										Gm5436	0.0049347
Vamp8	0.00392125	0.843324	0.84	0.797	1	aCap		Scpep1os	0.0027437	-1.16102	0.126	0.262	1	aCap																		Lhfp	0.0020373	2.81089	0.574	0.461	1	Vein										Pcdhb10	0.0050304
5330438D12Rik	0.0039278	1.32337	0.269	0.153	1	aCap		Tmem158	0.00278238	-4.01418	0.034	0.134	1	aCap																		Meox1	0.00207621	0.94142	0.907	0.839	1	Vein										Gm5389	0.00512778
Gm37396	0.0039316	0.414908	0.126	0.04	1	aCap		Iqgap1	0.00282784	-0.400331	0.958	0.975	1	aCap																		Ppp1r14a	0.00210028	1.93728	0.259	0.109	1	Vein										Nfic	0.00516823
Lgals1	0.00398701	0.854866	0.706	0.569	1	aCap		Hif1a	0.00285807	-0.678284	0.874	0.906	1	aCap																		Itgb3bp	0.00210771	2.62979	0.296	0.139	1	Vein										Aarsd1	0.00521302
Prkar1a	0.00404755	0.4697	0.966	0.965	1	aCap		Gja5	0.00286728	-5.02673	0.311	0.436	1	aCap																		Man1a	0.00215982	0.859949	0.611	0.434	1	Vein										Gm4994	0.00521526
Ctnna1	0.00406426	0.448926	0.992	0.99	1	aCap		Rps17	0.00298161	-0.395074	0.992	0.995	1	aCap																		Gm14328	0.00217172	0.618767	0.222	0.082	1	Vein										Srgn	0.0052384
Fam166a	0.00416463	0.455049	0.84	0.787	1	aCap		Slc29a1	0.0029841	-0.824966	0.908	0.891	1	aCap																		Myo1h	0.00217311	0.72212	0.889	0.798	1	Vein										Slc39a7	0.00526025
Tmco1	0.00417194	0.682246	0.782	0.678	1	aCap		Grrp1	0.00304667	-0.580931	0.79	0.856	1	aCap																		Gm16238	0.00220486	0.341357	0.519	0.292	1	Vein										Gm26649	0.0052715
Cwf19l2	0.00420723	1.59936	0.429	0.312	1	aCap		Tgif1	0.00307356	-1.30712	0.353	0.525	1	aCap																		Plscr1	0.00230788	0.37606	0.407	0.206	1	Vein										S100a11	0.0054858
Asah2	0.00424365	0.745528	0.151	0.054	1	aCap		Eif3e	0.00320371	-0.90139	0.824	0.871	1	aCap																		Insr	0.0023193	1.76049	0.574	0.423	1	Vein										Fam107a	0.00549305
Xdh	0.00425827	1.6178	0.639	0.554	1	aCap		Rpl29	0.00320658	-0.41408	0.899	0.941	1	aCap																		Plxnb2	0.00233595	1.24356	0.648	0.491	1	Vein										A930006L05Rik	0.00553456
Cdkn1a	0.00439325	1.01405	0.571	0.455	1	aCap		Gm7729	0.00320792	-0.409797	0.034	0.134	1	aCap																		Pqlc3	0.00239408	1.94182	0.519	0.341	1	Vein										Mkks	0.00555249
Gm11946	0.0045167	0.408617	0.605	0.47	1	aCap		Slc39a7	0.00326361	-0.473513	0.672	0.822	1	aCap																		RP23-263B18,4	0.0024007	0.516394	0.222	0.082	1	Vein										Copz2	0.00555549
Sft2d1	0.00456708	0.645339	0.563	0.396	1	aCap		Slc14a1	0.0032656	-6.02433	0.168	0.292	1	aCap																		Setx	0.00241304	1.41137	0.574	0.382	1	Vein										Tprn	0.00556202
Tbxa2r	0.00457285	2.60334	0.311	0.198	1	aCap		Wls	0.0033014	-1.53646	0.672	0.787	1	aCap																		Gm11478	0.00245845	0.537418	0.778	0.607	1	Vein										Kirrel	0.00559833
Nbeal1	0.00460322	0.402926	0.79	0.703	1	aCap		Gm17541	0.00336417	-0.529389	0.126	0.262	1	aCap																		Rpl39	0.00246291	0.561205	0.981	0.869	1	Vein										Mcidas	0.00561091
Zfp281	0.00464939	1.11007	0.471	0.317	1	aCap		Nt5e	0.00342864	-5.26474	0.126	0.257	1	aCap																		Ndufa4	0.00251225	0.468153	0.981	0.948	1	Vein										Gm23563	0.0056407
Serpinb9	0.00469105	1.42195	0.487	0.371	1	aCap		Hsd17b10	0.00343744	-0.876041	0.479	0.629	1	aCap																		Rpl17-ps8	0.00255715	0.487282	0.444	0.228	1	Vein										Aldh2	0.00570072
Gm37939	0.00469514	0.426456	0.218	0.099	1	aCap		Gm13340	0.00346761	-0.505002	0.496	0.634	1	aCap																		Zcchc2	0.0025805	2.28107	0.259	0.105	1	Vein										Gas6	0.00574979
Taf10	0.00480076	0.56916	0.95	0.916	1	aCap		Rps18-ps1	0.0035002	-0.564921	0.143	0.277	1	aCap																		Gngt2	0.00259906	0.717309	0.926	0.906	1	Vein										Me1	0.005765
Slc26a10	0.00484269	2.67647	0.387	0.262	1	aCap		Prkcdbp	0.00350932	-0.33966	1	1	1	aCap																		Npr1	0.00261895	0.669148	0.87	0.865	1	Vein										Fam118b	0.00580132
Nos2	0.00485786	1.37694	0.37	0.252	1	aCap		Lhfp	0.00351961	-4.49123	0.387	0.535	1	aCap																		Pdlim1	0.00266659	0.485419	0.981	0.888	1	Vein										Cpt1c	0.00599176
Dpysl3	0.00489686	1.30789	0.462	0.342	1	aCap		Eea1	0.00353192	-1.39889	0.353	0.505	1	aCap																		C1rl	0.00267426	4.66693	0.148	0.045	1	Vein										Foxn3	0.00606125
Syf2	0.0049115	0.59551	0.899	0.807	1	aCap		Pqlc1	0.00353981	-1.22229	0.664	0.748	1	aCap																		Ier3	0.00271572	1.13681	0.87	0.772	1	Vein										1700066B19Rik	0.00612143
Fam212a	0.00502564	1.35824	0.513	0.421	1	aCap		Tmem252	0.00359992	-3.3514	0.37	0.48	1	aCap																		Sycp3	0.00272301	1.1351	0.148	0.041	1	Vein										Tnks	0.00614315
Tjp1	0.00512319	0.68844	0.84	0.787	1	aCap		Creb3l2	0.00366123	-0.893313	0.588	0.708	1	aCap																		Slc25a30	0.00274822	0.437563	0.296	0.127	1	Vein										Thoc6	0.00626325
Gm15912	0.00522174	2.86214	0.244	0.134	1	aCap		Nfyb	0.00367232	-1.39648	0.227	0.376	1	aCap																		Rpl14-ps1	0.00279254	0.551922	0.685	0.543	1	Vein										Armcx2	0.00656485
Klhl36	0.00525879	1.40065	0.328	0.193	1	aCap		Mterf4	0.00367467	-1.22554	0.571	0.693	1	aCap																		Rpl37a	0.00280859	0.373485	1	1	1	Vein										Rap1gds1	0.00659315
Sdc3	0.00526552	1.31197	0.664	0.569	1	aCap		Fam46c	0.00371704	-5.04601	0.084	0.198	1	aCap																		Rbbp7	0.00281697	0.700532	0.852	0.73	1	Vein										Ctsh	0.00660742
Ndufa8	0.00534206	0.521167	0.882	0.832	1	aCap		Sele	0.00374178	-5.84836	0.252	0.356	1	aCap																		Gnb2l1	0.00282335	0.482073	0.981	0.985	1	Vein										Tnfaip2	0.00662074
Gm12353	0.00560551	1.40789	0.16	0.064	1	aCap		Btg1	0.00377864	-0.577376	0.899	0.946	1	aCap																		Bin1	0.00288176	1.86632	0.481	0.307	1	Vein										Gm17402	0.00662612
Mib1	0.00570671	0.70124	0.563	0.416	1	aCap		Foxp3	0.00379528	-1.53117	0.092	0.223	1	aCap																		Mill2	0.00288206	1.17145	0.296	0.131	1	Vein										Gm27029	0.00665492
Plscr3	0.0057094	0.954602	0.765	0.757	1	aCap		RP23-423A22.3	0.00380223	-0.427499	0.042	0.144	1	aCap																		mmu-mir-5121	0.00292139	0.332579	0.981	0.989	1	Vein										Gm16089	0.00666444
Anxa5	0.00581626	0.462911	0.992	0.975	1	aCap		Ndufa6	0.00389713	-0.661131	0.866	0.901	1	aCap																		Olfml2a	0.0029606	0.665224	0.87	0.757	1	Vein										4930473A02Rik	0.00675223
Sybu	0.00581694	1.20891	0.437	0.327	1	aCap		Rpn2	0.00391244	-0.551438	0.924	0.965	1	aCap																		Gm26787	0.00297952	0.717744	0.259	0.105	1	Vein										Rad54l2	0.00679406
Dst	0.00586693	0.393798	0.958	0.931	1	aCap		Zfp799	0.00392407	-0.608571	0.084	0.203	1	aCap																		Rpl30-ps11	0.00298339	0.471795	0.13	0.034	1	Vein										Msx1	0.0068288
Pcdh12	0.00591893	1.85681	0.462	0.361	1	aCap		Afap1	0.00392431	-0.946417	0.429	0.599	1	aCap																		Rps4x	0.00299108	0.333629	1	1	1	Vein										Degs2	0.00685066
Rsad2	0.0059811	0.832691	0.58	0.47	1	aCap		Rpl5	0.00394546	-0.490698	0.975	0.975	1	aCap																		Bcar1	0.00301846	0.971877	0.815	0.667	1	Vein										Mettl14	0.00687786
Sertad2	0.00600533	0.42286	0.697	0.545	1	aCap		Efhd1	0.00398108	-2.75054	0.277	0.401	1	aCap																		Tlr4	0.00301946	2.33743	0.259	0.116	1	Vein										Tmem63a	0.0069026
Lrrc36	0.0061065	2.29534	0.185	0.089	1	aCap		9430025C20Rik	0.00401494	-0.591142	0.151	0.054	1	aCap																		Gm37070	0.00308269	0.376415	0.204	0.071	1	Vein										Trim17	0.006958
Fam210b	0.00611	0.574214	0.513	0.351	1	aCap		Swap70	0.00401685	-0.517798	0.58	0.723	1	aCap																		Ptpn1	0.00309813	1.54105	0.685	0.543	1	Vein										Uaca	0.00701755
9430098F02Rik	0.00612607	1.87017	0.134	0.05	1	aCap		Ttc3	0.00401721	-0.840012	0.58	0.688	1	aCap																		RP23-49O22,2	0.003124	0.580857	0.296	0.139	1	Vein										Pigb	0.00705564
Dll4	0.0062082	0.420695	0.924	0.827	1	aCap		Gtf3a	0.00403083	-0.869102	0.445	0.594	1	aCap																		Mxra8os	0.00312488	0.68528	0.444	0.24	1	Vein										Chd6	0.0070976
Cyba	0.00626415	0.775645	0.739	0.668	1	aCap		Las1l	0.00403501	-1.00993	0.311	0.48	1	aCap																		Flot1	0.00314475	1.1266	0.722	0.61	1	Vein										Crebrf	0.00722271
Ift122	0.00627093	1.77789	0.294	0.178	1	aCap		RP23-313F7.2	0.00409023	-0.505615	0.101	0.223	1	aCap																		Gm26870	0.0031924	1.79049	0.296	0.135	1	Vein										Hacd3	0.00722613
2810425M01Rik	0.00629298	0.795755	0.244	0.129	1	aCap		Zfp395	0.00422678	-0.87111	0.084	0.203	1	aCap																		6030458C11Rik	0.0031953	0.712988	0.426	0.236	1	Vein										Ssh1	0.00726848
Fam110a	0.00637588	2.31994	0.134	0.05	1	aCap		Efcab14	0.00424296	-0.578914	0.487	0.634	1	aCap																		Rpl38	0.00320435	0.539889	0.981	0.921	1	Vein										Gm17435	0.00729189
Gm6517	0.00642501	1.33402	0.185	0.084	1	aCap		Nsl1	0.00424843	-1.37705	0.134	0.045	1	aCap																		Clu	0.00324749	0.371631	0.963	0.933	1	Vein										RP23-300K5,1	0.00735642
Lix1l	0.0064507	0.442647	0.168	0.069	1	aCap		Sbno2	0.00430153	-1.18459	0.538	0.658	1	aCap																		Gcom1	0.00325312	1.04722	0.815	0.727	1	Vein										Orai1	0.00736811
Vwa1	0.00652549	1.04841	0.773	0.752	1	aCap		Ctps	0.00431305	-1.87763	0.361	0.485	1	aCap																		Gsr	0.00328214	0.639276	0.593	0.393	1	Vein										Lysmd2	0.00741596
Gm38142	0.006654	1.38738	0.176	0.079	1	aCap		Cda	0.00432935	-2.21196	0.277	0.426	1	aCap																		Naa25	0.00331989	1.07916	0.537	0.341	1	Vein										Pdrg1	0.00741773
Lzts2	0.00684976	0.973358	0.605	0.525	1	aCap		Arrdc4	0.00440286	-1.0591	0.361	0.52	1	aCap																		P4hb	0.00342411	0.469418	1	0.993	1	Vein										Tgfb2	0.00741943
Lmcd1	0.00693421	0.70509	0.882	0.876	1	aCap		Jag1	0.00445848	-2.42504	0.353	0.475	1	aCap																		Plec	0.00344942	0.745921	0.944	0.959	1	Vein										Klhdc4	0.00752255
Gm26669	0.00706007	0.291264	0.966	0.941	1	aCap		Zfp703	0.00448716	-1.59467	0.109	0.243	1	aCap																		Arl2	0.00345162	1.30238	0.63	0.453	1	Vein										Gm4951	0.00755439
Kank3	0.00708916	0.363966	0.983	0.96	1	aCap		Atp11c	0.00468181	-0.653286	0.311	0.48	1	aCap																		Gm26723	0.00346728	0.635921	0.593	0.341	1	Vein										Mcfd2	0.0075675
Caap1	0.00718305	1.66426	0.109	0.035	1	aCap		Hspe1	0.00468469	-0.990062	0.471	0.604	1	aCap																		Slc2a1	0.00347467	0.837497	0.704	0.596	1	Vein										B130046B21Rik	0.00769846
Stxbp6	0.00723324	3.05034	0.529	0.436	1	aCap		Eps8l2	0.00468684	-1.89605	0.328	0.446	1	aCap																		Hid1	0.00355056	1.21861	0.648	0.506	1	Vein										Phf1	0.0077491
Smox	0.00724518	1.58003	0.412	0.292	1	aCap		Ppt2	0.00470566	-0.921361	0.303	0.446	1	aCap																		Lamp2	0.0035563	0.856166	0.944	0.944	1	Vein										Pycrl	0.00775271
Slc25a29	0.00735096	2.42811	0.328	0.198	1	aCap		Cdc42ep4	0.00470911	-1.39927	0.462	0.569	1	aCap																		Tpt1-ps6	0.00359656	0.43395	0.111	0.026	1	Vein										Pi4k2a	0.00789242
Wrap53	0.00735657	1.02522	0.227	0.114	1	aCap		Rpl10a-ps1	0.00477946	-0.435648	0.193	0.342	1	aCap																		Klhdc9	0.00360549	0.640744	0.185	0.064	1	Vein										Tek	0.00791658
RP23-258N2.3	0.00735666	0.380539	0.143	0.054	1	aCap		Slc12a7	0.00482515	-0.905865	0.697	0.757	1	aCap																		Gm15283	0.00365232	0.738163	0.704	0.562	1	Vein										St6galnac2	0.00810295
Dcx	0.00771121	0.594411	0.109	0.035	1	aCap		Mid1	0.00489111	-1.589	0.235	0.371	1	aCap																		Rpl3	0.00368966	0.365857	0.981	0.989	1	Vein										Gm15662	0.00818478
Stard8	0.00782678	0.623126	0.597	0.455	1	aCap		Man1a	0.00502681	-1.71944	0.395	0.505	1	aCap																		Gm4524	0.00370993	1.89163	0.259	0.116	1	Vein										Lman1	0.0081851
Arpc2	0.00801038	0.414238	0.958	0.95	1	aCap		Hid1	0.00511062	-1.90211	0.471	0.564	1	aCap																		Gm6548	0.00371656	0.880069	0.481	0.288	1	Vein										Pbx2	0.00818546
Eva1b	0.00801218	0.723255	0.849	0.733	1	aCap		Rps29	0.005195	-0.316879	1	1	1	aCap																		Ehd3	0.00372218	2.57451	0.296	0.146	1	Vein										Neil1	0.00821701
Gimap9	0.00802908	0.660645	0.437	0.297	1	aCap		1110001J03Rik	0.00529472	-0.760762	0.202	0.351	1	aCap																		Gm37422	0.00374968	1.95357	0.519	0.352	1	Vein										Nudt4	0.00825418
Mrpl36	0.00803105	0.827564	0.597	0.46	1	aCap		Scn1b	0.00532059	-1.404	0.513	0.614	1	aCap																		2410089E03Rik	0.0037673	1.40577	0.352	0.176	1	Vein										Ptprj	0.00831641
Pddc1	0.00806229	0.812897	0.42	0.282	1	aCap		Arl15	0.0053501	-1.41387	0.21	0.356	1	aCap																		Mir6901	0.00376789	0.536033	0.13	0.034	1	Vein										Hspa1a	0.00831755
Map1b	0.00806578	0.985777	0.529	0.406	1	aCap		Rab3il1	0.00537586	-0.76837	0.613	0.752	1	aCap																		Slc39a1	0.0038028	0.487537	0.981	0.944	1	Vein										Entpd1	0.00832074
Rbm6	0.00821656	0.31346	0.613	0.485	1	aCap		Gm38198	0.00542603	-0.868624	0.067	0.173	1	aCap																		Gm16838	0.00381941	0.988491	0.13	0.034	1	Vein										Sort1	0.00833504
Prss8	0.0082739	0.397867	0.109	0.035	1	aCap		Rpl38	0.00543268	-0.530165	0.899	0.95	1	aCap																		Rps12-ps3	0.00382955	0.564003	0.778	0.603	1	Vein										Slc25a53	0.00840993
Pitpnm2	0.00836371	1.03289	0.622	0.54	1	aCap		Mplkip	0.0054491	-0.846121	0.168	0.312	1	aCap																		Gm14302	0.00393543	0.939359	0.111	0.026	1	Vein										Ttc16	0.00841932
Ptprm	0.00838915	0.536077	0.908	0.856	1	aCap		Nr2f2	0.00553829	-2.10185	0.471	0.574	1	aCap																		Rnase4	0.00398832	2.18546	0.852	0.813	1	Vein										Cyp11a1	0.00858767
Tnr	0.0084115	0.69805	0.176	0.079	1	aCap		Socs7	0.00558943	-1.77879	0.05	0.153	1	aCap																		Rpl5	0.0039939	0.472536	1	0.97	1	Vein										Tmem184b	0.00869488
Ipmk	0.00850435	1.34272	0.269	0.158	1	aCap		Ier5l	0.00566052	-1.20732	0.067	0.178	1	aCap																		Pgm2	0.00417562	2.31359	0.389	0.217	1	Vein										Chmp6	0.00872428
Eif4g2	0.00856078	0.387062	0.966	0.975	1	aCap		Fbf1	0.00566096	-1.31029	0.084	0.203	1	aCap																		Gm7670	0.00418325	0.377991	0.185	0.064	1	Vein										Gap43	0.00875338
Lyn	0.00858935	0.757333	0.79	0.693	1	aCap		Pir	0.00567298	-1.21143	0.277	0.406	1	aCap																		C1ra	0.00420165	1.17418	0.259	0.112	1	Vein										Ddost	0.00875877
Fem1a	0.00863192	1.37005	0.378	0.267	1	aCap		Ifitm10	0.00568909	-1.43314	0.042	0.139	1	aCap																		Gm14407	0.00423969	0.266023	0.111	0.026	1	Vein										Rad52	0.00877168
Ankmy2	0.00871587	2.28589	0.345	0.233	1	aCap		Rfk	0.00568983	-1.35843	0.538	0.634	1	aCap																		Ddah1	0.00424294	2.61667	0.481	0.326	1	Vein										Ube2l6	0.00877172
Tyr	0.00877133	0.360768	0.21	0.104	1	aCap		Nxpe2	0.00573365	-0.980643	0.538	0.668	1	aCap																		Hspa8	0.00427778	0.339736	0.981	0.996	1	Vein										Gnaq	0.0090005
Gm5069	0.0088801	0.511006	0.193	0.094	1	aCap		Gm13341	0.00579579	-0.546613	0.437	0.579	1	aCap																		RP23-391P21,4	0.00428684	0.449503	0.296	0.131	1	Vein										Gm15812	0.00911071
Stat2	0.00891222	0.839215	0.613	0.535	1	aCap		Steap3	0.00580683	-1.35323	0.067	0.178	1	aCap																		St3gal4	0.00429359	1.54922	0.648	0.547	1	Vein										Runx2	0.00915356
Ppp6c	0.00900368	0.556336	0.723	0.634	1	aCap		Ak3	0.00581527	-0.66662	0.731	0.822	1	aCap																		Gm16982	0.00434626	0.521844	0.259	0.105	1	Vein										Gm37039	0.00915356
Pde4b	0.00902521	1.26428	0.782	0.797	1	aCap		Ccdc84	0.00584291	-0.54553	0.84	0.891	1	aCap																		Tmem38b	0.00435641	2.09768	0.315	0.165	1	Vein										Vps53	0.00918962
Elf1	0.00904521	0.911611	0.613	0.51	1	aCap		Ppp2r3a	0.00591522	-1.07626	0.336	0.49	1	aCap																		Cmah	0.00437007	2.09695	0.463	0.311	1	Vein										Gm27184	0.00927693
Ctnnb1	0.00914267	0.302095	0.992	1	1	aCap		Ankzf1	0.00595076	-1.40408	0.193	0.347	1	aCap																		A330009N23Rik	0.0043834	0.624749	0.259	0.112	1	Vein										Tnks2	0.00932874
Atg9b	0.00926142	1.01888	0.546	0.426	1	aCap		Lhfpl2	0.0059945	-1.87303	0.387	0.49	1	aCap																		Dock11	0.00445255	1.34826	0.352	0.195	1	Vein										Dusp26	0.00958765
Ciao1	0.00932776	1.23293	0.555	0.455	1	aCap		Rpl27a	0.00604179	-0.27267	0.992	0.995	1	aCap																		Mylk	0.00446057	0.817561	0.852	0.813	1	Vein										Cxcl11	0.00959338
Gm9823	0.0093866	0.788088	0.277	0.158	1	aCap		Tbc1d8	0.00605592	-1.94751	0.261	0.396	1	aCap																		Rcan1	0.00452858	1.80955	0.481	0.326	1	Vein										Mpzl1	0.00960445
Myo1d	0.00946445	0.579568	0.513	0.416	1	aCap		Gm8730	0.00608677	-0.484572	0.143	0.282	1	aCap																		Slc1a5	0.00458156	0.723154	0.722	0.562	1	Vein										Ldlr	0.00960652
Fbxl20	0.00949005	0.378492	0.496	0.361	1	aCap		Cmip	0.00611011	-0.873843	0.672	0.772	1	aCap																		Serpinb6a	0.00462658	0.662908	0.944	0.914	1	Vein										Mettl21b	0.00975977
Nle1	0.00950818	0.575163	0.328	0.198	1	aCap		Slc12a4	0.0061325	-0.974449	0.437	0.569	1	aCap																		Cnn3	0.00463743	0.577371	0.981	0.989	1	Vein										Gm38056	0.00982045
Mterf2	0.00958701	1.37111	0.193	0.089	1	aCap		Bmp4	0.0061452	-1.90227	0.269	0.406	1	aCap																		Rps18	0.00467255	0.36067	1	1	1	Vein										Ubqln2	0.00990996
4930539J05Rik	0.00970794	1.11931	0.244	0.139	1	aCap		Emp1	0.00620254	-0.74373	0.765	0.812	1	aCap																		mt-Ti	0.00467343	0.53748	0.981	0.805	1	Vein										Oas1g	0.0099277
Myo10	0.00971445	0.811643	0.664	0.589	1	aCap		Tnks	0.00622863	-1.71283	0.059	0.163	1	aCap																		D730003I15Rik	0.00469076	1.25536	0.222	0.09	1	Vein										Pdgfd	0.00998445
Cd93	0.00975868	0.299813	1	0.975	1	aCap		Rps13	0.00633135	-0.352711	0.95	0.95	1	aCap																		mt-Rnr1	0.00469608	0.332224	1	1	1	Vein
Gmfb	0.00987023	0.973776	0.555	0.446	1	aCap		Gm28230	0.00633235	-3.48561	0.076	0.178	1	aCap																		Col22a1	0.00477365	0.469975	0.259	0.116	1	Vein
								Eif3c	0.00633668	-0.867396	0.748	0.807	1	aCap																		AC147560,1	0.00495953	0.58631	0.926	0.854	1	Vein
								Jade2	0.00634309	-0.784826	0.202	0.342	1	aCap																		Tnpo1	0.00504285	0.706855	0.648	0.453	1	Vein
								Golm1	0.00640508	-1.75951	0.462	0.54	1	aCap																		Kxd1	0.0051639	0.440815	1	0.996	1	Vein
								Bola3	0.00643674	-1.34876	0.353	0.49	1	aCap																		Gm10717	0.00516753	1.33181	0.148	0.049	1	Vein
								RP24-194N1.2	0.00644536	-1.46784	0.185	0.317	1	aCap																		Lzts3	0.00517931	1.49865	0.148	0.045	1	Vein
								Col5a2	0.00645204	-3.52847	0.311	0.455	1	aCap																		Pcgf6	0.00523603	1.58581	0.13	0.037	1	Vein
								Rbm3	0.00647933	-0.421687	0.958	0.99	1	aCap																		Wls	0.00526698	1.48658	0.759	0.742	1	Vein
								Nop10	0.00663585	-0.687912	0.655	0.743	1	aCap																		Pgm5	0.00529318	2.50706	0.426	0.266	1	Vein
								Gadd45g	0.00678698	-1.21656	0.597	0.683	1	aCap																		Pecam1	0.00532016	0.252606	1	1	1	Vein
								Acer2	0.00679907	-1.78976	0.496	0.619	1	aCap																		Dusp23	0.00537074	1.22921	0.407	0.255	1	Vein
								Dnajc18	0.00680821	-1.18225	0.193	0.342	1	aCap																		Gm22369	0.00537829	0.40354	0.167	0.056	1	Vein
								Gbp4	0.00696023	-0.434346	0.832	0.906	1	aCap																		Rasgef1a	0.00541256	3.82456	0.148	0.049	1	Vein
								RP24-383C4.1	0.00697919	-0.423004	0.059	0.158	1	aCap																		Phlda1	0.00541256	2.2643	0.148	0.049	1	Vein
								Rpl34	0.00703725	-0.347929	1	1	1	aCap																		Gm15983	0.0054389	0.613951	0.278	0.127	1	Vein
								Grin3b	0.00720487	-0.926712	0.042	0.139	1	aCap																		Pdk1	0.00551385	2.31312	0.37	0.21	1	Vein
								Tmpo	0.00745328	-1.11745	0.412	0.579	1	aCap																		Gpm6a	0.00552795	2.22447	0.833	0.764	1	Vein
								Rlim	0.00746498	-0.8612	0.605	0.703	1	aCap																		Tmem177	0.00556698	1.82784	0.241	0.105	1	Vein
								Fxyd5	0.00749727	-0.372278	1	0.995	1	aCap																		Cd55	0.00560776	1.53962	0.481	0.307	1	Vein
								Slc7a7	0.00777865	-1.11974	0.353	0.485	1	aCap																		Pros1	0.0057394	0.795375	0.852	0.835	1	Vein
								Gstp2	0.00791301	-1.84331	0.05	0.149	1	aCap																		Tcta	0.00575257	1.16218	0.63	0.453	1	Vein
								Cox7a2l	0.00796545	-0.599998	0.916	0.916	1	aCap																		Gstm5	0.00576554	2.77698	0.407	0.247	1	Vein
								Pkn3	0.00800572	-0.488003	0.84	0.906	1	aCap																		Tfpi	0.00578086	0.928523	0.611	0.446	1	Vein
								Gm10275	0.00806218	-0.395577	0.042	0.129	1	aCap																		Echdc3	0.00579754	1.28158	0.222	0.086	1	Vein
								Sox11	0.00814316	-1.90587	0.025	0.109	1	aCap																		Xrcc6bp1	0.00587175	2.15258	0.13	0.037	1	Vein
								Bend4	0.00825921	-4.11468	0.143	0.252	1	aCap																		Mir7676-1	0.00594282	0.268272	0.389	0.199	1	Vein
								Fam120a	0.00838846	-1.81632	0.395	0.51	1	aCap																		Kansl2	0.00597346	0.614231	0.741	0.558	1	Vein
								Prss36	0.00851233	-0.71916	0.101	0.03	1	aCap																		Zdhhc16	0.00611323	0.793255	0.5	0.333	1	Vein
								Manf	0.00853965	-0.593334	0.639	0.792	1	aCap																		Acat1	0.00611492	0.965605	0.759	0.659	1	Vein
								Ptprj	0.00859925	-4.06125	0.042	0.129	1	aCap																		Rps24-ps2	0.00611739	0.522729	0.296	0.139	1	Vein
								Asap3	0.00872598	-4.63325	0.025	0.104	1	aCap																		Hmgb1-ps9	0.00612244	0.340275	0.167	0.056	1	Vein
								Gnl3	0.0087462	-0.665434	0.235	0.366	1	aCap																		Socs3	0.00620735	0.981241	0.685	0.483	1	Vein
								Lmo2	0.00892375	-2.39163	0.521	0.599	1	aCap																		Id2	0.00621296	1.40684	0.667	0.554	1	Vein
								Lsr	0.00894975	-4.498	0.286	0.411	1	aCap																		Ccdc109b	0.00621813	3.03918	0.315	0.165	1	Vein
								Mettl1	0.00929567	-2.80381	0.118	0.233	1	aCap																		Gm28037	0.00622775	0.471662	1	0.978	1	Vein
								Slc27a3	0.0093106	-1.44927	0.429	0.52	1	aCap																		Htr2a	0.00636396	1.50632	0.241	0.109	1	Vein
								Snhg17	0.00943861	-0.947233	0.109	0.223	1	aCap																		1810006J02Rik	0.00639113	1.72311	0.204	0.082	1	Vein
								Hcfc1r1	0.00947761	-0.597305	0.697	0.767	1	aCap																		Cuta	0.00643933	0.786128	0.815	0.704	1	Vein
								Gm29236	0.00950454	-1.15868	0.479	0.589	1	aCap																		RP23-286M3,4	0.00644196	1.14107	0.259	0.12	1	Vein
								Hsp90ab1	0.00965362	-0.297677	1	1	1	aCap																		Thsd4	0.0064743	2.36686	0.407	0.228	1	Vein
								1110007C09Rik	0.00970247	-0.907626	0.622	0.723	1	aCap																		Bace1	0.00649433	1.18188	0.537	0.352	1	Vein
								Thy1	0.00974523	-3.23633	0.412	0.49	1	aCap																		mt-Atp8	0.00657078	0.350875	1	1	1	Vein
								Itga5	0.009859	-0.697737	0.857	0.866	1	aCap																		Opcml	0.00659819	0.604561	0.167	0.056	1	Vein
								Ezh2	0.00986531	-1.20156	0.067	0.168	1	aCap																		Gm8337	0.00665007	0.700314	0.148	0.049	1	Vein
								RP23-110C17.2	0.00988103	-1.72371	0.529	0.609	1	aCap																		Ppia	0.00673216	0.33197	1	1	1	Vein
								Stat5b	0.00992246	-1.34124	0.336	0.441	1	aCap																		Plau	0.00680867	2.69136	0.444	0.285	1	Vein
								Ang	0.00993193	-0.998988	0.269	0.391	1	aCap																		Junb	0.00681595	0.641578	0.963	0.91	1	Vein
								C1ra	0.00995749	-1.99128	0.076	0.173	1	aCap																		1810030O07Rik	0.0068922	1.50941	0.5	0.337	1	Vein
								Banf1	0.00998247	-0.558593	0.849	0.901	1	aCap																		4933427G23Rik	0.00719632	0.288036	0.148	0.049	1	Vein
																																Abcg3	0.00720126	2.40545	0.111	0.03	1	Vein
																																RP23-240C17,3	0.00720126	0.43023	0.111	0.03	1	Vein
																																Calm2	0.00723762	0.50908	1	0.974	1	Vein
																																Rps8	0.00736054	0.403244	0.981	0.981	1	Vein
																																Rpl24	0.00741387	0.457336	1	0.985	1	Vein
																																Ctps	0.00743583	0.561967	0.574	0.412	1	Vein
																																Mbd3	0.00744953	0.944202	0.407	0.24	1	Vein
																																Gm20708	0.0075821	0.763321	0.5	0.322	1	Vein
																																Gm8898	0.0077063	0.384827	0.111	0.03	1	Vein
																																Ftx	0.00781809	1.68378	0.241	0.109	1	Vein
																																Hrh1	0.00783002	2.93328	0.13	0.041	1	Vein
																																Zfp606	0.00790681	2.08875	0.352	0.191	1	Vein
																																Ggct	0.00800266	2.07269	0.407	0.258	1	Vein
																																Rab11a	0.00804142	0.480999	1	0.989	1	Vein
																																Klf2	0.00804696	0.643803	0.944	0.768	1	Vein
																																mt-Atp6	0.00807979	0.348891	1	1	1	Vein
																																Zfp943	0.00816634	0.38308	0.407	0.24	1	Vein
																																Smpd5	0.00831608	1.66371	0.278	0.146	1	Vein
																																Gnl3	0.00838771	1.00828	0.463	0.288	1	Vein
																																Cldn1	0.00843793	0.48817	0.296	0.142	1	Vein
																																mt-Tl2	0.00843933	0.386362	0.556	0.371	1	Vein
																																Trim37	0.00853916	0.538861	0.815	0.629	1	Vein
																																Adgra3	0.00854733	2.41367	0.241	0.109	1	Vein
																																Rpl31-ps1	0.00855772	0.463634	0.204	0.086	1	Vein
																																Tsn	0.0086136	0.792219	0.796	0.708	1	Vein
																																Rpl10	0.00863411	0.309255	1	0.985	1	Vein
																																Gm10719	0.00868627	1.7737	0.241	0.109	1	Vein
																																Gm6807	0.00871887	1.76428	0.481	0.3	1	Vein
																																Sntb2	0.0089089	1.3156	0.593	0.438	1	Vein
																																Pbdc1	0.00893104	0.775521	0.5	0.315	1	Vein
																																Car5b	0.00895531	1.10137	0.481	0.292	1	Vein
																																Rpl22	0.00918433	0.840505	0.926	0.891	1	Vein
																																Fam63a	0.00919635	0.806501	0.759	0.655	1	Vein
																																Lpcat3	0.00931183	1.10015	0.778	0.659	1	Vein
																																Atp6v0a2	0.00944275	1.30565	0.648	0.539	1	Vein
																																Gm13121	0.00946471	0.732283	0.13	0.041	1	Vein
																																Cdca7	0.00947042	1.77391	0.389	0.236	1	Vein
																																Taf6l	0.00947805	0.657233	0.704	0.517	1	Vein
																																Amotl1	0.00953748	1.09177	0.796	0.67	1	Vein
																																Tmem180	0.00957257	2.30295	0.241	0.112	1	Vein
																																Mettl1	0.00958528	1.28181	0.315	0.165	1	Vein
																																Lhfpl2	0.00960949	1.5639	0.537	0.434	1	Vein
																																Mcrs1	0.00964117	0.357835	0.648	0.427	1	Vein
																																Loh12cr1	0.00970632	0.665504	0.296	0.154	1	Vein
																																Ranbp17	0.00974256	0.821245	0.185	0.071	1	Vein
																																Rps25	0.00975462	0.379479	1	0.996	1	Vein
																																Mxra8	0.0097701	0.758248	0.778	0.697	1	Vein
																																Krt17	0.00982559	0.966448	0.259	0.12	1	Vein
																																Fam169a	0.00991824	1.05298	0.13	0.041	1	Vein
[truncated: 12 more columns]

## Sheet: 2e
Figure 2e: Gene Ontology (GO) enrichment analysis performed for each cluster (Gostats), using top upregulated cluster markers (P-value < 0.00001) as indicated in 2b,c.
Filtered Artery,Vein,aCap: count > 5
Top GO terms of Artery and Vein clusters highlighted (terms displayed in the figure).
Artery									Vein									aCap									vCap
GOBPID	Pvalue	OddsRatio	ExpCount	Count	Size	Term	symbol		GOBPID	Pvalue	OddsRatio	ExpCount	Count	Size	Term	symbol		GOBPID	Pvalue	OddsRatio	ExpCount	Count	Size	Term	symbol		GOBPID	Pvalue	OddsRatio	ExpCount	Count	Size	Term	symbol
GO:0001974	2.69e-06	26.1618	0.218533	5	55	blood vessel remodeling	Acvrl1 Atp7a Eln Epas1 Jag1		GO:0002691	1.4699e-05	30.8272	0.147808	4	46	regulation of cellular extravasation	Icam1 Il1r1 Sele Selp		GO:0071711	2.86221e-07	42.8586	0.140621	5	37	basement membrane organization	Cav1 Cav2 Col4a1 Lamb1 Pxdn		GO:0034384	5.3017e-05	237.901	0.0110217	2	11	high-density lipoprotein particle clearance	Apoe Scarb1
GO:0048844	3.55e-08	25.1849	0.321839	7	81	artery morphogenesis	Acvrl1 Edn1 Efnb2 Gja5 Hey1 Jag1 Smad7		GO:0007157	2.05417e-05	28.1426	0.160661	4	50	heterophilic cell-cell adhesion via plasma membrane cell adhesion molecules	Amigo2 Sele Selp Cadm3		GO:1903053	8.13906e-08	32.5588	0.216633	6	57	regulation of extracellular matrix organization	Fscn1 Lamb1 Tcf15 Ric1 Ets1 Rgcc		GO:1902947	6.35809e-05	214.104	0.0120236	2	12	regulation of tau-protein kinase activity	Apoe Rb1
GO:0035904	8.94e-06	20.114	0.278133	5	70	aorta development	Acvrl1 Efnb2 Hey1 Jag1 Lox		GO:0045907	2.5927e-05	26.4169	0.1703	4	53	positive regulation of vasoconstriction	Icam1 Ptgs1 Tacr1 Cysltr1		GO:0001954	1.64573e-07	28.6223	0.243237	6	64	positive regulation of cell-matrix adhesion	Cd36 Cdh13 Cfl1 Jup Kdr Nrp1		GO:0034375	7.50943e-05	194.633	0.0130256	2	13	high-density lipoprotein particle remodeling	Apoe Scarb1
GO:0060840	2.16e-08	19.8823	0.460906	8	116	artery development	Acvrl1 Edn1 Efnb2 Gja5 Hey1 Jag1 Lox Smad7		GO:0061756	2.5927e-05	26.4169	0.1703	4	53	leukocyte adhesion to vascular endothelial cell	Icam1 Sele Selp Lrg1		GO:0030032	3.94309e-07	24.4047	0.281242	6	74	lamellipodium assembly	Aqp1 Cdh13 Cfl1 Fscn1 Wasf2 Ablim3		GO:0051000	0.000146843	133.787	0.0180354	2	18	positive regulation of nitric-oxide synthase activity	Apoe Scarb1
GO:0003151	1.25e-06	19.7807	0.341706	6	86	outflow tract morphogenesis	Edn1 Eln Gja5 Hey1 Jag1 Sox17		GO:0019229	8.71331e-06	20.1803	0.276336	5	86	regulation of vasoconstriction	Icam1 Mmp2 Ptgs1 Tacr1 Cysltr1		GO:0001938	5.92623e-09	23.7259	0.391459	8	103	positive regulation of endothelial cell proliferation	Cav1 Cav2 Cdh13 Kdr Cxcl12 Aplnr Dysf Egfl7		GO:0043691	0.000164017	125.913	0.0190374	2	19	reverse cholesterol transport	Apoe Scarb1
GO:0003158	8.39e-08	16.505	0.548319	8	138	endothelium development	Foxp1 Acvrl1 Bsg Cldn5 Col18a1 Hey1 Jag1 Sox17		GO:0002687	5.00233e-08	17.7697	0.514114	8	160	positive regulation of leukocyte migration	Icam1 Il1r1 Lbp Lgals3 Ptk2b Sele Selp Tacr1		GO:0043534	2.26121e-08	19.7585	0.46367	8	122	blood vessel endothelial cell migration	Cdh5 Jup Kdr Nos3 Nrp1 Cxcl12 Ets1 Rgcc		GO:0150104	0.000221154	107.015	0.0220433	2	22	transport across blood-brain barrier	Apoe Abcg2
GO:0043534	5.98e-07	16.1828	0.484746	7	122	blood vessel endothelial cell migration	Mmrn2 Acvrl1 Col18a1 Efnb2 Emp2 Igf2 Vegfc		GO:0045123	0.000137536	16.7944	0.26027	4	81	cellular extravasation	Icam1 Il1r1 Sele Selp		GO:0097581	1.436e-06	19.2847	0.349653	6	92	lamellipodium organization	Aqp1 Cdh13 Cfl1 Fscn1 Wasf2 Ablim3		GO:0010232	0.000242066	101.915	0.0230453	2	23	vascular transport	Apoe Abcg2
GO:0010594	3.75e-08	14.5717	0.699306	9	176	regulation of endothelial cell migration	Mmrn2 Foxp1 Acvrl1 Bsg Col18a1 Emp2 Glul Igf2 Vegfc		GO:0042310	2.75793e-05	15.7048	0.35024	5	109	vasoconstriction	Icam1 Mmp2 Ptgs1 Tacr1 Cysltr1		GO:0043535	1.73417e-06	18.6327	0.361054	6	95	regulation of blood vessel endothelial cell migration	Jup Kdr Nos3 Nrp1 Ets1 Rgcc		GO:0006706	0.000334997	85.597	0.0270532	2	27	steroid catabolic process	Apoe Scarb1
GO:0043535	3.95e-05	14.5141	0.377466	5	95	regulation of blood vessel endothelial cell migration	Mmrn2 Acvrl1 Col18a1 Igf2 Vegfc		GO:0042542	4.7354e-05	13.9535	0.392012	5	122	response to hydrogen peroxide	Gpx1 Mmp2 Nqo1 Ptk2b Net1		GO:0120034	2.95201e-07	18.0758	0.437066	7	115	positive regulation of plasma membrane bounded cell projection assembly	Cdc42ep1 Aqp1 Cfl1 Fscn1 Nrp1 Wasf2 Ndel1		GO:0034368	0.000334997	85.597	0.0270532	2	27	protein-lipid complex remodeling	Apoe Scarb1
GO:0045446	8.72e-06	13.8648	0.476799	6	120	endothelial cell differentiation	Acvrl1 Cldn5 Col18a1 Hey1 Jag1 Sox17		GO:2001237	0.000297779	13.6038	0.318108	4	99	negative regulation of extrinsic apoptotic signaling pathway	Bmp4 Gpx1 Icam1 Lgals3		GO:0001936	1.32812e-09	17.4811	0.6613	10	174	regulation of endothelial cell proliferation	Cav1 Cav2 Cdh13 Kdr Cxcl12 Sparc Aplnr Dysf Egfl7 Rgcc		GO:0034369	0.000334997	85.597	0.0270532	2	27	plasma lipoprotein particle remodeling	Apoe Scarb1
GO:0007229	6.1e-05	13.1905	0.413226	5	104	integrin-mediated signaling pathway	Emp2 Dmtn Fn1 Lama3 Pcsk5		GO:0002685	9.13377e-07	11.9205	0.751892	8	234	regulation of leukocyte migration	Icam1 Il1r1 Lbp Lgals3 Ptk2b Sele Selp Tacr1		GO:0010811	5.92565e-08	17.317	0.524479	8	138	positive regulation of cell-substrate adhesion	Cd36 Cdh13 Cfl1 Jup Kdr Nrp1 Lims2 Myadm		GO:0032770	0.000387008	79.251	0.0290571	2	29	positive regulation of monooxygenase activity	Apoe Scarb1
GO:0001952	1.26e-05	12.952	0.508586	6	128	regulation of cell-matrix adhesion	Acvrl1 Efna5 Emp2 Dmtn Jag1 Pcsk5		GO:0035296	2.07264e-05	11.8451	0.555886	6	173	regulation of tube diameter	Gpx1 Icam1 Mmp2 Ptgs1 Tacr1 Cysltr1		GO:0001952	6.11627e-07	16.1265	0.486473	7	128	regulation of cell-matrix adhesion	Cd36 Cdh13 Cfl1 Jup Kdr Nrp1 Dusp3		GO:0034367	0.000387008	79.251	0.0290571	2	29	protein-containing complex remodeling	Apoe Scarb1
GO:0010595	7.97e-05	12.4342	0.437066	5	110	positive regulation of endothelial cell migration	Foxp1 Bsg Col18a1 Igf2 Vegfc		GO:0097746	2.07264e-05	11.8451	0.555886	6	173	blood vessel diameter maintenance	Gpx1 Icam1 Mmp2 Ptgs1 Tacr1 Cysltr1		GO:0001935	3.2748e-09	15.8298	0.72591	10	191	endothelial cell proliferation	Cav1 Cav2 Cdh13 Kdr Cxcl12 Sparc Aplnr Dysf Egfl7 Rgcc		GO:0071353	0.000414394	76.418	0.0300591	2	30	cellular response to interleukin-4	Rplp0 Rps2
GO:0051147	3.24e-06	12.3917	0.623812	7	157	regulation of muscle cell differentiation	Foxp1 Ccnd2 Edn1 Efnb2 Igf2 Pdcd4 Gper1		GO:0035150	2.14116e-05	11.7742	0.559099	6	174	regulation of tube size	Gpx1 Icam1 Mmp2 Ptgs1 Tacr1 Cysltr1		GO:0001570	3.53094e-05	14.8763	0.368656	5	97	vasculogenesis	Cav1 Kdr Nrp1 Aplnr Egfl7		GO:0070670	0.000471917	71.3185	0.032063	2	32	response to interleukin-4	Rplp0 Rps2
GO:0050679	3.22e-08	12.272	0.921812	10	232	positive regulation of epithelial cell proliferation	Foxp1 Acvrl1 Atp7a Ccnd2 Col18a1 Glul Igf2 Vegfc Azin1 Htra1		GO:0008585	0.00059819	11.2301	0.382372	4	119	female gonad development	Arrb1 Nr2f2 Bmp4 Mmp2		GO:0120162	3.70959e-05	14.7158	0.372456	5	98	positive regulation of cold-induced thermogenesis	Fabp4 Cav1 Cd36 Gnas Ucp2		GO:0050999	0.000502052	69.0155	0.033065	2	33	regulation of nitric-oxide synthase activity	Apoe Scarb1
GO:0043542	3.5e-08	12.1616	0.929758	10	234	endothelial cell migration	Mmrn2 Foxp1 Acvrl1 Bsg Col18a1 Efnb2 Emp2 Glul Igf2 Vegfc		GO:0045446	0.000617308	11.1329	0.385585	4	120	endothelial cell differentiation	Nr2f2 Bmp4 Gpx1 Icam1		GO:1990845	2.35367e-07	14.3255	0.627095	8	165	adaptive thermogenesis	Fabp4 Cav1 Cd36 Ckb Gnas Lama4 Ucp2 Clic5		GO:0034381	0.000666379	59.4198	0.0380748	2	38	plasma lipoprotein particle clearance	Apoe Scarb1
GO:0035051	8.23e-07	12.034	0.739039	8	186	cardiocyte differentiation	Foxp1 Ccnd2 Edn1 Efnb2 Jag1 Pdcd4 Sox17 Gper1		GO:0009636	0.000656839	10.9434	0.392012	4	122	response to toxic substance	Gjc2 Gpx1 Nqo1 Scn1b		GO:0043542	1.60982e-09	14.2551	0.889334	11	234	endothelial cell migration	Cdh13 Cdh5 Jup Kdr Nos3 Nrp1 Ptp4a3 Cxcl12 Sparc Ets1 Rgcc		GO:0055090	0.000666379	59.4198	0.0380748	2	38	acylglycerol homeostasis	Apoe Scarb1
GO:0010811	1.94e-05	11.9666	0.548319	6	138	positive regulation of cell-substrate adhesion	Col8a1 Emp2 Dmtn Fbln2 Fn1 Pcsk5		GO:0046545	0.000656839	10.9434	0.392012	4	122	development of primary female sexual characteristics	Arrb1 Nr2f2 Bmp4 Mmp2		GO:0003018	1.68356e-09	14.191	0.893135	11	235	vascular process in circulatory system	Cav1 Cd36 Cd38 Cdh5 Kcna5 Kdr Nos3 Abcb1b Ptp4a3 Mgll Ctnnbip1		GO:0070328	0.000666379	59.4198	0.0380748	2	38	triglyceride homeostasis	Apoe Scarb1
GO:0001568	2.32e-18	11.7271	3.02767	27	762	blood vessel development	Mmrn2 Ace Acvrl1 Atp7a Bsg Cldn5 Col18a1 Col8a1 Edn1 Efnb2 Emp2 Epas1 Fn1 Gja4 Gja5 Glul Hey1 Igf2 Jag1 Lox Smad7 Pcsk5 Cx3cl1 Sox17 Vegfc Sulf1 Gper1		GO:0000302	3.50951e-05	10.7444	0.61051	6	190	response to reactive oxygen species	Gpx1 Mmp2 Nqo1 Ptk2b Tacr1 Net1		GO:0010595	6.44837e-05	13.0286	0.418063	5	110	positive regulation of endothelial cell migration	Kdr Nos3 Nrp1 Sparc Ets1		GO:0051180	0.000775837	54.8433	0.0410807	2	41	vitamin transport	Scarb1 Abcg2
GO:0001944	6.59e-19	11.7119	3.17469	28	799	vasculature development	Mmrn2 Ace Acvrl1 Atp7a Bsg Cldn5 Col18a1 Col8a1 Edn1 Efnb2 Emp2 Epas1 Fn1 Gja4 Gja5 Glul Hey1 Igf2 Jag1 Lox Smad7 Pcsk5 Pdcd4 Cx3cl1 Sox17 Vegfc Sulf1 Gper1		GO:2001236	0.000191032	10.2526	0.526967	5	164	regulation of extrinsic apoptotic signaling pathway	Bmp4 Gpx1 Icam1 Lgals3 Ret		GO:0045766	4.97053e-07	12.9182	0.691704	8	182	positive regulation of angiogenesis	Aqp1 Cdh5 Jup Kdr Nos3 Nrp1 Aplnr Ets1		GO:0071827	0.000775837	54.8433	0.0410807	2	41	plasma lipoprotein particle organization	Apoe Scarb1
GO:0010810	3.04e-07	11.2469	0.893999	9	225	regulation of cell-substrate adhesion	Acvrl1 Col8a1 Efna5 Emp2 Dmtn Fbln2 Fn1 Jag1 Pcsk5		GO:0051017	0.000231908	9.81791	0.549459	5	171	actin filament bundle assembly	Arrb1 Actn1 Gas7 Ptk2b Tacr1		GO:1904018	4.97053e-07	12.9182	0.691704	8	182	positive regulation of vasculature development	Aqp1 Cdh5 Jup Kdr Nos3 Nrp1 Aplnr Ets1		GO:0050892	0.000893386	50.9206	0.0440867	2	44	intestinal absorption	Scarb1 Abcg2
GO:0048514	1.65e-15	11.0109	2.63432	23	663	blood vessel morphogenesis	Mmrn2 Ace Acvrl1 Bsg Cldn5 Col18a1 Col8a1 Edn1 Efnb2 Emp2 Epas1 Fn1 Gja5 Glul Hey1 Igf2 Jag1 Lox Smad7 Cx3cl1 Sox17 Vegfc Sulf1		GO:0061572	0.000251332	9.64262	0.559099	5	174	actin filament bundle organization	Arrb1 Actn1 Gas7 Ptk2b Tacr1		GO:0001525	1.92611e-15	12.6247	2.09032	21	550	angiogenesis	Aqp1 Cav1 Cd36 Cdh13 Cdh5 Col4a1 Col4a2 Hspg2 Jup Kdr Nos3 Nrp1 Cxcl12 Sparc Aplnr Ets1 Wasf2 Dysf Egfl7 Rgcc Pxdn		GO:0071825	0.000934358	49.7347	0.0450886	2	45	protein-lipid complex subunit organization	Apoe Scarb1
GO:0050678	2.51e-11	10.7752	1.75621	16	442	regulation of epithelial cell proliferation	Mmrn2 Foxp1 Acvrl1 Atp7a Ccnd2 Col18a1 Efnb2 Glul Hey1 Igf2 Jag1 Vegfc Sulf1 Azin1 Htra1 Gkn3		GO:0003158	0.00104018	9.63139	0.443423	4	138	endothelium development	Nr2f2 Bmp4 Gpx1 Icam1		GO:0030198	3.16716e-10	12.3715	1.22378	13	322	extracellular matrix organization	Cav1 Cav2 Serpinh1 Col4a1 Col4a2 Fscn1 Hspg2 Lamb1 Tcf15 Ric1 Ets1 Rgcc Pxdn		GO:0032768	0.000976223	48.6027	0.0460906	2	46	regulation of monooxygenase activity	Apoe Scarb1
GO:0003279	0.000163	10.6079	0.508586	5	128	cardiac septum development	Gja5 Hey1 Jag1 Smad7 Pcsk5		GO:0007266	0.00106839	9.55972	0.446636	4	139	Rho protein signal transduction	Kank1 Arrb1 Ctnnal1 Net1		GO:0043062	3.28965e-10	12.3312	1.22759	13	323	extracellular structure organization	Cav1 Cav2 Serpinh1 Col4a1 Col4a2 Fscn1 Hspg2 Lamb1 Tcf15 Ric1 Ets1 Rgcc Pxdn		GO:0043114	0.00101898	47.521	0.0470926	2	47	regulation of vascular permeability	Apoe Plvap
GO:0003014	0.000169	10.522	0.512559	5	129	renal system process	Ace Edn1 Emp2 Gja5 Sulf1		GO:0045766	0.000309193	9.20422	0.584805	5	182	positive regulation of angiogenesis	Lgals3 Ptk2b Emilin2 Cysltr1 Lrg1		GO:0045229	3.41644e-10	12.2911	1.23139	13	324	external encapsulating structure organization	Cav1 Cav2 Serpinh1 Col4a1 Col4a2 Fscn1 Hspg2 Lamb1 Tcf15 Ric1 Ets1 Rgcc Pxdn		GO:0046164	0.00101898	47.521	0.0470926	2	47	alcohol catabolic process	Apoe Scarb1
GO:0010632	6.88e-07	10.1563	0.985385	9	248	regulation of epithelial cell migration	Mmrn2 Foxp1 Acvrl1 Bsg Col18a1 Emp2 Glul Igf2 Vegfc		GO:1904018	0.000309193	9.20422	0.584805	5	182	positive regulation of vasculature development	Lgals3 Ptk2b Emilin2 Cysltr1 Lrg1		GO:0045446	9.74333e-05	11.8915	0.456069	5	120	endothelial cell differentiation	Rapgef1 Cdh5 Kdr Abcb1b Myadm		GO:0030195	0.00119887	43.6357	0.0511004	2	51	negative regulation of blood coagulation	Apoe Cd34
GO:0001525	6.85e-12	9.86993	2.18533	18	550	angiogenesis	Mmrn2 Ace Acvrl1 Bsg Cldn5 Col18a1 Col8a1 Edn1 Efnb2 Emp2 Epas1 Fn1 Glul Igf2 Cx3cl1 Sox17 Vegfc Sulf1		GO:0046660	0.00148567	8.71606	0.488408	4	152	female sex differentiation	Arrb1 Nr2f2 Bmp4 Mmp2		GO:0010810	2.0779e-07	11.8057	0.855129	9	225	regulation of cell-substrate adhesion	Cd36 Cdh13 Cfl1 Jup Kdr Nrp1 Lims2 Myadm Dusp3		GO:0090207	0.00124605	42.7615	0.0521024	2	52	regulation of triglyceride metabolic process	Apoe Scarb1
GO:0050673	2.9e-11	9.7487	2.0701	17	521	epithelial cell proliferation	Mmrn2 Foxp1 Acvrl1 Atp7a Ccnd2 Col18a1 Col8a1 Efnb2 Glul Hey1 Igf2 Jag1 Vegfc Sulf1 Azin1 Htra1 Gkn3		GO:0071333	0.00152185	8.65727	0.491621	4	153	cellular response to glucose stimulus	Arrb1 Gpx1 Icam1 Lepr		GO:0045765	2.36437e-09	11.8052	1.17058	12	308	regulation of angiogenesis	Aqp1 Cd36 Cdh5 Col4a2 Jup Kdr Nos3 Nrp1 Sparc Aplnr Ets1 Rgcc		GO:1900047	0.00124605	42.7615	0.0521024	2	52	negative regulation of hemostasis	Apoe Cd34
GO:0030856	5.84e-05	9.7404	0.667519	6	168	regulation of epithelial cell differentiation	Foxp1 Acvrl1 Cd24a Cldn5 Hey1 Jag1		GO:0003018	0.000113676	8.61949	0.755105	6	235	vascular process in circulatory system	Gpx1 Icam1 Mmp2 Ptgs1 Tacr1 Cysltr1		GO:0120161	2.14945e-05	11.7398	0.558684	6	147	regulation of cold-induced thermogenesis	Fabp4 Cav1 Cd36 Gnas Lama4 Ucp2		GO:0050819	0.00129411	41.9216	0.0531044	2	53	negative regulation of coagulation	Apoe Cd34
GO:0030198	6.94e-08	9.69846	1.27941	11	322	extracellular matrix organization	Ltbp4 Atp7a Col18a1 Col5a2 Col8a1 Eln Fbln2 Fn1 Lox Scara3 Sulf1		GO:0071331	0.00159603	8.542	0.498048	4	155	cellular response to hexose stimulus	Arrb1 Gpx1 Icam1 Lepr		GO:1901342	2.73354e-09	11.6461	1.18578	12	312	regulation of vasculature development	Aqp1 Cd36 Cdh5 Col4a2 Jup Kdr Nos3 Nrp1 Sparc Aplnr Ets1 Rgcc		GO:0051353	0.00149512	38.8673	0.0571123	2	57	positive regulation of oxidoreductase activity	Apoe Scarb1
GO:0043062	7.16e-08	9.66704	1.28338	11	323	extracellular structure organization	Ltbp4 Atp7a Col18a1 Col5a2 Col8a1 Eln Fbln2 Fn1 Lox Scara3 Sulf1		GO:0071326	0.00163405	8.48551	0.501261	4	156	cellular response to monosaccharide stimulus	Arrb1 Gpx1 Icam1 Lepr		GO:0106106	2.31998e-05	11.5748	0.566285	6	149	cold-induced thermogenesis	Fabp4 Cav1 Cd36 Gnas Lama4 Ucp2		GO:0030199	0.00165504	36.8531	0.0601182	2	60	collagen fibril organization	Col13a1 Rb1
GO:0045229	7.38e-08	9.63581	1.28736	11	324	external encapsulating structure organization	Ltbp4 Atp7a Col18a1 Col5a2 Col8a1 Eln Fbln2 Fn1 Lox Scara3 Sulf1		GO:1901136	0.00163405	8.48551	0.501261	4	156	carbohydrate derivative catabolic process	Gm2a Pde9a Upp1 Nt5e		GO:0010594	5.12622e-06	11.5269	0.668901	7	176	regulation of endothelial cell migration	Jup Kdr Nos3 Nrp1 Sparc Ets1 Rgcc		GO:0140115	0.00171008	36.2272	0.0611201	2	61	export across plasma membrane	Atp1b3 Abcg2
GO:0007179	1.68e-05	9.51714	0.802612	7	202	transforming growth factor beta receptor signaling pathway	Ltbp4 Acvrl1 Cldn5 Lox Smad7 Htra1 Prdm16		GO:0071322	0.00196117	8.05899	0.526967	4	164	cellular response to carbohydrate stimulus	Arrb1 Gpx1 Icam1 Lepr		GO:0031109	0.000118115	11.394	0.475072	5	125	microtubule polymerization or depolymerization	Cav1 Cdh5 Dysf Tppp3 Ndel1		GO:0042255	0.00176599	35.6222	0.0621221	2	62	ribosome assembly	Rplp0 Rps2
GO:0048771	1.74e-05	9.46825	0.806585	7	203	tissue remodeling	Acvrl1 Atp7a Cd24a Eln Epas1 Gja5 Jag1		GO:0030041	0.00218718	7.81342	0.543033	4	169	actin filament polymerization	Kank1 Gas7 Icam1 Ptk2b		GO:0007160	2.79066e-07	11.3809	0.885534	9	233	cell-matrix adhesion	Cd36 Cdh13 Cfl1 Itga6 Jup Kdr Nid2 Nrp1 Dusp3		GO:0033344	0.00188039	34.4707	0.064126	2	64	cholesterol efflux	Apoe Scarb1
GO:0001936	7.09e-05	9.39056	0.691359	6	174	regulation of endothelial cell proliferation	Mmrn2 Acvrl1 Col18a1 Igf2 Vegfc Sulf1		GO:0098742	0.000688442	7.67528	0.697267	5	217	cell-cell adhesion via plasma-membrane adhesion molecules	Amigo2 Ret Sele Selp Cadm3		GO:0120032	1.26507e-06	11.3428	0.782918	8	206	regulation of plasma membrane bounded cell projection assembly	Cdc42ep1 Aqp1 Cav1 Cfl1 Fscn1 Nrp1 Wasf2 Ndel1		GO:0002181	1.33777e-05	32.4192	0.146288	4	146	cytoplasmic translation	Rplp0 Rps2 Rpl19 Rpl21
GO:0001667	6.46e-10	9.3329	1.87144	15	471	ameboidal-type cell migration	Mmrn2 Foxp1 Acvrl1 Bsg Col18a1 Edn1 Efnb2 Emp2 Dmtn Fn1 Glul Igf2 Sox17 Sema3g Vegfc		GO:0001678	0.00238046	7.62742	0.555886	4	173	cellular glucose homeostasis	Arrb1 Gpx1 Icam1 Lepr		GO:0060491	1.40972e-06	11.1724	0.79432	8	209	regulation of cell projection assembly	Cdc42ep1 Aqp1 Cav1 Cfl1 Fscn1 Nrp1 Wasf2 Ndel1		GO:0097006	0.00211951	32.3771	0.0681339	2	68	regulation of plasma lipoprotein particle levels	Apoe Scarb1
GO:0002456	0.000319	9.11793	0.588052	5	148	T cell mediated immunity	Cd24a Emp2 H2-D1 Jag1 Smad7		GO:0007159	7.22721e-06	7.58209	1.32063	9	411	leukocyte cell-cell adhesion	Bmp4 Icam1 Il6st Lgals3 Sele Selp Nt5e Icosl Lrg1		GO:0030010	2.89798e-05	11.1064	0.589089	6	155	establishment of cell polarity	Cdh5 Cfl1 Fscn1 Cyth1 Tcf15 Ndel1		GO:1901616	0.00211951	32.3771	0.0681339	2	68	organic hydroxy compound catabolic process	Apoe Scarb1
GO:0008361	2.23e-05	9.09441	0.838372	7	211	regulation of cell size	Atp2b2 Atp7a Edn1 Efna5 Fn1 Kcnn4 Sema3g		GO:1903522	0.000231635	7.52514	0.861141	6	268	regulation of blood circulation	Icam1 Mmp2 Ptgs1 Scn1b Tacr1 Cysltr1		GO:0010631	4.78747e-09	11.0502	1.24659	12	328	epithelial cell migration	Aqp1 Cdh13 Cdh5 Jup Kdr Nos3 Nrp1 Ptp4a3 Cxcl12 Sparc Ets1 Rgcc		GO:1902305	0.00224419	31.4227	0.0701379	2	70	regulation of sodium ion transmembrane transport	Atp1b3 Fxyd5
GO:0045598	0.000339	8.99154	0.595999	5	150	regulation of fat cell differentiation	Mecom Jag1 Sox13 Prdm16 Gper1		GO:0030335	3.43948e-07	7.40322	1.85724	12	578	positive regulation of cell migration	Bmp4 Icam1 Il1r1 Il6st Lbp Lgals3 Mmp2 Ptk2b Ret Sele Selp Tacr1		GO:0048514	6.80931e-15	10.9953	2.51978	22	663	blood vessel morphogenesis	Aqp1 Cav1 Cd36 Cdh13 Cdh5 Col4a1 Col4a2 Hspg2 Jup Kdr Nos3 Nrp1 Cxcl12 Sparc Adgrf5 Aplnr Ets1 Wasf2 Dysf Egfl7 Rgcc Pxdn		GO:0030193	0.00230781	30.9662	0.0711398	2	71	regulation of blood coagulation	Apoe Cd34
GO:0003007	2.05e-06	8.84816	1.12445	9	283	heart morphogenesis	Acvrl1 Edn1 Eln Gja5 Hey1 Jag1 Smad7 Pdcd4 Sox17		GO:0010631	9.26644e-05	7.23404	1.05393	7	328	epithelial cell migration	Kank1 Nr2f2 Bmp4 Gpx1 Ptk2b Tacr1 Lrg1		GO:0090132	5.12389e-09	10.98	1.25419	12	330	epithelium migration	Aqp1 Cdh13 Cdh5 Jup Kdr Nos3 Nrp1 Ptp4a3 Cxcl12 Sparc Ets1 Rgcc		GO:1900046	0.00243759	30.0918	0.0731438	2	73	regulation of hemostasis	Apoe Cd34
GO:0048639	2.75e-05	8.79055	0.866185	7	218	positive regulation of developmental growth	Ccnd2 Edn1 Efna5 Fn1 Igf2 Smad7 Gpr21		GO:0090132	9.62306e-05	7.18875	1.06036	7	330	epithelium migration	Kank1 Nr2f2 Bmp4 Gpx1 Ptk2b Tacr1 Lrg1		GO:0090130	5.48144e-09	10.9106	1.26179	12	332	tissue migration	Aqp1 Cdh13 Cdh5 Jup Kdr Nos3 Nrp1 Ptp4a3 Cxcl12 Sparc Ets1 Rgcc		GO:0010633	0.00250375	29.6728	0.0741457	2	74	negative regulation of epithelial cell migration	Apoe Tgfbr3
GO:0001837	0.000395	8.6903	0.615866	5	155	epithelial to mesenchymal transition	Edn1 Hey1 Jag1 Smad7 Pdcd4		GO:0090130	9.99079e-05	7.14401	1.06679	7	332	tissue migration	Kank1 Nr2f2 Bmp4 Gpx1 Ptk2b Tacr1 Lrg1		GO:0010634	3.46345e-05	10.7439	0.608092	6	160	positive regulation of epithelial cell migration	Aqp1 Kdr Nos3 Nrp1 Sparc Ets1		GO:0050818	0.00257075	29.2653	0.0751477	2	75	regulation of coagulation	Apoe Cd34
GO:0072073	0.000395	8.6903	0.615866	5	155	kidney epithelium development	Cd24a Efnb2 Hey1 Jag1 Smad7		GO:0050900	3.46829e-05	7.10825	1.23709	8	385	leukocyte migration	Icam1 Il1r1 Lbp Lgals3 Ptk2b Sele Selp Tacr1		GO:0001944	2.90501e-16	10.6623	3.03666	25	799	vasculature development	Rapgef1 Aqp1 Cav1 Cd36 Cdh13 Cdh5 Col4a1 Col4a2 Hspg2 Jup Kdr Lama4 Nos3 Nrp1 Cxcl12 Sparc Adgrf5 Aplnr Ets1 Wasf2 Dysf Egfl7 Tmem204 Rgcc Pxdn		GO:0061045	0.00263859	28.8689	0.0761497	2	76	negative regulation of wound healing	Apoe Cd34
GO:0010631	7.94e-07	8.53848	1.30325	10	328	epithelial cell migration	Mmrn2 Foxp1 Acvrl1 Bsg Col18a1 Efnb2 Emp2 Glul Igf2 Vegfc		GO:2000147	5.57263e-07	7.0594	1.94399	12	605	positive regulation of cell motility	Bmp4 Icam1 Il1r1 Il6st Lbp Lgals3 Mmp2 Ptk2b Ret Sele Selp Tacr1		GO:0031589	1.76991e-09	10.6599	1.41001	13	371	cell-substrate adhesion	Cd36 Cdh13 Cfl1 Itga6 Jup Kdr Lamb1 Marcks Nid2 Nrp1 Lims2 Myadm Dusp3		GO:1905954	0.000258516	27.4568	0.124244	3	124	positive regulation of lipid localization	Apoe Scarb1 Lrat
GO:0001935	0.000118	8.52259	0.758905	6	191	endothelial cell proliferation	Mmrn2 Acvrl1 Col18a1 Igf2 Vegfc Sulf1		GO:0030100	0.00100242	7.03931	0.758318	5	236	regulation of endocytosis	Arrb1 Lbp Lgals3 Sele Ehd4		GO:0001568	1.07881e-15	10.6239	2.89604	24	762	blood vessel development	Rapgef1 Aqp1 Cav1 Cd36 Cdh13 Cdh5 Col4a1 Col4a2 Hspg2 Jup Kdr Lama4 Nos3 Nrp1 Cxcl12 Sparc Adgrf5 Aplnr Ets1 Wasf2 Dysf Egfl7 Rgcc Pxdn		GO:0019915	0.0036759	24.2643	0.0901772	2	90	lipid storage	Apoe Scarb1
GO:0090132	8.39e-07	8.48452	1.3112	10	330	epithelium migration	Mmrn2 Foxp1 Acvrl1 Bsg Col18a1 Efnb2 Emp2 Glul Igf2 Vegfc		GO:0097191	0.00104076	6.97839	0.764744	5	238	extrinsic apoptotic signaling pathway	Bmp4 Gpx1 Icam1 Lgals3 Ret		GO:0045785	9.98203e-12	10.508	1.93829	17	510	positive regulation of cell adhesion	Cav1 Cd36 Cd81 Cdh13 Cfl1 Efnb1 Itga6 Jup Kdr Lamb1 Nrp1 Cxcl12 Lims2 Ets1 Dysf Itpkb Myadm		GO:0035023	0.00375618	23.9908	0.0911792	2	91	regulation of Rho protein signal transduction	Apoe Lpar6
GO:0090130	8.86e-07	8.43123	1.31915	10	332	tissue migration	Mmrn2 Foxp1 Acvrl1 Bsg Col18a1 Efnb2 Emp2 Glul Igf2 Vegfc		GO:0008406	0.0011003	6.88896	0.774384	5	241	gonad development	Arrb1 Nr2f2 Bmp4 Icam1 Mmp2		GO:0003158	0.000187731	10.2757	0.524479	5	138	endothelium development	Rapgef1 Cdh5 Kdr Abcb1b Myadm		GO:0015914	0.00383727	23.7235	0.0921812	2	92	phospholipid transport	Apoe Scarb1
GO:0007613	0.000456	8.4085	0.635732	5	160	memory	Ccnd2 Igf2 Itpr3 Ptchd1 Syt11		GO:2001234	0.0011003	6.88896	0.774384	5	241	negative regulation of apoptotic signaling pathway	Bmp4 Gpx1 Icam1 Lgals3 Grina		GO:0007266	0.000194152	10.1986	0.52828	5	139	Rho protein signal transduction	Cdc42ep1 Cdh13 Mcf2l Nrp1 Gpr17		GO:1903035	0.0040019	23.2061	0.0941851	2	94	negative regulation of response to wounding	Apoe Cd34
GO:0010634	0.000456	8.4085	0.635732	5	160	positive regulation of epithelial cell migration	Foxp1 Bsg Col18a1 Igf2 Vegfc		GO:0050731	0.00339676	6.8889	0.613724	4	191	positive regulation of peptidyl-tyrosine phosphorylation	Icam1 Il6st Ptk2b Ehd4		GO:0051017	5.02104e-05	10.0238	0.649898	6	171	actin filament bundle assembly	Cfl1 Fscn1 Marcks Nrp1 Wasf2 Rgcc		GO:0030168	0.00408543	22.9558	0.0951871	2	95	platelet activation	Apoe Vwf
GO:0035239	5.57e-14	8.29586	3.81042	25	959	tube morphogenesis	Mmrn2 Foxp1 Ace Acvrl1 Bsg Cldn5 Col18a1 Col8a1 Edn1 Efnb2 Emp2 Epas1 Mecom Fn1 Gja5 Glul Hey1 Igf2 Jag1 Lox Smad7 Cx3cl1 Sox17 Vegfc Sulf1		GO:0040017	7.4562e-07	6.85853	1.99862	12	622	positive regulation of locomotion	Bmp4 Icam1 Il1r1 Il6st Lbp Lgals3 Mmp2 Ptk2b Ret Sele Selp Tacr1		GO:0050679	3.06545e-06	10.0172	0.881733	8	232	positive regulation of epithelial cell proliferation	Cav1 Cav2 Cdh13 Kdr Cxcl12 Aplnr Dysf Egfl7		GO:0051341	0.00408543	22.9558	0.0951871	2	95	regulation of oxidoreductase activity	Apoe Scarb1
GO:0007507	1.13e-10	8.23888	2.59458	18	653	heart development	Foxp1 Ace Acvrl1 Ccnd2 Edn1 Efnb2 Eln Mecom Fn1 Gja5 Hey1 Jag1 Lox Smad7 Pcsk5 Pdcd4 Sox17 Gper1		GO:0042593	0.000379619	6.83956	0.944684	6	294	glucose homeostasis	Arrb1 Fbn1 Gpx1 Icam1 Lepr Bace2		GO:0035296	5.3565e-05	9.90304	0.657499	6	173	regulation of tube diameter	Cav1 Cd38 Kcna5 Kdr Nos3 Mgll		GO:0001570	0.00425492	22.471	0.097191	2	97	vasculogenesis	Cd34 Tgfbr3
GO:0007160	4.2e-05	8.2028	0.925785	7	233	cell-matrix adhesion	Acvrl1 Efna5 Emp2 Dmtn Fn1 Jag1 Pcsk5		GO:0033500	0.00038651	6.81565	0.947898	6	295	carbohydrate homeostasis	Arrb1 Fbn1 Gpx1 Icam1 Lepr Bace2		GO:0097746	5.3565e-05	9.90304	0.657499	6	173	blood vessel diameter maintenance	Cav1 Cd38 Kcna5 Kdr Nos3 Mgll		GO:0042632	0.00434088	22.2361	0.098193	2	98	cholesterol homeostasis	Apoe Scarb1
GO:0050714	0.000525	8.14432	0.655599	5	165	positive regulation of protein secretion	Bsg Glul Kcnn4 Vegfc Gper1		GO:0009749	0.0035908	6.77942	0.623363	4	194	response to glucose	Arrb1 Gpx1 Icam1 Lepr		GO:0014902	0.000221526	9.90166	0.543482	5	143	myotube differentiation	Cav2 Cd81 Cxcl12 Ehd2 Dysf		GO:0055092	0.00442764	22.0061	0.099195	2	99	sterol homeostasis	Apoe Scarb1
GO:0072001	1.35e-06	8.02761	1.38272	10	348	renal system development	Ace Cd24a Efnb2 Mecom Hey1 Jag1 Smad7 Pcsk5 Sox17 Sulf1		GO:0002064	0.00118358	6.7732	0.787237	5	245	epithelial cell development	Bmp4 Gpx1 Icam1 Il6st Spint2		GO:0035150	5.53082e-05	9.84375	0.6613	6	174	regulation of tube size	Cav1 Cd38 Kcna5 Kdr Nos3 Mgll		GO:0002028	0.0045152	21.7808	0.100197	2	100	regulation of sodium ion transport	Atp1b3 Fxyd5
GO:0045785	1.63e-08	7.91776	2.0264	14	510	positive regulation of cell adhesion	Cd24a Col8a1 Efnb2 Emp2 Dmtn Fbln2 Fn1 Igf2 Smad7 Pcsk5 Cyth3 Cx3cl1 Sox13 Podxl		GO:0045137	0.00118358	6.7732	0.787237	5	245	development of primary sexual characteristics	Arrb1 Nr2f2 Bmp4 Icam1 Mmp2		GO:0061572	5.53082e-05	9.84375	0.6613	6	174	actin filament bundle organization	Cfl1 Fscn1 Marcks Nrp1 Wasf2 Rgcc		GO:0032370	0.00460357	21.56	0.101199	2	101	positive regulation of lipid transport	Apoe Lrat
GO:0071560	5.33e-05	7.88617	0.961545	7	242	cellular response to transforming growth factor beta stimulus	Ltbp4 Acvrl1 Cldn5 Lox Smad7 Htra1 Prdm16		GO:0043524	0.00365712	6.74369	0.626576	4	195	negative regulation of neuron apoptotic process	Amigo2 Arrb1 Il6st Ptk2b		GO:0001667	3.41056e-10	9.82583	1.79007	15	471	ameboidal-type cell migration	Aqp1 Cdh13 Cdh5 Cfl1 Efnb1 Jup Kdr Nos3 Nrp1 Ptp4a3 Cxcl12 Sparc Ets1 Wasf2 Rgcc		GO:0071901	0.00515051	20.3238	0.107211	2	107	negative regulation of protein serine/threonine kinase activity	Apoe Rb1
GO:0120032	0.000179	7.87927	0.818505	6	206	regulation of plasma membrane bounded cell projection assembly	Atp7a Dmtn Pld1 Arhgap44 Podxl Eps8l2		GO:0006979	5.12842e-05	6.71113	1.30778	8	407	response to oxidative stress	Bmp4 Gpx1 Mmp2 Nqo1 Ptgs1 Ptk2b Tacr1 Net1		GO:0009612	6.08118e-05	9.67004	0.672702	6	177	response to mechanical stimulus	Aqp1 Cav1 Cd36 Jup Nos3 Cxcl12		GO:0070665	0.000628185	20.1042	0.168331	3	168	positive regulation of leukocyte proliferation	Csf2rb Csf2rb2 Slc39a10
GO:0048762	5.76e-05	7.78595	0.973465	7	245	mesenchymal cell differentiation	Edn1 Fn1 Hey1 Jag1 Smad7 Pdcd4 Sema3g		GO:0042129	0.00372427	6.70833	0.62979	4	196	regulation of T cell proliferation	Bmp4 Il6st Lgals3 Icosl		GO:0006639	0.000251744	9.6214	0.558684	5	147	acylglycerol metabolic process	Cav1 Cd36 Mgll Dgkh Gpihbp1		GO:0003018	8.57773e-05	19.867	0.235463	4	235	vascular process in circulatory system	Apoe Tgfbr3 Abcg2 Plvap
GO:0060491	0.000193	7.76201	0.830425	6	209	regulation of cell projection assembly	Atp7a Dmtn Pld1 Arhgap44 Podxl Eps8l2		GO:0009746	0.00379224	6.67334	0.633003	4	197	response to hexose	Arrb1 Gpx1 Icam1 Lepr		GO:1902904	6.47178e-05	9.55758	0.680303	6	179	negative regulation of supramolecular fiber organization	Cdh5 Cfl1 Hspg2 Wasf2 Dysf Myadm		GO:0046889	0.00543468	19.7572	0.110217	2	110	positive regulation of lipid biosynthetic process	Apoe Scarb1
GO:0035296	0.00065	7.75433	0.687386	5	173	regulation of tube diameter	Ace Edn1 Gja5 Cx3cl1 Gper1		GO:0008154	0.00386106	6.63871	0.636216	4	198	actin polymerization or depolymerization	Kank1 Gas7 Icam1 Ptk2b		GO:0008361	1.67016e-05	9.53755	0.801921	7	211	regulation of cell size	Aqp1 Cfl1 Nrp1 Cxcl12 C1qtnf9 Mgll Ndel1		GO:0006641	0.00562806	19.3966	0.112221	2	112	triglyceride metabolic process	Apoe Scarb1
GO:0097746	0.00065	7.75433	0.687386	5	173	blood vessel diameter maintenance	Ace Edn1 Gja5 Cx3cl1 Gper1		GO:0034284	0.00400123	6.57051	0.642642	4	200	response to monosaccharide	Arrb1 Gpx1 Icam1 Lepr		GO:1902905	6.67446e-05	9.50232	0.684103	6	180	positive regulation of supramolecular fiber organization	Cdc42ep1 Cav1 Cfl1 Nrp1 Wasf2 Rgcc		GO:0030301	0.00562806	19.3966	0.112221	2	112	cholesterol transport	Apoe Scarb1
GO:0071559	5.91e-05	7.7531	0.977438	7	246	response to transforming growth factor beta	Ltbp4 Acvrl1 Cldn5 Lox Smad7 Htra1 Prdm16		GO:0050670	0.00136404	6.55288	0.812943	5	253	regulation of lymphocyte proliferation	Bmp4 Il6st Lgals3 Tacr1 Icosl		GO:0006638	0.000267979	9.4871	0.566285	5	149	neutral lipid metabolic process	Cav1 Cd36 Mgll Dgkh Gpihbp1		GO:0007596	0.000730889	19.0584	0.177349	3	177	blood coagulation	Apoe Cd34 Vwf
GO:0035150	0.000668	7.70818	0.691359	5	174	regulation of tube size	Ace Edn1 Gja5 Cx3cl1 Gper1		GO:0010035	9.05377e-06	6.47516	1.72549	10	537	response to inorganic substance	Gpx1 Mmp2 Nqo1 Pam Ptk2b Tacr1 Nt5e Net1 Cpne8 Chp2		GO:0050921	0.000284998	9.35649	0.573887	5	151	positive regulation of chemotaxis	Cdh13 Kdr Nrp1 Cxcl12 Dysf		GO:0007599	0.000767357	18.7334	0.180354	3	180	hemostasis	Apoe Cd34 Vwf
GO:0030509	0.000703	7.61749	0.699306	5	176	BMP signaling pathway	Acvrl1 Smad7 Pdcd4 Sulf1 Htra1		GO:0046578	0.00421787	6.47078	0.652282	4	203	regulation of Ras protein signal transduction	Kank1 Arrb1 Timp2 Net1		GO:0010632	5.0108e-06	9.34412	0.942542	8	248	regulation of epithelial cell migration	Aqp1 Jup Kdr Nos3 Nrp1 Sparc Ets1 Rgcc		GO:0050817	0.000767357	18.7334	0.180354	3	180	coagulation	Apoe Cd34 Vwf
GO:0030334	9.23e-13	7.59871	3.93757	24	991	regulation of cell migration	Mmrn2 Foxp1 Ace Acvrl1 Atp7a Bsg Cldn5 Col18a1 Edn1 Emp2 Dmtn Fn1 Glul Igf2 Jag1 Lama3 Pcsk5 Pld1 Cx3cl1 Sema3g Vegfc Sulf1 Podxl Gper1		GO:0032944	0.00148668	6.42225	0.829009	5	258	regulation of mononuclear cell proliferation	Bmp4 Il6st Lgals3 Tacr1 Icosl		GO:0031099	0.000321485	9.10571	0.589089	5	155	regeneration	Cd81 Cxcl12 Dysf Nrep Ndel1		GO:0015918	0.00602419	18.7135	0.116228	2	116	sterol transport	Apoe Scarb1
GO:0014706	2.21e-05	7.54136	1.15624	8	291	striated muscle tissue development	Foxp1 Ccnd2 Edn1 Efnb2 Gja5 Hey1 Lox Smad7		GO:1903037	0.000197833	6.36986	1.1921	7	371	regulation of leukocyte cell-cell adhesion	Bmp4 Icam1 Il6st Lgals3 Sele Selp Icosl		GO:1901888	2.31529e-05	9.04611	0.843727	7	222	regulation of cell junction assembly	Rapgef1 Cav1 Cfl1 Kdr Nrp1 Aplnr Dusp3		GO:1905952	0.000856911	18.0163	0.187368	3	187	regulation of lipid localization	Apoe Scarb1 Lrat
GO:0030335	1.02e-08	7.53064	2.29658	15	578	positive regulation of cell migration	Foxp1 Atp7a Bsg Col18a1 Edn1 Dmtn Fn1 Igf2 Pcsk5 Pld1 Cx3cl1 Sema3g Vegfc Podxl Gper1		GO:0098609	1.2996e-07	6.23652	2.8212	15	878	cell-cell adhesion	Amigo2 Bmp4 Icam1 Il6st Lgals3 Ret Sele Selp Spint2 Plekha7 Nt5e Emilin2 Icosl Lrg1 Cadm3		GO:0001659	8.73642e-05	9.03216	0.718308	6	189	temperature homeostasis	Fabp4 Cav1 Cd36 Gnas Lama4 Ucp2		GO:0022600	0.00653683	17.9241	0.121238	2	121	digestive system process	Scarb1 Abcg2
GO:0001822	7.84e-06	7.44636	1.32709	9	334	kidney development	Ace Cd24a Efnb2 Hey1 Jag1 Smad7 Pcsk5 Sox17 Sulf1		GO:0030155	3.19367e-07	6.22962	2.60913	14	812	regulation of cell adhesion	Kank1 Bmp4 Icam1 Il6st Lgals3 Mmp2 Ptk2b Ret Sele Selp Spint2 Emilin2 Icosl Nuak1		GO:0060348	6.88438e-06	8.93118	0.984349	8	259	bone development	Serpinh1 Gnas Hspg2 Kdr Dhrs3 Sparc Papss2 Wasf2		GO:0043534	0.00664167	17.7741	0.12224	2	122	blood vessel endothelial cell migration	Apoe Scarb1
GO:0007411	8.16e-05	7.34979	1.02909	7	259	axon guidance	Foxp1 Bsg Edn1 Efna5 Efnb2 Lama3 Sema3g		GO:0022407	3.23948e-05	6.22702	1.59697	9	497	regulation of cell-cell adhesion	Bmp4 Icam1 Il6st Lgals3 Sele Selp Spint2 Emilin2 Icosl		GO:0007043	0.000351092	8.92624	0.600491	5	158	cell-cell junction assembly	Cav1 Cdh5 Fscn1 Jup Aplnr		GO:0098659	0.00664167	17.7741	0.12224	2	122	inorganic cation import across plasma membrane	Atp1b3 Slc39a10
GO:0097485	8.36e-05	7.32049	1.03306	7	260	neuron projection guidance	Foxp1 Bsg Edn1 Efna5 Efnb2 Lama3 Sema3g		GO:1901215	0.00172766	6.19969	0.857928	5	267	negative regulation of neuron death	Amigo2 Arrb1 Il6st Ptk2b Sncg		GO:0007265	8.08837e-07	8.53263	1.3074	10	344	Ras protein signal transduction	Cdc42ep1 Rapgef1 Cdh13 Mcf2l Nrp1 Cyth1 Rasgrp2 Wasf2 Itpkb Gpr17		GO:0099587	0.00664167	17.7741	0.12224	2	122	inorganic ion import across plasma membrane	Atp1b3 Slc39a10
GO:0048660	0.000879	7.23434	0.735065	5	185	regulation of smooth muscle cell proliferation	Foxp1 Edn1 Pdcd4 Cx3cl1 Gper1		GO:0022409	0.000632827	6.18781	1.04108	6	324	positive regulation of cell-cell adhesion	Icam1 Il6st Sele Selp Emilin2 Icosl		GO:0007163	3.32968e-05	8.52644	0.893135	7	235	establishment or maintenance of cell polarity	Aqp1 Cdh5 Cfl1 Fscn1 Cyth1 Tcf15 Ndel1		GO:0050680	0.000897238	17.7254	0.190374	3	190	negative regulation of epithelial cell proliferation	Apoe Rb1 Tgfbr3
GO:0060485	3.02e-05	7.20687	1.20789	8	304	mesenchyme development	Acvrl1 Edn1 Fn1 Hey1 Jag1 Smad7 Pdcd4 Sema3g		GO:0009743	0.00507994	6.12948	0.687627	4	214	response to carbohydrate	Arrb1 Gpx1 Icam1 Lepr		GO:0051495	0.000125788	8.42926	0.767716	6	202	positive regulation of cytoskeleton organization	Cdc42ep1 Cav1 Cfl1 Nrp1 Wasf2 Rgcc		GO:0001935	0.000910943	17.6305	0.191376	3	191	endothelial cell proliferation	Apoe Cd34 Scarb1
GO:0001649	0.000287	7.1909	0.893999	6	225	osteoblast differentiation	Dhh Hey1 Igf2 Jag1 Lox Vegfc		GO:0051402	0.000685407	6.09096	1.05715	6	329	neuron apoptotic process	Amigo2 Arrb1 Gpx1 Il6st Nqo1 Ptk2b		GO:0031334	0.000129223	8.38618	0.771516	6	203	positive regulation of protein-containing complex assembly	Cdc42ep1 Cav1 Cd36 Cdh5 Fscn1 Tppp3		GO:0015748	0.00696079	17.3388	0.125246	2	125	organophosphate ester transport	Apoe Scarb1
GO:2000147	1.87e-08	7.17915	2.40386	15	605	positive regulation of cell motility	Foxp1 Atp7a Bsg Col18a1 Edn1 Dmtn Fn1 Igf2 Pcsk5 Pld1 Cx3cl1 Sema3g Vegfc Podxl Gper1		GO:1903039	0.00187332	6.08252	0.873994	5	272	positive regulation of leukocyte cell-cell adhesion	Icam1 Il6st Sele Selp Icosl		GO:0046578	0.000129223	8.38618	0.771516	6	203	regulation of Ras protein signal transduction	Rapgef1 Mcf2l Nrp1 Cyth1 Itpkb Gpr17		GO:0001889	0.0083055	15.7909	0.13727	2	137	liver development	Tgfbr3 Vwf
GO:0008217	0.000294	7.15796	0.897972	6	226	regulation of blood pressure	Ace Acvrl1 Edn1 Emp2 Gja5 Vegfc		GO:0034599	0.00190349	6.05962	0.877207	5	273	cellular response to oxidative stress	Bmp4 Gpx1 Mmp2 Nqo1 Net1		GO:0030155	3.56248e-12	8.36492	3.08607	21	812	regulation of cell adhesion	Cav1 Cd36 Cd81 Cdh13 Cfl1 Efnb1 Itga6 Jup Kdr Lama4 Lamb1 Nrp1 Cxcl12 Lims2 Ets1 Dysf Itpkb Myadm Rgcc Jam2 Dusp3		GO:0061041	0.0083055	15.7909	0.13727	2	137	regulation of wound healing	Apoe Cd34
GO:0045637	0.000294	7.15796	0.897972	6	226	regulation of myeloid cell differentiation	Foxp1 Jag1 Lmo2 Lox Rbp1 Prdm16		GO:0070663	0.00212481	5.90393	0.899699	5	280	regulation of leukocyte proliferation	Bmp4 Il6st Lgals3 Tacr1 Icosl		GO:0035239	1.6297e-13	8.32673	3.64475	24	959	tube morphogenesis	Aqp1 Cav1 Cd36 Cdh13 Cdh5 Cfl1 Col4a1 Col4a2 Hspg2 Jup Kdr Nos3 Nrp1 Cxcl12 Sparc Adgrf5 Aplnr Ets1 Wasf2 Dysf Egfl7 Rgcc Ctnnbip1 Pxdn		GO:0007586	0.00842244	15.6743	0.138272	2	138	digestion	Scarb1 Abcg2
GO:0071772	0.000923	7.15435	0.743012	5	187	response to BMP	Acvrl1 Smad7 Pdcd4 Sulf1 Htra1		GO:0002285	0.00577629	5.9029	0.713333	4	222	lymphocyte activation involved in immune response	Icam1 Lgals3 Ptk2b Icosl		GO:0071560	4.01185e-05	8.27044	0.919739	7	242	cellular response to transforming growth factor beta stimulus	Spred2 Cav1 Cav2 Cdh5 Col4a2 Nos3 Nrep		GO:0007266	0.00854011	15.5593	0.139274	2	139	Rho protein signal transduction	Apoe Lpar6
GO:0071773	0.000923	7.15435	0.743012	5	187	cellular response to BMP stimulus	Acvrl1 Smad7 Pdcd4 Sulf1 Htra1		GO:2001233	0.000316828	5.87864	1.2885	7	401	regulation of apoptotic signaling pathway	Bmp4 Ctsc Gpx1 Icam1 Lgals3 Ret Grina		GO:0032271	0.000139976	8.25952	0.782918	6	206	regulation of protein polymerization	Cdc42ep1 Cav1 Cdh5 Cfl1 Myadm Tppp3		GO:0034754	0.00854011	15.5593	0.139274	2	139	cellular hormone metabolic process	Scarb1 Lrat
GO:0001655	3.82e-06	7.11086	1.55357	10	391	urogenital system development	Ace Cd24a Efnb2 Mecom Hey1 Jag1 Smad7 Pcsk5 Sox17 Sulf1		GO:0007265	0.000863675	5.81759	1.10534	6	344	Ras protein signal transduction	Kank1 Arrb1 Mras Timp2 Ctnnal1 Net1		GO:0090287	3.66108e-06	8.2257	1.20858	9	318	regulation of cellular response to growth factor stimulus	Spred2 Cav1 Cav2 Cdh5 Kdr Nrp1 Ptp4a3 Nrep Tmem204		GO:0061008	0.00865854	15.4461	0.140276	2	140	hepaticobiliary system development	Tgfbr3 Vwf
GO:1903522	0.000101	7.09412	1.06485	7	268	regulation of blood circulation	Ace Edn1 Epas1 Gja5 Smad7 Cx3cl1 Kcne3		GO:0046651	0.000863675	5.81759	1.10534	6	344	lymphocyte proliferation	Bmp4 Cfb Il6st Lgals3 Tacr1 Icosl		GO:2000147	1.241e-09	8.16212	2.29935	16	605	positive regulation of cell motility	Aqp1 Cav1 Cdh13 Cdh5 Cfl1 Itga6 Kdr Lamb1 Nos3 Nrp1 Cxcl12 Sparc Ets1 Dysf Myadm Jam2		GO:0008203	0.00926171	14.9034	0.145286	2	145	cholesterol metabolic process	Apoe Scarb1
GO:0050680	0.00099	7.03759	0.754932	5	190	negative regulation of epithelial cell proliferation	Mmrn2 Acvrl1 Efnb2 Sulf1 Gkn3		GO:0001667	0.000140931	5.77045	1.51342	8	471	ameboidal-type cell migration	Kank1 Nr2f2 Bmp4 Gpx1 Ptk2b Ret Tacr1 Lrg1		GO:0071559	4.45059e-05	8.13089	0.934941	7	246	response to transforming growth factor beta	Spred2 Cav1 Cav2 Cdh5 Col4a2 Nos3 Nrep		GO:0006639	0.00950812	14.6968	0.14729	2	147	acylglycerol metabolic process	Apoe Scarb1
GO:0048738	0.000108	7.01277	1.07677	7	271	cardiac muscle tissue development	Foxp1 Ccnd2 Edn1 Efnb2 Gja5 Hey1 Smad7		GO:0010976	0.00624237	5.76954	0.729399	4	227	positive regulation of neuron projection development	Bmp4 Ptk2b Ret Scn1b		GO:0030307	0.000159463	8.05666	0.801921	6	211	positive regulation of cell growth	Cd38 Cd81 Cfl1 Nrp1 Cxcl12 Ndel1		GO:0050728	0.00950812	14.6968	0.14729	2	147	negative regulation of inflammatory response	Apoe Rb1
GO:0050920	0.00033	6.99768	0.917839	6	231	regulation of chemotaxis	Edn1 Efnb2 Fn1 Cx3cl1 Sema3g Vegfc		GO:0070374	0.00624237	5.76954	0.729399	4	227	positive regulation of ERK1 and ERK2 cascade	Arrb1 Bmp4 Icam1 Ptk2b		GO:0051494	0.000589212	7.93494	0.672702	5	177	negative regulation of cytoskeleton organization	Cdh5 Cfl1 Wasf2 Dysf Myadm		GO:0006638	0.00975745	14.4958	0.149293	2	149	neutral lipid metabolic process	Apoe Scarb1
GO:0040017	2.69e-08	6.97389	2.47141	15	622	positive regulation of locomotion	Foxp1 Atp7a Bsg Col18a1 Edn1 Dmtn Fn1 Igf2 Pcsk5 Pld1 Cx3cl1 Sema3g Vegfc Podxl Gper1		GO:0032943	0.000958206	5.69815	1.12784	6	351	mononuclear cell proliferation	Bmp4 Cfb Il6st Lgals3 Tacr1 Icosl		GO:0030335	5.49538e-09	7.92839	2.19673	15	578	positive regulation of cell migration	Aqp1 Cav1 Cdh13 Cdh5 Itga6 Kdr Lamb1 Nos3 Nrp1 Cxcl12 Sparc Ets1 Dysf Myadm Jam2		GO:0030218	0.0098832	14.3974	0.150295	2	150	erythrocyte differentiation	Rb1 Tgfbr3
GO:0048659	0.00104	6.96184	0.762879	5	192	smooth muscle cell proliferation	Foxp1 Edn1 Pdcd4 Cx3cl1 Gper1		GO:0043523	0.00247283	5.69478	0.931832	5	290	regulation of neuron apoptotic process	Amigo2 Arrb1 Il6st Nqo1 Ptk2b		GO:0040017	1.84429e-09	7.92838	2.36396	16	622	positive regulation of locomotion	Aqp1 Cav1 Cdh13 Cdh5 Cfl1 Itga6 Kdr Lamb1 Nos3 Nrp1 Cxcl12 Sparc Ets1 Dysf Myadm Jam2		GO:0007160	0.00161232	14.39	0.233459	3	233	cell-matrix adhesion	Cd34 Col13a1 Itgb4
GO:0090287	4.15e-05	6.87802	1.26352	8	318	regulation of cellular response to growth factor stimulus	Mmrn2 Acvrl1 Lox Smad7 Vegfc Sulf1 Htra1 Prdm16		GO:0001525	7.06867e-05	5.60648	1.76727	9	550	angiogenesis	Bmp4 Gpx1 Lepr Lgals3 Mmp2 Ptk2b Emilin2 Cysltr1 Lrg1		GO:0001666	0.00019505	7.7519	0.832326	6	219	response to hypoxia	Aqp1 Cav1 Cd38 Kdr Ucp2 Rgcc		GO:0031589	0.000489637	12.4456	0.371731	4	371	cell-substrate adhesion	Cd34 Col13a1 Itgb4 Vwf
GO:0003018	0.000362	6.87448	0.933732	6	235	vascular process in circulatory system	Ace Cldn5 Edn1 Gja5 Cx3cl1 Gper1		GO:0043542	0.00693595	5.59257	0.751892	4	234	endothelial cell migration	Nr2f2 Bmp4 Gpx1 Ptk2b		GO:0045216	0.00019505	7.7519	0.832326	6	219	cell-cell junction organization	Cav1 Cdh5 Fscn1 Jup Lims2 Aplnr		GO:0070663	0.00271712	11.9288	0.280551	3	280	regulation of leukocyte proliferation	Csf2rb Csf2rb2 Slc39a10
GO:0006816	1.86e-06	6.85568	1.78402	11	449	calcium ion transport	Ace Atp2b2 Edn1 Gja4 Itpr3 Kcnn4 Cx3cl1 Trpm6 Atp2a3 Kcne3 Gper1		GO:0019221	0.00042404	5.59072	1.35276	7	421	cytokine-mediated signaling pathway	Ackr1 Il13ra1 Il1r1 Il6st Lepr Lifr Ptk2b		GO:0022604	5.99343e-06	7.72024	1.28459	9	338	regulation of cell morphogenesis	Cdc42ep1 Cfl1 Kdr Marcks Nrp1 Sparc Lims2 Myadm Fmnl1		GO:0050673	0.000154033	11.4656	0.522026	5	521	epithelial cell proliferation	Apoe Cd34 Rb1 Scarb1 Tgfbr3
GO:0002009	9.49e-08	6.82299	2.33632	14	588	morphogenesis of an epithelium	Mmrn2 Foxp1 Acvrl1 Atp7a Bsg Edn1 Efnb2 Hey1 Jag1 Lama3 Sox17 Vegfc Sulf1 Mllt3		GO:0051924	0.00270056	5.57619	0.951111	5	296	regulation of calcium ion transport	Gjc2 Bmp4 Icam1 Lgals3 Ptk2b		GO:0043547	6.46126e-05	7.6467	0.99195	7	261	positive regulation of GTPase activity	Rapgef1 Cav2 Gnas Itga6 Rasgrp2 Ric1 Ndel1		GO:0015850	0.00311763	11.3493	0.294579	3	294	organic hydroxy compound transport	Apoe Scarb1 Syt15
GO:0030323	0.000396	6.75552	0.949625	6	239	respiratory tube development	Foxp1 Ace Atp7a Epas1 Lox Pcsk5		GO:0051056	0.0071431	5.54398	0.758318	4	236	regulation of small GTPase mediated signal transduction	Kank1 Arrb1 Timp2 Net1		GO:0060485	2.18975e-05	7.56147	1.15537	8	304	mesenchyme development	Spred2 Cfl1 Efnb1 Nos3 Nrp1 Tcf15 Aplnr Rgcc		GO:0006869	0.00077204	10.9876	0.419825	4	419	lipid transport	Apoe Scarb1 Abcg2 Lrat
GO:0022409	4.74e-05	6.74601	1.28736	8	324	positive regulation of cell-cell adhesion	Cd24a Efnb2 Dmtn Igf2 Smad7 Cx3cl1 Sox13 Podxl		GO:0042098	0.00724819	5.51999	0.761531	4	237	T cell proliferation	Bmp4 Il6st Lgals3 Icosl		GO:0048871	1.05555e-08	7.53227	2.30695	15	607	multicellular organismal homeostasis	Fabp4 Aqp1 Aqp7 Cav1 Cd36 Cd38 Gnas Kdr Lama4 Nos3 Ucp2 Adgrf5 C1qtnf9 Slc28a2 Trp53inp2		GO:0003013	0.000235644	10.4343	0.572125	5	571	circulatory system process	Apoe Cd34 Tgfbr3 Abcg2 Plvap
GO:0070588	4.84e-05	6.72449	1.29133	8	325	calcium ion transmembrane transport	Atp2b2 Edn1 Itpr3 Cx3cl1 Trpm6 Atp2a3 Kcne3 Gper1		GO:0030334	6.05128e-07	5.4922	3.18429	15	991	regulation of cell migration	Kank1 Nr2f2 Bmp4 Icam1 Il1r1 Il6st Lbp Lgals3 Mmp2 Ptk2b Ret Sele Selp Tacr1 Emilin2		GO:0090066	3.07262e-08	7.52718	2.13592	14	562	regulation of anatomical structure size	Cdc42ep1 Aqp1 Cav1 Cd38 Cfl1 Kcna5 Kdr Nos3 Nrp1 Cxcl12 C1qtnf9 Mgll Myadm Ndel1		GO:0010631	0.00423615	10.1499	0.328646	3	328	epithelial cell migration	Apoe Scarb1 Tgfbr3
GO:0003205	0.00122	6.709	0.790692	5	199	cardiac chamber development	Gja5 Hey1 Jag1 Smad7 Pcsk5		GO:0090066	8.33051e-05	5.4825	1.80583	9	562	regulation of anatomical structure size	Kank1 Gpx1 Icam1 Mmp2 Ptgs1 Ptk2b Ret Tacr1 Cysltr1		GO:1902903	2.43725e-06	7.50765	1.47842	10	389	regulation of supramolecular fiber organization	Cdc42ep1 Cav1 Cdh5 Cfl1 Hspg2 Nrp1 Wasf2 Dysf Myadm Rgcc		GO:0090132	0.00430858	10.0872	0.33065	3	330	epithelium migration	Apoe Scarb1 Tgfbr3
GO:0008016	0.00122	6.709	0.790692	5	199	regulation of heart contraction	Edn1 Epas1 Gja5 Smad7 Kcne3		GO:0044262	0.00294313	5.46239	0.97039	5	302	cellular carbohydrate metabolic process	Igfbp4 Il6st Lepr Ptk2b Isyna1		GO:0007264	8.55791e-07	7.46257	1.64945	11	434	small GTPase mediated signal transduction	Cdc42ep1 Rapgef1 Cdh13 Mcf2l Nrp1 Cyth1 Rasgrp2 Wasf2 Sh2d3c Itpkb Gpr17		GO:0090130	0.00438176	10.0251	0.332654	3	332	tissue migration	Apoe Scarb1 Tgfbr3
GO:0045596	6.77e-09	6.6863	2.9641	17	746	negative regulation of cell differentiation	Foxp1 Acvrl1 Ccnd2 Cd24a Col5a2 Efna5 Dmtn Hey1 Igf2 Jag1 Lmo2 Smad7 Pdcd4 Sema3g Vegfc Prdm16 Gper1		GO:0045930	0.00767878	5.42607	0.774384	4	241	negative regulation of mitotic cell cycle	Gjc2 Bmp4 Timp2 Ints3		GO:0097435	2.09629e-10	7.4309	3.06706	19	807	supramolecular fiber organization	Cdc42ep1 Cav1 Serpinh1 Cd36 Cdh5 Cfl1 Fscn1 Hspg2 Marcks Nrp1 Coro6 Wasf2 Dysf Mprip Myadm Rgcc Tppp3 Pxdn Ndel1		GO:0010876	0.00118182	9.76755	0.470926	4	470	lipid localization	Apoe Scarb1 Abcg2 Lrat
GO:0031589	1.81e-05	6.67659	1.4741	9	371	cell-substrate adhesion	Acvrl1 Col8a1 Efna5 Emp2 Dmtn Fbln2 Fn1 Jag1 Pcsk5		GO:0097529	0.00790026	5.38028	0.780811	4	243	myeloid leukocyte migration	Il1r1 Lbp Lgals3 Ptk2b		GO:0000302	0.000810914	7.374	0.722109	5	190	response to reactive oxygen species	Aqp1 Cd36 Cfl1 Nos3 Ucp2		GO:0001667	0.00119112	9.7463	0.471928	4	471	ameboidal-type cell migration	Apoe Itgb4 Scarb1 Tgfbr3
GO:0030308	0.00124	6.67436	0.794665	5	200	negative regulation of cell growth	Foxp1 Acvrl1 Fhl1 Sox17 Sema3g		GO:0045765	0.0032011	5.3531	0.989669	5	308	regulation of angiogenesis	Lgals3 Ptk2b Emilin2 Cysltr1 Lrg1		GO:0050680	0.000810914	7.374	0.722109	5	190	negative regulation of epithelial cell proliferation	Cav1 Cav2 Sparc Lims2 Rgcc		GO:0006066	0.00544456	9.25605	0.359707	3	359	alcohol metabolic process	Apoe Scarb1 Lrat
GO:0060047	0.000423	6.66895	0.961545	6	242	heart contraction	Ace Edn1 Epas1 Gja5 Smad7 Kcne3		GO:0045785	0.000241682	5.31483	1.63874	8	510	positive regulation of cell adhesion	Icam1 Il6st Ptk2b Ret Sele Selp Emilin2 Icosl		GO:0031346	1.00026e-06	7.33928	1.67605	11	441	positive regulation of cell projection organization	Cdc42ep1 Rapgef1 Aqp1 Cfl1 Fscn1 Itga6 Marcks Nrp1 Cxcl12 Wasf2 Ndel1		GO:0042060	0.00636983	8.73403	0.380748	3	380	wound healing	Apoe Cd34 Vwf
GO:0031348	0.000442	6.61244	0.969492	6	244	negative regulation of defense response	Cd24a Igf2 Cx3cl1 Syt11 Htra1 Gper1		GO:1901342	0.0033819	5.28261	1.00252	5	312	regulation of vasculature development	Lgals3 Ptk2b Emilin2 Cysltr1 Lrg1		GO:0007162	2.69593e-05	7.33603	1.18958	8	313	negative regulation of cell adhesion	Cdh13 Cfl1 Lamb1 Cxcl12 Myadm Rgcc Jam2 Dusp3		GO:0050878	0.00641609	8.71062	0.38175	3	381	regulation of body fluid levels	Apoe Cd34 Vwf
GO:0002695	0.0013	6.60614	0.802612	5	202	negative regulation of leukocyte activation	Cd24a Smad7 Cx3cl1 Syt11 Gper1		GO:0010632	0.00847224	5.26911	0.796877	4	248	regulation of epithelial cell migration	Nr2f2 Bmp4 Ptk2b Tacr1		GO:0050920	0.000259886	7.33538	0.877932	6	231	regulation of chemotaxis	Cdh13 Kdr Nrp1 Cxcl12 Dysf Dusp3		GO:0070661	0.00655608	8.64113	0.384756	3	384	leukocyte proliferation	Csf2rb Csf2rb2 Slc39a10
GO:0090066	3.9e-07	6.565	2.23301	13	562	regulation of anatomical structure size	Ace Atp2b2 Atp7a Edn1 Efna5 Eln Dmtn Fn1 Gja5 Kcnn4 Cx3cl1 Sema3g Gper1		GO:0007162	0.00342823	5.26527	1.00574	5	313	negative regulation of cell adhesion	Kank1 Bmp4 Lgals3 Mmp2 Spint2		GO:0048754	0.000830224	7.3341	0.72591	5	191	branching morphogenesis of an epithelial tube	Col4a1 Kdr Nrp1 Cxcl12 Ctnnbip1		GO:0009611	0.0019	8.55232	0.536054	4	535	response to wounding	Apoe Cd34 Itgb4 Vwf
GO:0030155	3.58e-09	6.55187	3.22634	18	812	regulation of cell adhesion	Acvrl1 Cd24a Col8a1 Efna5 Efnb2 Emp2 Dmtn Fbln2 Fn1 Igf2 Jag1 Lama3 Smad7 Pcsk5 Cyth3 Cx3cl1 Sox13 Podxl		GO:0042060	0.00143747	5.25097	1.22102	6	380	wound healing	Kank1 Gpx1 Procr Selp Emilin2 Lrg1		GO:0050678	1.02256e-06	7.32199	1.67985	11	442	regulation of epithelial cell proliferation	Cav1 Cav2 Cdh13 Kdr Cxcl12 Sparc Lims2 Aplnr Dysf Egfl7 Rgcc		GO:0008015	0.00193908	8.50337	0.53906	4	538	blood circulation	Apoe Cd34 Tgfbr3 Plvap
GO:0002262	0.00142	6.47377	0.818505	5	206	myeloid cell homeostasis	Cd24a Epas1 Dmtn Mecom Lmo2		GO:0070997	0.000629161	5.21941	1.44595	7	450	neuron death	Amigo2 Arrb1 Gpx1 Il6st Nqo1 Ptk2b Sncg		GO:0044089	1.26195e-07	7.29716	2.02571	13	533	positive regulation of cellular component biogenesis	Cdc42ep1 Aqp1 Cav1 Cd36 Cdh5 Cfl1 Fscn1 Kdr Nrp1 Wasf2 Rgcc Tppp3 Ndel1		GO:0032102	0.00769034	8.14261	0.407802	3	407	negative regulation of response to external stimulus	Apoe Cd34 Rb1
GO:0010720	2.37e-05	6.44219	1.52576	9	384	positive regulation of cell development	Ace Cldn5 Efna5 Dmtn Fn1 Smad7 Cx3cl1 Vegfc Gper1		GO:0048514	5.44204e-05	5.20249	2.13036	10	663	blood vessel morphogenesis	Nr2f2 Bmp4 Gpx1 Lepr Lgals3 Mmp2 Ptk2b Emilin2 Cysltr1 Lrg1		GO:0051258	8.75525e-05	7.27108	1.04136	7	274	protein polymerization	Cdc42ep1 Cav1 Cdh5 Cfl1 Myadm Tppp3 Ndel1		GO:0051098	0.00774212	8.12222	0.408804	3	408	regulation of binding	Apoe Rb1 Tgfbr3
GO:0003015	0.000546	6.34359	1.00923	6	254	heart process	Ace Edn1 Epas1 Gja5 Smad7 Kcne3		GO:0007548	0.00361812	5.19704	1.01859	5	317	sex differentiation	Arrb1 Nr2f2 Bmp4 Icam1 Mmp2		GO:0034329	1.09212e-06	7.27061	1.69126	11	445	cell junction assembly	Rapgef1 Cav1 Cdh5 Cfl1 Efnb1 Fscn1 Jup Kdr Nrp1 Aplnr Dusp3		GO:0019221	0.00843432	7.86603	0.421829	3	421	cytokine-mediated signaling pathway	Csf2rb Csf2rb2 Plvap
GO:0060249	7.5e-05	6.30205	1.37477	8	346	anatomical structure homeostasis	Atp2b2 Atp7a Bsg Car7 Cldn5 Epas1 Lox Cx3cl1		GO:0070661	0.00151577	5.19467	1.23387	6	384	leukocyte proliferation	Bmp4 Cfb Il6st Lgals3 Tacr1 Icosl		GO:0040013	9.93108e-06	7.23077	1.36821	9	360	negative regulation of locomotion	Cav1 Cfl1 Jup Cd200 Nrp1 Cxcl12 Egfl7 Rgcc Dusp3		GO:0006875	0.00865444	7.79038	0.425837	3	425	cellular metal ion homeostasis	Apoe Atp1b3 Slc39a10
GO:0008015	1.64e-06	6.26867	2.13765	12	538	blood circulation	Ace Acvrl1 Cldn5 Edn1 Emp2 Epas1 Gja5 Smad7 Cx3cl1 Vegfc Kcne3 Gper1		GO:0043410	0.000297299	5.14776	1.69015	8	526	positive regulation of MAPK cascade	Arrb1 Bmp4 Icam1 Igfbp4 Lepr Ptk2b Ret Timp2		GO:0030334	1.99547e-11	7.18885	3.76637	22	991	regulation of cell migration	Aqp1 Cav1 Cd81 Cdh13 Cdh5 Itga6 Jup Kdr Lama4 Lamb1 Cd200 Nos3 Nrp1 Cxcl12 Sparc Ets1 Dysf Egfl7 Myadm Rgcc Jam2 Dusp3		GO:0050678	0.00962771	7.48423	0.44287	3	442	regulation of epithelial cell proliferation	Apoe Rb1 Tgfbr3
GO:0031345	0.00164	6.25437	0.846319	5	213	negative regulation of cell projection organization	Efnb2 H2-D1 Stmn2 Arhgap44 Sema3g		GO:0010959	0.000697766	5.12538	1.47165	7	458	regulation of metal ion transport	Gjc2 Bmp4 Icam1 Lgals3 Ptk2b Scn1b Chp2		GO:0051056	0.000291441	7.17467	0.896935	6	236	regulation of small GTPase mediated signal transduction	Rapgef1 Mcf2l Nrp1 Cyth1 Itpkb Gpr17		GO:0071345	0.000375357	7.428	0.988944	6	987	cellular response to cytokine stimulus	Rplp0 Csf2rb Csf2rb2 Rps2 Lrat Plvap
GO:0034767	0.00164	6.25437	0.846319	5	213	positive regulation of ion transmembrane transport	Atp7a Edn1 Cx3cl1 Kcne3 Gper1		GO:0007015	0.000715812	5.10239	1.47808	7	460	actin filament organization	Kank1 Arrb1 Actn1 Gas7 Icam1 Ptk2b Tacr1		GO:2000146	3.52034e-05	7.05536	1.23519	8	325	negative regulation of cell motility	Cav1 Cfl1 Jup Cd200 Cxcl12 Egfl7 Rgcc Dusp3		GO:0006518	0.00192631	6.44774	0.911792	5	910	peptide metabolic process	Apoe Rplp0 Rps2 Rpl19 Rpl21
GO:0032535	3.13e-05	6.20728	1.58138	9	398	regulation of cellular component size	Atp2b2 Atp7a Edn1 Efna5 Eln Dmtn Fn1 Kcnn4 Sema3g		GO:0001655	0.00166058	5.09897	1.25637	6	391	urogenital system development	Bmp4 Vcan Fbn1 Mmp2 Odc1 Ret		GO:0070372	3.59764e-05	7.03293	1.23899	8	326	regulation of ERK1 and ERK2 cascade	Rapgef1 Spred2 Cav1 Cd36 Kdr Nrp1 Cxcl12 Dusp3		GO:0006412	0.00528938	6.37424	0.713402	4	712	translation	Rplp0 Rps2 Rpl19 Rpl21
GO:0050708	0.000224	6.20526	1.21186	7	305	regulation of protein secretion	Bsg Efna5 Gja5 Glul Kcnn4 Vegfc Gper1		GO:0048608	0.00396844	5.08175	1.04108	5	324	reproductive structure development	Arrb1 Nr2f2 Bmp4 Icam1 Mmp2		GO:0001894	0.000114246	6.95542	1.08696	7	286	tissue homeostasis	Cd38 Gnas Kdr Nos3 Adgrf5 Slc28a2 Trp53inp2		GO:0040008	0.00591366	6.16865	0.736448	4	735	regulation of growth	Apoe Csf2rb Rb1 Tgfbr3
GO:0048729	1.18e-07	6.19047	2.76941	15	697	tissue morphogenesis	Mmrn2 Foxp1 Acvrl1 Atp7a Bsg Edn1 Efnb2 Hey1 Jag1 Lama3 Smad7 Sox17 Vegfc Sulf1 Mllt3		GO:0060348	0.00982462	5.03988	0.832222	4	259	bone development	Bgn Bmp4 Fbn1 Lepr		GO:0007179	0.00106599	6.92192	0.767716	5	202	transforming growth factor beta receptor signaling pathway	Spred2 Cav1 Cav2 Cdh5 Nrep		GO:0043043	0.00599858	6.14278	0.739453	4	738	peptide biosynthetic process	Rplp0 Rps2 Rpl19 Rpl21
GO:0048638	3.38e-05	6.14324	1.59728	9	402	regulation of developmental growth	Foxp1 Ccnd2 Edn1 Efna5 Fn1 Igf2 Smad7 Sema3g Gpr21		GO:0008015	0.000345548	5.02908	1.72871	8	538	blood circulation	Nr2f2 Gpx1 Icam1 Mmp2 Ptgs1 Scn1b Tacr1 Cysltr1		GO:0071363	3.31389e-08	6.87855	2.51598	15	662	cellular response to growth factor stimulus	Rapgef1 Spred2 Cav1 Cav2 Cdh5 Cfl1 Col4a2 Kdr Nos3 Nrp1 Ptp4a3 Sparc Nrep Tmem204 Dusp3
GO:0045765	0.000237	6.14276	1.22378	7	308	regulation of angiogenesis	Acvrl1 Cldn5 Emp2 Glul Igf2 Vegfc Sulf1		GO:0002366	0.0041792	5.01812	1.05393	5	328	leukocyte activation involved in immune response	Icam1 Lbp Lgals3 Ptk2b Icosl		GO:0036293	0.000363542	6.87332	0.934941	6	246	response to decreased oxygen levels	Aqp1 Cav1 Cd38 Kdr Ucp2 Rgcc
GO:0098742	0.00178	6.13551	0.862212	5	217	cell-cell adhesion via plasma-membrane adhesion molecules	Bsg Cd24a Efna5 Cx3cl1 Palld		GO:0061458	0.0041792	5.01812	1.05393	5	328	reproductive system development	Arrb1 Nr2f2 Bmp4 Icam1 Mmp2		GO:0098609	8.52357e-10	6.79945	3.3369	19	878	cell-cell adhesion	Rapgef1 Cav1 Cd81 Cdh13 Cdh5 Efnb1 Gnas Itga6 Jup Lamb1 Cd200 Cxcl12 Lims2 Ets1 Itpkb Myadm Rgcc Jam2 Dusp3
GO:0045216	0.00185	6.07774	0.870159	5	219	cell-cell junction organization	Ace Cldn5 Efnb2 Gja5 Smad7		GO:1901214	0.00183872	4.99377	1.28207	6	399	regulation of neuron death	Amigo2 Arrb1 Il6st Nqo1 Ptk2b Sncg		GO:0003013	2.76883e-07	6.7911	2.17013	13	571	circulatory system process	Cav1 Cd36 Cd38 Cdh5 Gnas Jup Kcna5 Kdr Nos3 Abcb1b Ptp4a3 Mgll Ctnnbip1
GO:0007178	3.72e-05	6.06499	1.61714	9	407	transmembrane receptor protein serine/threonine kinase signaling pathway	Ltbp4 Acvrl1 Cldn5 Lox Smad7 Pdcd4 Sulf1 Htra1 Prdm16		GO:0002263	0.00439785	4.95604	1.06679	5	332	cell activation involved in immune response	Icam1 Lbp Lgals3 Ptk2b Icosl		GO:0034330	5.72109e-09	6.78883	2.93784	17	773	cell junction organization	Rapgef1 Cav1 Cdh5 Cfl1 Col4a1 Efnb1 Fscn1 Jup Kdr Marcks Nrp1 Sparc Tuba1a Lims2 Aplnr Wasf2 Dusp3
GO:1901342	0.000257	6.06135	1.23968	7	312	regulation of vasculature development	Acvrl1 Cldn5 Emp2 Glul Igf2 Vegfc Sulf1		GO:0001822	0.00451018	4.92557	1.07321	5	334	kidney development	Bmp4 Vcan Fbn1 Odc1 Ret		GO:0070848	4.35649e-08	6.72952	2.56919	15	676	response to growth factor	Rapgef1 Spred2 Cav1 Cav2 Cdh5 Cfl1 Col4a2 Kdr Nos3 Nrp1 Ptp4a3 Sparc Nrep Tmem204 Dusp3
GO:0033002	0.000695	6.04827	1.0569	6	266	muscle cell proliferation	Foxp1 Ccnd2 Edn1 Pdcd4 Cx3cl1 Gper1		GO:0006954	3.96613e-05	4.92484	2.49345	11	776	inflammatory response	Ctsc Ackr1 Gpx1 Icam1 Il1r1 Lbp Ptgs1 Sele Selp Nt5e Cysltr1		GO:0060249	5.46923e-05	6.61214	1.315	8	346	anatomical structure homeostasis	Cav1 Cd38 Gnas Kdr Nos3 Adgrf5 Slc28a2 Trp53inp2
GO:0007162	0.000262	6.04133	1.24365	7	313	negative regulation of cell adhesion	Acvrl1 Cd24a Efna5 Dmtn Jag1 Smad7 Podxl		GO:0062197	0.00485946	4.83633	1.09249	5	340	cellular response to chemical stress	Bmp4 Gpx1 Mmp2 Nqo1 Net1		GO:0008015	1.01575e-06	6.58966	2.04471	12	538	blood circulation	Cav1 Cd36 Cd38 Cdh5 Gnas Jup Kcna5 Kdr Nos3 Ptp4a3 Mgll Ctnnbip1
GO:0043393	0.00193	6.02104	0.878105	5	221	regulation of protein binding	Ace Cldn5 Lox Atp2a3 Gper1		GO:0043270	0.00504113	4.7929	1.10213	5	343	positive regulation of ion transport	Gjc2 Bmp4 Lgals3 Scn1b Chp2		GO:0034767	0.00134815	6.55334	0.809522	5	213	positive regulation of ion transmembrane transport	Cav1 Cfl1 Abcb1b Aplnr Slc9a3r2
GO:1901888	0.00197	5.99309	0.882079	5	222	regulation of cell junction assembly	Ace Acvrl1 Cldn5 Efna5 Dmtn		GO:0003013	0.000512067	4.72878	1.83474	8	571	circulatory system process	Nr2f2 Gpx1 Icam1 Mmp2 Ptgs1 Scn1b Tacr1 Cysltr1		GO:0070371	5.92708e-05	6.53388	1.3302	8	350	ERK1 and ERK2 cascade	Rapgef1 Spred2 Cav1 Cd36 Kdr Nrp1 Cxcl12 Dusp3
GO:0050866	0.00208	5.91074	0.893999	5	225	negative regulation of cell activation	Cd24a Smad7 Cx3cl1 Syt11 Gper1		GO:0072001	0.00535456	4.7222	1.1182	5	348	renal system development	Bmp4 Vcan Fbn1 Odc1 Ret		GO:0032535	2.19575e-05	6.51572	1.51263	9	398	regulation of cellular component size	Cdc42ep1 Aqp1 Cfl1 Nrp1 Cxcl12 C1qtnf9 Mgll Myadm Ndel1
GO:0003013	3.02e-06	5.89173	2.26877	12	571	circulatory system process	Ace Acvrl1 Cldn5 Edn1 Emp2 Epas1 Gja5 Smad7 Cx3cl1 Vegfc Kcne3 Gper1		GO:0044057	0.000273463	4.64835	2.11751	9	659	regulation of system process	Ctsc Icam1 Mmp2 Pde9a Ptgs1 Ptk2b Scn1b Tacr1 Cysltr1		GO:0070482	0.000169759	6.50762	1.15917	7	305	response to oxygen levels	Aqp1 Cav1 Cd38 Kdr Ucp2 Mir126a Rgcc
GO:0034764	0.000795	5.88826	1.08472	6	273	positive regulation of transmembrane transport	Atp7a Edn1 Cx3cl1 Azin1 Kcne3 Gper1		GO:0051336	1.63991e-05	4.64583	3.17465	13	988	regulation of hydrolase activity	Arrb1 Vcan Gpx1 Icam1 Lepr Ptk2b Ret Sele Spint2 Timp2 Net1 Chp2 Nuak1		GO:0042176	6.54387e-05	6.43861	1.3492	8	355	regulation of protein catabolic process	Timp4 Cav1 Cd81 Oaz2 Prkcg Ric1 Dysf Chek2
GO:0048588	0.000795	5.88826	1.08472	6	273	developmental cell growth	Foxp1 Edn1 Efna5 Fn1 Smad7 Sema3g		GO:0009314	0.00273102	4.60159	1.38811	6	432	response to radiation	Arrb1 Gpx1 Il1r1 Mmp2 Ints3 Net1		GO:0019932	0.000183847	6.42053	1.17438	7	309	second-messenger-mediated signaling	Aqp1 Cd36 Cdh13 Gnas Kdr Nos3 Aplnr
GO:0090092	0.000795	5.88826	1.08472	6	273	regulation of transmembrane receptor protein serine/threonine kinase signaling pathway	Acvrl1 Lox Smad7 Sulf1 Htra1 Prdm16		GO:0007264	0.00279395	4.57976	1.39453	6	434	small GTPase mediated signal transduction	Kank1 Arrb1 Mras Timp2 Ctnnal1 Net1		GO:0030029	1.41264e-08	6.36447	3.12407	17	822	actin filament-based process	Cdc42ep1 Aqp1 Cav1 Cfl1 Fscn1 Jup Kcna5 Marcks Nrp1 Coro6 Wasf2 Ehd2 Mprip Ablim3 Myadm Fmnl1 Rgcc
GO:0098771	1.28e-06	5.87607	2.48333	13	625	inorganic ion homeostasis	Ace Alpl Atp2b2 Atp7a Car7 Cp Edn1 Epas1 Itpr3 Cx3cl1 Atp2a3 Kcne3 Gper1		GO:0042063	0.0063775	4.52197	1.1664	5	363	gliogenesis	Gjc2 Bmp4 Vcan Il6st Lepr		GO:0030336	0.000195021	6.35671	1.18578	7	312	negative regulation of cell migration	Cav1 Jup Cd200 Cxcl12 Egfl7 Rgcc Dusp3
GO:0045927	0.000322	5.82945	1.28736	7	324	positive regulation of growth	Ccnd2 Edn1 Efna5 Fn1 Igf2 Smad7 Gpr21		GO:0001568	0.000170334	4.50173	2.44847	10	762	blood vessel development	Nr2f2 Bmp4 Gpx1 Lepr Lgals3 Mmp2 Ptk2b Emilin2 Cysltr1 Lrg1		GO:0007169	5.727e-07	6.34956	2.31455	13	609	transmembrane receptor protein tyrosine kinase signaling pathway	Rapgef1 Cav2 Cdh13 Col4a1 Col4a2 Efnb1 Kdr Marcks Nrp1 Ptp4a3 Tmem204 Dusp3 Ndel1
GO:0055074	0.000322	5.82945	1.28736	7	324	calcium ion homeostasis	Alpl Atp2b2 Edn1 Itpr3 Cx3cl1 Atp2a3 Gper1		GO:0051346	0.00659747	4.48391	1.17604	5	366	negative regulation of hydrolase activity	Arrb1 Gpx1 Lepr Spint2 Timp2		GO:0007015	1.06104e-05	6.30733	1.74826	10	460	actin filament organization	Cdc42ep1 Cfl1 Fscn1 Marcks Nrp1 Coro6 Wasf2 Mprip Myadm Rgcc
GO:0050801	1.52e-06	5.77955	2.52306	13	635	ion homeostasis	Ace Alpl Atp2b2 Atp7a Car7 Cp Edn1 Epas1 Itpr3 Cx3cl1 Atp2a3 Kcne3 Gper1		GO:0050727	0.00667196	4.47137	1.17925	5	367	regulation of inflammatory response	Ctsc Gpx1 Il1r1 Lbp Nt5e		GO:1903522	0.000571185	6.29132	1.01855	6	268	regulation of blood circulation	Cav1 Cd38 Jup Kcna5 Nos3 Mgll
GO:0055065	9.12e-06	5.75791	2.10984	11	531	metal ion homeostasis	Ace Alpl Atp2b2 Atp7a Cp Edn1 Epas1 Itpr3 Cx3cl1 Atp2a3 Gper1		GO:0032956	0.00674704	4.4589	1.18246	5	368	regulation of actin cytoskeleton organization	Kank1 Icam1 Pam Ptk2b Tacr1		GO:0120031	1.68898e-06	6.26195	2.14732	12	565	plasma membrane bounded cell projection assembly	Cdc42ep1 Aqp1 Cav1 Cdh13 Cfl1 Fscn1 Itga6 Nrp1 Wasf2 Ehd2 Ablim3 Ndel1
GO:0050878	0.000146	5.70369	1.51384	8	381	regulation of body fluid levels	Atp2b2 Edn1 Emp2 Dmtn Fn1 Gja5 Kcnn4 Cx3cl1		GO:0043065	0.000762635	4.43893	1.95042	8	607	positive regulation of apoptotic process	Arrb1 Bmp4 Ctsc Mmp2 Nqo1 Ret Emilin2 Net1		GO:0032970	3.10202e-05	6.22361	1.58104	9	416	regulation of actin filament-based process	Cdc42ep1 Cav1 Cfl1 Fscn1 Jup Nrp1 Wasf2 Myadm Rgcc
GO:0048863	0.00094	5.69446	1.12048	6	282	stem cell differentiation	Edn1 Fn1 Jag1 Sox17 Sema3g Mllt3		GO:0006816	0.0033013	4.42236	1.44273	6	449	calcium ion transport	Gjc2 Bmp4 Icam1 Lgals3 Ptk2b Cysltr1		GO:0090092	0.000629169	6.17243	1.03756	6	273	regulation of transmembrane receptor protein serine/threonine kinase signaling pathway	Spred2 Cav1 Cav2 Cdh5 Kdr Nrep
GO:0007204	0.00247	5.67666	0.929758	5	234	positive regulation of cytosolic calcium ion concentration	Cd24a Edn1 Itpr3 Ccrl2 Gper1		GO:0009611	0.00170871	4.36606	1.71907	7	535	response to wounding	Kank1 Gpx1 Mmp2 Procr Selp Emilin2 Lrg1		GO:0050673	4.95945e-06	6.17059	1.9801	11	521	epithelial cell proliferation	Cav1 Cav2 Cdh13 Kdr Cxcl12 Sparc Lims2 Aplnr Dysf Egfl7 Rgcc
GO:1903706	6.22e-05	5.66078	1.7284	9	435	regulation of hemopoiesis	Foxp1 Cd24a Jag1 Lmo2 Lox Smad7 Rbp1 Sox13 Prdm16		GO:0035239	5.78564e-05	4.36513	3.08147	12	959	tube morphogenesis	Nr2f2 Bmp4 Gpx1 Lepr Lgals3 Mmp2 Ptk2b Ret Spint2 Emilin2 Cysltr1 Lrg1		GO:1901653	0.000236301	6.15275	1.22378	7	322	cellular response to peptide	Cav1 Cav2 Cd36 Cfl1 Marcks C1qtnf9 Ndel1
GO:0030324	0.00256	5.62711	0.937705	5	236	lung development	Foxp1 Ace Atp7a Epas1 Lox		GO:0043068	0.000856329	4.35718	1.98577	8	618	positive regulation of programmed cell death	Arrb1 Bmp4 Ctsc Mmp2 Nqo1 Ret Emilin2 Net1		GO:0010976	0.00178274	6.13707	0.86273	5	227	positive regulation of neuron projection development	Rapgef1 Itga6 Marcks Nrp1 Ndel1
GO:0060537	2.89e-05	5.57733	1.96282	10	494	muscle tissue development	Foxp1 Ccnd2 Edn1 Efnb2 Eln Gja5 Hey1 Igf2 Lox Smad7		GO:0006897	0.00044661	4.33405	2.26531	9	705	endocytosis	Dnm3 Arrb1 Cfb Lbp Lgals3 Masp1 Sele Sncg Ehd4		GO:0070374	0.00178274	6.13707	0.86273	5	227	positive regulation of ERK1 and ERK2 cascade	Rapgef1 Cd36 Kdr Nrp1 Cxcl12
GO:0022407	3.04e-05	5.54239	1.97474	10	497	regulation of cell-cell adhesion	Cd24a Efna5 Efnb2 Dmtn Igf2 Jag1 Smad7 Cx3cl1 Sox13 Podxl		GO:0032103	0.00367581	4.32321	1.47486	6	459	positive regulation of response to external stimulus	Ctsc Fbn1 Lbp Masp1 Ptk2b Emilin2		GO:0030031	2.098e-06	6.12635	2.19293	12	577	cell projection assembly	Cdc42ep1 Aqp1 Cav1 Cdh13 Cfl1 Fscn1 Itga6 Nrp1 Wasf2 Ehd2 Ablim3 Ndel1
GO:0071363	2.41e-06	5.53381	2.63034	13	662	cellular response to growth factor stimulus	Mmrn2 Ltbp4 Acvrl1 Atp7a Cldn5 Lox Smad7 Pdcd4 Stmn2 Vegfc Sulf1 Htra1 Prdm16		GO:0051345	0.00187753	4.29152	1.74799	7	544	positive regulation of hydrolase activity	Arrb1 Icam1 Ptk2b Ret Sele Net1 Chp2		GO:0033157	0.00181728	6.10933	0.866531	5	228	regulation of intracellular protein transport	Cd36 Cd81 Jup Oaz2 Ndel1
GO:0034329	7.4e-05	5.52899	1.76813	9	445	cell junction assembly	Ace Acvrl1 Cldn5 Efna5 Efnb2 Dmtn Fn1 Gja5 Smad7		GO:0001944	0.000249047	4.28497	2.56736	10	799	vasculature development	Nr2f2 Bmp4 Gpx1 Lepr Lgals3 Mmp2 Ptk2b Emilin2 Cysltr1 Lrg1		GO:0043254	3.66299e-05	6.08704	1.61524	9	425	regulation of protein-containing complex assembly	Cdc42ep1 Cav1 Cd36 Cdh5 Cfl1 Fscn1 Myadm Ctnnbip1 Tppp3
GO:0060284	5.72e-06	5.51873	2.41578	12	608	regulation of cell development	Ace Cd24a Cldn5 Efna5 Dmtn Fn1 Hey1 Smad7 Cx3cl1 Sema3g Vegfc Gper1		GO:0002683	0.00391519	4.2658	1.49414	6	465	negative regulation of immune system process	Bmp4 Fbn1 Gpx1 Lgals3 Masp1 Tmem176b		GO:0061138	0.0018523	6.08185	0.870331	5	229	morphogenesis of a branching epithelium	Col4a1 Kdr Nrp1 Cxcl12 Ctnnbip1
GO:0043270	0.000453	5.49614	1.36285	7	343	positive regulation of ion transport	Atp2b2 Atp7a Edn1 Fhl1 Cx3cl1 Kcne3 Gper1		GO:0045786	0.00811584	4.25688	1.23709	5	385	negative regulation of cell cycle	Nr2f2 Gjc2 Bmp4 Timp2 Ints3		GO:0071375	0.000691622	6.0579	1.05656	6	278	cellular response to peptide hormone stimulus	Cav1 Cav2 Cfl1 Marcks C1qtnf9 Ndel1
GO:0006874	0.00112	5.49342	1.16021	6	292	cellular calcium ion homeostasis	Atp2b2 Edn1 Itpr3 Cx3cl1 Atp2a3 Gper1		GO:0030029	0.000311909	4.16019	2.64126	10	822	actin filament-based process	Kank1 Arrb1 Actn1 Gas7 Icam1 Pam Ptk2b Scn1b Sele Tacr1		GO:0110053	0.000704669	6.0355	1.06036	6	279	regulation of actin filament organization	Cdc42ep1 Cfl1 Nrp1 Wasf2 Myadm Rgcc
GO:0055080	6.11e-06	5.48116	2.43168	12	612	cation homeostasis	Ace Alpl Atp2b2 Atp7a Car7 Cp Edn1 Epas1 Itpr3 Cx3cl1 Atp2a3 Gper1		GO:0001501	0.0024388	4.08957	1.83153	7	570	skeletal system development	Bgn Bmp4 Vcan Fbn1 Lepr Lgals3 Mmp2		GO:0010562	1.37949e-08	5.99671	3.53073	18	929	positive regulation of phosphorus metabolic process	Cav1 Cav2 Cd36 Cd81 Cdh5 Gnas Itga6 Kdr Marcks Nos3 Nrp1 Adgrf5 Aplnr C1qtnf9 Mprip Sh2d3c Chek2 Rgcc
GO:0042692	7.92e-05	5.47796	1.78402	9	449	muscle cell differentiation	Foxp1 Ccnd2 Edn1 Efnb2 Hey1 Igf2 Lox Pdcd4 Gper1		GO:0009306	0.00986196	4.05146	1.29814	5	404	protein secretion	Arrb1 Fbn1 Lepr Pam Sncg		GO:0045937	1.37949e-08	5.99671	3.53073	18	929	positive regulation of phosphate metabolic process	Cav1 Cav2 Cd36 Cd81 Cdh5 Gnas Itga6 Kdr Marcks Nos3 Nrp1 Adgrf5 Aplnr C1qtnf9 Mprip Sh2d3c Chek2 Rgcc
GO:0060562	0.000193	5.46602	1.57741	8	397	epithelial tube morphogenesis	Mmrn2 Foxp1 Acvrl1 Bsg Edn1 Efnb2 Hey1 Sox17		GO:0035592	0.00996046	4.04119	1.30135	5	405	establishment of protein localization to extracellular region	Arrb1 Fbn1 Lepr Pam Sncg		GO:0002685	0.00203491	5.94801	0.889334	5	234	regulation of leukocyte migration	Cd81 Cd200 Cxcl12 Dysf Jam2
GO:0010038	0.00121	5.41689	1.1761	6	296	response to metal ion	Atp7a Cp Dmtn Fn1 Itpr3 Syt11		GO:0043086	0.00137951	4.03247	2.14	8	666	negative regulation of catalytic activity	Arrb1 Nr2f2 Bmp4 Gpx1 Lepr Nqo1 Spint2 Timp2		GO:0007204	0.00203491	5.94801	0.889334	5	234	positive regulation of cytosolic calcium ion concentration	Cav1 Cd36 Cd38 Kdr Gpr17
GO:0002064	0.00301	5.41439	0.973465	5	245	epithelial cell development	Cldn5 Col18a1 Epas1 Jag1 Palld		GO:0001934	0.000777593	3.99787	2.44847	9	762	positive regulation of protein phosphorylation	Arrb1 Bmp4 Fbn1 Icam1 Il6st Lepr Ptk2b Ret Ehd4		GO:0010720	0.000112704	5.93596	1.45942	8	384	positive regulation of cell development	Cdh5 Kdr Marcks Nrp1 Cxcl12 Lims2 Myadm Ndel1
GO:0070848	3.02e-06	5.41426	2.68597	13	676	response to growth factor	Mmrn2 Ltbp4 Acvrl1 Atp7a Cldn5 Lox Smad7 Pdcd4 Stmn2 Vegfc Sulf1 Htra1 Prdm16		GO:0043269	0.000844635	3.94938	2.47739	9	771	regulation of ion transport	Gjc2 Bmp4 Icam1 Lgals3 Ptgs1 Ptk2b Scn1b Sncg Chp2		GO:0051345	7.45213e-06	5.89952	2.06751	11	544	positive regulation of hydrolase activity	Rapgef1 Cav2 Gnas Itga6 Marcks Cd200 Rasgrp2 Sox7 Ric1 Gpihbp1 Ndel1
GO:0001818	0.00123	5.39809	1.18008	6	297	negative regulation of cytokine production	Cd24a Fn1 Smad7 Pdcd4 Cx3cl1 Syt11		GO:0005975	0.00295245	3.94649	1.8958	7	590	carbohydrate metabolic process	Fbn1 Gm2a Igfbp4 Il6st Lepr Ptk2b Isyna1		GO:0022407	2.06211e-05	5.82053	1.88889	10	497	regulation of cell-cell adhesion	Cav1 Cd81 Efnb1 Itga6 Cxcl12 Ets1 Itpkb Myadm Rgcc Dusp3
GO:0001701	1.62e-05	5.39805	2.24493	11	565	in utero embryonic development	Acvrl1 Edn1 Epas1 Mecom Hey1 Igf2 Tm4sf1 Sox17 Specc1 Cmip Egfl8		GO:0023061	0.00295245	3.94649	1.8958	7	590	signal release	Arrb1 Fbn1 Lepr Lgals3 Ptgs1 Sncg Tacr1		GO:0043270	0.000345994	5.76396	1.3036	7	343	positive regulation of ion transport	Cav1 Cfl1 Gnas Abcb1b Cxcl12 Aplnr Slc9a3r2
GO:0009306	0.000217	5.36807	1.60522	8	404	protein secretion	Bsg Efna5 Dmtn Gja5 Glul Kcnn4 Vegfc Gper1		GO:1903530	0.0016463	3.91666	2.20105	8	685	regulation of secretion by cell	Arrb1 Fbn1 Lepr Lgals3 Pam Ptgs1 Sncg Tacr1		GO:0051924	0.000957088	5.67832	1.12497	6	296	regulation of calcium ion transport	Cav1 Nos3 Cxcl12 Aplnr Dysf Tspan13
GO:0044087	6.62e-08	5.35798	3.90578	18	983	regulation of cellular component biogenesis	Ace Acvrl1 Atp7a Cd24a Cldn5 Efna5 Eln Dmtn Pcsk5 Pld1 Stmn2 Cx3cl1 Sdc1 Arhgap44 Syt11 Podxl Cgnl1 Eps8l2		GO:0010942	0.00172291	3.88725	2.21712	8	690	positive regulation of cell death	Arrb1 Bmp4 Ctsc Mmp2 Nqo1 Ret Emilin2 Net1		GO:0002064	0.00248252	5.67321	0.931141	5	245	epithelial cell development	Rapgef1 Cdh5 Kdr Abcb1b Myadm
GO:0061061	1.51e-06	5.35789	2.94423	14	741	muscle structure development	Foxp1 Ccnd2 Edn1 Efnb2 Eln Epas1 Fhl1 Hey1 Igf2 Lox Smad7 Pdcd4 Sdc1 Gper1		GO:0043066	0.000320733	3.83928	3.16501	11	985	negative regulation of apoptotic process	Amigo2 Arrb1 Bmp4 Gpx1 Icam1 Il6st Lgals3 Lifr Nqo1 Ptk2b Grina		GO:0048762	0.00248252	5.67321	0.931141	5	245	mesenchymal cell differentiation	Spred2 Cfl1 Efnb1 Nrp1 Rgcc
GO:0035592	0.00022	5.35436	1.6092	8	405	establishment of protein localization to extracellular region	Bsg Efna5 Dmtn Gja5 Glul Kcnn4 Vegfc Gper1		GO:0050673	0.00674238	3.79444	1.67408	6	521	epithelial cell proliferation	Nr2f2 Bmp4 Gpx1 Igfbp4 Tacr1 Lrg1		GO:0030036	8.21173e-07	5.66995	2.80102	14	737	actin cytoskeleton organization	Cdc42ep1 Aqp1 Cfl1 Fscn1 Marcks Nrp1 Coro6 Wasf2 Ehd2 Mprip Ablim3 Myadm Fmnl1 Rgcc
GO:0001558	9.36e-05	5.35434	1.82376	9	459	regulation of cell growth	Foxp1 Acvrl1 Edn1 Efna5 Fhl1 Fn1 Smad7 Sox17 Sema3g		GO:0060627	0.0040118	3.72453	2.00504	7	624	regulation of vesicle-mediated transport	Arrb1 Cfb Lbp Lgals3 Masp1 Sele Ehd4		GO:0044087	3.25875e-08	5.65019	3.73596	18	983	regulation of cellular component biogenesis	Cdc42ep1 Rapgef1 Aqp1 Cav1 Cd36 Cdh5 Cfl1 Fscn1 Kdr Nrp1 Aplnr Wasf2 Myadm Rgcc Ctnnbip1 Tppp3 Dusp3 Ndel1
GO:0006935	8.18e-06	5.31813	2.5032	12	630	chemotaxis	Foxp1 Bsg Edn1 Efna5 Efnb2 Fn1 Lama3 Lox Cx3cl1 Sema3g Vegfc Ccrl2		GO:0050865	0.00126504	3.71844	2.62519	9	817	regulation of cell activation	Bmp4 Ctsc Il6st Lbp Lgals3 Selp Tacr1 Emilin2 Icosl		GO:0043087	0.000397216	5.62833	1.334	7	351	regulation of GTPase activity	Rapgef1 Cav2 Gnas Itga6 Rasgrp2 Ric1 Ndel1
GO:0120035	1.66e-06	5.3129	2.96807	14	747	regulation of plasma membrane bounded cell projection organization	Atp7a Cd24a Efna5 Efnb2 Dmtn Fn1 H2-D1 Pld1 Stmn2 Cx3cl1 Arhgap44 Sema3g Podxl Eps8l2		GO:0097190	0.00408206	3.71223	2.01147	7	626	apoptotic signaling pathway	Bmp4 Ctsc Gpx1 Icam1 Lgals3 Ret Grina		GO:0032103	6.62286e-05	5.6204	1.74446	9	459	positive regulation of response to external stimulus	Fabp4 Cd81 Cdh13 Kdr Nrp1 Cxcl12 Ets1 Dysf Ndel1
GO:0050767	9.99e-05	5.30642	1.83965	9	463	regulation of neurogenesis	Ace Cd24a Efna5 Fn1 Hey1 Cx3cl1 Sema3g Vegfc Gper1		GO:0044089	0.00750269	3.70647	1.71264	6	533	positive regulation of cellular component biogenesis	Dnm3 Amigo2 Icam1 Lgals3 Ptk2b Tacr1		GO:0051336	3.51851e-08	5.62006	3.75497	18	988	regulation of hydrolase activity	Rapgef1 Timp4 Aqp1 Cav1 Cav2 Serpinh1 Gnas Itga6 Marcks Cd200 Nos3 Rasgrp2 Sox7 Ric1 Mprip Ppp1r2 Gpihbp1 Ndel1
GO:0042330	8.44e-06	5.3006	2.51114	12	632	taxis	Foxp1 Bsg Edn1 Efna5 Efnb2 Fn1 Lama3 Lox Cx3cl1 Sema3g Vegfc Ccrl2		GO:1902532	0.00750269	3.70647	1.71264	6	533	negative regulation of intracellular signal transduction	Kank1 Arrb1 Bmp4 Gpx1 Timp2 Grina		GO:0001763	0.00266177	5.57943	0.946343	5	249	morphogenesis of a branching structure	Col4a1 Kdr Nrp1 Cxcl12 Ctnnbip1
GO:0071692	0.000243	5.27353	1.63304	8	411	protein localization to extracellular region	Bsg Efna5 Dmtn Gja5 Glul Kcnn4 Vegfc Gper1		GO:0010562	0.000806078	3.66179	2.98507	10	929	positive regulation of phosphorus metabolic process	Arrb1 Bmp4 Fbn1 Icam1 Il6st Lepr Ptk2b Ret Chp2 Ehd4		GO:0007159	0.000179276	5.53301	1.56204	8	411	leukocyte cell-cell adhesion	Cav1 Cd81 Efnb1 Cxcl12 Ets1 Itpkb Jam2 Dusp3
GO:0050769	0.0014	5.25219	1.21186	6	305	positive regulation of neurogenesis	Ace Efna5 Fn1 Cx3cl1 Vegfc Gper1		GO:0045937	0.000806078	3.66179	2.98507	10	929	positive regulation of phosphate metabolic process	Arrb1 Bmp4 Fbn1 Icam1 Il6st Lepr Ptk2b Ret Chp2 Ehd4		GO:0006470	0.00280223	5.51109	0.957745	5	252	protein dephosphorylation	Cdh5 Ptp4a3 Mprip Ppp1r2 Dusp3
GO:0072507	0.000593	5.24337	1.42642	7	359	divalent inorganic cation homeostasis	Alpl Atp2b2 Edn1 Itpr3 Cx3cl1 Atp2a3 Gper1		GO:0043408	0.00254725	3.64081	2.36171	8	735	regulation of MAPK cascade	Arrb1 Bmp4 Icam1 Igfbp4 Lepr Ptk2b Ret Timp2		GO:0001934	1.21607e-06	5.47557	2.89604	14	762	positive regulation of protein phosphorylation	Cav1 Cav2 Cd36 Cd81 Gnas Kdr Marcks Nrp1 Aplnr C1qtnf9 Mprip Sh2d3c Chek2 Rgcc
GO:0098609	4.08e-07	5.24334	3.48858	16	878	cell-cell adhesion	Bsg Cd24a Cldn5 Efna5 Efnb2 Dmtn Fn1 Icam2 Igf2 Jag1 Lama3 Smad7 Cx3cl1 Sox13 Podxl Palld		GO:0030036	0.00259001	3.63057	2.36814	8	737	actin cytoskeleton organization	Kank1 Arrb1 Actn1 Gas7 Icam1 Pam Ptk2b Tacr1		GO:0072659	0.00117352	5.45039	1.17058	6	308	protein localization to plasma membrane	Cd81 Jup Ehd2 Myadm Slc9a3r2 Efr3b
GO:0040013	0.000603	5.22833	1.4304	7	360	negative regulation of locomotion	Mmrn2 Acvrl1 Cldn5 Jag1 Cx3cl1 Sema3g Sulf1		GO:0042327	0.00156907	3.59918	2.70874	9	843	positive regulation of phosphorylation	Arrb1 Bmp4 Fbn1 Icam1 Il6st Lepr Ptk2b Ret Ehd4		GO:0009611	3.84717e-05	5.392	2.03331	10	535	response to wounding	Aqp1 Cav1 Cd36 Gnas Kdr Nrp1 Papss2 Dysf Nrep Ndel1
GO:0032970	0.000264	5.20799	1.6529	8	416	regulation of actin filament-based process	Edn1 Efna5 Eln Dmtn Gja5 Cx3cl1 Arhgap44 Cgnl1		GO:0050867	0.00875699	3.58178	1.77048	6	551	positive regulation of cell activation	Ctsc Il6st Lbp Selp Tacr1 Icosl		GO:0050727	0.000517848	5.37516	1.39481	7	367	regulation of inflammatory response	Fabp4 Cd81 Cdh5 Cd200 Ets1 Mgll Gpr17
GO:0031344	2.12e-06	5.19645	3.03165	14	763	regulation of cell projection organization	Atp7a Cd24a Efna5 Efnb2 Dmtn Fn1 H2-D1 Pld1 Stmn2 Cx3cl1 Arhgap44 Sema3g Podxl Eps8l2		GO:0002252	0.00168707	3.55961	2.73766	9	852	immune effector process	Ctsc Cfb Icam1 Il1r1 Lbp Lgals3 Masp1 Ptk2b Icosl		GO:0010035	3.96962e-05	5.37116	2.04091	10	537	response to inorganic substance	Fabp4 Aqp1 Cav1 Cd36 Cfl1 Kdr Nos3 Rasgrp2 Ucp2 Itpkb
GO:1903532	0.000654	5.15441	1.45026	7	365	positive regulation of secretion by cell	Bsg Edn1 Glul Kcnn4 Sdc1 Vegfc Gper1		GO:0010975	0.00913063	3.54859	1.78655	6	556	regulation of neuron projection development	Dnm3 Kank1 Bmp4 Ptk2b Ret Scn1b		GO:0032956	0.00052626	5.36008	1.39861	7	368	regulation of actin cytoskeleton organization	Cdc42ep1 Cfl1 Fscn1 Nrp1 Wasf2 Myadm Rgcc
GO:0090257	0.00375	5.13385	1.02512	5	258	regulation of muscle system process	Foxp1 Edn1 Gja5 Smad7 Gper1		GO:0051223	0.00928324	3.53548	1.79297	6	558	regulation of protein transport	Arrb1 Bmp4 Fbn1 Lepr Pam Chp2		GO:0071417	7.97508e-06	5.34283	2.50078	12	658	cellular response to organonitrogen compound	Rapgef1 Aqp1 Cav1 Cav2 Cd36 Cfl1 Col4a1 Gnas Jup Marcks C1qtnf9 Ndel1
GO:0030336	0.00157	5.13078	1.23968	6	312	negative regulation of cell migration	Mmrn2 Acvrl1 Cldn5 Jag1 Cx3cl1 Sulf1		GO:0031347	0.00538181	3.52022	2.11751	7	659	regulation of defense response	Ctsc Gpx1 Il1r1 Lbp Masp1 Nt5e Emilin2		GO:0042327	7.31393e-07	5.34039	3.20388	15	843	positive regulation of phosphorylation	Cav1 Cav2 Cd36 Cd81 Gnas Itga6 Kdr Marcks Nrp1 Aplnr C1qtnf9 Mprip Sh2d3c Chek2 Rgcc
GO:0050727	0.000676	5.12541	1.45821	7	367	regulation of inflammatory response	Foxp1 Ace Cd24a Pdcd4 Cx3cl1 Syt11 Gper1		GO:0051046	0.00340711	3.46459	2.47739	8	771	regulation of secretion	Arrb1 Fbn1 Lepr Lgals3 Pam Ptgs1 Sncg Tacr1		GO:0048705	0.00325584	5.31566	0.99195	5	261	skeletal system morphogenesis	Serpinh1 Gnas Hspg2 Dhrs3 Tcf15
GO:0000904	1.16e-06	5.12341	3.31773	15	835	cell morphogenesis involved in differentiation	Foxp1 Atp2b2 Atp7a Bsg Col18a1 Edn1 Efna5 Efnb2 Dmtn Fn1 Lama3 Sox17 Arhgap44 Sema3g Palld		GO:0071345	0.00127233	3.43725	3.17144	10	987	cellular response to cytokine stimulus	Ackr1 Icam1 Il13ra1 Il1r1 Il6st Lepr Lifr Mras Ptk2b Selp		GO:1903037	0.000552152	5.31535	1.41001	7	371	regulation of leukocyte cell-cell adhesion	Cav1 Cd81 Efnb1 Cxcl12 Ets1 Itpkb Dusp3
GO:0032956	0.000687	5.11103	1.46218	7	368	regulation of actin cytoskeleton organization	Edn1 Efna5 Eln Dmtn Cx3cl1 Arhgap44 Cgnl1		GO:0000165	0.00451099	3.3	2.59628	8	808	MAPK cascade	Arrb1 Bmp4 Icam1 Igfbp4 Lepr Ptk2b Ret Timp2		GO:0051493	4.49336e-05	5.28935	2.07131	10	545	regulation of cytoskeleton organization	Cdc42ep1 Cav1 Cdh5 Cfl1 Fscn1 Nrp1 Wasf2 Dysf Myadm Rgcc
GO:0060326	0.00163	5.0971	1.24762	6	314	cell chemotaxis	Bsg Edn1 Lox Cx3cl1 Vegfc Ccrl2		GO:0032940	0.0033526	3.19882	3.03327	9	944	secretion by cell	Arrb1 Fbn1 Lepr Lgals3 Pam Ptgs1 Sncg Tacr1 Rab3il1		GO:0007167	1.95249e-07	5.25076	3.75117	17	987	enzyme-linked receptor protein signaling pathway	Rapgef1 Spred2 Cav1 Cav2 Cdh13 Cdh5 Col4a1 Col4a2 Efnb1 Kdr Marcks Nrp1 Ptp4a3 Nrep Tmem204 Dusp3 Ndel1
GO:0001503	0.000309	5.08161	1.69264	8	426	ossification	Alpl Dhh Hey1 Igf2 Jag1 Lox Smad7 Vegfc		GO:0030855	0.00920786	3.16654	2.34564	7	730	epithelial cell differentiation	Nr2f2 Bmp4 Gpx1 Icam1 Il6st Ptgs1 Spint2		GO:0018108	0.00142566	5.23989	1.21618	6	320	peptidyl-tyrosine phosphorylation	Cav1 Cav2 Cd36 Cd81 Kdr Nrp1
GO:0045926	0.00394	5.07315	1.03704	5	261	negative regulation of growth	Foxp1 Acvrl1 Fhl1 Sox17 Sema3g		GO:0046649	0.00400458	3.10937	3.11682	9	970	lymphocyte activation	Bmp4 Cfb Icam1 Il6st Lepr Lgals3 Ptk2b Tacr1 Icosl		GO:0045444	0.00347355	5.23315	1.00715	5	265	fat cell differentiation	Fabp4 Itga6 Lama4 Adgrf5 Dysf
GO:0002831	0.00072	5.06838	1.4741	7	371	regulation of response to biotic stimulus	Mmrn2 Foxp1 Cd24a Igf2 Cx3cl1 Syt11 Htra1		GO:0007167	0.0044821	3.05346	3.17144	9	987	enzyme-linked receptor protein signaling pathway	Kank1 Bmp4 Fbn1 Igfbp4 Il6st Lifr Ptk2b Ret Lrg1		GO:0033002	0.00352957	5.21292	1.01095	5	266	muscle cell proliferation	Cav1 Cav2 Cdh13 Nos3 Ctnnbip1
GO:0007517	0.00072	5.06838	1.4741	7	371	muscle organ development	Foxp1 Eln Fhl1 Hey1 Igf2 Lox Smad7		GO:0032101	0.00478315	3.02147	3.20357	9	997	regulation of response to external stimulus	Ctsc Fbn1 Gpx1 Il1r1 Lbp Masp1 Ptk2b Nt5e Emilin2		GO:0018212	0.00147141	5.20637	1.22378	6	322	peptidyl-tyrosine modification	Cav1 Cav2 Cd36 Cd81 Kdr Nrp1
GO:0006936	0.00171	5.04741	1.25954	6	317	muscle contraction	Edn1 Gja5 Smad7 Sulf1 Kcne3 Gper1		GO:0140352	0.00484521	3.01515	3.21	9	999	export from cell	Arrb1 Fbn1 Lepr Lgals3 Pam Ptgs1 Sncg Tacr1 Rab3il1		GO:0032101	2.24974e-07	5.19531	3.78917	17	997	regulation of response to external stimulus	Fabp4 Cav1 Cd36 Cd81 Cdh13 Cdh5 Kdr Cd200 Nrp1 Prkcg Cxcl12 Ets1 Mgll Dysf Gpr17 Dusp3 Ndel1
GO:0072503	0.00179	4.99866	1.27147	6	320	cellular divalent inorganic cation homeostasis	Atp2b2 Edn1 Itpr3 Cx3cl1 Atp2a3 Gper1		GO:0030001	0.00905581	2.91285	2.92724	8	911	metal ion transport	Gjc2 Bmp4 Icam1 Lgals3 Ptk2b Scn1b Cysltr1 Chp2		GO:0042060	0.000635971	5.18546	1.44422	7	380	wound healing	Aqp1 Cav1 Cd36 Gnas Kdr Papss2 Dysf
GO:0045444	0.0042	4.99441	1.05293	5	265	fat cell differentiation	Mecom Jag1 Sox13 Prdm16 Gper1											GO:0022409	0.00151828	5.17326	1.23139	6	324	positive regulation of cell-cell adhesion	Cav1 Cd81 Efnb1 Itga6 Ets1 Itpkb
GO:0007611	0.00182	4.98261	1.27544	6	321	learning or memory	Ccnd2 Igf2 Itpr3 Ptchd1 Syt11 Specc1											GO:0045927	0.00151828	5.17326	1.23139	6	324	positive regulation of growth	Cd38 Cd81 Cfl1 Nrp1 Cxcl12 Ndel1
GO:0007167	3.76e-07	4.98197	3.92167	17	987	enzyme-linked receptor protein signaling pathway	Mmrn2 Ltbp4 Acvrl1 Cldn5 Efna5 Efnb2 Igf2 Lox Smad7 Pdcd4 Pik3r3 Vegfc Sulf1 Gpr21 Htra1 Prdm16 Gper1											GO:0055074	0.00151828	5.17326	1.23139	6	324	calcium ion homeostasis	Cav1 Cav2 Cdh5 Gnas Kdr Aplnr
GO:0018212	0.00185	4.96667	1.27941	6	322	peptidyl-tyrosine modification	Ace Cd24a Efna5 Dmtn Igf2 Tpst1											GO:0050730	0.00364356	5.17291	1.01855	5	268	regulation of peptidyl-tyrosine phosphorylation	Cav1 Cav2 Cd36 Cd81 Nrp1
GO:0060541	0.00433	4.95593	1.06088	5	267	respiratory system development	Foxp1 Ace Atp7a Epas1 Lox											GO:0050878	0.000645875	5.17141	1.44802	7	381	regulation of body fluid levels	Aqp1 Aqp7 Cav1 Cd36 Gnas Aplnr Papss2
GO:0042060	0.000828	4.94452	1.50986	7	380	wound healing	Acvrl1 Dmtn Fn1 Lox Cx3cl1 Sdc1 Syt11											GO:0046486	0.000655902	5.15744	1.45182	7	382	glycerolipid metabolic process	Cav1 Cd36 Mgll Itpkb Dgkh Efr3b Gpihbp1
GO:0050730	0.0044	4.93692	1.06485	5	268	regulation of peptidyl-tyrosine phosphorylation	Ace Cd24a Efna5 Dmtn Igf2											GO:0120035	5.40621e-06	5.13058	2.83903	13	747	regulation of plasma membrane bounded cell projection organization	Cdc42ep1 Rapgef1 Aqp1 Cav1 Cd38 Cfl1 Fscn1 Itga6 Marcks Nrp1 Cxcl12 Wasf2 Ndel1
GO:2000146	0.00193	4.91944	1.29133	6	325	negative regulation of cell motility	Mmrn2 Acvrl1 Cldn5 Jag1 Cx3cl1 Sulf1											GO:0051091	0.00381947	5.11404	1.02996	5	271	positive regulation of DNA-binding transcription factor activity	Cav1 Cd36 Jup Cd200 Rgcc
GO:0030099	0.000414	4.85742	1.76813	8	445	myeloid cell differentiation	Foxp1 Epas1 Dmtn Jag1 Lmo2 Lox Rbp1 Prdm16											GO:0044403	0.00387943	5.0947	1.03376	5	272	biological process involved in symbiotic interaction	Cav1 Cav2 Cfl1 Nrp1 Tmprss11a
GO:0001501	9.51e-05	4.80748	2.2648	10	570	skeletal system development	Foxp1 Alpl Atp7a Col5a2 Edn1 Gja5 Lox Smad7 Pcsk5 Sulf1											GO:1903039	0.00387943	5.0947	1.03376	5	272	positive regulation of leukocyte cell-cell adhesion	Cav1 Cd81 Efnb1 Ets1 Itpkb
GO:0071375	0.00513	4.75441	1.10458	5	278	cellular response to peptide hormone stimulus	Edn1 Igf2 Pik3r3 Gpr21 Gper1											GO:0034764	0.00394007	5.07552	1.03756	5	273	positive regulation of transmembrane transport	Cav1 Cfl1 Abcb1b Aplnr Slc9a3r2
GO:0006873	0.000228	4.73332	2.05421	9	517	cellular ion homeostasis	Atp2b2 Atp7a Car7 Edn1 Itpr3 Cx3cl1 Atp2a3 Kcne3 Gper1											GO:0006898	0.00400139	5.05647	1.04136	5	274	receptor-mediated endocytosis	Cav1 Cav2 Cd36 Cd81 Hspg2
GO:0032103	0.000507	4.70431	1.82376	8	459	positive regulation of response to external stimulus	Mmrn2 Ace Cd24a Edn1 Fn1 Pdcd4 Cx3cl1 Vegfc											GO:0042692	0.00032494	5.04949	1.70646	8	449	muscle cell differentiation	Cav2 Cd81 Lamb1 Cxcl12 Aplnr Ehd2 Dysf Tmem204
GO:0030001	3.37e-06	4.67612	3.6197	15	911	metal ion transport	Ace Atp2b2 Atp7a Cp Edn1 Fhl1 Gja4 Gja5 Itpr3 Kcnn4 Cx3cl1 Trpm6 Atp2a3 Kcne3 Gper1											GO:0031344	6.78616e-06	5.01827	2.89984	13	763	regulation of cell projection organization	Cdc42ep1 Rapgef1 Aqp1 Cav1 Cd38 Cfl1 Fscn1 Itga6 Marcks Nrp1 Cxcl12 Wasf2 Ndel1
GO:0070201	0.000121	4.66303	2.33234	10	587	regulation of establishment of protein localization	Bsg Ctsd Efna5 Dmtn Gja5 Glul Kcnn4 Arhgap44 Vegfc Gper1											GO:0060560	0.0042535	4.98168	1.05656	5	278	developmental growth involved in morphogenesis	Cfl1 Nrp1 Cxcl12 Mgll Ndel1
GO:0032102	0.00123	4.60639	1.61714	7	407	negative regulation of response to external stimulus	Cd24a Igf2 Cx3cl1 Sema3g Syt11 Htra1 Gper1											GO:0060562	0.000821713	4.95646	1.50883	7	397	epithelial tube morphogenesis	Cfl1 Col4a1 Kdr Nrp1 Cxcl12 Aplnr Ctnnbip1
GO:0048568	0.000277	4.6041	2.10984	9	531	embryonic organ development	Atp2b2 Edn1 Epas1 Gja5 Hey1 Igf2 Lmo2 Pcsk5 Sox17											GO:0010959	0.000370771	4.94693	1.74066	8	458	regulation of metal ion transport	Cav1 Gnas Kcna5 Nos3 Cxcl12 Aplnr Dysf Tspan13
GO:0042391	0.000584	4.60065	1.86349	8	469	regulation of membrane potential	Foxp1 Edn1 Fhl1 Gja5 Kcnn4 Smad7 Cx3cl1 Kcne3											GO:0008285	7.90733e-06	4.94379	2.94164	13	774	negative regulation of cell population proliferation	Rapgef1 Cav1 Cav2 Cdh13 Cdh5 Cd200 Nos3 Cxcl12 Sox7 Sparc Lims2 Rgcc Ctnnbip1
GO:0019725	1.62e-05	4.59512	3.1429	13	791	cellular homeostasis	Alpl Atp2b2 Atp7a Car7 Edn1 Efna5 Itpr3 Kcnn4 Lox Cx3cl1 Atp2a3 Kcne3 Gper1											GO:0032386	0.00190702	4.93763	1.28839	6	339	regulation of intracellular transport	Cd36 Cd81 Jup Oaz2 Ehd2 Ndel1
GO:0032101	2.14e-06	4.58769	3.96141	16	997	regulation of response to external stimulus	Mmrn2 Foxp1 Ace Cd24a Edn1 Efnb2 Dmtn Fn1 Igf2 Pdcd4 Cx3cl1 Sema3g Vegfc Syt11 Htra1 Gper1											GO:0062197	0.00193538	4.92267	1.2922	6	340	cellular response to chemical stress	Aqp1 Cav1 Cd36 Cfl1 Nos3 Dysf
GO:1902105	0.00276	4.57137	1.38669	6	349	regulation of leukocyte differentiation	Foxp1 Cd24a Smad7 Rbp1 Sox13 Prdm16											GO:0048863	0.00451676	4.90906	1.07176	5	282	stem cell differentiation	Cfl1 Efnb1 Nrp1 Tcf15 Mir126a
GO:0048667	6.92e-05	4.57079	2.63432	11	663	cell morphogenesis involved in neuron differentiation	Foxp1 Atp2b2 Atp7a Bsg Edn1 Efna5 Efnb2 Fn1 Lama3 Arhgap44 Sema3g											GO:0034765	0.00018741	4.87089	2.0029	9	527	regulation of ion transmembrane transport	Cav1 Cfl1 Kcna5 Abcb1b Clic5 Aplnr Dysf Slc9a3r2 Tspan13
GO:0009611	0.000293	4.56844	2.12573	9	535	response to wounding	Acvrl1 Atp7a Cd24a Dmtn Fn1 Lox Cx3cl1 Sdc1 Syt11											GO:0010243	1.15779e-06	4.83769	3.78537	16	996	response to organonitrogen compound	Rapgef1 Aqp1 Cav1 Cav2 Cd36 Cd81 Cdh13 Cfl1 Col4a1 Gnas Jup Marcks Prkcg C1qtnf9 Gpihbp1 Ndel1
GO:0010035	0.000301	4.55082	2.13368	9	537	response to inorganic substance	Foxp1 Alpl Atp7a Cp Edn1 Dmtn Fn1 Itpr3 Syt11											GO:0006979	0.000949531	4.83085	1.54683	7	407	response to oxidative stress	Aqp1 Cd36 Cd38 Cfl1 Nos3 Ucp2 Pxdn
GO:0040008	3.73e-05	4.52886	2.9204	12	735	regulation of growth	Foxp1 Acvrl1 Ccnd2 Edn1 Efna5 Fhl1 Fn1 Igf2 Smad7 Sox17 Sema3g Gpr21											GO:0032870	0.000200989	4.82347	2.02191	9	532	cellular response to hormone stimulus	Aqp1 Cav1 Cav2 Cfl1 Gnas Marcks C1qtnf9 Mir126a Ndel1
GO:0032412	0.00638	4.50442	1.16419	5	293	regulation of ion transmembrane transporter activity	Atp7a Edn1 Fhl1 Kcne3 Gper1											GO:1902532	0.000203801	4.81409	2.02571	9	533	negative regulation of intracellular signal transduction	Rapgef1 Spred2 Cav1 Cxcl12 Aplnr Chek2 Myadm Slc9a3r2 Dusp3
GO:0009725	3.93e-05	4.50331	2.93629	12	739	response to hormone	Foxp1 Alpl Cd24a Edn1 Efna5 Igf2 Lmo2 Lox Pik3r3 Pld1 Gpr21 Gper1											GO:1901699	2.35432e-05	4.76754	2.78962	12	734	cellular response to nitrogen compound	Rapgef1 Aqp1 Cav1 Cav2 Cd36 Cfl1 Col4a1 Gnas Jup Marcks C1qtnf9 Ndel1
GO:0016049	0.00033	4.49016	2.16149	9	544	cell growth	Foxp1 Acvrl1 Edn1 Efna5 Fhl1 Fn1 Smad7 Sox17 Sema3g											GO:0009725	2.51573e-05	4.73391	2.80862	12	739	response to hormone	Timp4 Aqp1 Cav1 Cav2 Cd38 Cfl1 Gnas Marcks Nos3 C1qtnf9 Mir126a Ndel1
GO:0007169	0.000163	4.48827	2.41976	10	609	transmembrane receptor protein tyrosine kinase signaling pathway	Mmrn2 Efna5 Efnb2 Igf2 Lox Pik3r3 Vegfc Sulf1 Gpr21 Gper1											GO:0015850	0.00537612	4.70325	1.11737	5	294	organic hydroxy compound transport	Aqp1 Aqp7 Cav1 Cd36 Cxcl12
GO:0009792	1.12e-05	4.45973	3.50845	14	883	embryo development ending in birth or egg hatching	Ace Acvrl1 Edn1 Epas1 Mecom Hey1 Igf2 Tm4sf1 Pcsk5 Sox17 Sulf1 Specc1 Cmip Egfl8											GO:0010038	0.00552984	4.67059	1.12497	5	296	response to metal ion	Fabp4 Aqp1 Cav1 Rasgrp2 Itpkb
GO:0051047	0.00147	4.45935	1.6688	7	420	positive regulation of secretion	Bsg Edn1 Glul Kcnn4 Sdc1 Vegfc Gper1											GO:0072507	0.00253746	4.65461	1.36441	6	359	divalent inorganic cation homeostasis	Cav1 Cav2 Cdh5 Gnas Kdr Aplnr
GO:0051924	0.00666	4.45751	1.1761	5	296	regulation of calcium ion transport	Ace Atp2b2 Cx3cl1 Kcne3 Gper1											GO:0060070	0.00584656	4.60662	1.14017	5	300	canonical Wnt signaling pathway	Rapgef1 Cav1 Jup Sox7 Ctnnbip1
GO:0050890	0.00312	4.45309	1.42245	6	358	cognition	Ccnd2 Igf2 Itpr3 Ptchd1 Syt11 Specc1											GO:0034762	0.000142529	4.5731	2.38296	10	627	regulation of transmembrane transport	Cav1 Cfl1 Kcna5 Oaz2 Abcb1b Clic5 Aplnr Dysf Slc9a3r2 Tspan13
GO:0045165	0.00684	4.42678	1.18405	5	298	cell fate commitment	Dhh Edn1 Epas1 Sox13 Sox17											GO:1901652	0.00130322	4.56448	1.63425	7	430	response to peptide	Cav1 Cav2 Cd36 Cfl1 Marcks C1qtnf9 Ndel1
GO:0030029	2.42e-05	4.41415	3.26607	13	822	actin filament-based process	Edn1 Efna5 Eln Emp2 Dmtn Gja5 Cx3cl1 Daam1 Arhgap44 Specc1 Kcne3 Cgnl1 Palld											GO:0050808	0.000626113	4.55561	1.88508	8	496	synapse organization	Cfl1 Col4a1 Efnb1 Marcks Nrp1 Sparc Tuba1a Wasf2
GO:0006875	0.00158	4.40524	1.68866	7	425	cellular metal ion homeostasis	Atp2b2 Atp7a Edn1 Itpr3 Cx3cl1 Atp2a3 Gper1											GO:0043269	3.79643e-05	4.52916	2.93024	12	771	regulation of ion transport	Cav1 Cfl1 Gnas Kcna5 Nos3 Abcb1b Cxcl12 Clic5 Aplnr Dysf Slc9a3r2 Tspan13
GO:0060070	0.00703	4.39646	1.192	5	300	canonical Wnt signaling pathway	Edn1 Sox13 Sox17 Sdc1 Mllt3											GO:0050769	0.00626021	4.52905	1.15917	5	305	positive regulation of neurogenesis	Kdr Marcks Nrp1 Cxcl12 Ndel1
GO:0045860	0.00334	4.38995	1.44232	6	363	positive regulation of protein kinase activity	Ace Ccnd2 Cd24a Edn1 Emp2 Vegfc											GO:0043434	0.00290598	4.52479	1.40241	6	369	response to peptide hormone	Cav1 Cav2 Cfl1 Marcks C1qtnf9 Ndel1
GO:0010975	0.000387	4.38979	2.20917	9	556	regulation of neuron projection development	Cd24a Efna5 Efnb2 Fn1 H2-D1 Stmn2 Cx3cl1 Arhgap44 Sema3g											GO:0001501	0.000333476	4.49071	2.16633	9	570	skeletal system development	Serpinh1 Gnas Hspg2 Kdr Dhrs3 Sparc Tcf15 Papss2 Wasf2
GO:0051223	0.000397	4.37349	2.21712	9	558	regulation of protein transport	Bsg Efna5 Dmtn Gja5 Glul Kcnn4 Arhgap44 Vegfc Gper1											GO:1990778	0.00322858	4.42598	1.43282	6	377	protein localization to cell periphery	Cd81 Jup Ehd2 Myadm Slc9a3r2 Efr3b
GO:0007409	0.000807	4.36928	1.95885	8	493	axonogenesis	Foxp1 Bsg Edn1 Efna5 Efnb2 Fn1 Lama3 Sema3g											GO:0048167	0.00327071	4.41393	1.43662	6	378	regulation of synaptic plasticity	Cd38 Cfl1 Kdr Prkcg Mgll Mir126a
GO:0061448	0.00723	4.36654	1.19995	5	302	connective tissue development	Atp7a Edn1 Lox Smad7 Sulf1											GO:0051051	0.000769286	4.4085	1.94589	8	512	negative regulation of transport	Cav1 Cd36 Gnas Cd200 Nos3 Oaz2 Ucp2 Dysf
GO:0051962	0.00348	4.3529	1.45424	6	366	positive regulation of nervous system development	Ace Efna5 Fn1 Cx3cl1 Vegfc Gper1											GO:0030099	0.0015845	4.40584	1.69126	7	445	myeloid cell differentiation	Cd81 Gnas Adgrf5 Ets1 Wasf2 Itpkb Ctnnbip1
GO:1901652	0.00168	4.3524	1.70853	7	430	response to peptide	Edn1 Igf2 Jag1 Pik3r3 Pld1 Gpr21 Gper1											GO:0070201	0.000412658	4.35601	2.23094	9	587	regulation of establishment of protein localization	Cd36 Cd38 Cd81 Jup Cd200 Oaz2 Ptp4a3 Ucp2 Ndel1
GO:0022898	0.00733	4.35174	1.20392	5	303	regulation of transmembrane transporter activity	Atp7a Edn1 Fhl1 Kcne3 Gper1											GO:0009410	0.00733625	4.35302	1.20478	5	317	response to xenobiotic stimulus	Cd38 Gnas Gstm1 Kdr Abcb1b
GO:0051960	0.000418	4.34124	2.23301	9	562	regulation of nervous system development	Ace Cd24a Efna5 Fn1 Hey1 Cx3cl1 Sema3g Vegfc Gper1											GO:0050900	0.00357722	4.33134	1.46322	6	385	leukocyte migration	Cd81 Itga6 Cd200 Cxcl12 Dysf Jam2
GO:0003012	0.00173	4.33161	1.71648	7	432	muscle system process	Foxp1 Edn1 Gja5 Smad7 Sulf1 Kcne3 Gper1											GO:0043086	0.000231476	4.29527	2.53118	10	666	negative regulation of catalytic activity	Timp4 Fabp4 Aqp1 Cav1 Serpinh1 Nos3 Oaz2 Mprip Dgkh Dusp3
GO:0030003	0.000861	4.32394	1.97872	8	498	cellular cation homeostasis	Atp2b2 Atp7a Car7 Edn1 Itpr3 Cx3cl1 Atp2a3 Gper1											GO:0010638	0.000926425	4.27882	2.0029	8	527	positive regulation of organelle organization	Cdc42ep1 Cav1 Cfl1 Fscn1 Kdr Nrp1 Wasf2 Rgcc
GO:0043434	0.00362	4.31648	1.46616	6	369	response to peptide hormone	Edn1 Igf2 Pik3r3 Pld1 Gpr21 Gper1											GO:0001558	0.00188779	4.26727	1.74446	7	459	regulation of cell growth	Cd38 Cd81 Cfl1 Nrp1 Cxcl12 Mgll Ndel1
GO:0034330	6.05e-05	4.2969	3.07138	12	773	cell junction organization	Ace Acvrl1 Atp2b2 Cldn5 Efna5 Efnb2 Dmtn Fn1 Gja5 Smad7 Arhgap44 Palld											GO:0031400	0.000960745	4.25378	2.0143	8	530	negative regulation of protein modification process	Spred2 Fabp4 Cav1 Prkcg Dysf Mprip Myadm Dusp3
GO:0031346	0.00194	4.24044	1.75224	7	441	positive regulation of cell projection organization	Atp7a Cd24a Efna5 Fn1 Stmn2 Cx3cl1 Eps8l2											GO:0090407	0.00103245	4.20455	2.03711	8	536	organophosphate biosynthetic process	Ckb Nos3 Adgrf5 Impdh1 Papss2 Itpkb Dgkh Efr3b
GO:0098662	0.000135	4.22536	2.84093	11	715	inorganic cation transmembrane transport	Atp2b2 Atp7a Edn1 Fhl1 Itpr3 Kcnn4 Cx3cl1 Trpm6 Atp2a3 Kcne3 Gper1											GO:0048638	0.00441029	4.14292	1.52783	6	402	regulation of developmental growth	Cfl1 Gnas Nrp1 Cxcl12 Mgll Ndel1
GO:0043009	4.19e-05	4.17484	3.44487	13	867	chordate embryonic development	Acvrl1 Edn1 Epas1 Mecom Hey1 Igf2 Tm4sf1 Pcsk5 Sox17 Sulf1 Specc1 Cmip Egfl8											GO:0051146	0.00907284	4.12563	1.26939	5	334	striated muscle cell differentiation	Cav2 Cd81 Cxcl12 Ehd2 Dysf
GO:0032409	0.0088	4.15443	1.25954	5	317	regulation of transporter activity	Atp7a Edn1 Fhl1 Kcne3 Gper1											GO:0071214	0.00929425	4.10042	1.27699	5	336	cellular response to abiotic stimulus	Aqp1 Cav1 Nos3 Dysf Chek2
GO:0016055	0.0022	4.14348	1.79197	7	451	Wnt signaling pathway	Edn1 Sox13 Sox17 Daam1 Sdc1 Sulf1 Mllt3											GO:0104004	0.00929425	4.10042	1.27699	5	336	cellular response to environmental stimulus	Aqp1 Cav1 Nos3 Dysf Chek2
GO:0031347	0.000306	4.13515	2.61842	10	659	regulation of defense response	Mmrn2 Foxp1 Ace Cd24a Igf2 Pdcd4 Cx3cl1 Syt11 Htra1 Gper1											GO:0007178	0.00468054	4.09054	1.54683	6	407	transmembrane receptor protein serine/threonine kinase signaling pathway	Spred2 Cav1 Cav2 Cdh5 Kdr Nrep
GO:0044057	0.000306	4.13515	2.61842	10	659	regulation of system process	Foxp1 Ace Edn1 Emp2 Epas1 Gja5 Smad7 Cx3cl1 Kcne3 Gper1											GO:0032102	0.00468054	4.09054	1.54683	6	407	negative regulation of response to external stimulus	Cdh5 Cd200 Nrp1 Ets1 Gpr17 Dusp3
GO:0030855	0.000161	4.135	2.90053	11	730	epithelial cell differentiation	Foxp1 Acvrl1 Atp2b2 Cd24a Cldn5 Col18a1 Epas1 Hey1 Jag1 Sox17 Palld											GO:1904951	0.00940635	4.08792	1.28079	5	337	positive regulation of establishment of protein localization	Cd38 Cd81 Jup Oaz2 Ptp4a3
GO:0050900	0.00445	4.13193	1.52973	6	385	leukocyte migration	Bsg Cd24a Edn1 Cx3cl1 Vegfc Podxl											GO:0010975	0.00130299	4.04823	2.11312	8	556	regulation of neuron projection development	Rapgef1 Cd38 Cfl1 Itga6 Marcks Nrp1 Cxcl12 Ndel1
GO:0198738	0.00226	4.12461	1.79992	7	453	cell-cell signaling by wnt	Edn1 Sox13 Sox17 Daam1 Sdc1 Sulf1 Mllt3											GO:0051235	0.00986406	4.03869	1.296	5	341	maintenance of location	Cav1 Cd36 Aplnr Dysf Mprip
GO:0018108	0.00915	4.11443	1.27147	5	320	peptidyl-tyrosine phosphorylation	Ace Cd24a Efna5 Dmtn Igf2											GO:0051223	0.00133289	4.03323	2.12072	8	558	regulation of protein transport	Cd36 Cd38 Cd81 Jup Cd200 Oaz2 Ucp2 Ndel1
GO:0051222	0.00926	4.10127	1.27544	5	321	positive regulation of protein transport	Bsg Glul Kcnn4 Vegfc Gper1											GO:1903829	0.0028126	3.96398	1.87368	7	493	positive regulation of protein localization	Cav2 Cd38 Cd81 Cfl1 Jup Oaz2 Ptp4a3
GO:0090596	0.00926	4.10127	1.27544	5	321	sensory organ morphogenesis	Atp2b2 Col5a2 Col8a1 Edn1 Jag1											GO:0001654	0.00569124	3.92183	1.61144	6	424	eye development	Spred2 Aqp1 Col4a1 Kdr Nrp1 Pxdn
GO:0030036	0.000175	4.09411	2.92834	11	737	actin cytoskeleton organization	Edn1 Efna5 Eln Emp2 Dmtn Cx3cl1 Daam1 Arhgap44 Specc1 Cgnl1 Palld											GO:0000165	0.000260132	3.90855	3.07086	11	808	MAPK cascade	Rapgef1 Spred2 Cav1 Cav2 Cd36 Cd81 Kdr Nrp1 Cxcl12 Itpkb Dusp3
GO:0010817	0.00063	4.09199	2.36413	9	595	regulation of hormone levels	Ltbp4 Ace Edn1 Efna5 Glul Igf2 Pcsk5 Rbp1 Gper1											GO:0150063	0.00588496	3.89348	1.62284	6	427	visual system development	Spred2 Aqp1 Col4a1 Kdr Nrp1 Pxdn
GO:0003002	0.00467	4.0882	1.54562	6	389	regionalization	Acvrl1 Edn1 Hey1 Pcsk5 Sox17 Mllt3											GO:0043408	0.000502501	3.87697	2.79342	10	735	regulation of MAPK cascade	Rapgef1 Spred2 Cav1 Cav2 Cd36 Cd81 Kdr Nrp1 Cxcl12 Dusp3
GO:1902903	0.00467	4.0882	1.54562	6	389	regulation of supramolecular fiber organization	Edn1 Eln Dmtn Stmn2 Cx3cl1 Cgnl1											GO:0044057	0.000939259	3.86363	2.50458	9	659	regulation of system process	Aqp1 Cav1 Cd38 Gnas Jup Kcna5 Nos3 Mgll Jam2
GO:1901653	0.00938	4.08819	1.27941	5	322	cellular response to peptide	Edn1 Igf2 Pik3r3 Gpr21 Gper1											GO:0048880	0.00615069	3.85629	1.63805	6	431	sensory system development	Spred2 Aqp1 Col4a1 Kdr Nrp1 Pxdn
GO:0010959	0.0024	4.07816	1.81978	7	458	regulation of metal ion transport	Ace Atp2b2 Atp7a Fhl1 Cx3cl1 Kcne3 Gper1											GO:0051129	0.00052407	3.85514	2.80862	10	739	negative regulation of cellular component organization	Cav1 Cd38 Cdh5 Cfl1 Hspg2 Nrp1 Wasf2 Dysf Myadm Ctnnbip1
GO:0048598	0.00034	4.07729	2.65418	10	668	embryonic morphogenesis	Atp2b2 Col5a2 Edn1 Mecom Fn1 Gja5 Igf2 Sox17 Vegfc Sulf1											GO:0061061	0.000535139	3.84432	2.81622	10	741	muscle structure development	Cav1 Cav2 Cd81 Lamb1 Cxcl12 Tcf15 Aplnr Ehd2 Dysf Tmem204
GO:0008610	0.000352	4.05835	2.6661	10	671	lipid biosynthetic process	Dhh Edn1 Igf2 Pik3r3 Pld1 Rbp1 St6galnac3 Agpat1 Hacd4 Gper1											GO:0002009	0.00185073	3.82055	2.23474	8	588	morphogenesis of an epithelium	Cfl1 Col4a1 Kdr Nrp1 Cxcl12 Tcf15 Aplnr Ctnnbip1
GO:0032870	0.00131	4.03852	2.11381	8	532	cellular response to hormone stimulus	Foxp1 Edn1 Efna5 Igf2 Lmo2 Pik3r3 Gpr21 Gper1											GO:0051090	0.00649506	3.81078	1.65705	6	436	regulation of DNA-binding transcription factor activity	Cav1 Cd36 Jup Cd200 Rgcc Ctnnbip1
GO:0044089	0.00133	4.03069	2.11778	8	533	positive regulation of cellular component biogenesis	Atp7a Cd24a Cldn5 Efna5 Pcsk5 Cx3cl1 Sdc1 Eps8l2											GO:0022411	0.0067083	3.78398	1.66845	6	439	cellular component disassembly	Cfl1 Fscn1 Ets1 Dysf Dusp3 Ndel1
GO:0002683	0.00261	4.01484	1.8476	7	465	negative regulation of immune system process	Cd24a Igf2 Smad7 Cx3cl1 Syt11 Prdm16 Gper1											GO:0000904	0.000343725	3.77683	3.17348	11	835	cell morphogenesis involved in differentiation	Cfl1 Efnb1 Lamb1 Marcks Nrp1 Cxcl12 Clic5 Lims2 Mgll Myadm Ndel1
GO:0061564	0.00144	3.97667	2.1456	8	540	axon development	Foxp1 Bsg Edn1 Efna5 Efnb2 Fn1 Lama3 Sema3g											GO:1903530	0.00122911	3.7116	2.60339	9	685	regulation of secretion by cell	Cd38 Gnas Cd200 Prkcg Cyth1 Cxcl12 Ucp2 Ric1 Rgcc
GO:1903530	0.000414	3.97221	2.72173	10	685	regulation of secretion by cell	Bsg Edn1 Efna5 Gja5 Glul Kcnn4 Sdc1 Vegfc Syt11 Gper1											GO:0043410	0.0040103	3.70762	1.9991	7	526	positive regulation of MAPK cascade	Rapgef1 Cav2 Cd36 Cd81 Kdr Nrp1 Cxcl12
GO:0001934	0.000233	3.95431	3.02767	11	762	positive regulation of protein phosphorylation	Ace Acvrl1 Ccnd2 Cd24a Edn1 Efna5 Emp2 Igf2 Cx3cl1 Vegfc Gper1											GO:0006816	0.00745593	3.69726	1.70646	6	449	calcium ion transport	Cav1 Nos3 Cxcl12 Aplnr Dysf Tspan13
GO:0051493	0.00153	3.93895	2.16546	8	545	regulation of cytoskeleton organization	Edn1 Efna5 Eln Dmtn Stmn2 Cx3cl1 Arhgap44 Cgnl1											GO:0060284	0.00227638	3.69059	2.31075	8	608	regulation of cell development	Cdh5 Kdr Marcks Nrp1 Cxcl12 Lims2 Myadm Ndel1
GO:0055082	0.000458	3.91869	2.75749	10	694	cellular chemical homeostasis	Atp2b2 Atp7a Car7 Edn1 Efna5 Itpr3 Cx3cl1 Atp2a3 Kcne3 Gper1											GO:0051046	0.000725921	3.68883	2.93024	10	771	regulation of secretion	Aqp1 Cd38 Gnas Cd200 Prkcg Cyth1 Cxcl12 Ucp2 Ric1 Rgcc
GO:0043269	0.000258	3.90623	3.06344	11	771	regulation of ion transport	Ace Atp2b2 Atp7a Car7 Edn1 Fhl1 Cx3cl1 Syt11 Kcne3 Tmem109 Gper1											GO:0055065	0.00422114	3.67159	2.0181	7	531	metal ion homeostasis	Cav1 Cav2 Cdh5 Gnas Kcna5 Kdr Aplnr
GO:0051046	0.000258	3.90623	3.06344	11	771	regulation of secretion	Ace Bsg Edn1 Efna5 Gja5 Glul Kcnn4 Sdc1 Vegfc Syt11 Gper1											GO:0010563	0.00777125	3.66366	1.72166	6	453	negative regulation of phosphorus metabolic process	Spred2 Fabp4 Cav1 Mprip Myadm Dusp3
GO:0051098	0.00587	3.89237	1.62112	6	408	regulation of binding	Ace Cldn5 Hey1 Lox Atp2a3 Gper1											GO:0045936	0.00777125	3.66366	1.72166	6	453	negative regulation of phosphate metabolic process	Spred2 Fabp4 Cav1 Mprip Myadm Dusp3
GO:0098660	0.000266	3.89045	3.07536	11	774	inorganic ion transmembrane transport	Atp2b2 Atp7a Edn1 Fhl1 Itpr3 Kcnn4 Cx3cl1 Trpm6 Atp2a3 Kcne3 Gper1											GO:0032880	0.000266085	3.6455	3.60674	12	949	regulation of protein localization	Cav2 Cd36 Cd38 Cd81 Cfl1 Jup Cd200 Oaz2 Ptp4a3 Ucp2 Trp53inp2 Ndel1
GO:1905114	0.00166	3.8873	2.19328	8	552	cell surface receptor signaling pathway involved in cell-cell signaling	Edn1 Cx3cl1 Sox13 Sox17 Daam1 Sdc1 Sulf1 Mllt3											GO:0048729	0.00138533	3.64531	2.649	9	697	tissue morphogenesis	Cfl1 Col4a1 Kdr Nos3 Nrp1 Cxcl12 Tcf15 Aplnr Ctnnbip1
GO:0006954	0.000272	3.88	3.0833	11	776	inflammatory response	Foxp1 Ace Cd24a Mecom Fn1 Pdcd4 Cx3cl1 Sdc1 Syt11 Ccrl2 Gper1											GO:0060627	0.00266947	3.59269	2.37156	8	624	regulation of vesicle-mediated transport	Rapgef1 Cav1 Cd36 Cdh13 Prkcg Cyth1 Ehd2 Dysf
GO:0007610	0.000272	3.88	3.0833	11	776	behavior	Bbip1 Foxp1 Ace Atp2b2 Atp7a Ccnd2 Igf2 Itpr3 Ptchd1 Syt11 Specc1											GO:0098771	0.0026957	3.58674	2.37536	8	625	inorganic ion homeostasis	Cav1 Cav2 Cdh5 Ckb Gnas Kcna5 Kdr Aplnr
GO:0034762	0.000911	3.87571	2.49128	9	627	regulation of transmembrane transport	Ace Atp7a Edn1 Fhl1 Cx3cl1 Azin1 Kcne3 Tmem109 Gper1											GO:0016049	0.00480874	3.58106	2.06751	7	544	cell growth	Cd38 Cd81 Cfl1 Nrp1 Cxcl12 Mgll Ndel1
GO:1904062	0.00629	3.83432	1.64496	6	414	regulation of cation transmembrane transport	Atp7a Edn1 Fhl1 Cx3cl1 Kcne3 Gper1											GO:0042391	0.00912933	3.53506	1.78247	6	469	regulation of membrane potential	Cav1 Cd36 Jup Kcna5 Kdr Ucp2
GO:0048812	0.000577	3.79912	2.84093	10	715	neuron projection morphogenesis	Foxp1 Atp7a Bsg Edn1 Efna5 Efnb2 Fn1 Lama3 Arhgap44 Sema3g											GO:0000226	0.00294095	3.53405	2.40956	8	634	microtubule cytoskeleton organization	Cav1 Cdh5 Cfl1 Tuba1a Dysf Chek2 Tppp3 Ndel1
GO:0120031	0.00191	3.79483	2.24493	8	565	plasma membrane bounded cell projection assembly	Bbip1 Atp7a Emp2 Dmtn Pld1 Arhgap44 Podxl Eps8l2											GO:0050801	0.00296924	3.52829	2.41336	8	635	ion homeostasis	Cav1 Cav2 Cdh5 Ckb Gnas Kcna5 Kdr Aplnr
GO:0007423	0.0011	3.76968	2.55882	9	644	sensory organ development	Acvrl1 Atp2b2 Bsg Col5a2 Col8a1 Edn1 Hey1 Jag1 Prdm16											GO:0010876	0.0092195	3.52731	1.78627	6	470	lipid localization	Fabp4 Cav1 Cd36 Abcb1b Dysf Gpihbp1
GO:0097435	0.000379	3.72478	3.20648	11	807	supramolecular fiber organization	Ltbp4 Atp7a Col5a2 Edn1 Eln Emp2 Dmtn Lox Stmn2 Cx3cl1 Cgnl1											GO:0043066	0.00037224	3.50609	3.74356	12	985	negative regulation of apoptotic process	Aqp1 Cav1 Cd38 Cdh5 Itga6 Kdr Nrp1 Prkcg Cxcl12 Ucp2 Lims2 Itpkb
GO:0120039	0.000677	3.71799	2.90053	10	730	plasma membrane bounded cell projection morphogenesis	Foxp1 Atp7a Bsg Edn1 Efna5 Efnb2 Fn1 Lama3 Arhgap44 Sema3g											GO:0007423	0.00323354	3.47725	2.44757	8	644	sensory organ development	Spred2 Aqp1 Col4a1 Kdr Nrp1 Tcf15 Clic5 Pxdn
GO:0030031	0.00218	3.71322	2.29261	8	577	cell projection assembly	Bbip1 Atp7a Emp2 Dmtn Pld1 Arhgap44 Podxl Eps8l2											GO:0030855	0.00189911	3.47438	2.77442	9	730	epithelial cell differentiation	Rapgef1 Spred2 Cav1 Cdh5 Kdr Abcb1b Tcf15 Clic5 Myadm
GO:0098655	0.000391	3.7104	3.2184	11	810	cation transmembrane transport	Atp2b2 Atp7a Edn1 Fhl1 Itpr3 Kcnn4 Cx3cl1 Trpm6 Atp2a3 Kcne3 Gper1											GO:0080135	0.00189911	3.47438	2.77442	9	730	regulation of cellular response to stress	Rapgef1 Spred2 Cav1 Cd36 Prkcg Cxcl12 Chek2 Dusp3 Ndel1
GO:0048858	0.000713	3.69169	2.9204	10	735	cell projection morphogenesis	Foxp1 Atp7a Bsg Edn1 Efna5 Efnb2 Fn1 Lama3 Arhgap44 Sema3g											GO:0120039	0.00189911	3.47438	2.77442	9	730	plasma membrane bounded cell projection morphogenesis	Cfl1 Efnb1 Kdr Marcks Nrp1 Cxcl12 Mgll Wasf2 Ndel1
GO:0071417	0.00127	3.68653	2.61445	9	658	cellular response to organonitrogen compound	Atp7a Col5a2 Edn1 Dmtn Igf2 Itpr3 Pik3r3 Gpr21 Gper1											GO:0140352	0.000422272	3.45462	3.79677	12	999	export from cell	Aqp1 Cd38 Gnas Kcna5 Cd200 Abcb1b Prkcg Cyth1 Cxcl12 Ucp2 Ric1 Rgcc
GO:0051129	0.000744	3.67091	2.93629	10	739	negative regulation of cellular component organization	Ace Acvrl1 Efnb2 Dmtn H2-D1 Stmn2 Arhgap44 Sema3g Syt11 Cgnl1											GO:0048858	0.00198878	3.44984	2.79342	9	735	cell projection morphogenesis	Cfl1 Efnb1 Kdr Marcks Nrp1 Cxcl12 Mgll Wasf2 Ndel1
GO:0033674	0.00837	3.60132	1.74826	6	440	positive regulation of kinase activity	Ace Ccnd2 Cd24a Edn1 Emp2 Vegfc											GO:0048667	0.00385158	3.37411	2.51978	8	663	cell morphogenesis involved in neuron differentiation	Cfl1 Efnb1 Marcks Nrp1 Cxcl12 Clic5 Mgll Ndel1
GO:0140352	0.000173	3.59887	3.96935	13	999	export from cell	Ltbp4 Bsg Edn1 Efna5 Dmtn Gja5 Glul Kcnn4 Sdc1 Vegfc Syt11 Kcne3 Gper1											GO:0032990	0.00244592	3.34117	2.88083	9	758	cell part morphogenesis	Cfl1 Efnb1 Kdr Marcks Nrp1 Cxcl12 Mgll Wasf2 Ndel1
GO:0032990	0.000902	3.57525	3.01178	10	758	cell part morphogenesis	Foxp1 Atp7a Bsg Edn1 Efna5 Efnb2 Fn1 Lama3 Arhgap44 Sema3g											GO:0023061	0.00739313	3.29314	2.24234	7	590	signal release	Aqp1 Cd38 Gnas Prkcg Cyth1 Cxcl12 Ucp2
GO:0042327	0.000545	3.55903	3.34951	11	843	positive regulation of phosphorylation	Ace Acvrl1 Ccnd2 Cd24a Edn1 Efna5 Emp2 Igf2 Cx3cl1 Vegfc Gper1											GO:0055080	0.00894156	3.17092	2.32595	7	612	cation homeostasis	Cav1 Cav2 Cdh5 Gnas Kcna5 Kdr Aplnr
GO:0034765	0.00517	3.52842	2.09394	7	527	regulation of ion transmembrane transport	Atp7a Edn1 Fhl1 Cx3cl1 Kcne3 Tmem109 Gper1											GO:0006897	0.00554108	3.16606	2.6794	8	705	endocytosis	Cav1 Cav2 Cd36 Cd81 Cdh13 Hspg2 Wasf2 Ehd2
GO:0051347	0.00522	3.52152	2.09792	7	528	positive regulation of transferase activity	Ace Ccnd2 Cd24a Edn1 Emp2 Igf2 Vegfc											GO:0043549	0.00558725	3.16141	2.6832	8	706	regulation of kinase activity	Fabp4 Cav1 Cd81 Kdr Marcks C1qtnf9 Rgcc Dusp3
GO:0010942	0.00176	3.50931	2.7416	9	690	positive regulation of cell death	Foxp1 Ace Cd24a Col18a1 Ctsd Efnb2 Pdcd4 Htra1 Gper1											GO:0048812	0.00601615	3.12017	2.71741	8	715	neuron projection morphogenesis	Cfl1 Efnb1 Kdr Marcks Nrp1 Cxcl12 Mgll Ndel1
GO:0032940	0.000383	3.48714	3.75082	12	944	secretion by cell	Ltbp4 Bsg Edn1 Efna5 Dmtn Gja5 Glul Kcnn4 Sdc1 Vegfc Syt11 Gper1											GO:0048589	0.00407152	3.08284	3.11267	9	819	developmental growth	Cd81 Cfl1 Gnas Kdr Nrp1 Cxcl12 Mgll Dysf Ndel1
GO:0072657	0.00319	3.48194	2.43962	8	614	protein localization to membrane	Bbip1 Bsg Cd24a Emp2 Dmtn Arhgap44 Rtp4 Gper1											GO:0014070	0.00420214	3.06725	3.12787	9	823	response to organic cyclic compound	Rapgef1 Aqp1 Cav1 Cav2 Cd36 Gnas Jup Nos3 Prkcg
GO:0001816	0.000649	3.48143	3.42103	11	861	cytokine production	Foxp1 Bsg Cd24a Fn1 Smad7 Pcsk5 Pdcd4 Cx3cl1 Syt11 Sulf1 Agpat1											GO:0051338	0.00426866	3.05952	3.13547	9	825	regulation of transferase activity	Fabp4 Cav1 Cd81 Kdr Marcks Cd200 C1qtnf9 Rgcc Dusp3
GO:0001817	0.0012	3.43825	3.12701	10	787	regulation of cytokine production	Foxp1 Bsg Cd24a Fn1 Smad7 Pdcd4 Cx3cl1 Syt11 Sulf1 Agpat1											GO:0006886	0.00447321	3.03653	3.15828	9	831	intracellular protein transport	Cd36 Cd81 Cfl1 Jup Marcks Oaz2 Ric1 Gpihbp1 Ndel1
GO:0034220	0.000511	3.37114	3.87399	12	975	ion transmembrane transport	Atp2b2 Atp7a Edn1 Fhl1 Itpr3 Kcnn4 Cx3cl1 Trpm6 Atp2a3 Kcne3 Tmem109 Gper1											GO:0040008	0.00705895	3.03218	2.79342	8	735	regulation of growth	Cd38 Cd81 Cfl1 Gnas Nrp1 Cxcl12 Mgll Ndel1
GO:0050865	0.00158	3.3069	3.24621	10	817	regulation of cell activation	Cd24a Efnb2 Dmtn Fn1 Igf2 Smad7 Cx3cl1 Sox13 Syt11 Gper1											GO:0032940	0.0032263	2.98704	3.58774	10	944	secretion by cell	Aqp1 Cd38 Gnas Cd200 Prkcg Cyth1 Cxcl12 Ucp2 Ric1 Rgcc
GO:0010243	0.000617	3.29671	3.95743	12	996	response to organonitrogen compound	Alpl Atp7a Col5a2 Edn1 Dmtn Igf2 Itpr3 Jag1 Pik3r3 Pld1 Gpr21 Gper1											GO:0009894	0.0032996	2.97716	3.59914	10	947	regulation of catabolic process	Timp4 Cav1 Cd81 Kdr Oaz2 Prkcg Ric1 Dysf Chek2 Trp53inp2
GO:1901699	0.00267	3.29118	2.91642	9	734	cellular response to nitrogen compound	Atp7a Col5a2 Edn1 Dmtn Igf2 Itpr3 Pik3r3 Gpr21 Gper1											GO:0032989	0.00561361	2.92647	3.27229	9	861	cellular component morphogenesis	Cfl1 Efnb1 Kdr Marcks Nrp1 Cxcl12 Mgll Wasf2 Ndel1
GO:0010562	0.0012	3.21571	3.69122	11	929	positive regulation of phosphorus metabolic process	Ace Acvrl1 Ccnd2 Cd24a Edn1 Efna5 Emp2 Igf2 Cx3cl1 Vegfc Gper1											GO:0002694	0.00874228	2.91682	2.89984	8	763	regulation of leukocyte activation	Cav1 Cd38 Cd81 Efnb1 Cd200 Adgrf5 Itpkb Dusp3
GO:0045937	0.0012	3.21571	3.69122	11	929	positive regulation of phosphate metabolic process	Ace Acvrl1 Ccnd2 Cd24a Edn1 Efna5 Emp2 Igf2 Cx3cl1 Vegfc Gper1											GO:0034220	0.00404994	2.88788	3.70556	10	975	ion transmembrane transport	Aqp1 Cav1 Cfl1 Kcna5 Abcb1b Clic5 Aplnr Dysf Slc9a3r2 Tspan13
GO:0002694	0.00345	3.16133	3.03165	9	763	regulation of leukocyte activation	Cd24a Efnb2 Fn1 Igf2 Smad7 Cx3cl1 Sox13 Syt11 Gper1											GO:0006954	0.00961909	2.86612	2.94925	8	776	inflammatory response	Fabp4 Cd81 Cdh5 Cd200 Ets1 Mgll Gpr17 Ctnnbip1
GO:0032880	0.00142	3.14489	3.77069	11	949	regulation of protein localization	Bsg Ctsd Efna5 Dmtn Gja5 Glul Kcnn4 Arhgap44 Vegfc Syt11 Gper1											GO:0030001	0.00800173	2.75931	3.46232	9	911	metal ion transport	Aqp1 Cav1 Gnas Kcna5 Nos3 Cxcl12 Aplnr Dysf Tspan13
GO:0023061	0.00934	3.14013	2.34426	7	590	signal release	Ltbp4 Edn1 Efna5 Gja5 Glul Syt11 Gper1
GO:0042110	0.00942	3.13464	2.34824	7	591	T cell activation	Foxp1 Atp7a Cd24a Efnb2 Igf2 Smad7 Sox13
GO:0032989	0.00231	3.13099	3.42103	10	861	cellular component morphogenesis	Foxp1 Atp7a Bsg Edn1 Efna5 Efnb2 Fn1 Lama3 Arhgap44 Sema3g
GO:0008285	0.00379	3.11465	3.07536	9	774	negative regulation of cell population proliferation	Mmrn2 Acvrl1 Cd24a Efnb2 Smad7 Pdcd4 Sulf1 Gkn3 Gper1
GO:0051668	0.00636	3.08559	2.7416	8	690	localization within membrane	Bbip1 Bsg Cd24a Emp2 Dmtn Arhgap44 Rtp4 Gper1
GO:0048589	0.00545	2.9369	3.25415	9	819	developmental growth	Foxp1 Ccnd2 Edn1 Efna5 Fn1 Igf2 Smad7 Sema3g Gpr21
GO:0051338	0.00571	2.91468	3.278	9	825	regulation of transferase activity	Ace Ccnd2 Cd24a Edn1 Emp2 Igf2 Smad7 Pik3r3 Vegfc
GO:0002252	0.00699	2.81861	3.38528	9	852	immune effector process	Foxp1 Ace Atp7a Cd24a Emp2 H2-D1 Igf2 Jag1 Smad7
GO:0033993	0.00873	2.71562	3.50845	9	883	response to lipid	Foxp1 Ace Alpl Efna5 Lox Pdcd4 Rbp1 Cx3cl1 Gper1
GO:0007268	0.00955	2.67458	3.5601	9	896	chemical synaptic transmission	Atp2b2 Car7 Cd24a Edn1 Glul Itpr3 Cx3cl1 Ptchd1 Gper1
GO:0098916	0.00955	2.67458	3.5601	9	896	anterograde trans-synaptic signaling	Atp2b2 Car7 Cd24a Edn1 Glul Itpr3 Cx3cl1 Ptchd1 Gper1

## Sheet: 2f,g
Figure 2f,g: Human BEC cluster markers, DEG analysis comparing all clusters - up and downregulated genes.
markers used in figure 2g are highlighted.
Upregulated genes								Downregulated genes								Upregulated genes								Downregulated genes								Upregulated genes								Downregulated genes								Upregulated genes
gene	p_val	avg_log2FC	pct,1	pct,2	p_val_adj	cluster		gene	p_val	avg_log2FC	pct,1	pct,2	p_val_adj	cluster		gene	p_val	avg_log2FC	pct,1	pct,2	p_val_adj	cluster		gene	p_val	avg_log2FC	pct,1	pct,2	p_val_adj	cluster		gene	p_val	avg_log2FC	pct,1	pct,2	p_val_adj	cluster		gene	p_val	avg_log2FC	pct,1	pct,2	p_val_adj	cluster		gene	p_val
Tmem178a	0	5.91077	0.158	0.004	0	Artery		Cd74	0	-0.685648	0.962	0.991	0	Artery		Slc14a1	0	3.62006	0.175	0.016	0	aCap		Ackr1	0	-2.26614	0.443	0.737	0	aCap		Ccl23	0	0.939923	0.732	0.671	0	vCap-1		Uchl1	0	-0.159236	0.722	0.614	0	vCap-1		Nuak2	0
Ssuh2	0	5.81002	0.071	0.003	0	Artery		Hla-Dra	0	-0.768023	0.804	0.933	0	Artery		Itih5	0	2.6188	0.511	0.142	0	aCap		Clu	0	-2.16876	0.621	0.827	0	aCap		Ackr1	0	0.776781	0.996	0.968	0	vCap-1		Ackr2	0	-0.613659	0.804	0.686	0	vCap-1		C2cd4b	0
Krt19	0	5.7291	0.123	0.003	0	Artery		Cst3	0	-0.806757	0.827	0.934	0	Artery		Rgcc	0	2.52757	0.439	0.091	0	aCap		Perp	5.9527e-236	-2.53951	0.115	0.401	1.16613e-232	aCap		Cpvl	0	0.717345	0.8	0.704	0	vCap-1		Zfp36	0	-0.613668	0.918	0.923	0	vCap-1		Tnfaip3	0
Ntrk2	0	5.43054	0.075	0.004	0	Artery		Hla-Dpa1	0	-0.886859	0.6	0.796	0	Artery		Ednrb	0	2.48653	0.399	0.124	0	aCap		Sele	1.11693e-210	-3.46055	0.152	0.405	2.18807e-207	aCap		Ccbe1	0	0.680905	0.715	0.655	0	vCap-1		Plxna4	0	-0.800044	0.753	0.657	0	vCap-1		Atf3	0
Prdm16	0	5.21371	0.087	0.003	0	Artery		Sparc	0	-0.977952	0.625	0.857	0	Artery		Rbp7	0	2.40946	0.739	0.335	0	aCap		Adirf	5.11753e-187	-0.883094	0.688	0.83	1.00252e-183	aCap		Col15a1	0	0.638959	0.85	0.718	0	vCap-1		Sat1	0	-0.852251	0.921	0.921	0	vCap-1		Rgs16	0
Sema3g	0	5.15196	0.343	0.014	0	Artery		S100a10	0	-0.986024	0.761	0.929	0	Artery		Rcan2	0	2.0941	0.431	0.115	0	aCap		Selp	5.47632e-166	-3.27479	0.043	0.256	1.07281e-162	aCap		Selp	0	0.550531	0.844	0.78	0	vCap-1		Bhlhe41	0	-0.870967	0.814	0.699	0	vCap-1		Pim1	0
Cp	0	5.06933	0.107	0.004	0	Artery		Eng	0	-0.987038	0.635	0.823	0	Artery		Ivns1abp	0	1.83677	0.498	0.23	0	aCap		S100a10	8.78163e-153	-0.635333	0.827	0.912	1.72032e-149	aCap		Cadm3	0	0.509158	0.73	0.67	0	vCap-1		Slc9a3r2	0	-0.932675	0.895	0.902	0	vCap-1		Zfp36	0
Fbln5	0	5.02104	0.175	0.009	0	Artery		Tspan7	0	-1.04376	0.445	0.699	0	Artery		Kdr	0	1.55627	0.599	0.279	0	aCap		S100a6	3.80275e-146	-0.548888	0.985	0.991	7.44959e-143	aCap		Hla-Dqa2	0	0.491915	0.849	0.754	0	vCap-1		Hgf	4.16504e-299	-0.32932	0.69	0.612	8.15931e-296	vCap-1		Slc25a25	0
Igfbp3	0	4.82375	0.535	0.066	0	Artery		Igfbp7	0	-1.16692	0.731	0.959	0	Artery		Btnl9	0	1.53715	0.285	0.075	0	aCap		Prcp	1.54033e-139	-1.16328	0.311	0.524	3.01751e-136	aCap		Cttnbp2	0	0.433637	0.804	0.715	0	vCap-1		Fosb	4.4499e-299	-0.956235	0.88	0.87	8.71736e-296	vCap-1		Zc3h12a	0
Sox5	0	4.56756	0.125	0.008	0	Artery		Igfbp4	0	-1.24831	0.472	0.715	0	Artery		Notch4	0	1.3936	0.428	0.157	0	aCap		Fbln2	3.12795e-135	-3.08036	0.04	0.223	6.12765e-132	aCap		Cadm3-As1	0	0.404797	0.733	0.668	0	vCap-1		S100p	1.26155e-297	-0.833786	0.798	0.699	2.47138e-294	vCap-1		Mt2a	0
Hey2	0	4.49346	0.073	0.005	0	Artery		Itm2a	0	-1.35328	0.406	0.717	0	Artery		Tspan13	0	1.29914	0.658	0.359	0	aCap		Tfpi	1.94103e-133	-1.28603	0.322	0.521	3.80248e-130	aCap		Hla-Dra	0	0.372878	0.988	0.951	0	vCap-1		Cdo1	6.31654e-296	-2.63653	0.743	0.603	1.23741e-292	vCap-1		Gadd45b	0
Pcsk5	0	4.45548	0.223	0.02	0	Artery		Clu	0	-1.43988	0.689	0.83	0	Artery		Adgrf5	0	1.2557	0.692	0.335	0	aCap		Nr2f2	3.66295e-131	-1.72397	0.202	0.4	7.17571e-128	aCap		Actg1	0	0.358559	0.998	0.992	0	vCap-1		Aldh1a2	1.38428e-294	-0.456829	0.751	0.661	2.7118e-291	vCap-1		Sele	0
Cgnl1	0	4.34452	0.084	0.006	0	Artery		Nrp1	0	-1.57673	0.266	0.579	0	Artery		Tmem204	0	1.191	0.666	0.369	0	aCap		Mmrn1	1.32227e-107	-1.85367	0.12	0.297	2.59033e-104	aCap		Cd74	0	0.357428	1	0.995	0	vCap-1		Tsc22d1	2.95567e-291	-0.850949	0.817	0.827	5.79017e-288	vCap-1		Socs3	0
Ppp1r14a	0	4.22879	0.132	0.006	0	Artery		Tfpi	0	-1.59379	0.248	0.548	0	Artery		Spry1	0	1.1858	0.845	0.553	0	aCap		Atf3	3.26372e-88	-1.39388	0.274	0.426	6.39363e-85	aCap		Cst3	0	0.312958	0.999	0.994	0	vCap-1		Junb	2.75623e-289	-0.361313	0.985	0.984	5.39946e-286	vCap-1		Snai1	0
Nebl	0	4.13589	0.345	0.042	0	Artery		Plvap	0	-1.6371	0.479	0.843	0	Artery		Plvap	0	1.14501	0.964	0.772	0	aCap		Junb	2.3175e-84	-0.54277	0.875	0.878	4.53998e-81	aCap		Camkk1	0	0.310991	0.728	0.596	0	vCap-1		Sdc2	1.80448e-287	-0.206528	0.717	0.558	3.53499e-284	vCap-1		Ldlr	0
Syt1	0	3.96494	0.124	0.013	0	Artery		Aqp1	0	-1.64747	0.437	0.754	0	Artery		Sparc	0	1.0509	0.971	0.808	0	aCap		Il1r1	2.23711e-82	-1.31391	0.222	0.374	4.3825e-79	aCap		Sparcl1	0	0.292283	1	0.999	0	vCap-1		Rhob	1.06876e-283	-1.12884	0.741	0.775	2.09369e-280	vCap-1		Irf1	0
Chrm3	0	3.87741	0.1	0.008	0	Artery		Vwf	0	-1.69541	0.336	0.649	0	Artery		Tsc22d1	0	0.870413	0.929	0.686	0	aCap		Sncg	4.03531e-81	-1.0777	0.286	0.44	7.90516e-78	aCap		Snca	2.62583e-303	0.385856	0.791	0.717	5.144e-300	vCap-1		Crtac1	4.86927e-264	-2.53939	0.795	0.694	9.53891e-261	vCap-1		Nfkbia	0
Hes4	0	3.67769	0.215	0.028	0	Artery		Sncg	0	-1.72398	0.188	0.468	0	Artery		Col4a1	2.40464e-294	1.12467	0.703	0.412	4.71068e-291	aCap		Ccl14	9.19838e-81	-1.05822	0.294	0.448	1.80196e-77	aCap		Ccl14	1.22573e-291	0.486095	0.871	0.82	2.40121e-288	vCap-1		Jun	1.76442e-263	-0.392275	0.983	0.984	3.4565e-260	vCap-1		Rnd1	0
Gja4	0	3.61979	0.322	0.043	0	Artery		Dusp23	0	-1.79909	0.228	0.541	0	Artery		Col4a2	1.02738e-292	1.12714	0.716	0.433	2.01264e-289	aCap		Sulf1	1.35976e-79	-3.35843	0.021	0.135	2.66376e-76	aCap		Pgm5-As1	3.24302e-286	0.167922	0.692	0.582	6.35308e-283	vCap-1		Ltbp2	4.3081e-254	-1.89539	0.809	0.683	8.43957e-251	vCap-1		Fosb	0
Serpine2	0	3.59999	0.192	0.039	0	Artery		Hla-Dqa1	0	-1.86443	0.215	0.514	0	Artery		Mlec	2.13068e-292	1.77323	0.344	0.118	4.17399e-289	aCap		Palld	1.73813e-79	-3.03275	0.026	0.143	3.405e-76	aCap		Hla-Dpa1	2.57112e-284	0.456051	0.938	0.868	5.03683e-281	vCap-1		Dusp1	2.31455e-248	-0.452231	0.962	0.967	4.5342e-245	vCap-1		Icam1	0
Lgals3bp	0	3.44386	0.1	0.009	0	Artery		Fam110d	0	-2.11881	0.12	0.373	0	Artery		Esm1	1.29058e-290	2.7667	0.196	0.043	2.52824e-287	aCap		Icam1	9.14063e-79	-1.21849	0.369	0.502	1.79065e-75	aCap		Rasa4	2.30931e-279	0.40494	0.859	0.794	4.52394e-276	vCap-1		Kbtbd11	9.03695e-242	-0.240838	0.804	0.723	1.77034e-238	vCap-1		Csrnp1	0
Hey1	0	3.09635	0.635	0.134	0	Artery		Marcks	0	-2.21599	0.1	0.377	0	Artery		C1orf54	3.53267e-279	1.40138	0.357	0.127	6.9205e-276	aCap		Mt2a	3.71969e-77	-1.32314	0.582	0.675	7.28688e-74	aCap		Prcp	1.3474e-276	0.546549	0.909	0.853	2.63955e-273	vCap-1		Jund	2.32651e-240	-0.44723	0.976	0.976	4.55762e-237	vCap-1		Map3k8	0
Specc1	0	3.08873	0.214	0.035	0	Artery		Perp	0	-2.27237	0.118	0.42	0	Artery		Ca2	6.24692e-263	3.80938	0.14	0.025	1.22377e-259	aCap		Fabp5	2.97334e-73	-0.894321	0.315	0.468	5.82478e-70	aCap		Cotl1	1.34169e-271	0.587044	0.806	0.713	2.62837e-268	vCap-1		Dpep2	4.94808e-239	-0.317219	0.787	0.679	9.69329e-236	vCap-1		Nfkbiz	0
Usp54	0	3.04037	0.139	0.022	0	Artery		Olfm1	0	-2.28295	0.12	0.378	0	Artery		Tm4sf18	5.03153e-259	1.00616	0.651	0.369	9.85677e-256	aCap		Cst3	3.34387e-71	-0.43211	0.915	0.918	6.55064e-68	aCap		Cytl1	1.47497e-256	0.708126	0.799	0.721	2.88947e-253	vCap-1		Vcan	2.89876e-238	-0.91649	0.756	0.69	5.67867e-235	vCap-1		Cdkn1a	0
Cxcl12	0	2.91369	0.623	0.148	0	Artery		Prcp	0	-2.42681	0.17	0.564	0	Artery		Eng	5.89681e-251	1.03204	0.912	0.783	1.15518e-247	aCap		C2cd4b	1.29962e-70	-1.56839	0.188	0.326	2.54596e-67	aCap		Epb41l3	2.0539e-255	0.100625	0.805	0.736	4.02359e-252	vCap-1		Efnb2	1.74732e-230	-1.4646	0.75	0.74	3.42301e-227	vCap-1		Bhlhe40	0
Fn1	0	2.89156	0.256	0.061	0	Artery		Nostrin	0	-2.47154	0.093	0.411	0	Artery		Hecw2	3.29479e-250	2.28981	0.163	0.034	6.45449e-247	aCap		Ccl23	7.24132e-69	-1.90327	0.073	0.195	1.41858e-65	aCap		Tiam1	3.79826e-245	0.412821	0.713	0.634	7.44079e-242	vCap-1		Fos	1.88035e-222	-0.594168	0.986	0.987	3.6836e-219	vCap-1		Sertad1	0
Pllp	0	2.8528	0.294	0.063	0	Artery		Nr2f2	0	-2.62091	0.107	0.431	0	Artery		Cd300lg	5.10162e-231	2.36272	0.138	0.027	9.99407e-228	aCap		Daam1	9.73002e-69	-1.09006	0.304	0.439	1.90611e-65	aCap		Lfng	5.62133e-245	0.38084	0.779	0.698	1.10122e-241	vCap-1		Hs3st2	8.16351e-219	-0.536645	0.697	0.566	1.59923e-215	vCap-1		Slc2a3	0
Atp2a3	0	2.85087	0.161	0.031	0	Artery		Ramp3	0	-2.62606	0.145	0.609	0	Artery		Cyp1a1	7.02627e-225	2.21971	0.305	0.116	1.37645e-221	aCap		Marcks	4.17929e-67	-1.05358	0.204	0.348	8.18724e-64	aCap		S100a10	1.41872e-237	0.279951	0.999	0.996	2.77928e-234	vCap-1		Col10a1	7.45791e-218	-1.59072	0.736	0.58	1.461e-214	vCap-1		Junb	0
Slc12a2	0	2.63231	0.246	0.069	0	Artery		Col15a1	0	-2.68803	0.204	0.679	0	Artery		Rflnb	1.09705e-217	2.23131	0.183	0.047	2.14911e-214	aCap		Cldn5	4.77719e-63	-0.666064	0.714	0.776	9.35852e-60	aCap		Gabra2	1.05864e-235	0.731886	0.656	0.53	2.07388e-232	vCap-1		Bex2	4.5002e-217	-0.337821	0.748	0.651	8.8159e-214	vCap-1		Ier3	0
Adamts6	0	2.62881	0.22	0.06	0	Artery		Il1r1	0	-2.91182	0.099	0.406	0	Artery		Tmem37	1.19664e-215	2.51772	0.118	0.021	2.34422e-212	aCap		Pcdh19	4.99674e-63	-2.25242	0.048	0.155	9.78862e-60	aCap		Lifr	2.23094e-234	0.529991	0.929	0.858	4.37042e-231	vCap-1		Emilin1	5.03219e-214	-0.439873	0.724	0.619	9.85806e-211	vCap-1		Ppp1r15a	0
Arl15	0	2.60844	0.347	0.111	0	Artery		Ccl14	0	-3.19931	0.082	0.496	0	Artery		Col15a1	5.76782e-210	0.702744	0.83	0.586	1.12992e-206	aCap		Filip1l	9.88494e-61	-1.42435	0.148	0.273	1.93646e-57	aCap		Scarb1	1.38823e-233	0.609538	0.806	0.742	2.71955e-230	vCap-1		Tm4sf1	1.12214e-212	-0.293414	0.977	0.978	2.19827e-209	vCap-1		Ugcg	0
Emp3	0	2.59731	0.381	0.087	0	Artery		Ackr1	0	-3.63972	0.282	0.786	0	Artery		Rasgrp3	3.40777e-207	1.29149	0.406	0.188	6.67582e-204	aCap		Dixdc1	1.95118e-60	-1.74549	0.075	0.188	3.82235e-57	aCap		Hla-Drb5	4.22632e-232	0.362291	0.978	0.94	8.27935e-229	vCap-1		Bex1	1.34005e-212	-0.673042	0.665	0.539	2.62516e-209	vCap-1		Jun	0
Igf2	0	2.5797	0.209	0.055	0	Artery		Selp	0	-3.73873	0.029	0.274	0	Artery		Flt1	1.954e-202	0.956049	0.758	0.55	3.82789e-199	aCap		Arl4a	2.33863e-56	-0.678481	0.481	0.59	4.58137e-53	aCap		Hla-Drb1	7.31466e-230	0.281911	0.986	0.956	1.43294e-226	vCap-1		Adgrg6	1.3401e-210	-0.704681	0.697	0.641	2.62526e-207	vCap-1		Fos	2.45035e-299
C19orf33	0	2.47136	0.263	0.062	0	Artery		Sele	0	-4.34311	0.104	0.431	0	Artery		Col13a1	2.55935e-199	2.09354	0.198	0.059	5.01377e-196	aCap		Klf4	1.98445e-55	-0.85245	0.324	0.442	3.88754e-52	aCap		Tnf	6.4402e-224	0.657962	0.424	0.263	1.26163e-220	vCap-1		Acsm5	1.59368e-208	-0.343574	0.805	0.711	3.12201e-205	vCap-1		Tnfsf9	1.79984e-291
Plpp1	0	2.37094	0.394	0.158	0	Artery		Adirf	1.8027e-306	-0.882151	0.699	0.839	3.53148e-303	Artery		Slc9a3r2	4.31411e-195	0.769778	0.768	0.544	8.45134e-192	aCap		Vim	2.40176e-55	-0.314327	0.993	0.989	4.70504e-52	aCap		Ramp3	1.77897e-223	0.457844	0.927	0.886	3.485e-220	vCap-1		Gjc2	5.60519e-203	-0.742846	0.808	0.735	1.09806e-199	vCap-1		Bag3	2.53283e-289
Alpl	0	2.34935	0.202	0.053	0	Artery		Znf385d	9.28431e-300	-1.49678	0.278	0.526	1.8188e-296	Artery		Gng11	6.54703e-189	0.61208	0.948	0.885	1.28256e-185	aCap		Ier3	1.41557e-53	-0.745252	0.685	0.729	2.77311e-50	aCap		Meox1	4.07362e-221	0.633296	0.796	0.697	7.98023e-218	vCap-1		Samd5	8.98679e-203	-0.174017	0.697	0.633	1.76051e-199	vCap-1		Trib1	3.38381e-281
Mmp2	0	2.33803	0.188	0.049	0	Artery		Prss23	3.43118e-299	-1.50828	0.256	0.512	6.72168e-296	Artery		Fam84a	6.74586e-188	2.45376	0.138	0.032	1.32151e-184	aCap		Tll1	2.23604e-53	-2.80029	0.026	0.112	4.3804e-50	aCap		Lrp1	5.9054e-214	0.838212	0.506	0.351	1.15687e-210	vCap-1		Parm1	9.44218e-203	-0.314218	0.667	0.57	1.84972e-199	vCap-1		Phlda1	3.6837e-276
Srgn	0	2.30448	0.766	0.346	0	Artery		Cthrc1	5.78277e-298	-1.8768	0.163	0.416	1.13284e-294	Artery		Sgip1	2.42398e-185	1.88922	0.197	0.06	4.74857e-182	aCap		Ltc4s	1.59234e-50	-1.85004	0.052	0.146	3.11939e-47	aCap		Nostrin	6.09917e-214	0.574429	0.881	0.804	1.19483e-210	vCap-1		Srgn	6.28348e-198	-1.34304	0.727	0.761	1.23093e-194	vCap-1		Ier5	3.49738e-271
Tspan2	0	1.98979	0.457	0.185	0	Artery		Cotl1	1.04532e-283	-2.91248	0.05	0.275	2.04779e-280	Artery		Emcn	3.42599e-179	0.778137	0.89	0.763	6.71152e-176	aCap		Actg1	1.62343e-50	-0.30415	0.965	0.962	3.18031e-47	aCap		Cthrc1	5.48902e-213	0.571678	0.762	0.674	1.0753e-209	vCap-1		Scin	2.50671e-193	-3.5975	0.716	0.675	4.91064e-190	vCap-1		Dusp5	3.98782e-271
Fam107a	0	1.90991	0.34	0.126	0	Artery		Hspg2	1.83087e-279	-1.00082	0.403	0.652	3.58667e-276	Artery		Adgrl4	1.54387e-163	0.703374	0.863	0.739	3.02445e-160	aCap		Olfm1	1.65187e-50	-1.03554	0.234	0.35	3.23601e-47	aCap		Rab3il1	5.26739e-210	0.431531	0.698	0.645	1.03188e-206	vCap-1		Pde7b	3.98574e-193	-0.27602	0.758	0.659	7.80806e-190	vCap-1		Klf4	3.2392e-260
Tmem47	0	1.87992	0.256	0.08	0	Artery		Scarb1	6.69965e-276	-2.43557	0.071	0.3	1.31246e-272	Artery		Alpl	1.48413e-162	1.72673	0.193	0.063	2.90742e-159	aCap		Nnmt	4.64688e-50	-0.802808	0.31	0.433	9.10325e-47	aCap		Basp1	1.48996e-208	0.372606	0.575	0.44	2.91883e-205	vCap-1		St8sia6	5.03811e-188	-1.30176	0.82	0.688	9.86966e-185	vCap-1		Rnf122	1.03376e-247
Efnb2	0	1.87905	0.439	0.212	0	Artery		Vwa1	1.22316e-267	-2.06927	0.109	0.344	2.39617e-264	Artery		Exoc3l2	2.11314e-161	1.85538	0.163	0.048	4.13965e-158	aCap		Cxcl2	5.39226e-50	-2.62645	0.087	0.185	1.05634e-46	aCap		Igfbp7	8.075e-204	0.245223	0.998	0.991	1.58189e-200	vCap-1		Neo1	2.21555e-187	-0.199383	0.684	0.592	4.34027e-184	vCap-1		Dnajb1	1.16084e-246
Cd200	0	1.81833	0.409	0.196	0	Artery		Rasa4	1.41295e-259	-3.42958	0.029	0.232	2.76797e-256	Artery		Hlx	4.55416e-161	1.31012	0.341	0.159	8.92161e-158	aCap		Gadd45b	1.27216e-49	-0.671109	0.645	0.71	2.49216e-46	aCap		Abcg2	1.44695e-203	0.357864	0.764	0.668	2.83458e-200	vCap-1		Rspo3	5.84865e-187	-1.87495	0.771	0.652	1.14575e-183	vCap-1		Klf10	7.98797e-236
Icam2	0	1.75479	0.516	0.309	0	Artery		Tesc	9.14061e-259	-3.33484	0.031	0.234	1.79064e-255	Artery		Gsn	6.97836e-160	0.610269	0.945	0.866	1.36706e-156	aCap		Kctd12	1.39155e-48	-0.707215	0.498	0.581	2.72606e-45	aCap		Olfm1	6.5756e-200	0.608051	0.772	0.685	1.28816e-196	vCap-1		Egr1	1.05821e-184	-0.916787	0.886	0.858	2.07303e-181	vCap-1		Maff	3.76295e-232
Sox17	0	1.75134	0.656	0.34	0	Artery		Hla-Drb1	6.30026e-256	-0.568936	0.882	0.951	1.23422e-252	Artery		Rdx	1.25178e-159	0.709511	0.855	0.699	2.45223e-156	aCap		Postn	2.00405e-47	-1.82293	0.057	0.147	3.92594e-44	aCap		Tesc	2.59432e-199	0.794909	0.726	0.69	5.08227e-196	vCap-1		Rassf9	3.15085e-183	-0.24668	0.807	0.706	6.17252e-180	vCap-1		Nr4a1	3.4911e-230
Slc9a3r2	0	1.69336	0.716	0.537	0	Artery		Timp1	6.47487e-252	-0.844179	0.447	0.675	1.26843e-248	Artery		Insr	1.74593e-159	1.47762	0.347	0.166	3.42027e-156	aCap		Birc3	3.81767e-47	-1.23512	0.183	0.294	7.47881e-44	aCap		Dixdc1	1.04862e-197	0.13246	0.852	0.789	2.05425e-194	vCap-1		Mycn	6.2998e-183	-0.267327	0.752	0.688	1.23413e-179	vCap-1		Ncoa7	5.31621e-228
Rhob	0	1.6641	0.742	0.493	0	Artery		Meox1	3.51029e-251	-1.37545	0.21	0.447	6.87666e-248	Artery		Hey1	5.91988e-158	0.777498	0.395	0.191	1.15971e-154	aCap		Nfkbia	8.69227e-46	-0.934764	0.785	0.807	1.70282e-42	aCap		Hla-Dqa1	3.30801e-193	0.589086	0.694	0.569	6.4804e-190	vCap-1		Mbp	7.73033e-182	-1.39994	0.766	0.671	1.51437e-178	vCap-1		Csf3	1.00619e-227
Notch4	0	1.49764	0.385	0.145	0	Artery		Hla-Dpb1	1.02638e-248	-0.851688	0.583	0.762	2.01069e-245	Artery		Mef2c	1.11348e-155	0.773869	0.726	0.536	2.18131e-152	aCap		Lrrc1	4.28902e-45	-1.45886	0.089	0.185	8.40219e-42	aCap		F10	7.41374e-192	1.10639	0.549	0.399	1.45235e-188	vCap-1		Ptgis	1.71021e-180	-1.86031	0.819	0.715	3.3503e-177	vCap-1		Trim16	6.28118e-225
Sat1	0	1.48696	0.895	0.824	0	Artery		Neurl1b	5.02416e-244	-2.02893	0.107	0.325	9.84233e-241	Artery		Sgk1	2.76895e-146	0.861779	0.523	0.313	5.42438e-143	aCap		Metrnl	6.40596e-45	-1.30465	0.099	0.197	1.25493e-41	aCap		Ctsc	1.16251e-189	0.565152	0.855	0.771	2.27737e-186	vCap-1		Lurap1l	7.93842e-180	-1.40187	0.65	0.503	1.55514e-176	vCap-1		Mt1x	4.76017e-224
Stmn1	0	1.45008	0.52	0.277	0	Artery		Ctsc	7.931e-241	-1.54728	0.251	0.471	1.55368e-237	Artery		Tspan15	6.6557e-145	1.23021	0.372	0.193	1.30385e-141	aCap		Edn1	3.43163e-44	-0.660318	0.406	0.514	6.72256e-41	aCap		Hla-Dpb1	2.2329e-189	0.412874	0.911	0.835	4.37425e-186	vCap-1		Prkaa2	2.16065e-179	-0.871136	0.741	0.651	4.2327e-176	vCap-1		Tiparp	5.09049e-219
Podxl	0	1.41796	0.572	0.363	0	Artery		Cebpd	1.09537e-240	-1.36645	0.267	0.494	2.14584e-237	Artery		Ets1	7.09208e-135	0.616399	0.775	0.599	1.38934e-131	aCap		Epb41l3	2.23799e-43	-1.66453	0.062	0.149	4.38422e-40	aCap		Lrrc1	5.26313e-187	0.326149	0.773	0.718	1.03105e-183	vCap-1		Arl15	2.36178e-174	-1.89937	0.691	0.69	4.62673e-171	vCap-1		Pmaip1	7.90877e-218
Adgrf5	0	1.3821	0.554	0.334	0	Artery		Ccl23	4.01899e-238	-3.9344	0.025	0.212	7.8732e-235	Artery		Sparcl1	3.30598e-134	0.397067	0.997	0.983	6.47641e-131	aCap		Eln	2.91172e-43	-1.85152	0.058	0.143	5.70407e-40	aCap		Dsg2	1.55632e-186	0.49873	0.674	0.573	3.04883e-183	vCap-1		Slpi	1.10351e-173	-0.847562	0.774	0.677	2.16178e-170	vCap-1		Lrg1	6.28023e-216
Ifi6	0	1.37802	0.603	0.383	0	Artery		Aplnr	3.65319e-234	-2.77481	0.038	0.23	7.1566e-231	Artery		Angpt2	2.90999e-133	1.08875	0.569	0.383	5.70068e-130	aCap		Plat	1.23476e-42	-1.18997	0.168	0.271	2.41889e-39	aCap		Gna14	6.48205e-186	0.558115	0.626	0.519	1.26983e-182	vCap-1		Ucp2	1.68726e-173	-0.391102	0.822	0.735	3.30534e-170	vCap-1		Ralgds	8.95985e-212
Bst2	0	1.3331	0.731	0.444	0	Artery		Cpvl	1.99028e-233	-2.45097	0.053	0.252	3.89896e-230	Artery		Clic5	4.44298e-133	1.40452	0.194	0.071	8.7038e-130	aCap		Csf2rb	1.44864e-42	-1.27172	0.15	0.252	2.83788e-39	aCap		Itm2a	1.17557e-172	0.477203	0.927	0.861	2.30294e-169	vCap-1		Nusap1	5.89539e-169	-0.894444	0.578	0.432	1.15491e-165	vCap-1		Birc3	7.52699e-208
Pls3	0	1.08804	0.743	0.546	0	Artery		Mmrn1	1.68111e-226	-2.12441	0.104	0.312	3.29329e-223	Artery		Cd200	2.27206e-130	0.978697	0.391	0.211	4.45096e-127	aCap		Cttnbp2	4.82833e-42	-2.5702	0.013	0.077	9.45871e-39	aCap		Nr1h3	1.49527e-170	0.424471	0.649	0.556	2.92924e-167	vCap-1		Prelp	6.33328e-169	-0.776628	0.78	0.68	1.24069e-165	vCap-1		Nampt	4.50915e-206
Srp14	0	1.05442	0.983	0.959	0	Artery		Sh3bp5	4.89626e-226	-1.16475	0.33	0.543	9.59177e-223	Artery		Tcf4	5.7442e-130	0.42356	0.94	0.843	1.12529e-126	aCap		Cyp1b1	3.84699e-41	-1.44152	0.092	0.182	7.53626e-38	aCap		Cd14	2.85252e-170	0.347487	0.695	0.629	5.58808e-167	vCap-1		Podxl	6.49534e-169	-0.770153	0.837	0.828	1.27244e-165	vCap-1		Hrh1	2.68938e-205
Rps6ka5	1.12347e-302	1.77672	0.274	0.097	2.20087e-299	Artery		Ier3	5.01253e-223	-1.03247	0.608	0.746	9.81954e-220	Artery		Layn	1.76547e-125	1.26814	0.272	0.125	3.45856e-122	aCap		Egr1	7.51407e-41	-1.2324	0.174	0.274	1.47201e-37	aCap		Linc01013	4.0954e-170	0.577504	0.684	0.603	8.02288e-167	vCap-1		Cxcl12	6.14061e-168	-2.28439	0.637	0.67	1.20294e-164	vCap-1		Egr1	3.65698e-205
Il32	1.4232e-301	0.936529	0.694	0.444	2.78805e-298	Artery		Csrp2	6.222e-219	-1.46706	0.187	0.403	1.21889e-215	Artery		Angptl2	2.33348e-125	0.986441	0.399	0.22	4.57129e-122	aCap		Zfp36	8.87258e-41	-0.796587	0.792	0.79	1.73814e-37	aCap		Cep192	8.04551e-169	0.203304	0.661	0.547	1.57611e-165	vCap-1		Hes1	6.23428e-165	-0.462837	0.882	0.89	1.22129e-161	vCap-1		Insig1	4.8213e-203
Laptm5	6.45152e-300	1.94282	0.213	0.062	1.26385e-296	Artery		Ctnnal1	1.55197e-214	-1.64242	0.163	0.375	3.0403e-211	Artery		A2m	6.97565e-121	0.688704	0.817	0.699	1.36653e-117	aCap		Pmaip1	1.95493e-40	-1.45911	0.073	0.158	3.8297e-37	aCap		Grp	1.59036e-168	3.1167	0.537	0.421	3.11551e-165	vCap-1		Man1c1	4.09722e-163	-0.552183	0.728	0.657	8.02646e-160	vCap-1		Nfil3	8.10289e-202
Gja5	3.51876e-299	5.58526	0.054	0.002	6.89326e-296	Artery		Lifr	5.28487e-208	-1.11192	0.352	0.555	1.03531e-204	Artery		Kcnk5	4.25631e-118	1.50642	0.217	0.092	8.33812e-115	aCap		Hla-Dqa2	3.29687e-40	-1.78698	0.043	0.119	6.45857e-37	aCap		Cxxc5	9.047e-167	0.345344	0.746	0.634	1.77231e-163	vCap-1		Srp14	1.20745e-162	-0.351288	0.996	0.995	2.3654e-159	vCap-1		Rel	8.09985e-198
Filip1	6.33807e-298	1.76334	0.255	0.086	1.24163e-294	Artery		Pecam1	3.10572e-207	-0.610821	0.717	0.838	6.0841e-204	Artery		Nqo1	3.32299e-116	1.01965	0.35	0.185	6.50974e-113	aCap		Cadm3	9.47179e-40	-2.70058	0.015	0.078	1.85552e-36	aCap		Aqp1	1.44974e-164	0.302706	0.995	0.979	2.84004e-161	vCap-1		Sdc4	7.46543e-162	-0.246575	0.667	0.536	1.46248e-158	vCap-1		Bcl3	3.37057e-194
Atp13a3	8.64574e-298	2.41472	0.308	0.127	1.6937e-294	Artery		Tspan12	1.25706e-201	-2.32853	0.051	0.23	2.46259e-198	Artery		Pxdn	4.54385e-114	0.826515	0.471	0.289	8.90139e-111	aCap		Cavin2	1.90404e-39	-0.781985	0.258	0.362	3.73002e-36	aCap		Trps1	2.17814e-164	0.303665	0.543	0.408	4.26698e-161	vCap-1		Tppp3	1.00543e-160	-0.191906	0.791	0.72	1.96963e-157	vCap-1		Nedd9	4.07571e-189
Kcnn3	1.09651e-296	1.76642	0.267	0.095	2.14806e-293	Artery		Mgp	1.14917e-198	-0.936901	0.411	0.631	2.25123e-195	Artery		Atoh8	6.38603e-114	1.23972	0.235	0.104	1.25102e-110	aCap		Flnb	3.75114e-39	-0.766912	0.307	0.408	7.34848e-36	aCap		March3	9.70812e-164	0.112546	0.579	0.448	1.90182e-160	vCap-1		Atf3	1.23113e-159	-1.01592	0.747	0.767	2.41178e-156	vCap-1		Myc	4.88783e-187
Tmem100	6.97632e-293	3.8018	0.091	0.011	1.36666e-289	Artery		Marcksl1	8.58064e-198	-1.51288	0.191	0.393	1.68095e-194	Artery		Fam13c	3.04297e-112	0.967527	0.439	0.273	5.96117e-109	aCap		Socs3	3.77111e-39	-0.612163	0.618	0.666	7.3876e-36	aCap		Tmem176a	7.09162e-162	0.120981	0.528	0.401	1.38925e-158	vCap-1		Gadd45b	2.936e-156	-0.541249	0.945	0.944	5.75162e-153	vCap-1		Klf6	2.56189e-182
Npr3	2.87447e-288	3.57852	0.09	0.011	5.63109e-285	Artery		Lrrc1	1.37105e-193	-2.8433	0.035	0.201	2.68589e-190	Artery		Cxcr4	3.60406e-112	1.47848	0.13	0.041	7.06035e-109	aCap		Akr1c1	9.39952e-39	-1.15767	0.145	0.238	1.84137e-35	aCap		Emilin2	2.27105e-161	0.777952	0.691	0.645	4.44899e-158	vCap-1		Slc7a2	2.08512e-155	-0.621568	0.473	0.351	4.08475e-152	vCap-1		Snap25	1.03743e-181
Tox2	3.27679e-282	2.02708	0.171	0.043	6.41922e-279	Artery		Sntb2	4.2054e-192	-1.5549	0.14	0.336	8.23837e-189	Artery		Rcan1	5.78822e-111	0.936493	0.605	0.438	1.13391e-107	aCap		Gchfr	1.38245e-38	-1.50982	0.061	0.141	2.70822e-35	aCap		Fam110d	4.50941e-160	0.377008	0.893	0.843	8.83393e-157	vCap-1		Igfbp3	1.70409e-152	-3.91685	0.709	0.701	3.3383e-149	vCap-1		Adamts4	6.35803e-180
Btnl9	8.23234e-280	1.39934	0.225	0.071	1.61272e-276	Artery		Cytl1	5.1507e-188	-2.88345	0.039	0.202	1.00902e-184	Artery		Id3	1.39406e-108	0.512486	0.899	0.8	2.73097e-105	aCap		Il6	2.35044e-38	-3.17452	0.052	0.127	4.60451e-35	aCap		Mlph	1.50127e-159	0.445573	0.656	0.612	2.94099e-156	vCap-1		Btg2	6.93229e-152	-0.591219	0.827	0.824	1.35804e-148	vCap-1		Icam4	1.99007e-177
Amd1	1.1602e-270	1.33135	0.585	0.398	2.27284e-267	Artery		Daam1	6.29855e-188	-1.30114	0.262	0.456	1.23389e-184	Artery		Pask	5.99846e-108	2.16609	0.094	0.025	1.1751e-104	aCap		Snca	3.00679e-38	-1.52515	0.058	0.137	5.8903e-35	aCap		Baalc	2.83146e-159	0.711101	0.691	0.631	5.54684e-156	vCap-1		C7	1.00069e-151	-0.970538	0.573	0.483	1.96035e-148	vCap-1		Tmem70	1.94149e-175
Glul	2.50522e-269	1.29176	0.695	0.545	4.90772e-266	Artery		Lims1	2.78463e-187	-0.918958	0.392	0.582	5.45509e-184	Artery		Igfbp7	2.31569e-107	0.409705	0.979	0.92	4.53644e-104	aCap		Fos	3.12603e-38	-0.558979	0.682	0.731	6.12389e-35	aCap		Tnfaip8l3	6.05198e-159	0.248719	0.667	0.623	1.18558e-155	vCap-1		S100a4	1.44097e-150	-0.642748	0.94	0.927	2.82286e-147	vCap-1		Ddit3	3.50517e-170
Mast4	7.37215e-269	1.29211	0.497	0.286	1.4442e-265	Artery		Nrp2	3.0229e-185	-2.44254	0.046	0.213	5.92186e-182	Artery		Lxn	5.79414e-104	1.05715	0.264	0.128	1.13507e-100	aCap		Scara3	5.11433e-38	-2.41343	0.021	0.084	1.0019e-34	aCap		Ptpn7	1.30552e-158	0.200433	0.686	0.577	2.55751e-155	vCap-1		Ppp1r15a	1.87396e-149	-0.450105	0.864	0.865	3.67108e-146	vCap-1		Ccl2	2.36386e-169
Ltbp4	2.01465e-267	1.8956	0.399	0.208	3.94671e-264	Artery		Itga6	2.95956e-184	-0.837968	0.395	0.609	5.79778e-181	Artery		Neat1	1.37115e-102	0.613248	0.956	0.916	2.68607e-99	aCap		Plxdc2	6.91802e-38	-1.63608	0.053	0.13	1.35524e-34	aCap		Crhbp	2.00781e-158	0.198166	0.606	0.494	3.93329e-155	vCap-1		Sema3e	5.62263e-148	-0.141764	0.601	0.514	1.10147e-144	vCap-1		Stc2	3.9924e-167
Arhgap24	1.19135e-265	2.17433	0.172	0.047	2.33385e-262	Artery		Arl4a	4.52213e-184	-0.881352	0.424	0.607	8.85886e-181	Artery		Nrp1	6.31017e-102	0.583522	0.687	0.517	1.23616e-98	aCap		Tmod1	6.69295e-37	-3.02946	0.009	0.063	1.31115e-33	aCap		Kat2a	4.53891e-158	0.22751	0.58	0.458	8.89172e-155	vCap-1		Rcsd1	4.19095e-147	-0.266576	0.71	0.583	8.21008e-144	vCap-1		Midn	9.19958e-167
Cx3cl1	4.04627e-265	2.15145	0.415	0.221	7.92665e-262	Artery		Slco2a1	2.22522e-183	-2.57228	0.033	0.191	4.35921e-180	Artery		Myl9	6.6193e-99	0.681648	0.558	0.383	1.29672e-95	aCap		Ltbp1	2.34386e-36	-2.8767	0.018	0.077	4.59162e-33	aCap		Egflam	9.66822e-157	0.654787	0.646	0.522	1.894e-153	vCap-1		Depp1	4.37057e-145	-0.709593	0.859	0.811	8.56195e-142	vCap-1		Hes1	1.32046e-165
Crem	3.0539e-264	1.93877	0.423	0.236	5.98259e-261	Artery		Fam213a	2.93014e-183	-0.995716	0.312	0.508	5.74015e-180	Artery		Ncald	9.06271e-99	1.51136	0.131	0.045	1.77539e-95	aCap		Vwf	5.16974e-36	-0.750974	0.546	0.608	1.01275e-32	aCap		Gbp5	4.88296e-156	0.299829	0.717	0.647	9.56573e-153	vCap-1		Emb	8.14265e-143	-0.234362	0.544	0.404	1.59515e-139	vCap-1		Kdm6b	2.41469e-165
Jag2	1.14712e-261	1.86321	0.31	0.136	2.24721e-258	Artery		Osbpl1a	1.5224e-181	-1.20203	0.199	0.398	2.98239e-178	Artery		Plpp3	1.7406e-98	0.970789	0.37	0.215	3.40984e-95	aCap		Lifr	8.35932e-36	-0.622502	0.441	0.533	1.63759e-32	aCap		Fgf7	5.54835e-156	0.455713	0.659	0.532	1.08692e-152	vCap-1		Cmklr1	2.87429e-141	-1.0101	0.707	0.561	5.63073e-138	vCap-1		Tifa	7.50722e-165
Itsn2	1.21647e-260	1.4307	0.394	0.196	2.38307e-257	Artery		Slc2a3	2.98378e-180	-0.768712	0.408	0.608	5.84523e-177	Artery		Ace	3.00109e-96	0.878907	0.379	0.222	5.87913e-93	aCap		Rab3c	1.33688e-35	-3.79813	0.005	0.055	2.61895e-32	aCap		Lrp5	9.07439e-156	0.181439	0.709	0.655	1.77767e-152	vCap-1		Utrn	4.52196e-140	-0.630188	0.864	0.858	8.85852e-137	vCap-1		Ppp1r15b	3.05912e-164
Sos1	2.87764e-255	1.66511	0.314	0.137	5.6373e-252	Artery		Ncoa7	6.42227e-176	-0.483754	0.446	0.662	1.25812e-172	Artery		Tpm1	4.19626e-95	0.671876	0.428	0.262	8.22047e-92	aCap		Arl4c	1.73703e-35	-1.48146	0.056	0.13	3.40283e-32	aCap		Col5a1	1.10661e-155	0.573721	0.589	0.513	2.16784e-152	vCap-1		Col8a1	3.85897e-138	-3.15704	0.719	0.679	7.55973e-135	vCap-1		Arl5b	9.67988e-162
Dst	1.66297e-253	1.71369	0.283	0.116	3.25777e-250	Artery		Rhou	1.64719e-175	-3.36577	0.022	0.168	3.22685e-172	Artery		Prss23	2.53e-93	0.622556	0.636	0.458	4.95627e-90	aCap		Nfkbiz	3.27006e-35	-0.777182	0.234	0.332	6.40606e-32	aCap		F5	2.14635e-152	0.505139	0.567	0.485	4.2047e-149	vCap-1		Pclo	2.07008e-137	-0.722913	0.695	0.614	4.05529e-134	vCap-1		Itpkc	4.39504e-161
Clic5	2.10254e-253	2.03482	0.196	0.062	4.11888e-250	Artery		Nupr1	1.06678e-172	-1.15729	0.258	0.453	2.08981e-169	Artery		Fam198b	6.42253e-92	0.710856	0.528	0.367	1.25817e-88	aCap		Cadm3-As1	3.66756e-35	-3.02582	0.012	0.067	7.18475e-32	aCap		Birc5	2.63788e-152	0.135536	0.499	0.388	5.16761e-149	vCap-1		Fam49a	7.49751e-137	-0.138363	0.58	0.454	1.46876e-133	vCap-1		Itprip	6.27455e-161
Irf6	1.11004e-250	4.011	0.074	0.008	2.17456e-247	Artery		Pcdh19	1.04787e-168	-3.14163	0.024	0.166	2.05278e-165	Artery		Ifi27	2.48915e-91	0.385368	0.99	0.972	4.87624e-88	aCap		Klf2	6.08645e-35	-0.4583	0.665	0.701	1.19233e-31	aCap		Accs	2.28315e-151	0.312859	0.656	0.563	4.47269e-148	vCap-1		Hspa6	4.28069e-136	-0.502224	0.501	0.38	8.38587e-133	vCap-1		Pfkfb3	5.20433e-158
Sipa1l2	1.91556e-248	2.21343	0.14	0.033	3.75258e-245	Artery		Epb41l3	9.45676e-163	-3.03249	0.023	0.162	1.85258e-159	Artery		Pdgfd	2.63497e-91	1.91089	0.121	0.042	5.16191e-88	aCap		Ltbp4	6.35527e-35	-1.09874	0.153	0.245	1.245e-31	aCap		C6orf141	2.62335e-151	0.431396	0.672	0.599	5.13915e-148	vCap-1		Thbs4	1.22745e-135	-0.222534	0.754	0.688	2.40458e-132	vCap-1		Tnfrsf10d	5.57398e-158
Fam89a	9.7798e-242	2.0366	0.17	0.049	1.91586e-238	Artery		Cd34	4.34876e-162	-0.672214	0.538	0.698	8.51923e-159	Artery		Sipa1l2	4.82416e-91	1.50931	0.122	0.042	9.45054e-88	aCap		Lyst	8.56636e-35	-1.28625	0.148	0.236	1.67815e-31	aCap		Apod	2.62752e-151	0.563358	0.772	0.698	5.14732e-148	vCap-1		Srgap3	3.21184e-135	-0.407651	0.766	0.664	6.29199e-132	vCap-1		Hbegf	1.56153e-155
Tbx3	1.71894e-237	2.45884	0.157	0.043	3.3674e-234	Artery		Sparcl1	2.61917e-161	-0.388777	0.967	0.987	5.13095e-158	Artery		Rab31	5.05787e-91	1.58369	0.113	0.037	9.90836e-88	aCap		Bmx	1.55268e-34	-1.52661	0.068	0.143	3.04171e-31	aCap		Nlgn2	1.43558e-147	0.333173	0.698	0.603	2.8123e-144	vCap-1		Nppc	4.94203e-135	-1.32595	0.616	0.48	9.68144e-132	vCap-1		Ier2	4.48492e-155
Cd83	2.93028e-233	1.95753	0.302	0.139	5.74041e-230	Artery		Matn2	9.14582e-160	-2.77094	0.035	0.178	1.79167e-156	Artery		Tcim	1.40395e-89	1.26251	0.221	0.106	2.75033e-86	aCap		Hapln3	1.81994e-34	-0.974802	0.167	0.26	3.56527e-31	aCap		Tspan7	3.18072e-147	0.390048	0.897	0.84	6.23104e-144	vCap-1		Cd82	4.6299e-134	-0.265399	0.753	0.652	9.06998e-131	vCap-1		Sav1	1.75083e-154
Npnt	2.10834e-232	2.23942	0.148	0.039	4.13024e-229	Artery		Rgs16	1.69158e-159	-1.11701	0.257	0.443	3.31381e-156	Artery		Tuba1b	1.72133e-89	0.453663	0.869	0.794	3.37208e-86	aCap		Fbn1	2.17368e-34	-1.81794	0.047	0.116	4.25825e-31	aCap		Csrp2	1.50605e-146	0.51131	0.669	0.546	2.95034e-143	vCap-1		Hsp90aa1	5.13361e-134	-0.222045	0.96	0.964	1.00567e-130	vCap-1		Egr3	1.30612e-152
Col21a1	8.97287e-225	1.79382	0.189	0.063	1.75778e-221	Artery		Tm4sf18	4.94675e-156	-1.23548	0.24	0.421	9.69068e-153	Artery		Slc7a11	4.47398e-88	2.09574	0.085	0.024	8.76453e-85	aCap		Foxc1	4.19089e-34	-1.10501	0.158	0.246	8.20995e-31	aCap		Ranbp3l	2.72633e-145	1.57716	0.55	0.456	5.34088e-142	vCap-1		Gucy1a1	3.57722e-133	-1.7666	0.779	0.715	7.00778e-130	vCap-1		Irf8	9.23067e-150
Kynu	9.46629e-221	2.63699	0.079	0.011	1.85445e-217	Artery		Dixdc1	1.58901e-155	-2.18954	0.052	0.2	3.11288e-152	Artery		Il32	2.78466e-87	0.550789	0.644	0.466	5.45514e-84	aCap		Plcxd3	2.85538e-33	-4.14797	0.003	0.048	5.5937e-30	aCap		Cachd1	3.26297e-145	0.145342	0.643	0.527	6.39217e-142	vCap-1		Pi16	1.50411e-131	-1.03515	0.572	0.418	2.94656e-128	vCap-1		Gbp1	1.34219e-148
Sstr1	1.01139e-217	4.0135	0.052	0.004	1.98132e-214	Artery		Anxa2	1.8614e-149	-0.390561	0.755	0.883	3.64649e-146	Artery		Uaca	3.04305e-85	0.591666	0.669	0.516	5.96134e-82	aCap		Hspb1	6.00494e-33	-0.279923	0.927	0.943	1.17637e-29	aCap		Aplnr	1.17035e-141	0.794896	0.676	0.632	2.29272e-138	vCap-1		Sesn3	9.72526e-131	-0.328158	0.809	0.741	1.90518e-127	vCap-1		Brd2	8.84036e-148
Ptp4a3	7.49336e-217	1.45141	0.301	0.137	1.46795e-213	Artery		Mlph	1.11652e-147	-3.4162	0.016	0.141	2.18727e-144	Artery		Pls3	4.9001e-83	0.520021	0.723	0.561	9.59929e-80	aCap		Rab11fip1	6.76584e-33	-1.75099	0.026	0.085	1.32543e-29	aCap		Tspan12	1.28179e-141	0.357475	0.765	0.682	2.51102e-138	vCap-1		Nr4a1	1.68932e-129	-1.26694	0.533	0.614	3.30938e-126	vCap-1		Dnajb4	4.04033e-147
Fut8	9.57281e-217	2.35419	0.162	0.05	1.87531e-213	Artery		Snca	1.44592e-139	-2.95544	0.025	0.149	2.83256e-136	Artery		Hipk2	8.444e-83	1.17223	0.208	0.1	1.65418e-79	aCap		Rnase1	1.67705e-32	-0.452018	0.565	0.639	3.28535e-29	aCap		Cd34	2.8029e-140	0.456922	0.987	0.962	5.49087e-137	vCap-1		Ace	2.24704e-129	-0.89868	0.778	0.749	4.40196e-126	vCap-1		Kiaa0040	3.02231e-146
Ass1	4.76938e-216	1.35412	0.314	0.146	9.34321e-213	Artery		Lmo2	3.4415e-139	-0.796209	0.327	0.504	6.7419e-136	Artery		Cpm	1.3992e-82	1.95916	0.073	0.019	2.74103e-79	aCap		Aldh1a2	6.95409e-32	-2.90572	0.011	0.06	1.36231e-28	aCap		Reep1	1.45325e-139	0.921666	0.674	0.636	2.84692e-136	vCap-1		Cxcl10	2.27648e-129	-2.01081	0.723	0.636	4.45962e-126	vCap-1		Cxcl2	1.80469e-145
Isg15	2.66633e-213	1.21408	0.558	0.38	5.22334e-210	Artery		Tiam1	1.91651e-136	-3.26724	0.017	0.133	3.75445e-133	Artery		Pcdh17	6.54213e-82	1.4989	0.194	0.091	1.2816e-78	aCap		Sesn3	2.13562e-31	-1.71815	0.044	0.108	4.18368e-28	aCap		Hcst	9.23098e-138	0.260976	0.635	0.502	1.80835e-134	vCap-1		F2r	4.58209e-129	-0.130944	0.831	0.764	8.97631e-126	vCap-1		Zbtb10	2.14888e-143
Jag1	1.36032e-210	1.67119	0.43	0.266	2.66486e-207	Artery		Prdx4	6.01828e-136	-0.878553	0.303	0.471	1.17898e-132	Artery		Lgals1	4.27499e-81	0.533297	0.686	0.529	8.3747e-78	aCap		Rassf9	2.38772e-31	-1.41129	0.054	0.121	4.67755e-28	aCap		Inpp4b	2.56884e-137	0.440559	0.653	0.58	5.03235e-134	vCap-1		Tnfsf9	2.13322e-127	-0.600121	0.57	0.468	4.17898e-124	vCap-1		Cbx4	2.9584e-141
Impg2	7.18844e-210	4.64296	0.044	0.002	1.40822e-206	Artery		C21orf91	2.17752e-134	-1.72704	0.076	0.219	4.26577e-131	Artery		Synm	1.10753e-80	2.10657	0.072	0.019	2.16965e-77	aCap		Csf3	4.02769e-31	-1.73399	0.103	0.179	7.89024e-28	aCap		Rhou	1.22265e-136	0.283891	0.733	0.682	2.39516e-133	vCap-1		Cxcl11	2.86915e-127	-1.41593	0.669	0.614	5.62066e-124	vCap-1		Dlc1	2.10753e-138
Glipr2	1.11004e-209	3.4501	0.063	0.007	2.17457e-206	Artery		Tshz2	1.25656e-133	-0.832818	0.404	0.559	2.4616e-130	Artery		Inhbb	1.67095e-80	1.12749	0.208	0.101	3.2734e-77	aCap		Il33	1.09503e-30	-0.475337	0.334	0.442	2.14516e-27	aCap		Znf551	3.14959e-136	0.105253	0.573	0.433	6.17005e-133	vCap-1		Pak1	1.52634e-125	-1.54683	0.543	0.419	2.9901e-122	vCap-1		Msx1	2.66605e-136
Stxbp6	2.18306e-208	2.30301	0.104	0.022	4.27661e-205	Artery		Zfp36l1	2.24386e-133	-0.47518	0.649	0.791	4.39571e-130	Artery		Pik3r3	2.32298e-80	0.741044	0.352	0.21	4.55073e-77	aCap		Hspb8	2.54285e-30	-2.26795	0.018	0.069	4.98145e-27	aCap		Mylk	6.33807e-136	0.453261	0.803	0.689	1.24163e-132	vCap-1		Gpm6a	5.62473e-125	-1.842	0.791	0.681	1.10189e-121	vCap-1		Il6	3.08356e-135
Lpcat2	2.19156e-208	1.3931	0.349	0.18	4.29326e-205	Artery		Sox4	3.14443e-131	-0.91242	0.239	0.411	6.15993e-128	Artery		Jup	3.78072e-80	1.05103	0.197	0.092	7.40642e-77	aCap		Exoc6	3.3923e-30	-1.10127	0.104	0.181	6.64551e-27	aCap		Plvap	7.36182e-136	0.267648	0.959	0.906	1.44218e-132	vCap-1		Cald1	6.69086e-124	-0.449641	0.88	0.872	1.31074e-120	vCap-1		Akap12	3.4544e-134
Mtus1	8.69864e-208	0.938955	0.672	0.509	1.70406e-204	Artery		Trib1	6.24933e-131	-1.63348	0.092	0.238	1.22424e-127	Artery		Podxl	1.01233e-79	0.665047	0.53	0.381	1.98315e-76	aCap		Ier5	2.13863e-29	-0.780176	0.208	0.296	4.18957e-26	aCap		Rarres2	2.10086e-134	0.375995	0.6	0.489	4.11559e-131	vCap-1		Slc9a7	3.58042e-123	-0.379432	0.639	0.543	7.01404e-120	vCap-1		Tnfrsf12a	3.88891e-134
Thsd4	1.18411e-207	3.43317	0.091	0.017	2.31967e-204	Artery		Ggt5	1.06828e-129	-1.87686	0.065	0.201	2.09276e-126	Artery		Tgfbr1	4.95254e-77	1.14085	0.207	0.102	9.70202e-74	aCap		Cotl1	4.0981e-29	-0.830215	0.164	0.249	8.02818e-26	aCap		Cd36	2.49396e-134	0.357956	0.66	0.543	4.88567e-131	vCap-1		Cyr61	1.47143e-122	-1.03129	0.732	0.708	2.88253e-119	vCap-1		Bdkrb1	6.36273e-133
Peli1	2.51739e-207	1.60213	0.379	0.212	4.93157e-204	Artery		Serpinb1	3.76044e-129	-1.01039	0.207	0.371	7.3667e-126	Artery		Lpar6	6.811e-77	0.574309	0.563	0.408	1.33428e-73	aCap		Tesc	5.60076e-29	-1.03273	0.131	0.21	1.09719e-25	aCap		Itga2	6.22887e-133	0.337925	0.733	0.664	1.22023e-129	vCap-1		Hspb8	3.27178e-122	-0.213759	0.578	0.508	6.40942e-119	vCap-1		Dusp1	1.23545e-131
Cfh	7.64895e-206	1.61118	0.214	0.08	1.49843e-202	Artery		Csf2rb	5.01976e-129	-1.4491	0.116	0.265	9.8337e-126	Artery		Leprotl1	7.24458e-77	0.847898	0.326	0.193	1.41921e-73	aCap		Shisa2	6.28813e-29	-2.04239	0.023	0.075	1.23184e-25	aCap		Cdkn3	6.65841e-133	0.486828	0.651	0.584	1.30438e-129	vCap-1		Sfrp1	2.03966e-121	-0.327113	0.601	0.502	3.99569e-118	vCap-1		Hspa1a	1.49825e-131
Cldn14	2.65621e-202	3.67349	0.064	0.008	5.20351e-199	Artery		Lmna	3.10096e-126	-0.360294	0.783	0.897	6.07478e-123	Artery		Aqp3	1.44719e-76	1.41654	0.153	0.066	2.83505e-73	aCap		Tnfaip8	7.73179e-29	-1.01481	0.19	0.269	1.51466e-25	aCap		Il1r1	2.13454e-131	0.214652	0.868	0.828	4.18157e-128	vCap-1		Kcnn3	7.62381e-121	-1.9404	0.723	0.682	1.4935e-117	vCap-1		C2cd4a	1.8062e-131
Unc5b	2.21469e-201	2.9965	0.092	0.018	4.33859e-198	Artery		Lpcat4	9.46918e-125	-2.09996	0.053	0.181	1.85501e-121	Artery		Fam167b	3.90812e-76	0.886425	0.239	0.124	7.656e-73	aCap		Mlph	1.16625e-28	-1.59854	0.063	0.128	2.28468e-25	aCap		Adh1b	2.37416e-130	1.93048	0.473	0.381	4.65098e-127	vCap-1		Sspn	1.10329e-120	-0.779318	0.614	0.519	2.16135e-117	vCap-1		Myadm	1.2861e-130
Aif1l	1.19084e-200	1.66144	0.204	0.076	2.33286e-197	Artery		Hla-Dqb1	9.17954e-124	-0.632373	0.474	0.624	1.79827e-120	Artery		Ctnnb1	9.1329e-75	0.557197	0.539	0.383	1.78914e-71	aCap		Lims1	1.19646e-28	-0.571922	0.508	0.558	2.34386e-25	aCap		Ptx3	2.73067e-129	0.103404	0.774	0.69	5.34939e-126	vCap-1		Cdkn1a	4.09201e-119	-0.852889	0.688	0.73	8.01625e-116	vCap-1		Jund	2.43788e-129
Isg20	7.08173e-199	1.6173	0.343	0.182	1.38731e-195	Artery		Il33	1.31337e-123	-0.798884	0.286	0.458	2.57289e-120	Artery		Dgkd	2.54655e-73	1.28066	0.203	0.102	4.98868e-70	aCap		Akr1c2	1.36693e-28	-1.59425	0.058	0.122	2.67781e-25	aCap		Pxdn	4.8911e-129	0.319178	0.688	0.573	9.58166e-126	vCap-1		Sema3a	3.89177e-118	-0.12927	0.789	0.68	7.62397e-115	vCap-1		Bdkrb2	2.09928e-125
Pkig	1.21857e-190	1.20418	0.594	0.44	2.38719e-187	Artery		C1qtnf1	1.40653e-122	-2.70943	0.029	0.142	2.7554e-119	Artery		Neurl1b	3.54143e-73	0.588391	0.428	0.28	6.93765e-70	aCap		Tacstd2	6.18184e-28	-1.36745	0.065	0.13	1.21102e-24	aCap		L1cam	9.44465e-129	0.333096	0.71	0.636	1.85021e-125	vCap-1		Batf3	1.12862e-117	-0.41112	0.654	0.568	2.21096e-114	vCap-1		Elmsan1	3.06918e-125
Mecom	1.10318e-183	1.13118	0.487	0.322	2.16112e-180	Artery		Cd14	1.13192e-119	-2.60848	0.023	0.132	2.21743e-116	Artery		Tc2n	5.44648e-73	1.81071	0.081	0.025	1.06696e-69	aCap		Ndrg4	7.31552e-28	-2.77532	0.01	0.054	1.43311e-24	aCap		St8sia1	1.4774e-127	0.99749	0.639	0.52	2.89422e-124	vCap-1		Akr1c2	2.9269e-116	-0.864845	0.784	0.715	5.7338e-113	vCap-1		Gadd45a	4.10059e-124
Synj2	2.83917e-182	1.66281	0.245	0.109	5.56194e-179	Artery		Odc1	1.108e-116	-1.66636	0.081	0.212	2.17058e-113	Artery		Dll4	6.38251e-73	0.821206	0.339	0.207	1.25033e-69	aCap		Snap25	7.53702e-28	-2.53903	0.019	0.067	1.4765e-24	aCap		Slc5a3	3.50314e-125	0.136269	0.569	0.45	6.86264e-122	vCap-1		Pdzrn3	2.83185e-114	-3.72881	0.406	0.322	5.5476e-111	vCap-1		Ypel2	9.31051e-121
Anxa3	3.87065e-180	2.16577	0.111	0.028	7.58261e-177	Artery		Fam198b	6.86767e-116	-1.00562	0.252	0.404	1.34538e-112	Artery		Snai2	1.37254e-72	1.32209	0.159	0.071	2.68881e-69	aCap		Krt7	1.20904e-27	-2.38943	0.011	0.055	2.3685e-24	aCap		Garem1	3.55387e-125	0.165359	0.534	0.431	6.96203e-122	vCap-1		Palld	4.00581e-114	-0.256645	0.769	0.69	7.84737e-111	vCap-1		Tnfaip2	1.03353e-120
Gucy1a1	8.03821e-177	2.13714	0.13	0.038	1.57469e-173	Artery		Tll1	3.92811e-115	-3.41775	0.018	0.12	7.69516e-112	Artery		Plau	1.96994e-70	1.36933	0.125	0.05	3.85912e-67	aCap		G0s2	1.50628e-27	-2.42867	0.107	0.176	2.9508e-24	aCap		Abca1	6.33884e-124	0.149254	0.617	0.509	1.24178e-120	vCap-1		Cd9	4.38184e-114	-0.245722	0.951	0.948	8.58403e-111	vCap-1		Smad7	1.25795e-120
Bmx	8.53563e-177	1.19645	0.258	0.115	1.67213e-173	Artery		Ypel2	1.26129e-112	-0.996071	0.186	0.335	2.47086e-109	Artery		Tmem47	1.2868e-68	0.881159	0.196	0.098	2.52084e-65	aCap		Cxcl3	4.37322e-27	-2.61009	0.031	0.083	8.56714e-24	aCap		Myo15b	4.52511e-123	0.105417	0.569	0.466	8.86469e-120	vCap-1		Postn	1.20021e-113	-0.145704	0.744	0.705	2.35122e-110	vCap-1		Erf	4.28699e-118
Clmn	1.5084e-173	3.16319	0.07	0.012	2.95496e-170	Artery		Socs3	2.65484e-112	-0.671379	0.549	0.681	5.20083e-109	Artery		Lamb1	2.78073e-68	0.868443	0.237	0.128	5.44744e-65	aCap		Rspo3	6.25926e-27	-4.27569	0.002	0.038	1.22619e-23	aCap		Ntn4	9.26976e-122	0.151122	0.816	0.73	1.81595e-118	vCap-1		Slc39a8	1.3277e-113	-0.213781	0.515	0.4	2.60097e-110	vCap-1		Rhou	3.65342e-117
Ifi44l	6.56492e-172	1.16021	0.419	0.251	1.28607e-168	Artery		Arhgdib	1.65713e-110	-0.941308	0.149	0.297	3.24631e-107	Artery		Rundc3b	1.81573e-67	0.794844	0.315	0.19	3.55702e-64	aCap		Cd55	7.53629e-27	-0.6407	0.319	0.4	1.47636e-23	aCap		Adirf	5.74075e-121	0.218664	0.999	0.996	1.12461e-117	vCap-1		Scara3	1.97501e-113	-0.825446	0.787	0.715	3.86905e-110	vCap-1		Bmp2	7.04399e-117
Crybg3	2.05774e-171	1.38032	0.492	0.346	4.03111e-168	Artery		Zfp36l2	2.91609e-110	-0.573379	0.606	0.714	5.71262e-107	Artery		Msx1	4.09627e-66	0.830386	0.278	0.162	8.02459e-63	aCap		Cpvl	1.1721e-26	-0.875941	0.153	0.23	2.29614e-23	aCap		Tfpi	3.27791e-120	0.380815	0.927	0.888	6.42142e-117	vCap-1		Midn	1.62704e-112	-0.643119	0.821	0.809	3.18738e-109	vCap-1		Cxcl11	2.37701e-115
Fblim1	5.85126e-168	3.23357	0.059	0.008	1.14626e-164	Artery		Pdk4	3.41661e-110	-1.39243	0.126	0.263	6.69315e-107	Artery		Cyba	3.26099e-65	0.819015	0.206	0.106	6.38829e-62	aCap		Ctsc	3.39261e-26	-0.599534	0.362	0.446	6.64613e-23	aCap		Camk2n1	8.3022e-120	0.882839	0.614	0.577	1.6264e-116	vCap-1		Cda	7.72771e-112	-1.62149	0.804	0.708	1.51386e-108	vCap-1		Sema4a	1.07245e-112
Sgk1	1.05728e-165	1.11867	0.472	0.308	2.07122e-162	Artery		Cysltr1	1.40802e-109	-2.93524	0.02	0.12	2.75831e-106	Artery		Itga1	3.60929e-65	1.0723	0.203	0.106	7.0706e-62	aCap		Ackr3	6.81133e-26	-1.76102	0.044	0.099	1.33434e-22	aCap		Nr2f2	7.28904e-118	0.157415	0.921	0.887	1.42792e-114	vCap-1		Dio3	4.66148e-111	-0.523826	0.533	0.465	9.13185e-108	vCap-1		Hspa1b	1.71882e-111
Ell2	1.88141e-164	1.70451	0.187	0.075	3.68568e-161	Artery		Ralgds	7.09338e-109	-1.0815	0.148	0.29	1.38959e-105	Artery		Bst2	9.12219e-65	0.420864	0.622	0.473	1.78704e-61	aCap		Ugcg	7.01607e-26	-0.825334	0.2	0.28	1.37445e-22	aCap		Hsd3b7	4.20096e-117	0.556436	0.519	0.41	8.22969e-114	vCap-1		Ninl	4.6057e-110	-0.163854	0.698	0.633	9.02257e-107	vCap-1		Mt1m	1.172e-110
Sgip1	1.59223e-162	1.55268	0.16	0.057	3.11918e-159	Artery		F2r	2.30567e-107	-2.2692	0.03	0.135	4.51681e-104	Artery		Orai2	9.97208e-65	1.02083	0.183	0.091	1.95353e-61	aCap		Jund	7.10416e-26	-0.34753	0.603	0.679	1.3917e-22	aCap		Tspan1	9.56912e-116	0.284574	0.658	0.581	1.87459e-112	vCap-1		C4orf48	3.56295e-109	-1.49109	0.717	0.703	6.97981e-106	vCap-1		Csrp2	1.99883e-108
Gucy1a3	2.3126e-154	3.23248	0.052	0.007	4.53039e-151	Artery		Lfng	6.82188e-105	-1.62992	0.075	0.194	1.33641e-101	Artery		Fmo2	1.57559e-64	1.48279	0.058	0.015	3.08658e-61	aCap		Dusp1	8.86758e-26	-0.406977	0.674	0.729	1.73716e-22	aCap		C2orf40	5.29174e-115	0.864013	0.495	0.409	1.03665e-111	vCap-1		Sesn2	3.65431e-109	-0.199192	0.456	0.36	7.15879e-106	vCap-1		Ier5l	3.49116e-108
Rnf144b	2.46861e-154	1.61054	0.196	0.082	4.83602e-151	Artery		Cdc25b	7.37019e-105	-1.63151	0.077	0.198	1.44382e-101	Artery		F2rl3	2.00794e-63	1.08334	0.241	0.137	3.93355e-60	aCap		Tnfaip3	1.60481e-25	-1.03647	0.242	0.316	3.14381e-22	aCap		Matn2	8.43573e-115	0.659711	0.681	0.635	1.65256e-111	vCap-1		Tmod1	6.17627e-109	-1.16151	0.804	0.72	1.20993e-105	vCap-1		Hla-Dqa1	1.36171e-106
Fbxo34	2.46913e-154	1.16052	0.426	0.274	4.83703e-151	Artery		Fam84b	5.26695e-104	-1.40961	0.113	0.243	1.03179e-100	Artery		Clec2b	2.24063e-63	0.394249	0.745	0.628	4.38939e-60	aCap		St8sia6	2.62122e-25	-3.5091	0.003	0.038	5.13497e-22	aCap		Pcdh19	8.7067e-114	0.196758	0.719	0.705	1.70564e-110	vCap-1		Irf1	2.21635e-108	-0.590883	0.792	0.798	4.34183e-105	vCap-1		Cebpd	3.74799e-106
Enpp2	1.15468e-152	1.15443	0.525	0.392	2.26202e-149	Artery		Hsd3b7	8.26064e-103	-1.76634	0.063	0.177	1.61826e-99	Artery		Cldn15	2.99163e-63	0.846991	0.424	0.296	5.86061e-60	aCap		Net1	5.30403e-25	-0.77012	0.214	0.291	1.03906e-21	aCap		Znf385d	2.31454e-113	0.424559	0.735	0.653	4.53419e-110	vCap-1		Cables1	2.82716e-108	-1.20336	0.732	0.636	5.53841e-105	vCap-1		Tnfaip8	6.6854e-106
Utrn	2.24274e-152	1.1761	0.506	0.38	4.39353e-149	Artery		Lrp5	3.40528e-102	-2.58144	0.024	0.122	6.67095e-99	Artery		Itga8	1.60303e-62	2.54476	0.06	0.017	3.14033e-59	aCap		Ptgs2	5.42797e-25	-2.37204	0.023	0.07	1.06334e-21	aCap		Ccdc34	9.85618e-113	0.19544	0.585	0.484	1.93083e-109	vCap-1		Pla1a	6.96012e-107	-0.450219	0.649	0.546	1.36349e-103	vCap-1		Hla-Dqa2	2.29614e-105
Cald1	3.38694e-148	0.752631	0.697	0.567	6.63501e-145	Artery		Smad1	2.9012e-101	-0.674724	0.302	0.455	5.68345e-98	Artery		Nes	4.30269e-62	0.983564	0.225	0.125	8.42896e-59	aCap		Vegfc	5.96251e-25	-1.33663	0.064	0.123	1.16806e-21	aCap		Msc	8.31037e-111	0.795244	0.53	0.473	1.628e-107	vCap-1		Il7r	1.30259e-106	-0.140659	0.601	0.505	2.55176e-103	vCap-1		Hspb8	1.83574e-104
Gcnt1	3.42221e-148	0.71874	0.157	0.058	6.70411e-145	Artery		Hla-Drb5	1.0664e-100	-0.667139	0.534	0.636	2.08907e-97	Artery		Cd9	8.41842e-62	0.289086	0.92	0.855	1.64917e-58	aCap		Isg20	3.14208e-24	-1.13534	0.142	0.212	6.15533e-21	aCap		Gata3	1.91523e-110	0.973411	0.554	0.446	3.75194e-107	vCap-1		Prkar2b	1.31151e-106	-0.157207	0.651	0.573	2.56926e-103	vCap-1		Cyr61	9.22213e-102
Sulf1	6.07273e-145	1.5809	0.228	0.107	1.18965e-141	Artery		Klf10	1.28565e-99	-0.708626	0.285	0.437	2.51858e-96	Artery		Clec14a	2.64373e-61	0.403684	0.774	0.646	5.17907e-58	aCap		Vcan	3.39112e-24	-3.17715	0.009	0.047	6.64321e-21	aCap		Vim	8.63607e-110	0.114345	1	1	1.69181e-106	vCap-1		Il13ra2	3.19651e-105	-2.55004	0.698	0.669	6.26196e-102	vCap-1		Litaf	1.59326e-99
Fam124b	7.67041e-145	2.08066	0.102	0.029	1.50263e-141	Artery		Plscr4	5.87086e-96	-1.27461	0.114	0.237	1.1501e-92	Artery		Prdm1	1.44119e-60	0.76483	0.295	0.181	2.8233e-57	aCap		Vcam1	3.92124e-24	-2.93641	0.008	0.045	7.6817e-21	aCap		Wdsub1	1.65537e-107	0.130793	0.545	0.443	3.24286e-104	vCap-1		Mfap2	5.76941e-104	-0.124348	0.677	0.601	1.13023e-100	vCap-1		Cd83	4.5252e-99
Plekha2	2.33507e-143	3.40111	0.043	0.005	4.5744e-140	Artery		Ahnak	5.40947e-94	-0.479918	0.535	0.693	1.05971e-90	Artery		Myo1b	2.88677e-60	0.972947	0.251	0.146	5.65518e-57	aCap		Ptgis	5.4305e-24	-2.99439	0.009	0.046	1.06384e-20	aCap		Adm5	6.64484e-107	0.591458	0.707	0.632	1.30172e-103	vCap-1		Plpp1	1.2709e-103	-1.39266	0.795	0.764	2.48969e-100	vCap-1		Adm	1.12969e-98
Plcd3	6.0272e-143	2.25731	0.079	0.018	1.18073e-139	Artery		C6orf141	1.81187e-92	-2.14795	0.032	0.126	3.54946e-89	Artery		Exoc3l1	3.21747e-60	1.73168	0.046	0.011	6.30302e-57	aCap		Bmp2	6.53228e-24	-1.24295	0.066	0.126	1.27967e-20	aCap		Angpt1	1.06546e-106	0.159841	0.56	0.462	2.08723e-103	vCap-1		Il7	3.08261e-102	-0.467192	0.795	0.693	6.03884e-99	vCap-1		Cpeb4	1.98292e-98
Prex1	3.11803e-141	1.58591	0.145	0.053	6.10822e-138	Artery		Akr1c1	7.26032e-92	-1.15669	0.128	0.248	1.4223e-88	Artery		Palmd	5.5729e-60	0.466177	0.743	0.636	1.09173e-56	aCap		Csrp2	6.56344e-24	-0.599668	0.302	0.378	1.28578e-20	aCap		Shisa2	1.49447e-105	0.621859	0.541	0.49	2.92767e-102	vCap-1		Cxcr4	1.21821e-101	-0.879905	0.596	0.465	2.38648e-98	vCap-1		Hilpda	3.11679e-98
Ppp1r9a	7.65163e-141	2.78076	0.049	0.007	1.49895e-137	Artery		Mylk	1.77702e-91	-0.376639	0.325	0.491	3.48117e-88	Artery		Mylk	1.50045e-59	0.457182	0.595	0.454	2.93939e-56	aCap		Mt1x	1.19079e-23	-1.31461	0.134	0.203	2.33275e-20	aCap		Lcn6	1.73501e-105	0.203454	0.582	0.489	3.39889e-102	vCap-1		Gja4	1.26829e-101	-2.82936	0.795	0.688	2.48459e-98	vCap-1		Ifrd1	4.36937e-98
Xg	2.61925e-139	3.23954	0.043	0.005	5.13111e-136	Artery		Cadm3	2.02783e-91	-4.01259	0.007	0.084	3.97251e-88	Artery		Mcc	1.28214e-58	1.05269	0.151	0.072	2.5117e-55	aCap		Ccdc71l	1.347e-23	-0.997301	0.083	0.146	2.63878e-20	aCap		Kiaa0825	3.63806e-105	0.388197	0.524	0.433	7.12697e-102	vCap-1		Has2	4.88567e-101	-0.672114	0.65	0.582	9.57104e-98	vCap-1		Arrdc3	1.17283e-97
Tgm2	9.62941e-133	1.54123	0.124	0.042	1.8864e-129	Artery		C2cd4b	6.23154e-91	-1.38715	0.208	0.332	1.22076e-87	Artery		Gldn	2.15721e-58	1.39842	0.044	0.01	4.22597e-55	aCap		Ccl2	2.73862e-23	-1.16368	0.221	0.292	5.36496e-20	aCap		Ly6e	1.9258e-104	0.356149	0.964	0.925	3.77265e-101	vCap-1		Dmd	5.44528e-101	-2.11257	0.417	0.33	1.06673e-97	vCap-1		C11orf96	3.52027e-97
Rgs3	1.64343e-132	0.786962	0.387	0.236	3.21948e-129	Artery		Cttnbp2	1.19647e-90	-4.12197	0.006	0.082	2.34388e-87	Artery		Ctsh	3.48216e-58	0.421927	0.679	0.547	6.82155e-55	aCap		Lrig1	2.93992e-23	-1.56634	0.051	0.104	5.7593e-20	aCap		Gsn	2.38768e-104	0.202267	0.99	0.968	4.67746e-101	vCap-1		Socs3	6.40852e-101	-0.488654	0.949	0.943	1.25543e-97	vCap-1		Mir22hg	7.97986e-91
Hbegf	1.22865e-130	1.15217	0.379	0.238	2.40693e-127	Artery		Tmem204	1.23559e-90	-0.757627	0.277	0.416	2.42052e-87	Artery		Lpcat2	9.30983e-58	0.646042	0.314	0.194	1.8238e-54	aCap		Cldn11	3.16318e-23	-1.0626	0.085	0.148	6.19667e-20	aCap		Fabp4	1.17675e-103	0.112561	0.609	0.52	2.30526e-100	vCap-1		Col25a1	7.19832e-101	-0.616818	0.67	0.574	1.41015e-97	vCap-1		Socs2	1.64312e-89
Afap1l2	1.97003e-128	1.33226	0.23	0.114	3.85928e-125	Artery		Slc38a1	2.55725e-89	-2.10359	0.035	0.129	5.00966e-86	Artery		Cxcl12	1.84931e-57	0.558901	0.332	0.208	3.6228e-54	aCap		Pgm5	4.20833e-23	-0.964592	0.083	0.146	8.24412e-20	aCap		Igfbp4	5.18888e-103	0.314983	0.984	0.963	1.0165e-99	vCap-1		Rasgef1b	4.82944e-100	-0.15781	0.524	0.431	9.46088e-97	vCap-1		Plekho2	2.41936e-89
C8orf33	1.22701e-126	1.00479	0.386	0.244	2.4037e-123	Artery		Col4a2	3.03823e-89	-0.864509	0.361	0.476	5.95189e-86	Artery		Slfn5	3.45712e-57	0.516332	0.525	0.389	6.7725e-54	aCap		Hmga1	4.26752e-23	-1.025	0.133	0.201	8.36008e-20	aCap		Golga8a	4.37713e-102	0.111789	0.697	0.583	8.57479e-99	vCap-1		Uhrf1bp1l	5.7216e-100	-0.205842	0.544	0.438	1.12086e-96	vCap-1		Grhl1	2.52126e-89
Kcnj2	1.57743e-124	1.65567	0.116	0.04	3.09018e-121	Artery		Hla-Dqa2	3.76139e-89	-2.12834	0.034	0.126	7.36857e-86	Artery		Epas1	4.87729e-57	0.327443	0.778	0.652	9.55461e-54	aCap		Samd5	5.71475e-23	-3.34115	0.006	0.039	1.11952e-19	aCap		Slit2	3.49164e-101	0.593402	0.566	0.455	6.84013e-98	vCap-1		Zmat1	3.4702e-99	-0.259009	0.658	0.533	6.79812e-96	vCap-1		Klf7	1.22728e-88
Crispld1	3.10264e-124	2.72797	0.038	0.005	6.07808e-121	Artery		Hes1	8.38054e-89	-0.762578	0.328	0.468	1.64175e-85	Artery		Serpinh1	2.85904e-56	0.511705	0.529	0.397	5.60085e-53	aCap		Adgrg6	1.21198e-22	-4.04439	0.004	0.036	2.37426e-19	aCap		Arhgap42	6.80956e-101	0.558746	0.621	0.549	1.33399e-97	vCap-1		Epas1	3.48297e-99	-0.366548	0.898	0.899	6.82313e-96	vCap-1		Rgs2	1.88753e-87
Dmd	1.41692e-120	2.63559	0.062	0.013	2.77576e-117	Artery		Nuak1	1.59732e-88	-0.724859	0.311	0.448	3.12915e-85	Artery		Lepr	3.92961e-56	0.758729	0.313	0.199	7.6981e-53	aCap		Gjc2	1.51801e-22	-2.692	0.011	0.048	2.97379e-19	aCap		Dusp23	8.44558e-100	0.356033	0.826	0.785	1.65449e-96	vCap-1		Linc00636	4.55109e-99	-0.235289	0.801	0.733	8.91559e-96	vCap-1		Pptc7	9.27612e-87
Ifi27	2.39089e-119	0.405795	0.966	0.974	4.68375e-116	Artery		Znf608	3.40669e-87	-1.61231	0.059	0.162	6.6737e-84	Artery		Gimap7	2.23469e-55	0.301458	0.851	0.728	4.37776e-52	aCap		Alcam	1.68674e-22	-2.35827	0.021	0.062	3.30433e-19	aCap		Atl1	4.25656e-99	0.378084	0.692	0.599	8.33861e-96	vCap-1		Ackr3	2.86959e-98	-1.16237	0.653	0.55	5.62153e-95	vCap-1		Hoxb9	5.74331e-86
Cldn10	3.71524e-119	2.88445	0.051	0.009	7.27816e-116	Artery		Dlc1	3.78614e-85	-0.97433	0.138	0.259	7.41705e-82	Artery		Kcnj2	7.85077e-55	1.53227	0.108	0.045	1.53797e-51	aCap		Ptger4	2.70746e-22	-3.34002	0.005	0.038	5.30392e-19	aCap		Dpt	4.38553e-99	1.10777	0.395	0.311	8.59126e-96	vCap-1		Vegfa	3.50133e-97	-0.746974	0.626	0.504	6.8591e-94	vCap-1		Cotl1	3.00251e-85
A2m	3.49591e-117	0.603228	0.785	0.696	6.84849e-114	Artery		Tbx1	1.02967e-84	-1.1071	0.111	0.226	2.01713e-81	Artery		Prex1	6.62309e-54	0.94444	0.131	0.061	1.29746e-50	aCap		Itpr2	5.97961e-22	-1.08337	0.13	0.194	1.17141e-18	aCap		Slc12a9	2.27447e-98	0.193336	0.691	0.607	4.45569e-95	vCap-1		Prnd	7.46478e-96	-1.11935	0.701	0.577	1.46235e-92	vCap-1		Stx11	3.0795e-85
Zeb2	5.65795e-117	1.57744	0.143	0.058	1.10839e-113	Artery		Pxdn	5.26659e-84	-0.869773	0.196	0.324	1.03173e-80	Artery		Jag2	5.16834e-53	0.484698	0.259	0.152	1.01248e-49	aCap		Cpe	8.8125e-22	-3.58481	0.008	0.041	1.72637e-18	aCap		Vwa1	3.26829e-98	0.363526	0.828	0.773	6.40258e-95	vCap-1		Ift122	8.3635e-96	-0.132081	0.609	0.514	1.63841e-92	vCap-1		Ipmk	3.24707e-85
Ptger4	8.17651e-117	2.36146	0.087	0.026	1.60178e-113	Artery		Hapln3	1.1552e-83	-1.13446	0.151	0.269	2.26303e-80	Artery		Fam214a	2.1061e-52	0.726022	0.257	0.156	4.12585e-49	aCap		Rhou	2.44536e-21	-0.892257	0.091	0.152	4.79046e-18	aCap		Prrx2	5.86657e-98	0.313545	0.664	0.601	1.14926e-94	vCap-1		Ptpn3	1.18653e-95	-0.435669	0.669	0.6	2.32442e-92	vCap-1		Apold1	6.9655e-85
Arhgap4	1.95108e-115	2.16256	0.081	0.022	3.82216e-112	Artery		Snai1	1.46481e-83	-1.11887	0.099	0.211	2.86957e-80	Artery		Fhl1	1.23524e-51	0.61255	0.293	0.184	2.41983e-48	aCap		C7	2.73827e-21	-5.4435	0.003	0.033	5.36426e-18	aCap		Tll1	7.5792e-98	0.435338	0.63	0.625	1.48477e-94	vCap-1		Plek	1.66696e-95	-0.651706	0.326	0.247	3.26558e-92	vCap-1		Upp1	1.86488e-84
Cyba	3.55618e-112	1.15229	0.203	0.099	6.96656e-109	Artery		Znf467	5.5128e-82	-1.74829	0.041	0.132	1.07996e-78	Artery		Add3	4.03828e-51	0.659205	0.264	0.162	7.91098e-48	aCap		Myadm	5.11361e-21	-0.527378	0.269	0.343	1.00176e-17	aCap		Kdm7a	1.41061e-96	0.220684	0.574	0.479	2.76339e-93	vCap-1		Eva1a	5.64938e-95	-0.496113	0.662	0.579	1.10671e-91	vCap-1		St8sia4	9.69809e-83
Tsc22d1	3.58118e-111	0.308364	0.815	0.688	7.01554e-108	Artery		Vim	7.70835e-81	-0.280672	0.98	0.991	1.51007e-77	Artery		Pkig	6.50607e-51	0.32719	0.584	0.451	1.27454e-47	aCap		Bhlhe41	5.55041e-21	-2.13947	0.016	0.054	1.08733e-17	aCap		Ggt5	8.58762e-96	0.277091	0.761	0.722	1.68232e-92	vCap-1		Notch4	8.03444e-95	-1.23757	0.643	0.666	1.57395e-91	vCap-1		Mt1a	1.44825e-82
S100a4	4.57035e-110	1.01344	0.573	0.487	8.95331e-107	Artery		Tmem70	3.71804e-80	-0.926598	0.246	0.367	7.28365e-77	Artery		Mgll	7.44965e-51	0.399099	0.709	0.6	1.45939e-47	aCap		Serpinb1	1.65863e-20	-0.567284	0.282	0.353	3.24925e-17	aCap		Ccdc85c	7.10139e-94	0.113089	0.631	0.542	1.39116e-90	vCap-1		Mtus1	1.20878e-93	-0.398825	0.867	0.856	2.36799e-90	vCap-1		Mir222hg	4.01711e-82
Arid5a	6.54195e-109	0.988597	0.481	0.366	1.28157e-105	Artery		Gja1	1.5721e-79	-0.751614	0.228	0.354	3.07974e-76	Artery		Ca5b	2.87183e-50	0.952075	0.198	0.111	5.62592e-47	aCap		Gata6	1.96702e-20	-2.19005	0.011	0.045	3.8534e-17	aCap		Fcer1g	1.23108e-93	0.38778	0.531	0.438	2.41169e-90	vCap-1		Cd37	2.33801e-93	-0.248367	0.673	0.568	4.58017e-90	vCap-1		Tank	8.64753e-82
Rasd1	1.53403e-108	1.98844	0.142	0.06	3.00517e-105	Artery		Dll1	4.35439e-79	-2.03261	0.037	0.123	8.53024e-76	Artery		Ptpn6	5.5529e-50	1.9436	0.048	0.014	1.08781e-46	aCap		Fhl2	2.45432e-20	-1.34097	0.046	0.094	4.80801e-17	aCap		Ptprc	8.72161e-93	0.192518	0.607	0.467	1.70856e-89	vCap-1		Ackr4	2.38114e-93	-1.43645	0.758	0.675	4.66465e-90	vCap-1		Casp10	1.20308e-81
Btg2	6.54254e-107	0.73165	0.613	0.502	1.28168e-103	Artery		Kdr	9.8067e-79	-0.738505	0.198	0.326	1.92113e-75	Artery		Adamts9	5.12912e-48	0.599224	0.445	0.331	1.00479e-44	aCap		Ramp3	6.31984e-20	-0.426796	0.486	0.545	1.23806e-16	aCap		Sytl3	3.15692e-92	0.360308	0.656	0.558	6.18441e-89	vCap-1		Nov	3.2885e-93	-1.15473	0.591	0.614	6.44218e-90	vCap-1		Socs1	7.6439e-81
Ifi27l2	5.3219e-106	1.18685	0.228	0.121	1.04256e-102	Artery		Hrh1	2.71994e-78	-0.991755	0.156	0.271	5.32836e-75	Artery		Crip1	4.17417e-47	0.702204	0.233	0.14	8.1772e-44	aCap		Jun	6.983e-20	-0.326072	0.783	0.807	1.36797e-16	aCap		Ttc21b	1.51627e-91	0.2251	0.679	0.583	2.97037e-88	vCap-1		Spry1	9.76052e-93	-0.659753	0.705	0.734	1.91209e-89	vCap-1		Tsc22d2	9.82024e-81
Msx1	6.11592e-106	1.11011	0.271	0.155	1.19811e-102	Artery		Gbp4	1.2512e-77	-0.781057	0.229	0.354	2.4511e-74	Artery		Dgkz	4.57477e-47	0.724572	0.213	0.124	8.96198e-44	aCap		Meox1	7.87824e-20	-0.439398	0.339	0.419	1.54335e-16	aCap		Prdx4	1.86798e-91	0.437032	0.784	0.73	3.65938e-88	vCap-1		Mt2a	1.5515e-92	-0.536725	0.969	0.97	3.03938e-89	vCap-1		Prdm1	2.18676e-80
Gcnt2	1.31524e-104	1.798	0.106	0.038	2.57655e-101	Artery		Cadm3-As1	8.67646e-76	-4.04879	0.007	0.072	1.69972e-72	Artery		Rhoj	4.33201e-46	0.548049	0.477	0.362	8.4864e-43	aCap		Slc8a1	1.19964e-19	-1.98406	0.022	0.06	2.35009e-16	aCap		Vwf	7.72194e-91	0.170203	0.978	0.955	1.51273e-87	vCap-1		Hes4	1.99817e-92	-2.40039	0.795	0.715	3.91441e-89	vCap-1		Hla-Dqb1	2.20074e-80
Cdc42bpa	1.62546e-104	1.01001	0.327	0.204	3.18427e-101	Artery		Fam167b	1.14789e-75	-1.52357	0.056	0.148	2.24871e-72	Artery		Lrmp	4.81111e-46	1.19569	0.097	0.042	9.42496e-43	aCap		Dsg2	1.23153e-19	-1.35372	0.022	0.061	2.41257e-16	aCap		Fgl2	9.04448e-91	0.2111	0.865	0.798	1.77181e-87	vCap-1		Rgs2	5.0377e-92	-0.481317	0.417	0.324	9.86885e-89	vCap-1		Nr4a2	5.35644e-80
Fgf18	4.39935e-104	2.85035	0.05	0.01	8.61832e-101	Artery		Fam110b	2.2809e-75	-2.30459	0.03	0.11	4.46828e-72	Artery		Gbe1	5.41181e-46	0.5733	0.416	0.304	1.06017e-42	aCap		Akap12	2.02838e-19	-0.941603	0.105	0.164	3.97359e-16	aCap		Lhfpl2	9.77094e-91	0.340647	0.498	0.405	1.91413e-87	vCap-1		Lyve1	5.65045e-92	-0.137746	0.871	0.805	1.10692e-88	vCap-1		Cemip2	1.02533e-79
Vegfc	1.42365e-103	1.40727	0.202	0.103	2.78892e-100	Artery		Egfl7	3.28283e-75	-0.311076	0.655	0.795	6.43106e-72	Artery		Spry4	1.22328e-45	1.15646	0.149	0.078	2.3964e-42	aCap		Hla-Dra	2.80672e-19	-0.245481	0.908	0.914	5.49837e-16	aCap		Nrgn	6.17044e-90	0.149208	0.699	0.627	1.20879e-86	vCap-1		Ccl2	2.06834e-91	-1.10382	0.673	0.688	4.05188e-88	vCap-1		Adamts1	1.11889e-79
Cd44	2.43923e-101	1.36017	0.117	0.045	4.77845e-98	Artery		Phldb2	4.68412e-75	-1.41239	0.069	0.164	9.17619e-72	Artery		Ptprg	3.47618e-45	0.917392	0.177	0.099	6.80984e-42	aCap		Zc3h12a	2.90893e-19	-0.861359	0.128	0.19	5.6986e-16	aCap		Egln3	9.07683e-90	0.132501	0.537	0.437	1.77815e-86	vCap-1		Hey1	2.68178e-91	-2.51214	0.488	0.559	5.25361e-88	vCap-1		Ehd1	8.58702e-78
Pnp	2.52276e-101	1.03101	0.525	0.407	4.94208e-98	Artery		Bcl3	1.06971e-74	-0.967064	0.164	0.28	2.09557e-71	Artery		Mmp2	3.62395e-45	0.688074	0.131	0.064	7.09932e-42	aCap		Lrrc32	3.97163e-19	-0.592156	0.191	0.261	7.78043e-16	aCap		Pald1	2.3049e-88	0.148228	0.643	0.59	4.51529e-85	vCap-1		L3mbtl4	5.16597e-91	-0.16754	0.505	0.416	1.01201e-87	vCap-1		Arid5a	1.58564e-77
Mx2	3.76487e-101	1.44909	0.151	0.067	7.37538e-98	Artery		Fscn1	2.70716e-74	-1.32066	0.077	0.174	5.30332e-71	Artery		Hdac9	4.84726e-45	0.949207	0.13	0.065	9.49578e-42	aCap		C1qtnf1	5.10105e-19	-0.977278	0.076	0.13	9.99296e-16	aCap		Sncg	9.65169e-88	0.16471	0.889	0.867	1.89077e-84	vCap-1		Gnas	3.69244e-90	-0.180897	0.966	0.972	7.23349e-87	vCap-1		Cxcl16	9.74331e-75
Dio3	4.55757e-99	2.92013	0.048	0.01	8.92827e-96	Artery		Hla-Dma	3.30376e-74	-0.493031	0.382	0.51	6.47207e-71	Artery		Kcnq1ot1	5.70924e-45	0.847756	0.247	0.154	1.11844e-41	aCap		Fam107b	5.29576e-19	-1.17923	0.045	0.091	1.03744e-15	aCap		Rbp4	2.15341e-87	0.826122	0.579	0.558	4.21852e-84	vCap-1		Ipcef1	2.25678e-89	-0.321001	0.689	0.582	4.42102e-86	vCap-1		Batf	1.19212e-74
Ace	8.92566e-97	1.20922	0.329	0.22	1.74854e-93	Artery		Apod	7.22151e-74	-1.61991	0.085	0.182	1.41469e-70	Artery		Pcdh12	2.88039e-44	0.835431	0.157	0.084	5.64269e-41	aCap		Dapk1	6.52602e-19	-1.84763	0.028	0.068	1.27845e-15	aCap		Itga6	3.32125e-87	0.392315	0.949	0.915	6.50633e-84	vCap-1		Bmp4	1.11522e-88	-0.920494	0.79	0.667	2.18471e-85	vCap-1		Ripk2	1.49214e-74
Tm4sf1	5.41035e-95	0.110768	0.953	0.909	1.05989e-91	Artery		Adm5	1.79075e-73	-1.01028	0.146	0.257	3.50809e-70	Artery		Dgkh	5.87283e-44	0.654632	0.258	0.165	1.15049e-40	aCap		Acacb	1.48517e-18	-1.00736	0.072	0.123	2.90946e-15	aCap		Gng11	4.59023e-87	0.128338	0.998	0.992	8.99227e-84	vCap-1		Krt7	1.13666e-88	-0.174972	0.661	0.607	2.22671e-85	vCap-1		Cited2	1.87159e-74
C10orf10	4.87214e-93	1.2679	0.39	0.275	9.54451e-90	Artery		Tsc22d3	2.63046e-73	-0.696565	0.348	0.462	5.15308e-70	Artery		Filip1	1.36315e-43	0.600495	0.186	0.104	2.67042e-40	aCap		Tspan1	2.05163e-18	-1.71003	0.023	0.059	4.01914e-15	aCap		Loc728392	1.15613e-86	0.690499	0.44	0.359	2.26485e-83	vCap-1		Prox1	1.4208e-88	-0.466379	0.808	0.734	2.78335e-85	vCap-1		Serpinb9	3.72774e-74
Fhl1	6.89269e-91	0.937514	0.289	0.177	1.35028e-87	Artery		Ntn4	7.1824e-73	-1.23055	0.082	0.179	1.40703e-69	Artery		Crybg3	2.62525e-43	0.306521	0.482	0.357	5.14286e-40	aCap		Ubd	2.40254e-18	-3.90365	0.005	0.031	4.70658e-15	aCap		Tmem2	7.96719e-86	0.373915	0.406	0.322	1.56077e-82	vCap-1		Rflnb	1.60947e-88	-0.239591	0.809	0.732	3.15295e-85	vCap-1		Arl4c	9.32735e-74
Cdk19	2.29799e-90	1.37958	0.148	0.068	4.50177e-87	Artery		Abcg2	7.50594e-73	-2.38874	0.02	0.092	1.47041e-69	Artery		Vwa1	2.95664e-43	0.618288	0.407	0.299	5.79206e-40	aCap		Hopx	3.02045e-18	-1.82219	0.017	0.05	5.91706e-15	aCap		Fam213a	3.75948e-85	0.308844	0.901	0.844	7.36483e-82	vCap-1		Pof1b	2.53088e-88	-1.07834	0.743	0.652	4.958e-85	vCap-1		Map2k3	1.12789e-73
Cyr61	4.17728e-89	0.10432	0.54	0.405	8.18329e-86	Artery		Man1a1	1.8322e-72	-1.32835	0.072	0.166	3.58927e-69	Artery		Unc5b	3.50409e-43	1.11682	0.068	0.025	6.86451e-40	aCap		Dusp5	3.82294e-18	-0.699258	0.141	0.202	7.48914e-15	aCap		Slc16a3	4.5471e-85	0.205104	0.532	0.441	8.90777e-82	vCap-1		Higd1b	7.60507e-88	-0.402966	0.462	0.367	1.48983e-84	vCap-1		Arid5b	1.58002e-73
Mx1	8.85631e-88	0.919915	0.352	0.237	1.73495e-84	Artery		Ldhb	1.91943e-72	-0.859564	0.201	0.316	3.76016e-69	Artery		Aif1l	5.15564e-43	0.663562	0.163	0.088	1.00999e-39	aCap		Ehd1	4.49142e-18	-1.05299	0.058	0.107	8.7987e-15	aCap		Mst1	6.85195e-84	0.587621	0.593	0.565	1.3423e-80	vCap-1		Dnaja4	7.85479e-86	-0.60926	0.426	0.352	1.53875e-82	vCap-1		Cx3cl1	4.64127e-73
Nr4a1	2.84455e-87	0.897666	0.445	0.33	5.57247e-84	Artery		Hspa8	2.65735e-72	-0.417286	0.7	0.776	5.20575e-69	Artery		Tp53i11	1.97321e-42	0.824478	0.15	0.08	3.86551e-39	aCap		Sgms2	7.45572e-18	-2.00992	0.009	0.039	1.46058e-14	aCap		Scn9a	4.63132e-83	0.644373	0.555	0.543	9.07275e-80	vCap-1		Radil	1.98561e-85	-0.182206	0.701	0.573	3.88981e-82	vCap-1		Samd4a	1.13956e-72
Pik3r3	6.81043e-87	0.996107	0.319	0.206	1.33416e-83	Artery		Hspb8	2.97722e-72	-3.1265	0.01	0.074	5.83238e-69	Artery		Col21a1	2.95037e-42	0.781641	0.144	0.075	5.77977e-39	aCap		Insig1	8.38896e-18	-0.764267	0.179	0.241	1.6434e-14	aCap		Stox2	4.82762e-83	0.127974	0.688	0.61	9.45732e-80	vCap-1		Adgrf5	7.9871e-85	-0.742904	0.808	0.797	1.56467e-81	vCap-1		Ints6	1.75754e-72
Gpx3	1.19386e-86	1.04136	0.309	0.199	2.33877e-83	Artery		Ctgf	2.40441e-71	-0.601458	0.433	0.555	4.71025e-68	Artery		St8sia4	5.43579e-42	0.873589	0.202	0.121	1.06487e-38	aCap		Cebpd	9.1927e-18	-0.501832	0.408	0.465	1.80085e-14	aCap		St3gal5	2.21006e-82	0.149633	0.543	0.451	4.3295e-79	vCap-1		Ptprf	1.0512e-84	-1.60525	0.665	0.557	2.0593e-81	vCap-1		Phldb2	2.42053e-71
Col8a1	1.45139e-86	3.54908	0.027	0.003	2.84326e-83	Artery		Emilin2	8.6771e-71	-1.33425	0.042	0.125	1.69984e-67	Artery		Gprc5b	1.06984e-41	0.680313	0.222	0.135	2.09582e-38	aCap		Efemp1	1.33597e-17	-1.2844	0.05	0.094	2.61717e-14	aCap		Frmd3	2.23612e-82	0.383286	0.604	0.544	4.38055e-79	vCap-1		Tbc1d12	1.50964e-84	-0.140643	0.558	0.46	2.95738e-81	vCap-1		Spry4	4.65589e-71
C4orf48	2.6359e-85	2.0778	0.066	0.02	5.16373e-82	Artery		Hspa1a	2.79148e-70	-0.751464	0.583	0.676	5.46851e-67	Artery		Cpeb4	6.71514e-41	0.463349	0.4	0.291	1.3155e-37	aCap		Dnajb1	1.38037e-17	-0.565629	0.386	0.448	2.70415e-14	aCap		Ttc39c	2.38641e-82	0.263518	0.653	0.561	4.67498e-79	vCap-1		Fmod	3.12122e-84	-0.293112	0.764	0.695	6.11448e-81	vCap-1		Baz1a	5.29218e-71
Rassf4	3.44508e-85	1.63315	0.086	0.03	6.74892e-82	Artery		Akr1c2	2.31072e-69	-2.28824	0.047	0.128	4.5267e-66	Artery		Clasp1	1.36998e-40	0.736376	0.186	0.109	2.68379e-37	aCap		Sh3bp5	4.84776e-17	-0.422463	0.458	0.516	9.49676e-14	aCap		Slc10a6	2.97842e-82	0.404894	0.504	0.421	5.83473e-79	vCap-1		Cpe	1.40545e-83	-2.74703	0.769	0.723	2.75328e-80	vCap-1		Ing1	3.69996e-69
Itga10	8.65023e-85	1.11089	0.236	0.137	1.69458e-81	Artery		Rab3il1	2.49975e-69	-2.52313	0.018	0.086	4.89702e-66	Artery		Scube2	3.99102e-40	1.37377	0.041	0.012	7.81841e-37	aCap		Tgm2	7.29183e-17	-1.66733	0.023	0.057	1.42847e-13	aCap		Klhl3	1.83425e-81	0.427524	0.66	0.616	3.5933e-78	vCap-1		Ar	2.40918e-83	-2.31424	0.674	0.559	4.71959e-80	vCap-1		Cnksr3	3.53845e-68
Cldn5	1.71666e-84	0.822743	0.765	0.771	3.36295e-81	Artery		Ankrd65	1.0289e-66	-2.24378	0.019	0.086	2.01561e-63	Artery		C12orf75	3.68486e-39	1.12267	0.122	0.062	7.21863e-36	aCap		Sema3e	7.2982e-17	-4.0915	0.002	0.025	1.42972e-13	aCap		Pecam1	2.58922e-81	0.199373	0.993	0.986	5.07228e-78	vCap-1		Fam174b	3.7573e-83	-0.287509	0.657	0.553	7.36056e-80	vCap-1		Btg2	7.42431e-68
Dhrs3	1.81756e-84	0.900094	0.235	0.135	3.56059e-81	Artery		Metrnl	1.56548e-66	-1.08058	0.106	0.203	3.06678e-63	Artery		Map1b	8.96978e-39	0.821462	0.159	0.09	1.75718e-35	aCap		Nrp2	8.99663e-17	-0.567635	0.135	0.193	1.76244e-13	aCap		C21orf91	1.42105e-79	0.389649	0.63	0.58	2.78383e-76	vCap-1		Plcxd3	5.0353e-83	-1.68751	0.675	0.639	9.86415e-80	vCap-1		Sgk1	4.32535e-67
Nes	1.78259e-83	1.14058	0.213	0.12	3.49209e-80	Artery		Fam13c	2.05843e-66	-0.719249	0.19	0.305	4.03247e-63	Artery		Cysltr1	9.74757e-39	0.666578	0.172	0.099	1.90955e-35	aCap		Tmem178a	1.1627e-16	-3.51473	0.005	0.029	2.27773e-13	aCap		Avpr2	3.07688e-79	0.40295	0.785	0.725	6.0276e-76	vCap-1		Slitrk4	5.52433e-83	-2.88273	0.362	0.293	1.08222e-79	vCap-1		Edn1	3.25301e-66
Plcl1	1.23881e-82	3.0559	0.027	0.004	2.42683e-79	Artery		Gsn	3.63836e-66	-0.348186	0.811	0.884	7.12755e-63	Artery		Znf704	1.1671e-38	0.92569	0.129	0.067	2.28635e-35	aCap		Traf1	1.69345e-16	-2.04077	0.02	0.052	3.31748e-13	aCap		Cysltr1	4.96585e-78	0.534112	0.569	0.529	9.7281e-75	vCap-1		Chrm3	2.94043e-82	-3.29248	0.762	0.67	5.7603e-79	vCap-1		G0s2	9.55056e-66
Rab31	4.03089e-80	1.60951	0.092	0.035	7.89651e-77	Artery		Ugcg	6.72282e-66	-0.726708	0.18	0.289	1.317e-62	Artery		Slco2b1	1.89248e-38	0.92899	0.13	0.068	3.70737e-35	aCap		Marveld1	1.80172e-16	-2.23033	0.008	0.035	3.52956e-13	aCap		Neurl1b	7.14482e-78	0.498361	0.527	0.452	1.39967e-74	vCap-1		Arl4c	4.30704e-82	-0.242585	0.711	0.632	8.43748e-79	vCap-1		Irf2bpl	4.93946e-65
Creb5	5.45789e-80	1.878	0.078	0.027	1.0692e-76	Artery		Cpxm2	7.43349e-66	-1.16239	0.122	0.221	1.45622e-62	Artery		Abcb1	1.95662e-38	0.517377	0.359	0.257	3.83302e-35	aCap		Mall	1.85481e-16	-0.572184	0.191	0.251	3.63358e-13	aCap		Fam13c	1.42683e-77	0.338522	0.819	0.757	2.79517e-74	vCap-1		Etv1	5.97859e-82	-0.44523	0.768	0.687	1.17121e-78	vCap-1		Adgrg1	8.17025e-65
Ptprg	4.05909e-79	1.21698	0.176	0.093	7.95176e-76	Artery		Fam43a	1.3501e-65	-1.24267	0.089	0.182	2.64485e-62	Artery		Ptp4a3	6.33578e-38	0.523068	0.241	0.154	1.24118e-34	aCap		Mdk	2.33547e-16	-0.688718	0.157	0.216	4.57519e-13	aCap		Cdc42ep2	3.08104e-77	0.16623	0.616	0.523	6.03575e-74	vCap-1		Bcat1	2.15933e-81	-0.530472	0.684	0.591	4.23013e-78	vCap-1		Peli1	2.33241e-62
Stc1	6.93405e-79	1.03294	0.264	0.165	1.35838e-75	Artery		Avpr2	1.3976e-63	-1.00189	0.109	0.205	2.73789e-60	Artery		Sorbs2	6.74311e-37	0.700862	0.228	0.147	1.32098e-33	aCap		Cthrc1	2.43328e-16	-0.596715	0.33	0.383	4.76679e-13	aCap		Angpt2	6.7609e-77	0.100785	0.814	0.735	1.32446e-73	vCap-1		Antxr2	5.50289e-81	-0.369214	0.715	0.604	1.07802e-77	vCap-1		Plekhg2	2.50112e-62
Tspan13	7.08796e-79	0.6993	0.486	0.368	1.38853e-75	Artery		Akap12	1.47436e-63	-1.14074	0.083	0.172	2.88826e-60	Artery		Pnp	1.40812e-36	0.581505	0.504	0.417	2.75851e-33	aCap		Csf1	2.96976e-16	-0.869375	0.109	0.162	5.81776e-13	aCap		Fam84b	7.22414e-77	0.25076	0.775	0.704	1.41521e-73	vCap-1		Ccl19	7.56952e-81	-0.246704	0.441	0.36	1.48287e-77	vCap-1		Fosl1	9.53763e-62
Nsg1	1.22065e-78	3.64862	0.025	0.003	2.39126e-75	Artery		C11orf96	1.99782e-63	-1.47973	0.038	0.112	3.91373e-60	Artery		Ldhb	2.37708e-36	0.51598	0.389	0.29	4.65671e-33	aCap		Slpi	2.99768e-16	-2.09865	0.01	0.038	5.87245e-13	aCap		Il33	6.57618e-75	0.309673	0.888	0.829	1.28827e-71	vCap-1		Ezh2	1.52826e-79	-0.386185	0.47	0.387	2.99386e-76	vCap-1		Tubb2a	1.79416e-60
Id4	4.15666e-77	2.94829	0.031	0.005	8.14291e-74	Artery		Jdp2	7.16436e-63	-1.30578	0.052	0.132	1.4035e-59	Artery		Kcnn2	7.91179e-36	0.785395	0.171	0.101	1.54992e-32	aCap		Plscr4	4.4817e-16	-0.72088	0.167	0.224	8.77964e-13	aCap		Rhpn1	5.40395e-74	0.379766	0.422	0.345	1.05863e-70	vCap-1		Palmd	2.45606e-79	-0.287306	0.948	0.94	4.81141e-76	vCap-1		Mt1e	5.154e-60
Rdx	1.03848e-76	0.468347	0.771	0.702	2.03439e-73	Artery		Ppm1f	1.60952e-62	-1.08775	0.09	0.181	3.15305e-59	Artery		Aqp1	9.05678e-36	0.569061	0.688	0.709	1.77422e-32	aCap		Bmp4	5.6956e-16	-1.51619	0.043	0.081	1.11577e-12	aCap		Sh3pxd2a	7.25785e-74	0.208261	0.637	0.556	1.42181e-70	vCap-1		Hey2	2.46015e-78	-3.63222	0.646	0.64	4.81943e-75	vCap-1		Ackr1	5.57362e-60
Spry1	1.57474e-76	0.704118	0.653	0.566	3.08492e-73	Artery		Dnase1l3	3.93781e-62	-2.9019	0.015	0.076	7.71416e-59	Artery		Pde7b	9.87615e-36	1.12499	0.09	0.042	1.93474e-32	aCap		Lpcat4	6.22916e-16	-0.926612	0.114	0.166	1.22029e-12	aCap		Ccl4	2.82232e-73	0.464145	0.447	0.362	5.52893e-70	vCap-1		Armcx2	3.10148e-78	-0.256979	0.505	0.421	6.07581e-75	vCap-1		Cxcl10	6.42036e-60
Ndrg4	1.28678e-75	1.49388	0.1	0.041	2.5208e-72	Artery		Rab3c	1.15365e-61	-3.44065	0.005	0.058	2.26e-58	Artery		Kcnn3	1.15681e-35	0.679475	0.188	0.114	2.2662e-32	aCap		Csrnp1	1.13676e-15	-0.556522	0.258	0.318	2.22692e-12	aCap		Nrp1	3.74677e-73	0.263869	0.86	0.828	7.33992e-70	vCap-1		Slc22a23	7.84028e-78	-0.231432	0.639	0.533	1.53591e-74	vCap-1		Ppp1r10	1.38841e-59
Scin	2.80453e-75	4.66327	0.016	0.001	5.49407e-72	Artery		Inhbb	1.55323e-61	-1.91402	0.047	0.122	3.04277e-58	Artery		Arhgap18	1.19435e-35	0.878323	0.185	0.113	2.33972e-32	aCap		Prox1	1.13882e-15	-1.09843	0.05	0.09	2.23095e-12	aCap		Ctnnal1	4.11843e-73	0.37123	0.746	0.69	8.06801e-70	vCap-1		Sema3g	2.38688e-77	-3.55797	0.772	0.712	4.6759e-74	vCap-1		Bcl6	6.58163e-59
Apol4	7.19959e-75	2.00898	0.055	0.016	1.4104e-71	Artery		Plat	2.50194e-61	-0.966355	0.175	0.277	4.9013e-58	Artery		Ass1	1.21509e-35	0.541608	0.248	0.163	2.38035e-32	aCap		Agpat2	1.48754e-15	-0.660602	0.183	0.24	2.9141e-12	aCap		Gypc	5.1885e-73	0.272497	0.718	0.652	1.01643e-69	vCap-1		Cd48	2.63471e-77	-1.10331	0.438	0.349	5.1614e-74	vCap-1		Sox17	1.36685e-57
Cap2	1.0331e-74	3.28429	0.023	0.003	2.02385e-71	Artery		Slc40a1	4.16237e-61	-1.18795	0.062	0.143	8.15409e-58	Artery		Plk2	5.79716e-35	0.296094	0.523	0.41	1.13566e-31	aCap		Synj2	1.54223e-15	-0.892563	0.085	0.133	3.02123e-12	aCap		Osbpl1a	8.08349e-73	0.332065	0.863	0.798	1.58356e-69	vCap-1		Bdkrb1	2.83477e-77	-0.177533	0.368	0.296	5.55331e-74	vCap-1		Hapln3	2.11609e-57
Map1b	1.71235e-73	1.3323	0.161	0.084	3.3545e-70	Artery		Flrt2	1.92594e-60	-2.44292	0.015	0.075	3.77292e-57	Artery		Tuba1a	1.42816e-34	0.340557	0.579	0.475	2.79776e-31	aCap		Pcsk5	1.55571e-15	-2.36293	0.022	0.053	3.04764e-12	aCap		C1qtnf1	9.06271e-73	0.273016	0.618	0.592	1.77538e-69	vCap-1		Sgms2	4.453e-77	-0.50171	0.723	0.643	8.72344e-74	vCap-1		Sox7	3.29276e-57
Tnfrsf4	1.86845e-73	1.39612	0.149	0.076	3.66029e-70	Artery		Exoc3l2	5.63897e-60	-2.77147	0.011	0.067	1.10467e-56	Artery		Ifit1	6.44074e-34	0.728992	0.266	0.181	1.26174e-30	aCap		Anxa3	1.75242e-15	-1.64541	0.014	0.043	3.43298e-12	aCap		Chst15	1.88611e-72	0.27473	0.646	0.595	3.6949e-69	vCap-1		Nfkbia	4.64033e-77	-0.30372	0.916	0.905	9.0904e-74	vCap-1		Rnf19b	3.37294e-57
Dkk2	2.70009e-73	3.92038	0.023	0.003	5.28947e-70	Artery		Arl4c	1.92817e-59	-1.38483	0.057	0.135	3.77728e-56	Artery		Fads3	2.83715e-33	0.494617	0.224	0.146	5.55798e-30	aCap		Crtac1	2.25396e-15	-3.57182	0.006	0.03	4.41552e-12	aCap		Fam110b	2.86731e-72	0.750092	0.524	0.495	5.61705e-69	vCap-1		Clec14a	8.20324e-77	-0.207	0.953	0.953	1.60702e-73	vCap-1		Pdk4	8.43415e-57
Pla2g4a	2.77681e-73	1.49768	0.081	0.03	5.43977e-70	Artery		Tnfsf10	5.28821e-59	-0.374167	0.561	0.677	1.03596e-55	Artery		Bgn	3.01769e-33	0.956974	0.064	0.026	5.91165e-30	aCap		Frmd4b	2.95029e-15	-0.603806	0.236	0.292	5.77962e-12	aCap		Plin2	6.27926e-71	0.187592	0.588	0.503	1.23011e-67	vCap-1		Prdm16	2.54604e-76	-3.41182	0.785	0.696	4.98768e-73	vCap-1		Tacr1	2.46013e-56
Mertk	7.06893e-73	1.54404	0.103	0.044	1.3848e-69	Artery		Klhl3	1.51562e-58	-1.57517	0.045	0.118	2.9691e-55	Artery		Arhgef15	4.77202e-33	0.427273	0.296	0.207	9.34839e-30	aCap		Map3k8	3.44401e-15	-0.494161	0.228	0.287	6.74681e-12	aCap		Zdhhc17	7.85578e-71	0.19636	0.694	0.623	1.53895e-67	vCap-1		Epha2	3.13445e-76	-0.137331	0.552	0.461	6.14039e-73	vCap-1		Ube2s	4.61479e-56
Nfix	9.36974e-72	1.27867	0.139	0.069	1.83553e-68	Artery		Snap25	1.99595e-58	-2.88257	0.014	0.071	3.91007e-55	Artery		Mtus1	8.02094e-33	0.328596	0.626	0.524	1.5713e-29	aCap		Tiam1	5.95214e-15	-0.851934	0.074	0.12	1.16602e-11	aCap		Cdkl1	2.05411e-70	0.495705	0.573	0.519	4.024e-67	vCap-1		Kif20b	3.63463e-76	-0.140887	0.627	0.534	7.12025e-73	vCap-1		Dusp2	3.5787e-55
Fads3	6.17695e-71	0.767684	0.232	0.139	1.21006e-67	Artery		Shisa2	6.8735e-58	-2.19771	0.019	0.079	1.34652e-54	Artery		Itgb5	1.26597e-32	1.15943	0.065	0.027	2.48003e-29	aCap		Btg2	6.83328e-15	-0.401518	0.477	0.523	1.33864e-11	aCap		Bbs7	2.44588e-70	0.150694	0.547	0.472	4.79147e-67	vCap-1		Ca2	4.46409e-76	-0.796997	0.52	0.407	8.74516e-73	vCap-1		Phlda2	8.95366e-55
Apold1	1.86289e-69	0.766924	0.337	0.231	3.6494e-66	Artery		Itga2	7.29138e-58	-1.64435	0.042	0.112	1.42838e-54	Artery		Gpr146	2.95664e-32	0.483821	0.285	0.199	5.79205e-29	aCap		Mgp	1.02581e-14	-0.918068	0.568	0.601	2.00957e-11	aCap		Sparc	2.89258e-70	0.195513	0.959	0.922	5.66656e-67	vCap-1		C2cd4a	5.1097e-76	-1.11018	0.524	0.422	1.00099e-72	vCap-1		Csf1	1.62869e-54
Rundc3b	3.24391e-67	0.937403	0.282	0.187	6.35482e-64	Artery		Gadd45b	1.8685e-57	-0.45973	0.64	0.715	3.66038e-54	Artery		Zdhhc14	3.00399e-32	0.741901	0.185	0.115	5.88481e-29	aCap		Clec3b	1.09243e-14	-0.390318	0.173	0.234	2.14008e-11	aCap		Igkc	3.64548e-70	0.362474	0.468	0.377	7.1415e-67	vCap-1		Icam2	5.18107e-76	-0.743095	0.853	0.813	1.01497e-72	vCap-1		Ubd	2.56841e-54
Hspa2	1.05154e-66	0.816399	0.365	0.269	2.05996e-63	Artery		Rab11fip1	3.19957e-56	-1.98727	0.027	0.089	6.26796e-53	Artery		Hoxd10	6.99226e-32	0.803237	0.199	0.128	1.36978e-28	aCap		Clstn3	1.21732e-14	-0.972124	0.047	0.085	2.38473e-11	aCap		Ptprcap	1.50293e-69	0.834289	0.546	0.471	2.94425e-66	vCap-1		Akap12	2.83181e-75	-0.372721	0.73	0.634	5.54751e-72	vCap-1		Hivep1	6.39344e-54
Cpm	3.89478e-66	1.31017	0.057	0.018	7.62988e-63	Artery		Zdhhc17	5.44439e-56	-0.87389	0.101	0.188	1.06656e-52	Artery		Dach1	7.18263e-32	0.488031	0.256	0.173	1.40708e-28	aCap		Gna14	1.36765e-14	-1.32173	0.031	0.065	2.67923e-11	aCap		Mgll	4.98333e-69	0.350899	0.896	0.828	9.76234e-66	vCap-1		Pitpnm3	4.095e-75	-0.238537	0.608	0.567	8.02211e-72	vCap-1		Cxxc5	9.96492e-54
Fcn3	3.94791e-65	2.79428	0.026	0.004	7.73395e-62	Artery		Scara3	8.18078e-56	-1.838	0.026	0.088	1.60261e-52	Artery		Serpini1	1.04507e-31	0.931198	0.134	0.075	2.0473e-28	aCap		Baalc	1.39614e-14	-0.991512	0.049	0.088	2.73505e-11	aCap		Col6a3	6.70259e-69	0.180439	0.431	0.366	1.31304e-65	vCap-1		Ptgs1	5.31563e-75	-0.838266	0.616	0.581	1.04133e-71	vCap-1		Hivep2	2.8216e-53
Slitrk4	1.66577e-64	4.08868	0.016	0.001	3.26324e-61	Artery		Mt2a	2.06037e-55	-0.730667	0.598	0.679	4.03627e-52	Artery		Id1	1.3378e-31	0.305615	0.847	0.757	2.62076e-28	aCap		Ralgds	1.42189e-14	-0.536808	0.215	0.274	2.78548e-11	aCap		Dnase1l3	1.25292e-68	0.312229	0.635	0.598	2.45448e-65	vCap-1		Maoa	4.13342e-74	-0.215674	0.733	0.663	8.09737e-71	vCap-1		Hexim1	4.07155e-53
Tc2n	2.40559e-64	1.43943	0.066	0.024	4.71255e-61	Artery		Aldh1a2	1.52133e-54	-2.93708	0.011	0.063	2.98028e-51	Artery		Fcn3	1.4592e-31	1.60705	0.025	0.006	2.85857e-28	aCap		Scn9a	1.59341e-14	-2.64986	0.005	0.027	3.1215e-11	aCap		Glis2-As1	3.06494e-68	0.152555	0.522	0.453	6.00422e-65	vCap-1		Jag1	2.34081e-73	-1.46572	0.606	0.638	4.58566e-70	vCap-1		Zfp36l1	1.14766e-52
Xaf1	5.57483e-62	0.648243	0.43	0.329	1.09211e-58	Artery		Cxxc5	1.93543e-54	-1.06012	0.085	0.167	3.79151e-51	Artery		Eps8	2.4445e-31	0.273702	0.577	0.469	4.78877e-28	aCap		Tnfsf9	1.63783e-14	-1.73146	0.019	0.048	3.20851e-11	aCap		Rbp5	4.15313e-68	0.200292	0.607	0.59	8.13599e-65	vCap-1		Cldn14	2.71829e-73	-1.36998	0.527	0.488	5.32513e-70	vCap-1		Kmt2e	1.33642e-52
Myl9	2.21506e-61	0.627	0.485	0.383	4.33931e-58	Artery		Tshz1	2.80425e-54	-0.797563	0.159	0.254	5.49352e-51	Artery		H1f0	2.93856e-31	0.612593	0.208	0.135	5.75665e-28	aCap		Ryr3	1.73658e-14	-1.06793	0.056	0.096	3.40196e-11	aCap		Crocc	9.3887e-68	0.122794	0.588	0.527	1.83925e-64	vCap-1		Lonrf3	4.06373e-73	-0.63798	0.571	0.461	7.96085e-70	vCap-1		Pdlim3	7.83402e-51
Abcb1	1.81836e-60	0.888358	0.344	0.253	3.56216e-57	Artery		Plcxd3	3.12988e-54	-3.89919	0.005	0.051	6.13144e-51	Artery		Gabre	7.26265e-31	0.948207	0.105	0.056	1.42275e-27	aCap		Krt19	1.88187e-14	-3.50131	0.003	0.023	3.68659e-11	aCap		Rab11fip5	1.80736e-67	0.260568	0.62	0.55	3.54062e-64	vCap-1		Klf4	2.80415e-72	-0.43999	0.846	0.848	5.49334e-69	vCap-1		Sectm1	8.1654e-51
Ifit3	5.83153e-60	0.962312	0.298	0.208	1.1424e-56	Artery		Ptpre	1.5237e-53	-0.964413	0.109	0.195	2.98493e-50	Artery		Fgf12	7.29593e-31	1.4418	0.056	0.023	1.42927e-27	aCap		Fam89a	3.0128e-14	-1.28281	0.036	0.07	5.90208e-11	aCap		Cpt1a	2.45772e-67	0.158205	0.802	0.72	4.81467e-64	vCap-1		Fcn3	3.40624e-72	-2.47987	0.479	0.401	6.67283e-69	vCap-1		Hsph1	6.80659e-50
Apoa1	9.6366e-60	2.98245	0.021	0.003	1.88781e-56	Artery		Net1	3.23779e-53	-0.800895	0.203	0.298	6.34283e-50	Artery		C16orf62	8.08592e-31	0.831237	0.081	0.039	1.58403e-27	aCap		Syt1	3.48581e-14	-2.7159	0.008	0.032	6.8287e-11	aCap		Nrp2	2.30941e-66	0.202371	0.779	0.737	4.52414e-63	vCap-1		Bst2	3.99135e-72	-0.613958	0.821	0.815	7.81906e-69	vCap-1		Klf2	9.43785e-50
Fxyd6	3.28912e-59	1.83427	0.054	0.018	6.44338e-56	Artery		Lrg1	5.38227e-53	-2.68777	0.014	0.067	1.05439e-49	Artery		Ifit3	1.02793e-30	0.556341	0.301	0.214	2.01371e-27	aCap		Ptpre	4.07759e-14	-0.649615	0.134	0.186	7.988e-11	aCap		Ss18l1	4.08004e-66	0.191745	0.472	0.414	7.9928e-63	vCap-1		A2m	6.10417e-72	-0.48384	0.948	0.909	1.19581e-68	vCap-1		Nrarp	9.86551e-50
Gprc5a	1.36351e-58	1.41669	0.068	0.026	2.67112e-55	Artery		Rab11fip5	1.44872e-52	-1.06356	0.11	0.194	2.83804e-49	Artery		Txnrd1	1.52045e-30	0.577107	0.259	0.18	2.97856e-27	aCap		Cpxm2	4.18479e-14	-0.876176	0.16	0.211	8.198e-11	aCap		Meg3	4.16858e-66	0.429839	0.466	0.396	8.16625e-63	vCap-1		Scn3b	7.56209e-72	-0.110191	0.679	0.6	1.48141e-68	vCap-1		Plk3	1.36607e-49
Fnbp1	4.79041e-58	0.731274	0.276	0.186	9.38442e-55	Artery		Robo1	2.38907e-52	-2.89869	0.013	0.065	4.6802e-49	Artery		Tagln	1.57989e-30	0.862075	0.3	0.22	3.095e-27	aCap		Hsd3b7	5.36447e-14	-0.671239	0.115	0.165	1.0509e-10	aCap		Tnfaip6	4.24702e-66	0.821456	0.324	0.282	8.31992e-63	vCap-1		Tnfrsf11a	2.83102e-71	-0.277939	0.637	0.589	5.54598e-68	vCap-1		Gbp5	5.80396e-49
Gstm3	6.68989e-58	1.10601	0.172	0.101	1.31055e-54	Artery		Lyst	1.1901e-51	-0.867996	0.152	0.242	2.33142e-48	Artery		Apold1	1.48253e-29	0.564166	0.323	0.24	2.90428e-26	aCap		Hla-Dpa1	5.85926e-14	-0.298537	0.746	0.768	1.14783e-10	aCap		Map7d3	6.76344e-66	0.112106	0.721	0.645	1.32496e-62	vCap-1		Jag2	3.99883e-71	-0.96662	0.709	0.688	7.8337e-68	vCap-1		Cd14	5.81441e-49
Myef2	2.36009e-57	1.13279	0.086	0.037	4.62341e-54	Artery		Agpat2	1.43021e-51	-0.544983	0.154	0.25	2.80177e-48	Artery		Btg1	2.68796e-29	0.236287	0.832	0.765	5.26571e-26	aCap		Medag	6.16329e-14	-1.65354	0.022	0.051	1.20739e-10	aCap		Sectm1	1.68094e-65	0.368975	0.581	0.525	3.29296e-62	vCap-1		Ltbp4	4.06636e-71	-1.28227	0.644	0.662	7.966e-68	vCap-1		Bcor	3.83974e-48
Sorbs2	2.74565e-57	0.760216	0.225	0.141	5.37872e-54	Artery		Slc38a2	3.17772e-50	-0.404417	0.478	0.574	6.22515e-47	Artery		Efnb2	2.85476e-29	0.417899	0.326	0.238	5.59247e-26	aCap		Fam155a	1.09206e-13	-2.18434	0.009	0.033	2.13934e-10	aCap		Lum	2.37301e-65	0.866927	0.391	0.331	4.64873e-62	vCap-1		Glul	4.40283e-71	-0.438164	0.854	0.848	8.62513e-68	vCap-1		Ubc	8.19737e-47
Crip1	2.96161e-57	1.34802	0.214	0.136	5.80179e-54	Artery		Dnajb1	1.21015e-49	-0.688478	0.366	0.456	2.37068e-46	Artery		S100a4	3.50282e-29	0.282414	0.586	0.492	6.86202e-26	aCap		Rbp4	1.41576e-13	-1.73224	0.013	0.038	2.77348e-10	aCap		Cbr3	8.58705e-65	0.106229	0.735	0.662	1.6822e-61	vCap-1		Cxcl8	5.00673e-71	-1.51351	0.469	0.399	9.80818e-68	vCap-1		Rrad	4.80181e-46
Rsad2	1.6131e-56	1.17094	0.1	0.047	3.16007e-53	Artery		Tacstd2	2.25563e-49	-1.2895	0.065	0.135	4.41878e-46	Artery		Atp2a3	3.89024e-29	0.662937	0.092	0.047	7.62097e-26	aCap		Bcl3	1.52745e-13	-0.501773	0.211	0.268	2.99228e-10	aCap		Slco4a1	1.19864e-64	0.207899	0.642	0.553	2.34813e-61	vCap-1		Ch25h	7.56963e-71	-0.381821	0.586	0.526	1.48289e-67	vCap-1		Shisa2	6.61069e-46
Traf1	2.20421e-56	1.77727	0.091	0.042	4.31805e-53	Artery		G0s2	4.86039e-49	-2.69901	0.107	0.181	9.5215e-46	Artery		Pgs1	5.18018e-29	0.738951	0.169	0.106	1.0148e-25	aCap		Plxna4	1.53743e-13	-3.86494	0.002	0.021	3.01183e-10	aCap		Saa1	6.31354e-63	0.138962	0.363	0.315	1.23682e-59	vCap-1		Olfm2	4.72941e-70	-0.174027	0.33	0.3	9.26491e-67	vCap-1		Cblb	6.88141e-46
N4bp3	4.097e-56	1.26259	0.107	0.053	8.02602e-53	Artery		Hrct1	2.70058e-48	-1.02438	0.055	0.123	5.29044e-45	Artery		Gja1	6.09305e-29	0.479567	0.416	0.328	1.19363e-25	aCap		Depp1	2.12486e-13	-0.692274	0.211	0.263	4.16259e-10	aCap		Cd163l1	2.49317e-62	0.107332	0.725	0.618	4.88412e-59	vCap-1		Atp2a3	1.02209e-69	-2.07309	0.791	0.701	2.00228e-66	vCap-1		Csf2rb	8.7665e-45
Sms	6.80227e-56	1.03915	0.157	0.089	1.33257e-52	Artery		Dapk1	7.79041e-48	-2.37809	0.02	0.072	1.52614e-44	Artery		C8orf33	6.81075e-29	0.323726	0.351	0.257	1.33423e-25	aCap		Nt5e	2.12687e-13	-0.880905	0.044	0.08	4.16654e-10	aCap		Znf608	1.39653e-61	0.413102	0.539	0.481	2.73581e-58	vCap-1		Lcat	1.78998e-69	-0.153271	0.62	0.536	3.50657e-66	vCap-1		Traf1	1.4829e-44
Lcp2	8.54196e-55	1.3127	0.091	0.042	1.67337e-51	Artery		Stc2	4.10177e-47	-1.5728	0.043	0.105	8.03536e-44	Artery		Ifi6	1.71239e-28	0.349455	0.505	0.407	3.35457e-25	aCap		Plac9	2.47179e-13	-0.638122	0.119	0.168	4.84223e-10	aCap		Tenm2	1.64844e-61	0.217054	0.56	0.523	3.2293e-58	vCap-1		Ccdc146	6.14341e-69	-0.334734	0.645	0.548	1.20349e-65	vCap-1		Abl2	6.79862e-44
Slc39a8	1.35117e-54	1.10851	0.089	0.04	2.64693e-51	Artery		Gbp5	4.47709e-47	-2.87091	0.011	0.056	8.77062e-44	Artery		Ftl	5.32054e-28	0.328615	0.98	0.966	1.04229e-24	aCap		Myrip	3.415e-13	-0.779047	0.103	0.148	6.68998e-10	aCap		Snap25	1.80179e-61	0.753349	0.399	0.321	3.52971e-58	vCap-1		Pdgfrl	1.52653e-68	-0.409353	0.555	0.465	2.99046e-65	vCap-1		Linc01013	1.71972e-43
Plekhg2	1.51826e-54	1.20501	0.119	0.062	2.97428e-51	Artery		Postn	1.50472e-46	-0.536607	0.076	0.15	2.94774e-43	Artery		Ccnd1	7.11895e-28	0.730277	0.279	0.203	1.3946e-24	aCap		Lrg1	3.61488e-13	-1.2955	0.031	0.062	7.08155e-10	aCap		Mmp1	1.12598e-60	0.705356	0.618	0.577	2.20579e-57	vCap-1		Adamts1	2.07111e-68	-0.698659	0.775	0.766	4.05731e-65	vCap-1		Plekho1	3.04845e-43
Asrgl1	4.19578e-53	1.05472	0.179	0.108	8.21954e-50	Artery		Angpt2	3.21768e-46	-0.312465	0.314	0.415	6.30344e-43	Artery		Efnb1	8.16389e-28	0.755612	0.155	0.096	1.59931e-24	aCap		Rarres3	3.62149e-13	-0.900924	0.072	0.113	7.09449e-10	aCap		Cxcl14	1.53057e-60	0.366127	0.541	0.483	2.99839e-57	vCap-1		Bhlhe40	4.26281e-68	-0.541386	0.75	0.749	8.35084e-65	vCap-1		Znf608	3.86973e-43
Ncald	4.59293e-53	1.02919	0.096	0.045	8.99756e-50	Artery		Pde7b	5.17681e-46	-2.50097	0.009	0.053	1.01414e-42	Artery		Fam107a	1.49717e-27	0.425608	0.225	0.151	2.93296e-24	aCap		Samd4a	4.50789e-13	-0.713269	0.097	0.143	8.83095e-10	aCap		Snai2	3.41666e-60	0.148894	0.348	0.286	6.69324e-57	vCap-1		Mpp7	1.35557e-67	-0.70689	0.743	0.639	2.65557e-64	vCap-1		Jdp2	4.9402e-43
Znf704	4.98208e-53	1.14705	0.122	0.064	9.7599e-50	Artery		Nav3	1.03962e-45	-2.13924	0.022	0.073	2.03662e-42	Artery		Rnf152	3.79831e-27	0.782825	0.09	0.046	7.44088e-24	aCap		Fgl2	4.75103e-13	-0.643345	0.126	0.175	9.30727e-10	aCap		Gbe1	3.91233e-60	0.151861	0.571	0.489	7.66425e-57	vCap-1		Cers6	1.63435e-67	-0.489791	0.604	0.511	3.20169e-64	vCap-1		Serpinh1	2.22885e-42
Abl2	6.06783e-53	0.74178	0.304	0.217	1.18869e-49	Artery		Vcan	4.35964e-45	-3.52513	0.008	0.05	8.54053e-42	Artery		Nptx2	4.52667e-27	1.56277	0.03	0.009	8.86775e-24	aCap		Gucy1a1	4.96599e-13	-1.3033	0.025	0.054	9.72837e-10	aCap		Cldn15	1.36252e-59	0.160748	0.575	0.506	2.66917e-56	vCap-1		Pcdh9	1.74258e-67	-0.423321	0.629	0.51	3.41371e-64	vCap-1		Thbd	3.22944e-42
Lrrk2	8.11297e-51	1.63602	0.029	0.007	1.58933e-47	Artery		Hspa1b	1.70655e-44	-0.62702	0.42	0.507	3.34313e-41	Artery		Sos1	4.96893e-27	0.557306	0.228	0.157	9.73413e-24	aCap		Setbp1	6.87932e-13	-2.5064	0.01	0.032	1.34766e-09	aCap		Daam1	1.23547e-58	0.12574	0.93	0.879	2.42029e-55	vCap-1		Gem	4.10984e-67	-0.519346	0.549	0.486	8.05117e-64	vCap-1		Nr1d1	3.56915e-42
Col10a1	8.73317e-49	4.05789	0.012	0.001	1.71083e-45	Artery		Rflnb	5.02073e-44	-2.19608	0.018	0.067	9.83562e-41	Artery		Pdgfb	5.51894e-27	0.473684	0.313	0.231	1.08116e-23	aCap		Emp3	9.18931e-13	-0.729408	0.091	0.134	1.80019e-09	aCap		Eng	2.6813e-58	0.273032	0.964	0.939	5.25266e-55	vCap-1		Dock8	1.94611e-66	-0.552688	0.597	0.49	3.81242e-63	vCap-1		Cited4	7.35275e-42
Esm1	9.21365e-49	0.806399	0.099	0.049	1.80495e-45	Artery		Egln3	1.04611e-43	-0.838992	0.145	0.226	2.04934e-40	Artery		Cdh13	1.15846e-26	0.305916	0.538	0.438	2.26942e-23	aCap		Anxa2	9.42364e-13	-0.202074	0.876	0.862	1.84609e-09	aCap		Polr2b	2.8609e-58	0.105147	0.634	0.556	5.60449e-55	vCap-1		Rsad2	2.58686e-66	-0.732535	0.796	0.74	5.06766e-63	vCap-1		Ccdc28b	2.99172e-41
Lepr	9.48291e-49	0.779536	0.279	0.197	1.8577e-45	Artery		Hspb1	1.15327e-43	-0.130552	0.894	0.949	2.25926e-40	Artery		Ifrd1	1.32687e-26	0.313573	0.486	0.394	2.59934e-23	aCap		Cfh	1.66161e-12	-0.671402	0.064	0.103	3.2551e-09	aCap		Cadm2	1.8344e-57	0.739225	0.455	0.405	3.59359e-54	vCap-1		Rnf122	2.87096e-66	-0.473691	0.55	0.462	5.62421e-63	vCap-1		Nr6a1	1.68495e-40
Gpihbp1	1.12703e-48	0.532858	0.199	0.125	2.20785e-45	Artery		Itpkc	6.00718e-43	-1.17241	0.076	0.143	1.17681e-39	Artery		Fap	1.48011e-26	1.90958	0.025	0.007	2.89954e-23	aCap		Fosb	1.82609e-12	-0.458589	0.312	0.368	3.57732e-09	aCap		Nupr1	2.22301e-57	0.204484	0.784	0.713	4.35488e-54	vCap-1		Dtx3	3.93987e-66	-0.554956	0.441	0.369	7.71821e-63	vCap-1		Ankrd37	1.85138e-40
Cdc14b	8.35969e-48	1.99991	0.049	0.018	1.63766e-44	Artery		Cdc42ep2	9.22068e-43	-0.678638	0.154	0.237	1.80633e-39	Artery		Baz1a	1.48357e-26	0.306265	0.452	0.358	2.90632e-23	aCap		Tmem100	3.01384e-12	-2.95065	0.006	0.025	5.90411e-09	aCap		Ncoa7	2.33272e-57	0.308357	0.858	0.801	4.5698e-54	vCap-1		Scnn1b	2.06117e-65	-0.341861	0.748	0.613	4.03783e-62	vCap-1		Adm5	7.34919e-40
Entpd1	1.77024e-47	0.524644	0.444	0.356	3.4679e-44	Artery		Cbr3	1.58283e-42	-0.659202	0.139	0.218	3.10077e-39	Artery		Cacna1c	2.82619e-26	1.62827	0.04	0.015	5.53651e-23	aCap		F2r	3.38402e-12	-0.736999	0.082	0.123	6.6293e-09	aCap		Csf2rb	1.51123e-56	0.163354	0.647	0.598	2.9605e-53	vCap-1		Pla2r1	2.89091e-65	-0.610585	0.727	0.645	5.66328e-62	vCap-1		Axin2	9.81745e-40
Ankrd28	2.40829e-47	0.663795	0.412	0.329	4.71784e-44	Artery		Zc3h12a	1.67225e-42	-0.998184	0.122	0.195	3.27594e-39	Artery		Hmox1	5.47336e-26	0.294981	0.321	0.242	1.07223e-22	aCap		Sspn	3.73863e-12	-2.48882	0.005	0.023	7.32398e-09	aCap		Scai	3.05827e-56	0.161461	0.574	0.518	5.99115e-53	vCap-1		Apoa1	3.33924e-65	-1.90578	0.33	0.471	6.54158e-62	vCap-1		Ell	1.84606e-39
Ddit4	2.63681e-47	0.647519	0.504	0.421	5.16552e-44	Artery		Smad9	2.93893e-42	-0.762889	0.085	0.156	5.75736e-39	Artery		Cygb	8.42329e-26	0.584082	0.175	0.114	1.65012e-22	aCap		Fgf2	3.99294e-12	-0.79441	0.12	0.164	7.82217e-09	aCap		Aebp1	4.03925e-56	0.441802	0.461	0.394	7.91289e-53	vCap-1		Prc1	4.72979e-64	-0.351578	0.482	0.393	9.26566e-61	vCap-1		Ezh2	4.02116e-39
Nedd9	1.68708e-46	0.575552	0.52	0.449	3.30499e-43	Artery		Lamb1	3.00554e-42	-1.02675	0.079	0.148	5.88785e-39	Artery		Lama4	8.61263e-26	0.494553	0.206	0.138	1.68721e-22	aCap		Rnf122	5.19832e-12	-0.779285	0.052	0.088	1.01835e-08	aCap		Scd	8.39492e-56	0.362034	0.469	0.408	1.64457e-52	vCap-1		Chrdl1	1.27121e-63	-0.233388	0.837	0.749	2.49029e-60	vCap-1		Srf	5.22952e-39
Epas1	1.06268e-45	0.553263	0.677	0.661	2.08179e-42	Artery		Adgrg6	3.64839e-42	-4.82969	0.003	0.038	7.14719e-39	Artery		Ppap2a	1.12606e-25	1.20929	0.052	0.022	2.20595e-22	aCap		Pard3	6.03187e-12	-1.97797	0.017	0.041	1.18164e-08	aCap		Stk32b	4.03017e-55	0.507063	0.626	0.598	7.89511e-52	vCap-1		Prkd1	1.62564e-63	-0.565571	0.541	0.45	3.18464e-60	vCap-1		Abhd5	6.21785e-39
Leprotl1	2.08546e-45	0.765994	0.271	0.194	4.08542e-42	Artery		Il6	1.60977e-41	-1.72683	0.067	0.13	3.15354e-38	Artery		Cald1	1.81458e-25	0.209535	0.685	0.577	3.55477e-22	aCap		Pitpnm3	6.20702e-12	-2.5063	0.006	0.024	1.21596e-08	aCap		Sh3bp5	1.94757e-54	0.305352	0.904	0.862	3.81529e-51	vCap-1		B3gnt7	1.64827e-63	-1.29582	0.673	0.599	3.22896e-60	vCap-1		Batf3	1.53185e-38
Ptgs2	6.44922e-45	1.06048	0.109	0.058	1.2634e-41	Artery		Slc25a25	3.12256e-41	-0.843658	0.103	0.175	6.11709e-38	Artery		Smad1	2.84002e-25	0.241978	0.517	0.424	5.56361e-22	aCap		C2cd4a	6.75786e-12	-2.51814	0.005	0.023	1.32386e-08	aCap		G0s2	9.9892e-54	0.179849	0.387	0.329	1.95689e-50	vCap-1		Sema3d	2.79339e-63	-0.760309	0.756	0.675	5.47225e-60	vCap-1		Arc	2.9795e-38
Ankrd33b	7.30368e-45	3.76348	0.016	0.002	1.43079e-41	Artery		Pgm5	3.36095e-41	-0.860307	0.082	0.15	6.5841e-38	Artery		Slc27a3	3.43263e-25	0.722289	0.14	0.086	6.72452e-22	aCap		Tiparp	9.56283e-12	-0.684642	0.111	0.154	1.87336e-08	aCap		Tnfaip8	2.92296e-53	0.248858	0.582	0.521	5.72608e-50	vCap-1		Klhl13	4.17646e-63	-0.123164	0.494	0.426	8.18168e-60	vCap-1		Klhl21	3.71527e-37
Dennd3	1.16436e-43	0.877711	0.15	0.09	2.28097e-40	Artery		Maoa	9.66852e-41	-1.28426	0.057	0.117	1.89406e-37	Artery		Ankrd65	3.72029e-25	0.864477	0.121	0.072	7.28806e-22	aCap		Fam213a	9.62116e-12	-0.343318	0.433	0.483	1.88479e-08	aCap		Slc8a1	2.21555e-52	0.118987	0.661	0.633	4.34026e-49	vCap-1		Iqca1	4.75693e-63	-0.14814	0.521	0.415	9.31882e-60	vCap-1		Plin2	5.24591e-37
Lrig1	2.09033e-43	0.529968	0.152	0.09	4.09496e-40	Artery		Rbp4	1.17692e-40	-3.28365	0.005	0.042	2.30559e-37	Artery		Dynll1	3.73113e-25	0.204059	0.803	0.723	7.30929e-22	aCap		Rab3il1	1.35752e-11	-1.03907	0.047	0.079	2.65938e-08	aCap		Dsc2	2.89474e-52	0.417642	0.528	0.476	5.67079e-49	vCap-1		Pou2f1	1.10949e-62	-0.136038	0.586	0.497	2.17349e-59	vCap-1		Cd274	5.70659e-37
Thsd7a	4.49201e-43	0.613645	0.302	0.223	8.79984e-40	Artery		C1r	1.67501e-40	-1.39024	0.041	0.096	3.28134e-37	Artery		Tox2	8.40354e-25	0.760462	0.104	0.058	1.64625e-21	aCap		Clmn	1.48895e-11	-2.78795	0.005	0.022	2.91685e-08	aCap		Hla-Dqb1	3.37489e-52	0.249378	0.794	0.74	6.61141e-49	vCap-1		Grhl1	1.39096e-62	-0.418226	0.542	0.462	2.72489e-59	vCap-1		Gadd45g	1.16202e-36
Frmd4b	7.80101e-43	0.6378	0.357	0.275	1.52822e-39	Artery		Chst15	1.78799e-40	-1.44987	0.034	0.087	3.50267e-37	Artery		Rgs3	1.57508e-24	0.49429	0.33	0.251	3.08558e-21	aCap		Slc40a1	1.71558e-11	-0.68825	0.094	0.134	3.36082e-08	aCap		Anxa2	4.03941e-52	0.222837	0.983	0.971	7.91321e-49	vCap-1		Peg10	1.46179e-62	-1.38799	0.781	0.705	2.86365e-59	vCap-1		Slc16a3	1.24149e-36
Palmd	9.04203e-43	0.523098	0.665	0.642	1.77133e-39	Artery		Gna14	2.04961e-40	-1.60574	0.022	0.069	4.01518e-37	Artery		Gpihbp1	1.89914e-24	0.401119	0.194	0.13	3.72042e-21	aCap		Bex2	1.7226e-11	-2.17286	0.008	0.028	3.37458e-08	aCap		Lpcat4	2.39038e-51	0.518533	0.445	0.394	4.68276e-48	vCap-1		Hrct1	1.68386e-62	-0.328755	0.8	0.729	3.29869e-59	vCap-1		Gata2	2.37095e-36
Rbms3	1.67402e-42	0.662539	0.166	0.103	3.2794e-39	Artery		Clstn3	4.07378e-40	-1.37077	0.037	0.09	7.98054e-37	Artery		Hbegf	2.67443e-24	0.35337	0.332	0.252	5.23922e-21	aCap		Fbln5	2.14681e-11	-2.26028	0.014	0.036	4.20559e-08	aCap		Hla-Dma	4.98642e-51	0.221299	0.827	0.765	9.76839e-48	vCap-1		Sox17	2.98947e-62	-1.31113	0.548	0.573	5.85638e-59	vCap-1		Cygb	5.39247e-36
Tpm1	3.90889e-42	0.607001	0.345	0.265	7.65752e-39	Artery		Pald1	4.46162e-40	-2.11697	0.017	0.061	8.74032e-37	Artery		Tbx3	3.01825e-24	0.643437	0.1	0.056	5.91276e-21	aCap		Sirpa	2.24027e-11	-1.12136	0.056	0.09	4.38868e-08	aCap		Twist2	5.87645e-51	0.141067	0.532	0.459	1.1512e-47	vCap-1		Naaladl2	2.07206e-61	-0.214868	0.613	0.514	4.05916e-58	vCap-1		Nsun6	5.63093e-36
Pdzrn3	5.63997e-42	4.06558	0.012	0.001	1.10487e-38	Artery		Prox1	1.30009e-39	-1.1717	0.04	0.095	2.54687e-36	Artery		Dusp6	5.61235e-24	0.531417	0.281	0.208	1.09946e-20	aCap		L1cam	2.34312e-11	-0.905486	0.061	0.096	4.59018e-08	aCap		Islr	1.50821e-49	0.176966	0.502	0.434	2.95458e-46	vCap-1		Mecom	2.16111e-61	-0.888841	0.689	0.715	4.23362e-58	vCap-1		Hspa6	9.2756e-36
Epha3	6.69589e-42	4.90838	0.011	0.001	1.31173e-38	Artery		Plxnb2	1.37e-39	-0.987984	0.076	0.141	2.68383e-36	Artery		Enpp2	1.24038e-23	0.64794	0.474	0.406	2.42991e-20	aCap		Cnksr3	2.56527e-11	-0.53962	0.21	0.26	5.02536e-08	aCap		Mthfd2	2.54673e-48	0.115202	0.517	0.462	4.98905e-45	vCap-1		Alcam	3.04924e-61	-0.158528	0.675	0.588	5.97346e-58	vCap-1		Rgs3	4.34529e-35
Atg14	1.26305e-41	0.625056	0.227	0.155	2.47432e-38	Artery		Txnip	2.218e-39	-0.21968	0.801	0.865	4.34507e-36	Artery		Htra1	1.38172e-23	0.526352	0.275	0.205	2.70678e-20	aCap		Tagap	2.70524e-11	-1.83963	0.008	0.028	5.29957e-08	aCap		Rint1	3.80303e-48	0.121343	0.447	0.393	7.45014e-45	vCap-1		Il32	4.99329e-61	-0.844238	0.689	0.669	9.78186e-58	vCap-1		Zc3hav1	1.69161e-34
Pkia	1.47493e-41	2.32363	0.021	0.004	2.88939e-38	Artery		S100a6	3.38795e-39	-0.177144	0.988	0.991	6.63699e-36	Artery		Bcl2	2.59394e-23	1.47628	0.039	0.015	5.08153e-20	aCap		Dst	2.93821e-11	-0.813427	0.104	0.145	5.75596e-08	aCap		Mgst1	4.8884e-48	0.201363	0.429	0.372	9.57637e-45	vCap-1		Hlx	7.00226e-61	-0.271772	0.484	0.389	1.37174e-57	vCap-1		Adrb2	2.19483e-34
Vangl2	2.82048e-40	2.16039	0.02	0.004	5.52532e-37	Artery		Cpt1a	3.81063e-39	-0.785448	0.097	0.166	7.46502e-36	Artery		Ifi27l2	4.80718e-23	0.417797	0.195	0.131	9.41726e-20	aCap		Itga2	3.8754e-11	-0.752475	0.069	0.105	7.5919e-08	aCap		Bcl3	7.57009e-48	0.146024	0.77	0.696	1.48298e-44	vCap-1		Gas1	8.46927e-61	-0.283329	0.711	0.608	1.65913e-57	vCap-1		Tsc22d1	3.92018e-34
Osbpl3	3.21606e-40	1.70694	0.036	0.012	6.30026e-37	Artery		Klf4	4.77783e-39	-0.483198	0.362	0.444	9.35978e-36	Artery		Ccdc3	5.35343e-23	0.26157	0.402	0.311	1.04874e-19	aCap		Hgf	4.85393e-11	-2.83177	0.004	0.02	9.50885e-08	aCap		Ctsh	1.07871e-47	0.259699	0.879	0.826	2.11319e-44	vCap-1		Hspa2	1.39506e-60	-0.786249	0.622	0.648	2.73292e-57	vCap-1		Cdkn2d	7.43498e-34
Epb41l2	4.37793e-40	0.863485	0.194	0.129	8.57637e-37	Artery		Samd5	6.33608e-39	-3.00017	0.006	0.042	1.24124e-35	Artery		Gabpb1-As1	6.36824e-23	0.505623	0.171	0.113	1.24754e-19	aCap		Camk2n1	5.63071e-11	-1.53205	0.019	0.043	1.10306e-07	aCap		Ccser1	1.47242e-47	0.519329	0.436	0.388	2.88448e-44	vCap-1		Tubb2b	6.30686e-60	-0.312132	0.501	0.411	1.23551e-56	vCap-1		Slc20a1	7.77189e-34
Adra2a	1.64064e-39	3.06127	0.015	0.002	3.21401e-36	Artery		Gng11	7.27718e-39	-0.203969	0.845	0.899	1.4256e-35	Artery		Smad9	6.80503e-23	0.407621	0.205	0.14	1.3331e-19	aCap		Reep1	6.06834e-11	-1.73735	0.015	0.037	1.18879e-07	aCap		Afmid	2.08069e-47	0.105136	0.649	0.592	4.07608e-44	vCap-1		Znf827	1.39844e-59	-0.643985	0.503	0.421	2.73955e-56	vCap-1		Hsp90aa1	1.01364e-33
Gadd45a	1.69016e-39	0.759301	0.457	0.387	3.31103e-36	Artery		Gimap7	6.53471e-38	-0.178045	0.638	0.757	1.28015e-34	Artery		Smim3	1.04967e-22	1.31248	0.048	0.021	2.05631e-19	aCap		Cd14	8.35371e-11	-0.641956	0.081	0.119	1.63649e-07	aCap		Marcks	2.10431e-47	0.131981	0.842	0.806	4.12233e-44	vCap-1		Ehd1	2.04494e-59	-0.10045	0.588	0.518	4.00604e-56	vCap-1		Id3	1.3422e-33
Cxcr4	2.41722e-39	1.43504	0.084	0.043	4.73533e-36	Artery		Nfkbiz	9.30067e-38	-0.49082	0.252	0.336	1.822e-34	Artery		Gnai1	1.30511e-22	0.865766	0.125	0.077	2.55672e-19	aCap		Tshz2	8.78933e-11	-0.32735	0.491	0.54	1.72183e-07	aCap		Crispld2	2.20155e-47	0.328859	0.517	0.479	4.31283e-44	vCap-1		Trim16	7.78819e-59	-0.133787	0.488	0.414	1.52571e-55	vCap-1		Olfm2	2.25971e-33
Rnd3	2.95861e-39	1.01849	0.083	0.042	5.79591e-36	Artery		Arhgap18	1.27232e-37	-1.18408	0.068	0.128	2.49247e-34	Artery		Jdp2	1.44428e-22	0.654712	0.172	0.115	2.82935e-19	aCap		Phlda2	9.68841e-11	-0.944063	0.04	0.07	1.89796e-07	aCap		Slc38a1	8.08239e-47	0.25824	0.672	0.652	1.58334e-43	vCap-1		Slc1a4	1.06379e-58	-1.15188	0.516	0.571	2.08396e-55	vCap-1		Vegfa	6.98437e-33
Mcc	4.23199e-38	1.0184	0.121	0.071	8.29047e-35	Artery		Pcdh12	2.78767e-37	-1.27766	0.045	0.099	5.46105e-34	Artery		Smtn	2.17622e-22	0.478761	0.199	0.137	4.26321e-19	aCap		Sh3rf3	1.20154e-10	-1.84254	0.013	0.033	2.35381e-07	aCap		Fabp5	1.01542e-46	0.341529	0.887	0.846	1.98921e-43	vCap-1		Tnfaip2	1.17039e-58	-0.170897	0.601	0.503	2.29279e-55	vCap-1		Rbbp6	1.02167e-32
Pi16	1.21512e-37	3.07475	0.019	0.004	2.38042e-34	Artery		Nqo1	6.9316e-37	-0.606537	0.138	0.211	1.3579e-33	Artery		Itga6	2.83645e-22	0.368155	0.611	0.573	5.55661e-19	aCap		Tspan2	1.23803e-10	-0.638296	0.186	0.23	2.4253e-07	aCap		Hspb1	2.79873e-46	0.108481	0.983	0.976	5.4827e-43	vCap-1		Angptl4	1.24843e-58	-0.321843	0.46	0.379	2.44567e-55	vCap-1		Ing2	3.18319e-32
Lap3	1.51343e-37	0.577396	0.467	0.409	2.96481e-34	Artery		Gnai1	1.0045e-36	-1.21875	0.038	0.089	1.96781e-33	Artery		Kcnj15	3.73296e-22	0.581296	0.21	0.148	7.31288e-19	aCap		Gpm6a	1.51961e-10	-2.62673	0.01	0.029	2.97692e-07	aCap		C5orf56	1.79458e-45	0.115408	0.355	0.317	3.51559e-42	vCap-1		Cap2	4.87511e-58	-2.29026	0.765	0.679	9.55034e-55	vCap-1		Hes5	5.29146e-32
Ccl8	2.05175e-37	3.84851	0.012	0.002	4.01938e-34	Artery		C7	1.20815e-36	-4.83145	0.003	0.035	2.36676e-33	Artery		Sertad1	5.71257e-22	0.273262	0.539	0.458	1.11909e-18	aCap		Ncoa7	1.7118e-10	-0.539583	0.611	0.631	3.35341e-07	aCap		Fam198b	6.16534e-45	0.174933	0.696	0.632	1.20779e-41	vCap-1		Rab31	7.46825e-58	-1.31817	0.708	0.655	1.46303e-54	vCap-1		Mid1ip1	9.71549e-32
Kcnn2	5.14224e-37	0.931969	0.155	0.099	1.00736e-33	Artery		Tnfsf9	3.06378e-36	-2.48858	0.013	0.051	6.00194e-33	Artery		Isg15	9.64021e-22	0.282682	0.483	0.399	1.88852e-18	aCap		Trib1	1.92697e-10	-0.552586	0.175	0.22	3.77494e-07	aCap		Lgals7b	7.07175e-45	0.239908	0.485	0.448	1.38536e-41	vCap-1		Agrn	9.03183e-58	-0.244439	0.77	0.69	1.76934e-54	vCap-1		Slc41a1	3.21461e-31
Nov	1.16901e-36	1.83278	0.037	0.013	2.29009e-33	Artery		Cldn11	3.33655e-36	-0.613181	0.088	0.152	6.5363e-33	Artery		Galnt15	1.34654e-21	0.600514	0.143	0.092	2.63788e-18	aCap		Icam4	2.09891e-10	-1.81912	0.009	0.027	4.11176e-07	aCap		Slco2b1	9.47449e-45	0.297605	0.648	0.61	1.85605e-41	vCap-1		Slc7a5	3.21443e-57	-0.102366	0.457	0.375	6.29707e-54	vCap-1		Oasl	3.89694e-31
Actb	2.06642e-36	0.422863	0.971	0.979	4.04812e-33	Artery		Fabp5	3.35189e-36	-0.687481	0.378	0.468	6.56636e-33	Artery		Areg	1.48197e-21	1.67197	0.047	0.021	2.90318e-18	aCap		Med24	2.17786e-10	-0.943523	0.114	0.153	4.26642e-07	aCap		Znf528-As1	1.02853e-44	0.631018	0.447	0.408	2.0149e-41	vCap-1		Mid1ip1	6.39804e-57	-0.223966	0.556	0.469	1.25338e-53	vCap-1		C21orf91	4.28895e-31
Rasgrp2	2.40428e-36	1.90821	0.018	0.004	4.70998e-33	Artery		Mkl2	4.78371e-36	-0.503301	0.326	0.407	9.37128e-33	Artery		Chmp1b	1.56012e-21	0.371842	0.351	0.274	3.05627e-18	aCap		Msc	2.31181e-10	-1.62472	0.01	0.03	4.52884e-07	aCap		Ramp1	2.79588e-44	0.170753	0.381	0.335	5.47713e-41	vCap-1		Stc1	7.69119e-57	-1.22536	0.635	0.628	1.5067e-53	vCap-1		Rgl1	5.16896e-31
Nav2	3.31074e-36	0.690359	0.157	0.101	6.48575e-33	Artery		Slc10a6	7.60232e-36	-2.00034	0.013	0.051	1.48929e-32	Artery		Adrb2	1.72803e-21	0.506053	0.24	0.177	3.3852e-18	aCap		Klhl3	2.33704e-10	-0.950352	0.076	0.111	4.57826e-07	aCap		Mkl2	5.55824e-44	0.248823	0.897	0.835	1.08886e-40	vCap-1		Nhs	8.29662e-57	-0.715089	0.69	0.591	1.62531e-53	vCap-1		Nmb	2.24514e-30
Depp1	1.78497e-35	1.06017	0.306	0.25	3.49675e-32	Artery		Cavin2	3.36208e-35	-0.299046	0.273	0.366	6.58632e-32	Artery		Gng2	1.88997e-21	1.32686	0.025	0.008	3.70244e-18	aCap		Trim16	2.56806e-10	-0.710314	0.096	0.134	5.03083e-07	aCap		Efhd1	6.74861e-44	0.167758	0.481	0.452	1.32205e-40	vCap-1		Hspa1a	1.51197e-56	-0.394825	0.916	0.902	2.96195e-53	vCap-1		Fam110d	3.67307e-30
Cda	3.96643e-35	1.57167	0.047	0.02	7.77024e-32	Artery		Erf	4.02623e-35	-0.620054	0.182	0.257	7.88739e-32	Artery		Rhbdf2	2.33595e-21	0.698683	0.155	0.103	4.57613e-18	aCap		Dusp23	2.83136e-10	-0.416996	0.464	0.497	5.54663e-07	aCap		Nav3	1.79834e-43	0.242289	0.589	0.552	3.52294e-40	vCap-1		Irx3	1.62857e-56	-1.30882	0.361	0.3	3.19037e-53	vCap-1		Cbr3	4.33003e-30
Pgap1	4.82807e-35	0.767312	0.085	0.045	9.45818e-32	Artery		Adgrl4	8.95634e-35	-0.28462	0.704	0.759	1.75455e-31	Artery		Ipo11	2.68297e-21	0.535105	0.191	0.132	5.25593e-18	aCap		Fam110b	3.0467e-10	-0.777806	0.067	0.101	5.96849e-07	aCap		Sycp2	2.63127e-43	0.438363	0.591	0.552	5.15465e-40	vCap-1		Lpcat2	7.01039e-56	-0.887338	0.746	0.727	1.37334e-52	vCap-1		Tspyl2	5.45136e-30
Calm1	7.27635e-35	0.268912	0.893	0.904	1.42544e-31	Artery		Uhrf2	1.18664e-34	-0.872038	0.115	0.181	2.32462e-31	Artery		Slco3a1	6.43599e-21	0.50088	0.227	0.164	1.26081e-17	aCap		Basp1	3.07373e-10	-2.66426	0.004	0.019	6.02144e-07	aCap		Txnip	3.67247e-43	0.100366	0.998	0.996	7.19437e-40	vCap-1		Mt1e	7.10128e-56	-1.26788	0.839	0.786	1.39114e-52	vCap-1		Emilin2	9.30165e-30
Hmcn1	7.95794e-35	1.56541	0.068	0.033	1.55896e-31	Artery		Lama4	2.24845e-34	-0.940314	0.091	0.153	4.40471e-31	Artery		Sema6d	7.82324e-21	1.05081	0.107	0.065	1.53257e-17	aCap		Cbr3	3.53496e-10	-0.450977	0.165	0.21	6.92498e-07	aCap		Cfd	4.1198e-43	0.695623	0.415	0.368	8.07068e-40	vCap-1		Creb5	7.44498e-56	-1.44219	0.607	0.469	1.45847e-52	vCap-1		Hivep3	1.55552e-29
Il13ra2	1.05505e-33	3.38944	0.012	0.002	2.06683e-30	Artery		Bhlhe41	2.71746e-34	-2.0222	0.017	0.056	5.3235e-31	Artery		Mxra5	8.1576e-21	1.92727	0.017	0.004	1.59807e-17	aCap		Gnal	3.70671e-10	-1.2007	0.033	0.059	7.26144e-07	aCap		Plau	1.91111e-42	0.108377	0.422	0.389	3.74387e-39	vCap-1		Krt19	1.33575e-55	-3.79786	0.727	0.673	2.61674e-52	vCap-1		Id2	1.62247e-29
Tgfbr1	1.14716e-33	0.735681	0.158	0.103	2.24729e-30	Artery		Ly6e	3.19964e-34	-0.158319	0.641	0.721	6.2681e-31	Artery		Itga10	1.30214e-20	0.542354	0.207	0.147	2.5509e-17	aCap		Man1c1	5.84139e-10	-2.36505	0.006	0.022	1.14433e-06	aCap		Lama5	1.0924e-41	0.230342	0.765	0.713	2.14001e-38	vCap-1		Kcnk5	1.7524e-55	-0.118108	0.478	0.412	3.43295e-52	vCap-1		Rab3il1	3.41027e-29
Bcl2l11	1.25121e-33	0.856677	0.099	0.056	2.45112e-30	Artery		L1cam	3.8499e-34	-0.997862	0.049	0.1	7.54196e-31	Artery		Sqstm1	2.5379e-20	0.336375	0.735	0.688	4.97175e-17	aCap		Nampt	6.17495e-10	-0.388353	0.415	0.452	1.20967e-06	aCap		Ankrd65	4.00009e-41	0.42498	0.456	0.43	7.83617e-38	vCap-1		Pyroxd2	2.38939e-55	-0.112473	0.618	0.557	4.68081e-52	vCap-1		Med24	5.94019e-29
Cep85l	1.54251e-33	0.817347	0.193	0.134	3.02178e-30	Artery		Tnfaip8l3	2.08667e-33	-2.95917	0.005	0.036	4.08779e-30	Artery		Arhgdib	2.5419e-20	0.444346	0.34	0.268	4.97959e-17	aCap		Adamts1	7.41557e-10	-0.399213	0.32	0.369	1.45271e-06	aCap		Wnk3	4.03775e-41	0.118111	0.585	0.526	7.90995e-38	vCap-1		Kcnj15	5.69667e-55	-0.331607	0.4	0.331	1.11598e-51	vCap-1		Gch1	7.39669e-29
Rcan1	1.61777e-33	0.526483	0.513	0.443	3.16921e-30	Artery		Ackr3	8.13693e-33	-1.2675	0.051	0.102	1.59402e-29	Artery		Sav1	2.5615e-20	0.384744	0.427	0.355	5.01798e-17	aCap		Vegfa	7.77295e-10	-1.05092	0.026	0.05	1.52272e-06	aCap		Ppm1f	3.97019e-40	0.204023	0.693	0.648	7.7776e-37	vCap-1		Fzd10	6.68584e-55	-0.828696	0.537	0.596	1.30976e-51	vCap-1		Sox4	8.94116e-29
Scgb3a1	4.36098e-33	1.71909	0.028	0.009	8.54315e-30	Artery		Tuba1b	1.09109e-32	-0.26545	0.755	0.808	2.13745e-29	Artery		Tmem2	2.91523e-20	0.617813	0.155	0.104	5.71094e-17	aCap		Lmo2	7.93715e-10	-0.318562	0.437	0.482	1.55489e-06	aCap		Lat	8.48441e-40	0.347865	0.476	0.433	1.6621e-36	vCap-1		Odc1	7.89261e-55	-0.114061	0.809	0.731	1.54616e-51	vCap-1		Mlkl	1.23695e-28
Emcn	9.21295e-33	0.377993	0.791	0.771	1.80482e-29	Artery		Ivns1abp	1.26485e-32	-1.00466	0.198	0.264	2.47784e-29	Artery		Tgfb1	5.82353e-20	0.378542	0.243	0.178	1.14083e-16	aCap		Slc25a25	8.44682e-10	-0.582189	0.128	0.168	1.65473e-06	aCap		Plxnb2	1.0925e-39	0.304296	0.616	0.573	2.1402e-36	vCap-1		Hpgd	9.20422e-55	-2.30434	0.342	0.313	1.80311e-51	vCap-1		Egot	3.13168e-28
Ppp1r2	9.51486e-33	0.482988	0.417	0.348	1.86396e-29	Artery		Atoh8	1.31036e-32	-1.09034	0.069	0.124	2.567e-29	Artery		Ppfibp1	5.99519e-20	0.322808	0.454	0.375	1.17446e-16	aCap		Pfkfb3	1.0921e-09	-0.523164	0.114	0.153	2.13942e-06	aCap		Il16	1.91308e-39	0.245666	0.524	0.475	3.74772e-36	vCap-1		Pls3	1.19457e-54	-0.481429	0.772	0.751	2.34016e-51	vCap-1		Ankrd65	2.91009e-27
Rnf19b	1.13791e-32	0.680013	0.203	0.143	2.22916e-29	Artery		Ch25h	1.76915e-32	-1.9731	0.015	0.051	3.46577e-29	Artery		Gpx3	1.16677e-19	0.307454	0.277	0.21	2.28571e-16	aCap		Tsc22d3	1.50756e-09	-0.327183	0.408	0.449	2.95331e-06	aCap		Nop9	2.69765e-39	0.324743	0.596	0.545	5.2847e-36	vCap-1		Tubgcp6	2.93493e-54	-0.134247	0.516	0.452	5.74952e-51	vCap-1		Epha2	5.06384e-26
Fchsd2	5.16418e-32	0.650133	0.168	0.112	1.01166e-28	Artery		Ubd	1.87643e-32	-3.28305	0.004	0.033	3.67592e-29	Artery		Cd34	1.55224e-19	0.252453	0.712	0.67	3.04084e-16	aCap		Irf1	1.55267e-09	-0.45322	0.464	0.488	3.04168e-06	aCap		Tm4sf18	2.98269e-39	0.132387	0.767	0.708	5.8431e-36	vCap-1		Slc4a7	3.69567e-54	-0.154808	0.498	0.422	7.23982e-51	vCap-1		Zfp36l2	5.313e-26
Arsj	5.73255e-32	2.14073	0.017	0.004	1.12301e-28	Artery		Mdfic	1.97695e-32	-0.565618	0.116	0.181	3.87285e-29	Artery		Gpr4	1.58465e-19	0.721187	0.123	0.078	3.10433e-16	aCap		Cx3cl1	1.63291e-09	-0.317365	0.301	0.245	3.19886e-06	aCap		Dennd4b	1.88821e-38	0.166199	0.342	0.306	3.699e-35	vCap-1		Nebl	6.16952e-54	-2.35328	0.663	0.632	1.20861e-50	vCap-1		Lrrc8b	5.32628e-26
Sgce	2.00343e-31	1.43933	0.034	0.013	3.92471e-28	Artery		Stab1	2.44062e-32	-1.11034	0.058	0.111	4.78118e-29	Artery		Aoc3	1.64828e-19	0.523036	0.16	0.108	3.22898e-16	aCap		Cldn10	1.99946e-09	-3.34881	0.003	0.017	3.91694e-06	aCap		Inmt	9.7169e-38	0.51772	0.526	0.522	1.90354e-34	vCap-1		Enpp2	6.80542e-54	-0.737837	0.836	0.808	1.33318e-50	vCap-1		Kcnj15	7.70595e-26
Evl	4.42548e-31	0.827915	0.209	0.153	8.66952e-28	Artery		Hopx	4.61314e-32	-1.86924	0.016	0.053	9.03714e-29	Artery		Tshz1	2.90076e-19	0.381851	0.302	0.233	5.68258e-16	aCap		Dsc2	2.41564e-09	-1.03232	0.011	0.029	4.73224e-06	aCap		Cd274	9.86019e-38	0.108634	0.478	0.453	1.93161e-34	vCap-1		Tmem178a	8.87263e-54	-3.82863	0.755	0.68	1.73815e-50	vCap-1		Nfatc2	3.33203e-25
Lurap1l	6.38794e-31	2.58499	0.018	0.004	1.2514e-27	Artery		Stard9	7.49097e-32	-0.729233	0.128	0.194	1.46748e-28	Artery		Lipe	3.7243e-19	0.674447	0.056	0.028	7.2959e-16	aCap		Ntrk2	2.59372e-09	-3.88837	0.002	0.015	5.0811e-06	aCap		Vdr	1.77371e-37	0.583608	0.548	0.497	3.4747e-34	vCap-1		Itga10	3.21496e-53	-0.231947	0.493	0.414	6.29812e-50	vCap-1		B3gnt5	5.7559e-25
Nabp1	7.48097e-31	0.918594	0.124	0.078	1.46552e-27	Artery		Sema6d	1.90189e-31	-0.953762	0.031	0.075	3.72581e-28	Artery		Adgrg1	4.26268e-19	0.280898	0.283	0.215	8.35059e-16	aCap		Stxbp6	2.63347e-09	-0.986671	0.016	0.036	5.15896e-06	aCap		Top1mt	2.61926e-37	0.415843	0.482	0.46	5.13112e-34	vCap-1		Ift80	9.85491e-53	-0.185133	0.68	0.593	1.93058e-49	vCap-1		Egr2	3.18172e-24
Pdgfb	1.02516e-30	0.588618	0.295	0.228	2.00828e-27	Artery		Plxnd1	1.93893e-31	-0.369455	0.272	0.358	3.79837e-28	Artery		Apcdd1	5.34171e-19	0.733314	0.147	0.098	1.04644e-15	aCap		C6orf141	2.96611e-09	-0.633797	0.081	0.115	5.8106e-06	aCap		Arl4a	3.06898e-37	0.209255	0.895	0.865	6.01213e-34	vCap-1		Mmp2	2.80925e-52	-2.30055	0.608	0.603	5.50332e-49	vCap-1		Slc10a6	1.13327e-23
Fgf12	1.61442e-30	1.5855	0.048	0.022	3.16265e-27	Artery		Oaf	2.06646e-31	-0.98655	0.05	0.099	4.04819e-28	Artery		Plpp2	5.68072e-19	0.567838	0.142	0.093	1.11285e-15	aCap		Tle4	3.30405e-09	-0.578844	0.151	0.191	6.47262e-06	aCap		Smad1	5.04282e-37	0.204572	0.799	0.755	9.87888e-34	vCap-1		Srf	1.0269e-51	-0.172357	0.591	0.5	2.01169e-48	vCap-1		Zfpm2	3.07048e-23
Arid5b	2.08556e-30	0.409189	0.619	0.566	4.08562e-27	Artery		Mall	3.13837e-31	-0.476713	0.184	0.256	6.14807e-28	Artery		Xaf1	6.12852e-19	0.328999	0.411	0.337	1.20058e-15	aCap		Ltbp2	3.42213e-09	-3.0242	0.002	0.014	6.70395e-06	aCap		Tshz2	7.68562e-37	0.237478	0.869	0.823	1.50561e-33	vCap-1		Syt1	1.14902e-51	-2.35084	0.778	0.697	2.25094e-48	vCap-1		Tubb2b	3.18918e-23
Ddit3	1.89735e-29	0.618863	0.26	0.199	3.71691e-26	Artery		Rev3l	3.41822e-31	-0.576918	0.197	0.269	6.69629e-28	Artery		Rgs16	1.14464e-18	0.213847	0.491	0.408	2.24236e-15	aCap		Tnfrsf1b	3.77875e-09	-0.372091	0.274	0.32	7.40258e-06	aCap		Echdc2	2.11888e-36	0.270138	0.56	0.504	4.15088e-33	vCap-1		Tnfrsf25	1.2847e-51	-0.356671	0.564	0.493	2.51673e-48	vCap-1		Tacstd2	4.10976e-22
Bcl6b	2.4648e-29	0.644619	0.312	0.251	4.82854e-26	Artery		Rassf9	5.60489e-31	-0.759952	0.069	0.123	1.098e-27	Artery		Bcl6b	3.88194e-18	0.218464	0.326	0.254	7.60473e-15	aCap		Cd44	3.8275e-09	-1.15471	0.034	0.058	7.49808e-06	aCap		Ppp1r3c	2.40721e-36	0.311759	0.455	0.419	4.71573e-33	vCap-1		Fn1	1.56072e-51	-2.20842	0.778	0.724	3.05746e-48	vCap-1		Foxj2	5.96782e-22
Slc14a1	2.94229e-29	0.835573	0.054	0.026	5.76394e-26	Artery		Map3k8	7.80224e-31	-0.605539	0.222	0.292	1.52846e-27	Artery		Apln	3.89736e-18	1.28333	0.021	0.007	7.63493e-15	aCap		Gch1	4.20148e-09	-0.906072	0.047	0.075	8.23069e-06	aCap		Timp1	5.68238e-36	0.181089	0.953	0.926	1.11318e-32	vCap-1		Egot	1.62657e-51	-0.622605	0.65	0.544	3.18646e-48	vCap-1		Nav2	5.54512e-21
Timp3	3.03121e-29	0.588844	0.625	0.647	5.93815e-26	Artery		Camkk1	7.80873e-31	-1.66529	0.014	0.049	1.52973e-27	Artery		Slc9b2	4.36575e-18	0.636889	0.164	0.114	8.55251e-15	aCap		Fn1	4.83783e-09	-1.24314	0.063	0.093	9.4773e-06	aCap		Agpat2	1.47779e-35	0.216364	0.723	0.678	2.895e-32	vCap-1		Runx3	3.18651e-51	-0.295556	0.466	0.391	6.24236e-48	vCap-1		Slc25a44	9.61669e-21
Gata2	1.27951e-28	0.650267	0.341	0.279	2.50656e-25	Artery		Inmt	9.53694e-31	-2.41313	0.005	0.034	1.86829e-27	Artery		Piezo2	6.97489e-18	1.99779	0.024	0.009	1.36638e-14	aCap		Ddit4l	6.05729e-09	-0.945089	0.052	0.08	1.18662e-05	aCap		Tmc8	1.59452e-35	0.227458	0.585	0.542	3.12367e-32	vCap-1		Pllp	5.78143e-51	-1.72561	0.663	0.635	1.13258e-47	vCap-1		Cadm3	1.97702e-20
Degs2	1.28215e-28	1.60644	0.024	0.007	2.51173e-25	Artery		Sesn3	9.55092e-31	-1.10634	0.059	0.11	1.87102e-27	Artery		Itsn2	1.22114e-17	0.190888	0.287	0.219	2.39221e-14	aCap		Mafb	6.35804e-09	-1.56838	0.02	0.04	1.24554e-05	aCap		Egfl7	2.79365e-35	0.106667	0.977	0.965	5.47275e-32	vCap-1		Ripk2	6.43301e-51	-0.314873	0.483	0.411	1.26023e-47	vCap-1		Mob3c	3.36383e-20
Pdk3	3.95034e-28	1.0459	0.073	0.04	7.73872e-25	Artery		C1orf54	1.02578e-30	-0.690877	0.097	0.157	2.0095e-27	Artery		Chmp7	2.59249e-17	0.492916	0.115	0.075	5.07869e-14	aCap		Cdkn1a	7.00751e-09	-0.369532	0.516	0.531	1.37277e-05	aCap		Aoc3	3.80169e-35	0.493237	0.446	0.405	7.4475e-32	vCap-1		Glipr2	8.2871e-51	-1.99036	0.691	0.674	1.62344e-47	vCap-1		Ccdc71l	1.62965e-19
Adamts9	6.20363e-28	0.519424	0.399	0.331	1.21529e-24	Artery		Msc	1.29513e-30	-3.02087	0.004	0.032	2.53715e-27	Artery		Egfl7	2.72919e-17	0.156545	0.829	0.768	5.34648e-14	aCap		Sell	7.39694e-09	-2.41631	0.002	0.015	1.44906e-05	aCap		Athl1	5.97423e-35	0.541835	0.318	0.284	1.17035e-31	vCap-1		Znf764	1.3034e-50	-0.309925	0.526	0.455	2.55336e-47	vCap-1		Msc	2.50537e-19
Cxcl2	1.01686e-27	1.20098	0.222	0.169	1.99203e-24	Artery		Frmd3	2.09077e-30	-0.512986	0.054	0.104	4.09582e-27	Artery		Calm1	2.99051e-17	0.15866	0.939	0.899	5.85842e-14	aCap		Gadd45a	7.56235e-09	-0.403153	0.362	0.401	1.48146e-05	aCap		Rapgef3	1.93096e-34	0.25765	0.712	0.661	3.78275e-31	vCap-1		Rtel1	3.40708e-50	-0.690188	0.451	0.392	6.67446e-47	vCap-1		Znf827	9.95498e-19
Ramp2	1.1735e-27	0.426658	0.746	0.797	2.29889e-24	Artery		Linc01013	2.15978e-30	-1.2596	0.04	0.085	4.231e-27	Artery		Serinc5	4.4707e-17	0.620726	0.108	0.069	8.7581e-14	aCap		Egr2	9.26589e-09	-1.85761	0.012	0.029	1.81519e-05	aCap		Dtna	5.32588e-34	0.181071	0.37	0.336	1.04334e-30	vCap-1		Crnde	3.57322e-50	-0.16468	0.752	0.67	6.99994e-47	vCap-1		Cdkl1	1.09576e-18
Map4k2	1.34909e-27	1.44651	0.03	0.011	2.64286e-24	Artery		Cited2	2.89017e-30	-0.883094	0.079	0.133	5.66184e-27	Artery		Arl15	1.05925e-16	0.381096	0.197	0.142	2.07507e-13	aCap		Aldh1a1	9.7992e-09	-1.37886	0.009	0.024	1.91966e-05	aCap		Ada	9.05699e-34	0.10809	0.384	0.348	1.77426e-30	vCap-1		Usp54	4.10496e-50	-1.77821	0.549	0.441	8.04162e-47	vCap-1		Znf503	1.53301e-18
Pdgfd	1.90111e-27	0.842157	0.078	0.044	3.72427e-24	Artery		Nrgn	3.60101e-30	-0.698113	0.104	0.163	7.05438e-27	Artery		Tnfrsf4	1.31693e-16	0.58605	0.125	0.083	2.57986e-13	aCap		Crhbp	9.82487e-09	-0.785477	0.023	0.044	1.92469e-05	aCap		Npas3	3.25841e-33	0.221962	0.613	0.569	6.38322e-30	vCap-1		Amd1	4.70635e-50	-0.737842	0.657	0.661	9.21973e-47	vCap-1		Srgap1	1.63948e-18
Smtn	3.80366e-27	0.626226	0.187	0.135	7.45138e-24	Artery		Gjc2	3.95367e-30	-1.80571	0.016	0.05	7.74523e-27	Artery		Col12a1	1.40244e-16	1.25562	0.019	0.006	2.74738e-13	aCap		Cdo1	1.08092e-08	-4.03081	0.002	0.013	2.11752e-05	aCap		Trib3	7.46853e-33	0.28239	0.498	0.46	1.46309e-29	vCap-1		Dpp4	4.88919e-50	-0.76135	0.76	0.682	9.57792e-47	vCap-1		Sesn2	1.89961e-18
Fabp4	4.35541e-27	0.450075	0.167	0.115	8.53224e-24	Artery		Myh10	4.56302e-30	-0.98144	0.052	0.1	8.93895e-27	Artery		Kalrn	1.50152e-16	0.823038	0.091	0.056	2.94148e-13	aCap		Homer3	1.23491e-08	-0.736897	0.062	0.091	2.41918e-05	aCap		Atoh8	1.31736e-32	0.193607	0.671	0.626	2.58071e-29	vCap-1		Adamts10	5.52497e-50	-0.284991	0.606	0.527	1.08234e-46	vCap-1		Fhl2	3.22569e-18
Ppap2a	1.04863e-26	1.29214	0.046	0.021	2.05426e-23	Artery		Pcdh17	6.08656e-30	-1.0557	0.058	0.108	1.19236e-26	Artery		Slc10a6	1.92078e-16	0.754185	0.074	0.043	3.76281e-13	aCap		Ccl21	1.40194e-08	-0.282917	0.37	0.411	2.74639e-05	aCap		Mboat1	7.25484e-32	0.353272	0.439	0.417	1.42122e-28	vCap-1		Glipr1	7.75252e-50	-0.299253	0.638	0.572	1.51872e-46	vCap-1		Lef1	4.01135e-18
Cxcl8	1.27229e-26	3.90332	0.13	0.088	2.49242e-23	Artery		C2orf40	7.38511e-30	-1.82668	0.011	0.043	1.44674e-26	Artery		Spen	3.95663e-16	0.257165	0.331	0.266	7.75104e-13	aCap		Myef2	1.54477e-08	-1.11457	0.025	0.046	3.0262e-05	aCap		Flrt2	4.18664e-31	0.441567	0.603	0.603	8.20162e-28	vCap-1		Timp3	1.29825e-49	-0.201656	0.962	0.955	2.54328e-46	vCap-1		Ndrg1	4.57699e-18
Fam214a	1.37676e-26	0.516815	0.214	0.156	2.69708e-23	Artery		Rbp7	9.48271e-30	-0.400772	0.296	0.384	1.85766e-26	Artery		Timp3	4.45093e-16	0.257968	0.67	0.641	8.71937e-13	aCap		Tspan12	1.64468e-08	-0.531342	0.168	0.206	3.22194e-05	aCap		Cdc25b	4.44728e-31	0.422435	0.569	0.567	8.71222e-28	vCap-1		Hapln3	1.40751e-49	-0.134392	0.598	0.51	2.75732e-46	vCap-1		Ca8	5.46667e-18
Dgkd	2.04133e-26	0.634133	0.151	0.104	3.99897e-23	Artery		Cdk6	1.19071e-29	-0.597488	0.083	0.139	2.33261e-26	Artery		Myo10	5.5688e-16	0.403829	0.26	0.202	1.09093e-12	aCap		Plce1	1.71944e-08	-1.40485	0.012	0.029	3.36839e-05	aCap		Vamp8	7.8903e-31	0.262958	0.551	0.524	1.54571e-27	vCap-1		Mal	1.44119e-49	-1.58842	0.453	0.386	2.82329e-46	vCap-1		Trib3	7.71273e-18
Smim3	2.17657e-26	1.13621	0.044	0.02	4.26391e-23	Artery		Rhoj	1.226e-29	-0.500526	0.313	0.383	2.40173e-26	Artery		Arid5b	8.9435e-16	0.182157	0.646	0.567	1.75203e-12	aCap		Hspa5	2.05854e-08	-0.133958	0.55	0.484	4.03269e-05	aCap		Edil3	7.58178e-30	0.346218	0.429	0.401	1.48527e-26	vCap-1		Slc26a4	1.64035e-49	-0.916828	0.63	0.644	3.21345e-46	vCap-1		Ddit4l	1.11108e-17
Hmga1	4.86557e-26	0.595785	0.243	0.186	9.53165e-23	Artery		Ryr3	1.80725e-29	-1.42271	0.052	0.099	3.5404e-26	Artery		Hs3st1	9.61083e-16	0.803158	0.055	0.029	1.88276e-12	aCap		Mpzl2	2.0616e-08	-0.846577	0.051	0.078	4.03867e-05	aCap		Robo1	8.65356e-30	0.576774	0.427	0.415	1.69523e-26	vCap-1		Fam129a	1.67373e-49	-0.255541	0.718	0.606	3.27883e-46	vCap-1		Hla-Drb1	1.64391e-17
Ifi44	9.76185e-26	0.608609	0.24	0.182	1.91235e-22	Artery		Pim1	3.16084e-29	-0.7839	0.158	0.221	6.19209e-26	Artery		Lrrc17	1.08787e-15	1.80977	0.014	0.004	2.13114e-12	aCap		Nuak2	2.35794e-08	-0.783296	0.047	0.074	4.61921e-05	aCap		Marcksl1	1.294e-29	0.221046	0.634	0.595	2.53494e-26	vCap-1		Nedd9	3.35799e-49	-0.502649	0.699	0.7	6.5783e-46	vCap-1		Ddit4	6.58207e-17
Tmem38b	1.48531e-25	0.88034	0.077	0.044	2.90971e-22	Artery		Cdkl1	5.37175e-29	-2.23997	0.01	0.04	1.05233e-25	Artery		Zbtb33	1.13206e-15	0.695481	0.088	0.054	2.2177e-12	aCap		Thsd4	2.50497e-08	-1.95051	0.013	0.03	4.90723e-05	aCap		C1orf54	2.93214e-29	0.107465	0.528	0.485	5.74405e-26	vCap-1		Cdkn2c	7.86153e-49	-0.190273	0.618	0.546	1.54007e-45	vCap-1		Rarres3	1.01982e-16
Bmp6	1.60442e-25	0.74613	0.113	0.072	3.14306e-22	Artery		Krt7	7.50112e-29	-1.45215	0.021	0.056	1.46947e-25	Artery		Prkd1	1.1842e-15	0.65596	0.067	0.038	2.31984e-12	aCap		Tmtc1	2.65253e-08	-0.647015	0.139	0.175	5.19631e-05	aCap		Nqo1	1.10002e-28	0.279076	0.559	0.534	2.15494e-25	vCap-1		Kmt2e	1.05451e-48	-0.274866	0.785	0.782	2.06579e-45	vCap-1		Serpine1	7.35285e-16
Fam129a	1.78656e-25	0.652427	0.114	0.073	3.49988e-22	Artery		Scn9a	1.12588e-28	-3.93747	0.003	0.029	2.20559e-25	Artery		Nav3	1.51364e-15	0.538357	0.099	0.062	2.96523e-12	aCap		Pdgfa	2.82495e-08	-0.598614	0.1	0.134	5.53408e-05	aCap		Pdgfra	2.14427e-28	0.56592	0.325	0.304	4.20063e-25	vCap-1		Psd3	1.064e-48	-0.79249	0.486	0.414	2.08437e-45	vCap-1		Mt1g	1.88293e-15
F3	2.57296e-25	1.42358	0.095	0.059	5.04043e-22	Artery		Baalc	3.46789e-28	-1.09575	0.047	0.092	6.79359e-25	Artery		Phldb1	1.74576e-15	0.506045	0.151	0.107	3.41994e-12	aCap		Tifa	4.52279e-08	-0.470407	0.169	0.208	8.86015e-05	aCap		Serpinf1	3.27089e-28	0.725238	0.367	0.344	6.40766e-25	vCap-1		Fam189a2	1.5153e-48	-0.327628	0.671	0.599	2.96848e-45	vCap-1		Zfand2a	2.43314e-15
Fbln2	2.85597e-25	0.331457	0.262	0.197	5.59484e-22	Artery		Reep1	4.55318e-28	-2.44286	0.01	0.039	8.91967e-25	Artery		Slc12a7	1.80162e-15	0.262596	0.193	0.141	3.52938e-12	aCap		Hilpda	4.95724e-08	-1.01595	0.129	0.161	9.71123e-05	aCap		Znf467	4.3787e-28	0.287936	0.568	0.563	8.57788e-25	vCap-1		Gabre	2.05931e-48	-0.294108	0.462	0.397	4.03418e-45	vCap-1		Il1rap	5.09205e-15
Rapgef5	5.76495e-25	0.561475	0.231	0.177	1.12935e-21	Artery		Layn	4.84002e-28	-0.675408	0.091	0.146	9.4816e-25	Artery		Irf2bpl	1.96313e-15	0.263811	0.233	0.176	3.84577e-12	aCap		Pim1	5.05961e-08	-0.559325	0.178	0.215	9.91177e-05	aCap		Ccdc28b	2.74492e-27	0.155479	0.559	0.534	5.3773e-24	vCap-1		Fam162b	2.3631e-48	-0.313169	0.735	0.663	4.62931e-45	vCap-1		Tfrc	6.66501e-15
Fam90a1	9.72985e-25	2.40458	0.012	0.003	1.90608e-21	Artery		Gypc	5.32285e-28	-0.541437	0.156	0.222	1.04275e-24	Artery		Cd320	2.0183e-15	0.198812	0.541	0.467	3.95385e-12	aCap		Rhob	5.10716e-08	-0.485064	0.515	0.532	0.000100049	aCap		Dcn	1.65715e-26	0.515254	0.332	0.303	3.24636e-23	vCap-1		Pdgfa	2.86015e-48	-0.174884	0.531	0.454	5.60304e-45	vCap-1		Camk2n1	1.15647e-14
Gbe1	1.09538e-24	0.3046	0.371	0.304	2.14585e-21	Artery		Tagap	5.72082e-28	-2.74382	0.004	0.03	1.12071e-24	Artery		Znf503	2.97355e-15	0.70252	0.088	0.054	5.82518e-12	aCap		Arap2	5.17247e-08	-1.38165	0.031	0.052	0.000101329	aCap		Pag1	1.97408e-26	0.14692	0.401	0.372	3.86723e-23	vCap-1		Msmp	3.03504e-48	-0.46505	0.729	0.613	5.94565e-45	vCap-1		Plpp3	1.358e-14
Lama2	1.62579e-24	2.2378	0.018	0.005	3.18492e-21	Artery		Nuak2	6.83207e-27	-1.39499	0.037	0.077	1.3384e-23	Artery		Ramp2	3.33154e-15	0.11652	0.857	0.783	6.52649e-12	aCap		Fgf18	5.92691e-08	-2.41943	0.005	0.017	0.000116108	aCap		Linc01355	2.15382e-26	0.247524	0.344	0.32	4.21934e-23	vCap-1		Tnc	3.17179e-48	-0.80477	0.377	0.317	6.21354e-45	vCap-1		Cks2	2.19378e-14
Gch1	1.92851e-24	1.07412	0.105	0.067	3.77794e-21	Artery		Jam2	8.10723e-27	-0.195588	0.525	0.608	1.58821e-23	Artery		Dhrs3	4.28302e-15	0.49301	0.196	0.145	8.39044e-12	aCap		Man1a1	6.56105e-08	-0.744619	0.122	0.155	0.000128531	aCap		Col17a1	1.48483e-25	0.476486	0.572	0.567	2.90878e-22	vCap-1		Ndrg4	3.40674e-48	-1.74937	0.806	0.667	6.6738e-45	vCap-1		Taf4b	2.77259e-14
Dll4	2.31312e-24	0.585972	0.265	0.21	4.53141e-21	Artery		Ppp1r3c	8.81597e-27	-2.01531	0.008	0.035	1.72705e-23	Artery		Pde4b	6.38387e-15	0.594921	0.126	0.086	1.2506e-11	aCap		Cebpb	7.38454e-08	-0.800374	0.028	0.048	0.000144663	aCap		Ctsw	2.04586e-25	2.06297	0.252	0.184	4.00783e-22	vCap-1		Dennd3	5.23492e-48	-0.324187	0.552	0.468	1.02552e-44	vCap-1		Gem	3.10245e-14
Prkd1	3.41763e-24	1.19377	0.065	0.036	6.69513e-21	Artery		Tmod1	9.3107e-27	-1.33896	0.027	0.064	1.82397e-23	Artery		Scnn1b	1.02479e-14	0.915182	0.046	0.024	2.00756e-11	aCap		Serpinb9	8.06367e-08	-0.704022	0.08	0.11	0.000157967	aCap		Cst7	2.74247e-25	0.502306	0.467	0.466	5.37249e-22	vCap-1		Tacc3	8.87786e-48	-0.444751	0.593	0.507	1.73917e-44	vCap-1		Zdhhc14	3.15758e-14
Ndrg1	5.35196e-24	0.306313	0.689	0.657	1.04845e-20	Artery		Csf3	9.45581e-27	-1.19766	0.126	0.181	1.85239e-23	Artery		Arrdc3	1.04786e-14	0.120009	0.419	0.344	2.05275e-11	aCap		Cd82	8.39971e-08	-0.873936	0.028	0.048	0.00016455	aCap		Clec2b	3.27899e-25	0.235347	0.823	0.774	6.42355e-22	vCap-1		Acap1	1.7482e-47	-0.460016	0.539	0.465	3.42472e-44	vCap-1		Kank1	3.78745e-14
Hecw2	8.24987e-24	0.991737	0.072	0.041	1.61615e-20	Artery		Cpe	1.11092e-26	-2.56559	0.013	0.043	2.17628e-23	Artery		Cubn	1.54683e-14	0.835114	0.05	0.026	3.03024e-11	aCap		Gypc	1.20531e-07	-0.351362	0.176	0.215	0.000236121	aCap		Arhgdib	7.96692e-25	0.158009	0.852	0.795	1.56072e-21	vCap-1		Nabp1	2.3264e-47	-0.547925	0.453	0.391	4.55742e-44	vCap-1		Chmp1b	4.85459e-14
Hmgb3	1.90596e-23	0.948355	0.082	0.049	3.73377e-20	Artery		Crtac1	1.18106e-26	-3.13604	0.006	0.032	2.3137e-23	Artery		Kynu	1.58845e-14	1.10205	0.04	0.02	3.11178e-11	aCap		Parm1	1.29787e-07	-2.00832	0.004	0.016	0.000254253	aCap		Pcsk6	4.31416e-24	0.592414	0.534	0.549	8.45145e-21	vCap-1		Sulf1	2.55987e-47	-2.02107	0.81	0.782	5.01478e-44	vCap-1		Otud1	9.18627e-14
Ctnnb1	3.92339e-23	0.384377	0.444	0.388	7.68592e-20	Artery		Plin2	1.2003e-26	-0.467453	0.205	0.271	2.35138e-23	Artery		Ppap2b	1.6656e-14	1.32903	0.037	0.018	3.26292e-11	aCap		Pdk4	1.36436e-07	-0.630285	0.21	0.246	0.000267278	aCap		Bicc1	8.1427e-24	0.879076	0.475	0.454	1.59516e-20	vCap-1		Smg7	2.72162e-47	-0.157528	0.549	0.475	5.33165e-44	vCap-1		Dnaja4	9.40869e-14
Fth1	4.70174e-23	0.477237	0.959	0.978	9.21072e-20	Artery		Sh3rf3	2.90125e-26	-2.49525	0.008	0.035	5.68355e-23	Artery		Arrdc2	1.89713e-14	0.284836	0.315	0.255	3.71649e-11	aCap		Irf6	1.42563e-07	-2.7116	0.006	0.019	0.000279281	aCap		Znf320	1.27028e-22	0.637505	0.325	0.29	2.48847e-19	vCap-1		Fxyd1	5.39952e-47	-0.41307	0.657	0.596	1.05777e-43	vCap-1		Gprc5a	1.1989e-13
Rassf3	9.16447e-23	0.459805	0.231	0.176	1.79532e-19	Artery		Slc8a1	4.91886e-26	-1.46788	0.026	0.062	9.63604e-23	Artery		Cadm1	2.85475e-14	0.825148	0.053	0.029	5.59245e-11	aCap		Cd52	1.5315e-07	-1.06189	0.026	0.046	0.00030002	aCap		Spp1	2.04117e-22	1.42753	0.536	0.467	3.99865e-19	vCap-1		Bcl6	5.91372e-47	-0.592098	0.62	0.509	1.1585e-43	vCap-1		Scd	1.60219e-13
Ddit4l	1.03092e-22	1.29196	0.109	0.072	2.01957e-19	Artery		Crhbp	6.04825e-26	-0.863642	0.016	0.047	1.18485e-22	Artery		Nuak1	3.73141e-14	0.208808	0.49	0.422	7.30984e-11	aCap		Hspa1b	1.58414e-07	-0.35114	0.462	0.497	0.000310334	aCap		Axl	3.65864e-22	0.820528	0.346	0.342	7.16728e-19	vCap-1		Hmgn5	7.45764e-47	-0.19182	0.71	0.617	1.46095e-43	vCap-1		Ch25h	1.90044e-13
Herc5	2.37783e-22	0.553352	0.186	0.136	4.65817e-19	Artery		Shank3	7.60592e-26	-0.411323	0.155	0.22	1.49e-22	Artery		Cemip2	4.10533e-14	0.47147	0.142	0.1	8.04234e-11	aCap		Rbp5	1.78733e-07	-1.16514	0.011	0.026	0.000350137	aCap		Jam2	4.71946e-22	0.197526	0.894	0.851	9.24541e-19	vCap-1		Galnt15	8.39216e-47	-0.218237	0.694	0.591	1.64402e-43	vCap-1		Dgkd	1.9662e-13
Papss2	2.45288e-22	0.904955	0.032	0.014	4.80519e-19	Artery		Tspan15	8.51444e-26	-0.623087	0.158	0.218	1.66798e-22	Artery		Ppp1r10	4.34912e-14	0.252482	0.349	0.286	8.51992e-11	aCap		Acp5	2.48763e-07	-1.55841	0.007	0.02	0.000487327	aCap		Slc43a2	1.30366e-21	0.385362	0.492	0.485	2.55386e-18	vCap-1		Ccl5	2.65615e-46	-0.532213	0.715	0.66	5.20339e-43	vCap-1		Tgfb3	2.5078e-13
Cds1	3.45661e-22	1.50652	0.015	0.004	6.77149e-19	Artery		Serpini1	9.66027e-26	-1.09799	0.045	0.087	1.89245e-22	Artery		Dip2b	5.06155e-14	0.63401	0.106	0.07	9.91558e-11	aCap		Dcn	2.98045e-07	-1.09609	0.03	0.05	0.00058387	aCap		Serpinb1	2.32095e-21	0.14937	0.85	0.79	4.54674e-18	vCap-1		Lrg1	5.26646e-46	-0.712684	0.616	0.548	1.0317e-42	vCap-1		Miat	2.50901e-13
Dnaja4	5.00842e-22	0.886133	0.054	0.029	9.8115e-19	Artery		Rapgef3	1.1434e-25	-0.402686	0.263	0.337	2.23993e-22	Artery		Thbs1	5.1275e-14	0.674164	0.245	0.195	1.00448e-10	aCap		Gprc5a	3.56525e-07	-1.12382	0.017	0.034	0.000698433	aCap		Znf334	2.69226e-21	0.245523	0.441	0.448	5.27414e-18	vCap-1		Iqgap2	5.39578e-46	-0.927687	0.459	0.402	1.05703e-42	vCap-1		Tagap	4.4563e-13
Znf503	1.17381e-21	0.759337	0.085	0.052	2.29949e-18	Artery		Gpr146	2.37514e-25	-0.441595	0.154	0.216	4.65291e-22	Artery		Cd36	5.25089e-14	0.639596	0.062	0.035	1.02865e-10	aCap		Has2	3.65749e-07	-4.23103	0.001	0.01	0.000716503	aCap		Tnfsf10	9.85318e-21	0.227096	0.957	0.931	1.93024e-17	vCap-1		Lyz	6.65885e-46	-0.475473	0.445	0.389	1.30447e-42	vCap-1		Khdrbs3	5.29182e-13
Nfatc4	1.30566e-21	1.67851	0.023	0.008	2.55779e-18	Artery		Gnal	2.93772e-25	-1.53721	0.027	0.062	5.755e-22	Artery		Kitlg	6.08689e-14	0.533139	0.195	0.147	1.19242e-10	aCap		Cxcl11	4.41306e-07	-3.28335	0.005	0.016	0.000864519	aCap		C10orf10	9.87457e-21	0.173174	0.459	0.453	1.93443e-17	vCap-1		Fchsd2	1.55234e-45	-0.513364	0.58	0.483	3.04104e-42	vCap-1		Dusp4	1.07898e-12
H1f0	2.41614e-21	0.739621	0.18	0.134	4.73321e-18	Artery		Slco3a1	5.29243e-25	-0.593661	0.122	0.178	1.03679e-21	Artery		Pecam1	1.19005e-13	0.116018	0.892	0.813	2.33131e-10	aCap		Mir222hg	4.72475e-07	-0.646055	0.042	0.064	0.000925579	aCap		Lrmp	1.16639e-19	0.32088	0.588	0.596	2.28496e-16	vCap-1		Lgals1	1.6903e-45	-0.539829	0.832	0.781	3.3113e-42	vCap-1		Slamf1	1.49051e-12
Ifitm1	3.97343e-21	0.363258	0.522	0.467	7.78396e-18	Artery		Mlkl	5.43301e-25	-0.736616	0.072	0.119	1.06433e-21	Artery		Spock2	1.42646e-13	1.00121	0.037	0.018	2.79444e-10	aCap		Ppp1r14a	4.84732e-07	-1.20696	0.012	0.026	0.000949589	aCap		Gimap7	2.1756e-19	0.108604	0.969	0.959	4.26201e-16	vCap-1		Icam4	2.37403e-45	-1.05248	0.743	0.644	4.65072e-42	vCap-1		Basp1	1.9245e-12
Lss	5.17333e-21	0.907567	0.052	0.028	1.01345e-17	Artery		Tnfaip2	5.4492e-25	-0.638514	0.088	0.139	1.0675e-21	Artery		Glis2	3.4073e-13	0.935579	0.044	0.023	6.67489e-10	aCap		Etv1	4.97387e-07	-1.4896	0.014	0.03	0.000974381	aCap		Plat	3.75781e-19	0.100556	0.704	0.664	7.36155e-16	vCap-1		Sfmbt2	4.31987e-45	-0.219836	0.601	0.55	8.46262e-42	vCap-1		Cd52	6.97337e-12
Errfi1	5.3023e-21	0.581182	0.117	0.078	1.03872e-17	Artery		Mt1x	6.75036e-25	-0.829618	0.148	0.206	1.3224e-21	Artery		Ankrd28	4.98768e-13	0.28016	0.394	0.336	9.77087e-10	aCap		Hla-Dqa1	6.06923e-07	-0.41862	0.447	0.471	0.00118896	aCap		Clec7a	8.85634e-19	0.698434	0.465	0.455	1.73496e-15	vCap-1		C19orf33	4.81837e-45	-1.68342	0.632	0.612	9.43919e-42	vCap-1		Robo1	2.87784e-11
Itgb5	6.91669e-21	0.951556	0.051	0.027	1.35498e-17	Artery		Chst1	7.41823e-25	-1.72165	0.014	0.043	1.45323e-21	Artery		Ghr	5.99336e-13	0.737069	0.04	0.02	1.1741e-09	aCap		Lfng	9.44048e-07	-0.54142	0.148	0.179	0.00184939	aCap		Lmna	4.45859e-18	0.102579	0.99	0.986	8.73437e-15	vCap-1		Sell	5.07227e-45	-0.243639	0.534	0.546	9.93658e-42	vCap-1		Nabp1	9.63394e-11
Mafb	8.12321e-21	1.05255	0.061	0.034	1.59134e-17	Artery		Sema3e	9.88816e-25	-3.61555	0.004	0.026	1.93709e-21	Artery		Adgre5	6.94662e-13	1.27582	0.024	0.01	1.36084e-09	aCap		Bex1	1.01527e-06	-3.64648	0.001	0.01	0.00198891	aCap		Cygb	2.03736e-17	0.215512	0.593	0.581	3.99119e-14	vCap-1		C1qtnf2	8.38715e-45	-0.141989	0.516	0.48	1.64304e-41	vCap-1		Gas7	7.87623e-10
Mir155hg	8.37638e-21	1.02322	0.039	0.019	1.64093e-17	Artery		Ccnd1	1.46594e-24	-0.380758	0.157	0.219	2.87178e-21	Artery		Mkl2	7.59972e-13	0.154165	0.459	0.389	1.48878e-09	aCap		Npr3	1.11545e-06	-1.46653	0.011	0.024	0.00218517	aCap		Gas7	2.93023e-17	0.535479	0.521	0.543	5.74032e-14	vCap-1		Irf8	9.90074e-45	-0.108235	0.426	0.386	1.93955e-41	vCap-1		Cald1	4.63931e-09
Cited4	9.86439e-21	0.814689	0.126	0.088	1.93243e-17	Artery		Lef1	1.65254e-24	-1.27205	0.023	0.055	3.23734e-21	Artery		Dlc1	8.31416e-13	0.475312	0.287	0.237	1.62874e-09	aCap		Cp	1.38152e-06	-1.83562	0.009	0.021	0.0027064	aCap		Vprbp	7.37577e-17	0.189635	0.276	0.278	1.44491e-13	vCap-1		Slc12a2	1.23511e-44	-1.4007	0.654	0.631	2.41959e-41	vCap-1		Azin2	6.85093e-09
Egr3	1.59511e-20	1.00068	0.079	0.049	3.12482e-17	Artery		Lama5	1.79081e-24	-0.429891	0.18	0.244	3.5082e-21	Artery		Cds1	8.97051e-13	1.66154	0.015	0.005	1.75732e-09	aCap		Sema3g	1.39431e-06	-1.22171	0.044	0.065	0.00273146	aCap		F13a1	1.5547e-16	0.465791	0.342	0.292	3.04566e-13	vCap-1		Msx1	1.34105e-44	-1.15938	0.657	0.637	2.62712e-41	vCap-1		Psd3	1.68564e-08
Oas3	1.72502e-20	0.652585	0.135	0.095	3.37932e-17	Artery		Cbx4	2.85455e-24	-0.753713	0.074	0.121	5.59205e-21	Artery		Scarb1	9.05234e-13	0.2035	0.321	0.261	1.77335e-09	aCap		Klf10	1.42326e-06	-0.299537	0.388	0.417	0.00278817	aCap		Ndc80	1.84076e-16	0.452383	0.468	0.481	3.60606e-13	vCap-1		Nr6a1	1.45661e-44	-0.160948	0.394	0.355	2.8535e-41	vCap-1		Fam110b	2.61867e-08
Mob3c	5.03689e-20	0.774035	0.079	0.049	9.86726e-17	Artery		Irf8	3.04335e-24	-2.06443	0.014	0.042	5.96192e-21	Artery		Slc22a23	1.00697e-12	0.61918	0.088	0.057	1.97266e-09	aCap		Igf2	1.83348e-06	-0.936808	0.057	0.08	0.00359178	aCap		Gdf10	2.30051e-15	0.146521	0.574	0.575	4.50671e-12	vCap-1		Dtx1	1.62097e-44	-0.187328	0.743	0.658	3.17547e-41	vCap-1		Mir155hg	3.39541e-08
Nr4a2	5.94455e-20	0.705898	0.177	0.133	1.16454e-16	Artery		Arhgap26	3.17125e-24	-1.02584	0.099	0.149	6.21249e-21	Artery		Abl2	1.23245e-12	0.246598	0.279	0.225	2.41436e-09	aCap		Stab1	2.09876e-06	-0.670338	0.079	0.105	0.00411146	aCap		Ahnak	3.32351e-15	0.199032	0.974	0.962	6.51076e-12	vCap-1		Arhgap10	1.62389e-44	-0.242397	0.596	0.508	3.18121e-41	vCap-1		Rnf24	3.73842e-08
B4galt1	2.8238e-19	0.488283	0.231	0.183	5.53183e-16	Artery		Kiaa0040	3.30975e-24	-0.617789	0.098	0.15	6.48381e-21	Artery		Smim10l1	1.32219e-12	0.355007	0.24	0.191	2.59017e-09	aCap		Rnd1	2.16804e-06	-0.537385	0.303	0.329	0.00424719	aCap		Tnmd	5.91036e-14	0.562719	0.423	0.425	1.15784e-10	vCap-1		Plekhh2	1.86961e-44	-0.322025	0.376	0.339	3.66257e-41	vCap-1		Rbp4	1.85631e-07
Midn	5.98115e-19	0.491432	0.422	0.378	1.17171e-15	Artery		Piezo1	4.78857e-24	-0.442279	0.153	0.214	9.38081e-21	Artery		Aebp1	2.35837e-12	0.592365	0.072	0.045	4.62005e-09	aCap		Phlda1	2.27584e-06	-0.417266	0.255	0.29	0.00445837	aCap		Serpini1	6.92682e-14	0.20715	0.609	0.585	1.35696e-10	vCap-1		Cacng8	2.2594e-44	-0.32436	0.653	0.594	4.42616e-41	vCap-1		Actg1	3.64783e-07
Ca5b	7.02184e-19	0.58768	0.153	0.112	1.37558e-15	Artery		Mknk2	5.52223e-24	-0.566701	0.127	0.182	1.08181e-20	Artery		Lcorl	2.57719e-12	0.388621	0.158	0.117	5.04872e-09	aCap		Dmkn	2.49209e-06	-1.04357	0.028	0.046	0.004882	aCap		Omg	1.65739e-12	0.229934	0.618	0.564	3.24682e-09	vCap-1		Rmi1	3.07195e-44	-0.10469	0.636	0.576	6.01796e-41	vCap-1		Dtna	4.20082e-07
Fhl2	1.86988e-18	0.812813	0.12	0.085	3.66309e-15	Artery		Rbp5	5.56514e-24	-2.55081	0.005	0.028	1.09021e-20	Artery		Ppp1r2	6.31529e-12	0.191739	0.415	0.353	1.23716e-08	aCap		Lamc2	3.73968e-06	-1.05982	0.032	0.049	0.00732603	aCap		Cd320	1.1578e-11	0.169143	0.85	0.808	2.26813e-08	vCap-1		Dab2ip	3.70726e-44	-0.165919	0.627	0.535	7.26251e-41	vCap-1		Plin5	6.59525e-07
Ptpn6	2.94966e-18	1.51844	0.031	0.014	5.77839e-15	Artery		Serpinh1	7.47036e-24	-0.357264	0.355	0.419	1.46344e-20	Artery		Cachd1	6.67892e-12	0.447605	0.146	0.107	1.3084e-08	aCap		Arl6ip1	4.06219e-06	-0.393798	0.387	0.413	0.00795782	aCap		Slit3	4.14888e-11	0.272111	0.472	0.485	8.12766e-08	vCap-1		Gnai1	4.71387e-44	-0.482383	0.473	0.395	9.23447e-41	vCap-1		Tnfaip8l3	8.59226e-07
Egr2	7.96443e-18	1.19947	0.045	0.025	1.56023e-14	Artery		Mycn	9.75833e-24	-2.35232	0.006	0.029	1.91166e-20	Artery		Smyd2	6.7001e-12	0.793453	0.047	0.027	1.31255e-08	aCap		Uchl1	4.25428e-06	-1.95285	0.004	0.013	0.00833413	aCap		Eps8	1.09519e-10	0.114066	0.774	0.738	2.14548e-07	vCap-1		Tmem98	5.31216e-44	-1.71296	0.621	0.624	1.04065e-40	vCap-1		Lonrf3	9.10412e-07
Hif3a	1.90126e-17	0.474897	0.148	0.109	3.72457e-14	Artery		Map2k3	1.13183e-23	-0.462813	0.208	0.269	2.21726e-20	Artery		Lbh	7.35828e-12	0.399234	0.278	0.228	1.44149e-08	aCap		Gem	4.36288e-06	-1.82103	0.009	0.02	0.00854689	aCap		Lamc2	8.22314e-10	0.554849	0.459	0.468	1.61091e-06	vCap-1		Lrrn4cl	9.21094e-44	-0.494219	0.767	0.705	1.80442e-40	vCap-1		Lypd5	6.64831e-06
Cav1	2.09776e-17	0.196181	0.925	0.946	4.10952e-14	Artery		Dnajb4	1.37153e-23	-0.282755	0.35	0.419	2.68683e-20	Artery		Sdf2l1	9.51431e-12	0.289565	0.242	0.191	1.86385e-08	aCap		Dkk3	4.42843e-06	-0.785346	0.058	0.079	0.00867529	aCap		Fam167b	3.00933e-09	0.31981	0.419	0.425	5.89527e-06	vCap-1		Cd3eap	2.99246e-43	-0.135523	0.603	0.538	5.86222e-40	vCap-1		Bcl2	9.82659e-06
Gbp1	2.52971e-17	0.352158	0.321	0.271	4.9557e-14	Artery		Serpinb9	1.88324e-23	-0.921199	0.07	0.114	3.68927e-20	Artery		Rnf144b	1.01409e-11	0.27523	0.134	0.096	1.9866e-08	aCap		Klf6	5.0188e-06	-0.213654	0.8	0.783	0.00983183	aCap		Tacr1	3.9441e-09	0.11694	0.671	0.658	7.72649e-06	vCap-1		Tmem38b	9.00724e-43	-0.378496	0.477	0.411	1.76452e-39	vCap-1		Top2a	1.78954e-05
Vcam1	2.65548e-17	0.947948	0.062	0.038	5.20209e-14	Artery		Id3	2.76466e-23	-0.141999	0.747	0.82	5.41597e-20	Artery		Slco2a1	1.36661e-11	0.431624	0.208	0.164	2.67718e-08	aCap		Jag1	5.13126e-06	-0.572222	0.264	0.293	0.0100521	aCap		Col1a1	1.16592e-08	0.41141	0.37	0.372	2.28403e-05	vCap-1		Perp	9.91107e-43	-0.174755	0.869	0.837	1.94158e-39	vCap-1		Plce1	6.90438e-05
Fgfr1	5.14838e-17	0.375131	0.206	0.161	1.00857e-13	Artery		Efemp1	2.77976e-23	-1.103	0.056	0.097	5.44556e-20	Artery		Hist1h1c	1.47474e-11	0.522972	0.117	0.082	2.88901e-08	aCap		Serpine2	5.59152e-06	-0.347843	0.081	0.06	0.0109538	aCap		C3	2.45229e-08	0.118809	0.293	0.306	4.80404e-05	vCap-1		Ifi6	1.56282e-42	-0.485771	0.848	0.818	3.06156e-39	vCap-1		Tagln	7.4369e-05
Epsti1	7.08445e-17	0.640223	0.113	0.079	1.38784e-13	Artery		Col4a1	3.34132e-23	-0.561884	0.404	0.444	6.54564e-20	Artery		Osbpl1a	1.77702e-11	0.252231	0.42	0.363	3.48118e-08	aCap		Glul	5.67695e-06	-0.327133	0.554	0.569	0.0111211	aCap		Notch3	2.99039e-08	0.528337	0.485	0.496	5.85818e-05	vCap-1		Apold1	1.75985e-42	-0.936891	0.695	0.674	3.44755e-39	vCap-1		Gdf15	7.75924e-05
Armcx2	8.47769e-17	0.611523	0.055	0.033	1.66078e-13	Artery		Irf1	4.6195e-23	-0.334007	0.435	0.495	9.0496e-20	Artery		Thbd	1.81865e-11	0.264045	0.487	0.43	3.56274e-08	aCap		Bdkrb1	6.5518e-06	-0.831792	0.035	0.053	0.012835	aCap		Ca4	3.63274e-07	0.566198	0.517	0.524	0.000711653	vCap-1		Ptgfrn	2.28381e-42	-1.55477	0.594	0.634	4.47398e-39	vCap-1		Vdr	9.15421e-05
Fmo2	9.39819e-17	0.247146	0.033	0.017	1.8411e-13	Artery		Nktr	8.36851e-23	-0.29503	0.445	0.514	1.63939e-19	Artery		Fgfr1	1.87426e-11	0.366429	0.209	0.164	3.67168e-08	aCap		Agrn	7.20182e-06	-0.73144	0.092	0.117	0.0141084	aCap		Synpo2	8.22111e-07	0.10756	0.381	0.462	0.00161051	vCap-1		Fbln5	2.44824e-42	-3.73736	0.708	0.669	4.79611e-39	vCap-1		Il4i1	0.000405254
Sqstm1	1.10175e-16	0.264433	0.705	0.69	2.15834e-13	Artery		Snai2	1.39218e-22	-1.00234	0.046	0.085	2.72728e-19	Artery		Tmem70	2.05337e-11	0.280266	0.398	0.344	4.02256e-08	aCap		Tnfrsf12a	7.83558e-06	-0.427408	0.122	0.15	0.0153499	aCap		Sepn1	1.24733e-05	0.647227	0.307	0.324	0.0244352	vCap-1		Bche	4.70641e-42	-0.134397	0.415	0.358	9.21986e-39	vCap-1		Clec7a	0.000501382
Setbp1	1.22384e-16	1.05281	0.048	0.027	2.3975e-13	Artery		Scn3b	3.96438e-22	-1.05566	0.027	0.059	7.76623e-19	Artery		Linc00324	2.81955e-11	0.706232	0.063	0.039	5.5235e-08	aCap		Tgfb3	8.18298e-06	-1.45315	0.007	0.018	0.0160305	aCap		Zfp36l2	0.000215989	0.116557	0.965	0.947	0.423123	vCap-1		Glis3	5.90056e-42	-0.239198	0.573	0.501	1.15592e-38	vCap-1		Rp11-396f22.1	0.000556137
Kdm6b	1.44381e-16	0.383249	0.234	0.189	2.82842e-13	Artery		C12orf75	5.84429e-22	-1.16336	0.038	0.073	1.1449e-18	Artery		Stk4	3.08479e-11	0.270446	0.168	0.126	6.04311e-08	aCap		C10orf10	8.48592e-06	-0.32338	0.346	0.287	0.0166239	aCap		Osbpl7	0.000446696	0.104522	0.583	0.56	0.875078	vCap-1		Zswim6	2.49332e-41	-0.206501	0.518	0.447	4.88442e-38	vCap-1		Znf703	0.000648806
Ifit1	1.44639e-16	0.73728	0.224	0.182	2.83348e-13	Artery		Kcnk5	8.75921e-22	-0.782541	0.066	0.109	1.71593e-18	Artery		Ppm1f	4.28781e-11	0.150456	0.209	0.163	8.39983e-08	aCap		Ppp1r9a	9.14063e-06	-1.83247	0.005	0.014	0.0179065	aCap		Nova1	0.00206004	0.210613	0.371	0.397	1	vCap-1		Angptl2	4.87177e-41	-0.221695	0.688	0.589	9.54379e-38	vCap-1		Ccl5	0.000699073
Asns	1.5257e-16	0.839138	0.048	0.027	2.98885e-13	Artery		Ier5	9.25251e-22	-0.382333	0.237	0.297	1.81257e-18	Artery		Arhgef40	4.87731e-11	0.81256	0.031	0.015	9.55466e-08	aCap		Cd274	9.19883e-06	-1.47928	0.009	0.02	0.0180205	aCap		Fbln1	0.00632616	0.302817	0.349	0.378	1	vCap-1		Rnf152	8.90277e-41	-0.504595	0.644	0.54	1.74405e-37	vCap-1		Actb	0.0008046
Myzap	2.95467e-16	0.558804	0.123	0.088	5.78819e-13	Artery		Stox2	1.31133e-21	-0.690716	0.057	0.097	2.56889e-18	Artery		Nedd9	5.1419e-11	0.142388	0.519	0.454	1.0073e-07	aCap		Epha2	1.08421e-05	-0.780886	0.051	0.072	0.0212397	aCap		Chst1	0.00885758	0.126935	0.449	0.492	1	vCap-1		Pla2g4a	1.20865e-40	-1.47499	0.664	0.606	2.36774e-37	vCap-1		C10orf10	0.000916786
Oas2	4.72925e-16	0.594077	0.105	0.073	9.2646e-13	Artery		Sav1	1.61742e-21	-0.377767	0.31	0.37	3.16852e-18	Artery		Adm	5.58958e-11	0.249377	0.246	0.197	1.095e-07	aCap		C21orf91	1.11409e-05	-0.409996	0.17	0.2	0.021825	aCap		Rnase1	0.0207121	0.104894	0.982	0.969	1	vCap-1		Lepr	1.26932e-40	-0.666247	0.746	0.706	2.4866e-37	vCap-1		Fbxo32	0.000967651
Gnly	5.03544e-16	1.14264	0.02	0.008	9.86443e-13	Artery		Nt5e	1.68379e-21	-0.961994	0.046	0.083	3.29855e-18	Artery		Scgb3a1	6.71667e-11	1.37558	0.023	0.01	1.3158e-07	aCap		Nfil3	1.12662e-05	-0.413268	0.145	0.175	0.0220705	aCap		Abca8	0.0886329	0.694675	0.341	0.403	1	vCap-1		Kat2b	1.40611e-40	-0.158399	0.568	0.504	2.75458e-37	vCap-1		Myh11	0.00483642
Fap	7.32831e-16	1.39092	0.018	0.007	1.43562e-12	Artery		Med24	1.72451e-21	-0.708396	0.108	0.157	3.37832e-18	Artery		Oaf	7.53384e-11	0.442589	0.123	0.089	1.47588e-07	aCap		Hey2	1.27638e-05	-1.37335	0.006	0.016	0.0250043	aCap		Lgi4	0.163685	0.197983	0.352	0.405	1	vCap-1		Cadm1	1.45654e-40	-0.276918	0.528	0.469	2.85335e-37	vCap-1		Cth	0.0051315
Lgals9	7.80014e-16	0.400106	0.163	0.122	1.52805e-12	Artery		Plxna4	2.03048e-21	-3.06281	0.003	0.022	3.97771e-18	Artery		Fasn	1.00812e-10	0.570531	0.046	0.026	1.9749e-07	aCap		Sdr16c5	1.43432e-05	-1.1011	0.025	0.041	0.0280983	aCap		Ecm2	0.608637	1.67963	0.211	0.215	1	vCap-1		Fhl2	1.70805e-40	-0.110338	0.485	0.441	3.34608e-37	vCap-1		Mroh8	0.00521564
Itpr2	1.94162e-15	0.506541	0.224	0.182	3.80363e-12	Artery		Zfpm2	2.67341e-21	-1.19978	0.044	0.08	5.23721e-18	Artery		Ggt5	1.08175e-10	0.306874	0.223	0.177	2.11914e-07	aCap		Mgst1	1.47381e-05	-0.537341	0.009	0.02	0.0288719	aCap										Gadd45g	2.63668e-40	-0.482773	0.56	0.472	5.16525e-37			Cd37	0.0111454
Cradd	2.15755e-15	0.910792	0.062	0.039	4.22664e-12	Artery		Slc5a3	2.76446e-21	-0.857396	0.113	0.161	5.41557e-18	Artery		Hmcn1	1.35058e-10	0.76127	0.059	0.037	2.64579e-07	aCap		Srgn	1.47589e-05	-0.141882	0.458	0.404	0.0289126	aCap										Nts	2.71776e-40	-0.648329	0.808	0.727	5.32409e-37			Gabra2	0.0131491
Junb	2.46397e-15	0.182337	0.881	0.877	4.82692e-12	Artery		Lrmp	3.01898e-21	-1.39169	0.022	0.051	5.91418e-18	Artery		Sh3pxd2a	1.69572e-10	0.379457	0.092	0.063	3.32192e-07	aCap		Zfp36l1	1.49836e-05	-0.184901	0.776	0.769	0.0293528	aCap										Atp7a	3.41418e-40	-0.201602	0.615	0.553	6.68837e-37			Pla1a	0.0377208
Ankrd37	3.09332e-15	0.583308	0.21	0.17	6.05981e-12	Artery		St8sia4	3.994e-21	-0.688657	0.089	0.135	7.82425e-18	Artery		Gga1	2.01692e-10	0.33468	0.134	0.099	3.95114e-07	aCap		Gja5	1.50883e-05	-2.70046	0.002	0.01	0.0295581	aCap										Nckap5	4.64226e-40	-1.82112	0.462	0.423	9.09418e-37			Chac1	0.0548068
Stk17b	6.35873e-15	1.03142	0.044	0.025	1.24568e-11	Artery		Htra1	4.42669e-21	-0.49127	0.163	0.219	8.67188e-18	Artery		Map4k2	2.45311e-10	1.01325	0.027	0.013	4.80564e-07	aCap		Scn11a	1.59433e-05	-2.09895	0.007	0.017	0.031233	aCap										Krt15	4.90907e-40	-0.291427	0.503	0.462	9.61687e-37			Tyms	0.0839742
Nr4a3	1.13335e-14	1.38408	0.024	0.011	2.22024e-11	Artery		Pcsk6	6.35146e-21	-2.05381	0.006	0.027	1.24425e-17	Artery		Prdx4	2.60834e-10	0.106114	0.504	0.44	5.10973e-07	aCap		Col5a1	1.59753e-05	-1.28865	0.007	0.017	0.0312957	aCap										Kiaa0040	5.1249e-40	-0.329323	0.665	0.572	1.00397e-36
Cyp1a1	1.16162e-14	0.697324	0.164	0.128	2.27561e-11	Artery		Tubb2a	1.0759e-20	-0.379816	0.107	0.156	2.10768e-17	Artery		Fbxo32	2.99147e-10	0.553544	0.065	0.041	5.86028e-07	aCap		Kdm6b	1.71772e-05	-0.3572	0.168	0.199	0.0336501	aCap										Ptgds	5.21537e-40	-0.330353	0.485	0.448	1.02169e-36
Itga8	2.26953e-14	0.802465	0.034	0.018	4.44601e-11	Artery		Plpp3	1.49741e-20	-0.638876	0.185	0.237	2.93343e-17	Artery		Mx2	3.79384e-10	0.460144	0.108	0.077	7.43212e-07	aCap		Tmem176a	2.01606e-05	-2.29097	0.003	0.011	0.0394947	aCap										Areg	5.51161e-40	-1.43765	0.58	0.489	1.07972e-36
Ltc4s	2.5625e-14	0.833968	0.167	0.132	5.01994e-11	Artery		Tenm2	1.86037e-20	-2.14117	0.008	0.03	3.64447e-17	Artery		Marcksl1	6.98473e-10	0.126157	0.416	0.358	1.36831e-06	aCap		Laptm5	2.0202e-05	-0.693874	0.065	0.087	0.0395758	aCap										Tacstd2	6.75885e-40	-0.197911	0.533	0.474	1.32406e-36
Unc5b-As1	2.76171e-14	1.70066	0.016	0.006	5.41019e-11	Artery		Id2	2.88547e-20	-0.274862	0.33	0.391	5.65264e-17	Artery		Shc2	7.09522e-10	0.534675	0.066	0.043	1.38995e-06	aCap		Gcnt1	2.1562e-05	-0.254952	0.055	0.075	0.0422399	aCap										Ndufa4l2	7.66347e-40	-0.994166	0.518	0.47	1.50127e-36
Egr1	7.76067e-14	0.580159	0.299	0.259	1.52032e-10	Artery		F2rl3	3.34632e-20	-0.497119	0.105	0.153	6.55543e-17	Artery		Zfand2a	7.39788e-10	0.232843	0.22	0.177	1.44924e-06	aCap		Cbx4	2.3001e-05	-0.340888	0.091	0.116	0.045059	aCap										Dnajb1	7.76841e-40	-0.577092	0.789	0.778	1.52183e-36
Fnip2	8.77679e-14	0.450025	0.312	0.271	1.71937e-10	Artery		Sectm1	8.16009e-20	-0.633678	0.1	0.146	1.59856e-16	Artery		Rasgef1b	8.81396e-10	0.82456	0.032	0.017	1.72666e-06	aCap		Rapgef5	2.6524e-05	-0.363595	0.157	0.187	0.0519605	aCap										Foxj2	8.7003e-40	-0.31247	0.569	0.494	1.70439e-36
Syne1	1.75065e-13	0.58139	0.263	0.223	3.42952e-10	Artery		Slco2b1	8.72402e-20	-0.966009	0.044	0.079	1.70904e-16	Artery		Trps1	9.75633e-10	0.610396	0.029	0.015	1.91126e-06	aCap		Tmem176b	2.9608e-05	-2.25602	0.003	0.011	0.0580021	aCap										Ier3	9.02866e-40	-0.421224	0.918	0.909	1.76871e-36
Tgfb2	1.88841e-13	1.46285	0.018	0.008	3.6994e-10	Artery		Adamts4	9.17161e-20	-0.500234	0.19	0.246	1.79672e-16	Artery		Rbbp6	1.12203e-09	0.180606	0.3	0.251	2.19806e-06	aCap		Slit3	3.0464e-05	-2.43517	0.008	0.018	0.0596789	aCap										Irf6	1.3991e-39	-3.10669	0.633	0.618	2.74083e-36
Itprip	3.3473e-13	0.466368	0.231	0.191	6.55736e-10	Artery		Aqp3	9.49407e-20	-1.03884	0.044	0.078	1.85989e-16	Artery		Tnfrsf25	1.30301e-09	0.602719	0.034	0.019	2.5526e-06	aCap		Rab11fip5	3.48013e-05	-0.420699	0.154	0.184	0.0681757	aCap										Ccdc3	1.61464e-39	-0.50063	0.833	0.803	3.16309e-36
Cxcl3	3.87609e-13	1.20078	0.102	0.074	7.59326e-10	Artery		Lypd5	1.10863e-19	-2.87579	0.003	0.021	2.17181e-16	Artery		Vav3	1.33765e-09	1.89419	0.014	0.005	2.62045e-06	aCap		Ptprf	3.55077e-05	-1.49633	0.008	0.017	0.0695596	aCap										Phf10	2.10098e-39	-0.148282	0.674	0.588	4.11582e-36
Kmt2e	4.08307e-13	0.182026	0.673	0.652	7.99874e-10	Artery		Wfs1	1.50808e-19	-0.680478	0.042	0.076	2.95434e-16	Artery		Chchd10	1.64633e-09	0.43695	0.07	0.046	3.22517e-06	aCap		Creb5	3.60373e-05	-0.973125	0.022	0.036	0.0705971	aCap										Krt14	3.9504e-39	-0.144556	0.453	0.424	7.73883e-36
Plk3	5.58057e-13	0.397211	0.131	0.098	1.09323e-09	Artery		Tnmd	1.74516e-19	-1.06405	0.013	0.036	3.41877e-16	Artery		Zcchc14	1.71363e-09	0.20644	0.162	0.125	3.35699e-06	aCap		Pcdh7	4.26189e-05	-2.03291	0.007	0.017	0.0834903	aCap										Sertad1	4.35009e-39	-0.49556	0.708	0.706	8.52183e-36
Flnc	6.81494e-13	0.61551	0.086	0.061	1.33505e-09	Artery		Cdkn1c	1.86292e-19	-0.44762	0.159	0.212	3.64947e-16	Artery		Ckap2	1.75766e-09	0.69192	0.057	0.036	3.44325e-06	aCap		Glipr2	4.30551e-05	-1.93407	0.007	0.016	0.0843449	aCap										Coro1a	5.42945e-39	-0.513312	0.506	0.456	1.06363e-35
Pak1	2.01697e-12	1.09602	0.019	0.009	3.95125e-09	Artery		Lhfpl2	2.05725e-19	-0.720082	0.1	0.145	4.03015e-16	Artery		Chrm3	1.8984e-09	0.927635	0.036	0.02	3.71896e-06	aCap		Glis3	5.10367e-05	-0.627919	0.046	0.064	0.0999809	aCap										Lama2	7.039e-39	-0.558361	0.5	0.447	1.37894e-35
Zbtb10	3.68923e-12	0.360433	0.186	0.15	7.22721e-09	Artery		Hivep1	9.99431e-19	-0.578147	0.131	0.178	1.95788e-15	Artery		Zmynd8	2.18182e-09	0.357105	0.107	0.077	4.27419e-06	aCap		Ptgs1	5.29582e-05	-1.82699	0.006	0.015	0.103745	aCap										Crip1	7.08442e-39	-0.641236	0.686	0.684	1.38784e-35
Smad6	4.19065e-12	0.794614	0.068	0.046	8.20949e-09	Artery		Ca8	1.55242e-18	-0.567264	0.156	0.205	3.04119e-15	Artery		Abcb8	2.23528e-09	0.54137	0.052	0.032	4.37891e-06	aCap		Abca1	5.33934e-05	-0.477088	0.031	0.046	0.104598	aCap										Foxp2	7.42988e-39	-1.61015	0.633	0.57	1.45551e-35
Rcan2	5.40983e-12	0.447969	0.173	0.138	1.05979e-08	Artery		Nampt	1.99593e-18	-0.297075	0.399	0.458	3.91003e-15	Artery		Npnt	2.54312e-09	0.591384	0.078	0.053	4.98197e-06	aCap		Sema4a	7.00539e-05	-0.672946	0.03	0.045	0.137236	aCap										Exoc3l1	2.02588e-38	-0.728399	0.592	0.499	3.9687e-35
Ubc	5.7855e-12	0.178213	0.951	0.96	1.13338e-08	Artery		Dsg2	2.08888e-18	-0.86563	0.032	0.062	4.09211e-15	Artery		Fxyd1	2.82893e-09	1.08103	0.022	0.011	5.54187e-06	aCap		Fgfr3	7.47533e-05	-2.68374	0.003	0.01	0.146442	aCap										Rasd1	2.64042e-38	-0.997272	0.493	0.421	5.17258e-35
Ftl	8.48113e-12	0.174433	0.961	0.968	1.66145e-08	Artery		Trim25	2.11013e-18	-0.328095	0.139	0.19	4.13374e-15	Artery		Maoa	3.5234e-09	0.322975	0.14	0.105	6.90235e-06	aCap		Sox7	7.50404e-05	-0.218588	0.248	0.28	0.147004	aCap										Gadd45a	2.70009e-38	-0.515391	0.727	0.707	5.28948e-35
Ltbp1	1.14763e-11	0.554561	0.093	0.068	2.2482e-08	Artery		Hdac9	2.37331e-18	-0.929037	0.043	0.075	4.64932e-15	Artery		Rpgr	4.09511e-09	0.238661	0.38	0.334	8.02231e-06	aCap		Batf3	8.00366e-05	-0.942421	0.017	0.028	0.156792	aCap										Kansl1l	4.02703e-38	-0.298389	0.649	0.558	7.88896e-35
Wars	1.16589e-11	0.388559	0.325	0.286	2.28398e-08	Artery		Ccdc28b	2.68353e-18	-0.603305	0.062	0.099	5.25704e-15	Artery		Cyr61	5.12635e-09	0.211644	0.486	0.419	1.00425e-05	aCap		Garem1	8.23809e-05	-1.08964	0.014	0.025	0.161384	aCap										Slc24a1	4.56487e-38	-0.174579	0.734	0.664	8.94258e-35
Fgf2	1.18028e-11	0.323379	0.192	0.154	2.31216e-08	Artery		Mast3	3.68922e-18	-2.53558	0.003	0.02	7.22718e-15	Artery		Mast4	5.92677e-09	0.117126	0.365	0.313	1.16106e-05	aCap		Dio3	0.000106563	-1.58684	0.008	0.016	0.208758	aCap										Cbx4	5.45474e-38	-0.279518	0.588	0.524	1.06858e-34
Gprc5b	1.37457e-11	0.516841	0.17	0.138	2.69278e-08	Artery		Hgf	4.39712e-18	-2.78811	0.004	0.022	8.61395e-15	Artery		Mctp1	6.92625e-09	0.123994	0.683	0.637	1.35685e-05	aCap		Arl5b	0.000108398	-0.374904	0.147	0.173	0.212352	aCap										St8sia4	7.76649e-38	-0.229398	0.432	0.394	1.52146e-34
Efna5	6.56569e-11	1.37045	0.014	0.006	1.28622e-07	Artery		Gchfr	5.75998e-18	-0.474858	0.096	0.14	1.12838e-14	Artery		Polr2b	8.11612e-09	0.128712	0.241	0.198	1.58995e-05	aCap		Zfpm2	0.000116167	-0.391016	0.057	0.076	0.227571	aCap										Spock2	8.30743e-38	-0.569995	0.73	0.636	1.62743e-34
Ly6k	9.57787e-11	1.1121	0.021	0.011	1.8763e-07	Artery		Tacr1	6.077e-18	-0.439461	0.261	0.314	1.19048e-14	Artery		Gnly	1.26208e-08	0.778144	0.019	0.009	2.47241e-05	aCap		Fosl1	0.000125619	-0.458675	0.094	0.116	0.246087	aCap										Btnl9	9.48708e-38	-1.30011	0.599	0.592	1.85852e-34
Tcim	1.05859e-10	0.605341	0.14	0.112	2.07377e-07	Artery		Pask	6.53039e-18	-1.62088	0.012	0.034	1.2793e-14	Artery		Mdfic	1.26526e-08	0.299998	0.206	0.168	2.47865e-05	aCap		Crispld2	0.000126761	-1.1688	0.007	0.016	0.248325	aCap										Rbms3	1.24297e-37	-0.950296	0.757	0.699	2.43499e-34
Dusp5	1.76912e-10	0.312677	0.227	0.191	3.4657e-07	Artery		Bag3	7.27249e-18	-0.369092	0.289	0.342	1.42468e-14	Artery		Oas3	1.29e-08	0.246702	0.13	0.098	2.52711e-05	aCap		Ptgds	0.000135129	-1.23469	0.029	0.043	0.264717	aCap										Cab39l	1.2965e-37	-0.134688	0.451	0.412	2.53984e-34
S1pr1	2.05081e-10	0.330217	0.401	0.373	4.01754e-07	Artery		Trim16	7.58456e-18	-0.640949	0.095	0.137	1.48581e-14	Artery		Agap1	1.30476e-08	0.446956	0.071	0.048	2.55603e-05	aCap		Peli1	0.000148582	-0.50156	0.214	0.239	0.291072	aCap										Clic3	1.35616e-37	-0.942969	0.52	0.493	2.65672e-34
Gpm6b	2.2597e-10	0.79396	0.034	0.02	4.42676e-07	Artery		Marveld1	9.57199e-18	-1.60168	0.013	0.035	1.87515e-14	Artery		Vangl2	1.3396e-08	1.63346	0.014	0.006	2.62427e-05	aCap		Sox17	0.000149033	-0.168676	0.433	0.383	0.291956	aCap										Col6a2	2.23853e-37	-0.17677	0.595	0.562	4.38527e-34
Csnk2a2	2.63383e-10	0.476258	0.182	0.151	5.15968e-07	Artery		Aoc3	9.89056e-18	-0.78391	0.079	0.118	1.93756e-14	Artery		Dbf4	1.34619e-08	0.417441	0.1	0.073	2.63719e-05	aCap		Tnfrsf11a	0.000149136	-0.960577	0.014	0.024	0.292157	aCap										Rab11fip1	2.31265e-37	-0.602838	0.773	0.724	4.53049e-34
Adamts1	2.93154e-10	0.463885	0.393	0.36	5.74289e-07	Artery		Slpi	1.79869e-17	-1.13747	0.016	0.039	3.52363e-14	Artery		Cyb5d2	1.72631e-08	0.287582	0.156	0.122	3.38184e-05	aCap		Tnfrsf10d	0.000153307	-0.256031	0.128	0.154	0.300328	aCap										Dkk3	2.65558e-37	-1.15691	0.797	0.693	5.20228e-34
Rpgr	2.96096e-10	0.405239	0.365	0.333	5.80052e-07	Artery		Ccl2	1.87502e-17	-0.408126	0.241	0.294	3.67315e-14	Artery		Gas2l3	2.06369e-08	0.796636	0.034	0.019	4.04277e-05	aCap		Fkbp5	0.000153499	-0.388702	0.094	0.115	0.300705	aCap										Scg3	3.2567e-37	-0.480863	0.758	0.699	6.37988e-34
Ifit2	3.01146e-10	0.654092	0.121	0.095	5.89945e-07	Artery		Etv1	3.41731e-17	-1.62979	0.011	0.031	6.69451e-14	Artery		Slco4a1	2.6788e-08	0.182917	0.4	0.349	5.24776e-05	aCap		Mbp	0.000156733	-1.31781	0.007	0.015	0.307041	aCap										Stc2	3.26953e-37	-0.132178	0.484	0.427	6.405e-34
Ifrd1	5.14901e-10	0.261384	0.431	0.397	1.00869e-06	Artery		Litaf	3.49093e-17	-0.364912	0.253	0.306	6.83874e-14	Artery		Cdc42ep2	2.70338e-08	0.256249	0.261	0.221	5.29592e-05	aCap		Ccbe1	0.000165503	-1.35947	0.008	0.016	0.324221	aCap										Pld1	3.73854e-37	-0.225367	0.666	0.588	7.3238e-34
Col5a2	6.35478e-10	0.815547	0.013	0.005	1.2449e-06	Artery		Sell	3.85912e-17	-2.74403	0.001	0.016	7.56002e-14	Artery		Cenpf	2.70495e-08	0.585997	0.031	0.017	5.299e-05	aCap		Rrad	0.000212796	-1.56853	0.006	0.014	0.416867	aCap										Txnrd2	9.26619e-37	-0.252796	0.724	0.639	1.81525e-33
Cubn	9.98839e-10	0.557817	0.041	0.026	1.95673e-06	Artery		Gpm6a	8.7932e-17	-1.96481	0.01	0.03	1.72259e-13	Artery		Arhgef17	3.11836e-08	1.08386	0.011	0.004	6.10888e-05	aCap		Mycn	0.000216232	-1.15382	0.016	0.027	0.423598	aCap										Hexim1	1.02749e-36	-0.624505	0.668	0.679	2.01285e-33
Dip2b	1.11091e-09	0.452059	0.093	0.07	2.17626e-06	Artery		Nr1d1	2.14856e-16	-0.473508	0.14	0.185	4.20903e-13	Artery		Il16	3.32642e-08	0.984613	0.032	0.018	6.51645e-05	aCap		Ddx60l	0.000217502	-0.581929	0.092	0.112	0.426087	aCap										Cks2	1.08417e-36	-0.189434	0.437	0.386	2.12389e-33
Fuom	1.21134e-09	0.637812	0.034	0.02	2.37302e-06	Artery		Foxc1	3.1532e-16	-0.323556	0.195	0.245	6.17711e-13	Artery		Znf10	4.19576e-08	0.863459	0.041	0.025	8.2195e-05	aCap		Mt1a	0.000226274	-1.30831	0.018	0.029	0.44327	aCap										Pdk3	1.2225e-36	-0.376329	0.49	0.431	2.39487e-33
Col6a1	1.31527e-09	0.676597	0.097	0.073	2.57661e-06	Artery		Upp1	3.60092e-16	-0.220234	0.456	0.514	7.05419e-13	Artery		Erf	5.07855e-08	0.218758	0.283	0.242	9.94888e-05	aCap		Scd	0.0002317	-0.697248	0.021	0.032	0.453901	aCap										Mir222hg	1.57031e-36	-0.520746	0.684	0.59	3.07624e-33
Cpeb4	1.51804e-09	0.254358	0.331	0.295	2.97384e-06	Artery		Nr1h3	3.81078e-16	-1.09691	0.022	0.046	7.46532e-13	Artery		Ifi44	5.3489e-08	0.231874	0.226	0.187	0.000104785	aCap		Mknk2	0.00026839	-0.485195	0.153	0.176	0.525777	aCap										Uspl1	2.62492e-36	-0.112941	0.576	0.516	5.14223e-33
Tns1	1.55355e-09	0.29245	0.314	0.279	3.0434e-06	Artery		Col5a1	4.72039e-16	-3.43566	0.003	0.018	9.24725e-13	Artery		Col6a2	5.5994e-08	0.270099	0.057	0.037	0.000109692	aCap		Stc1	0.000279752	-0.450384	0.206	0.177	0.548034	aCap										Trmt9b	3.00326e-36	-0.478584	0.724	0.634	5.88338e-33
Tgfb1	2.03864e-09	0.285967	0.212	0.179	3.9937e-06	Artery		Hotairm1	5.33625e-16	-0.458219	0.141	0.186	1.04537e-12	Artery		Ddx10	6.67563e-08	0.230569	0.143	0.111	0.000130776	aCap		Scn3b	0.000286776	-0.744043	0.04	0.055	0.561794	aCap										Cldn5	3.05762e-36	-0.155774	0.983	0.956	5.98988e-33
Dach1	2.06082e-09	0.423688	0.207	0.176	4.03714e-06	Artery		Grhl1	6.01567e-16	-1.68894	0.011	0.03	1.17847e-12	Artery		Avpr2	6.83655e-08	0.15992	0.228	0.187	0.000133928	aCap		Gstm3	0.000300163	-0.517986	0.093	0.114	0.588019	aCap										Prkca	3.25039e-36	-0.435455	0.498	0.44	6.36752e-33
Igfbp5	2.96573e-09	0.923284	0.029	0.017	5.80986e-06	Artery		Col9a3	6.45438e-16	-1.36117	0.014	0.035	1.26441e-12	Artery		Glrx	6.99601e-08	0.382243	0.161	0.128	0.000137052	aCap		Ahnak	0.000326936	-0.14241	0.647	0.672	0.640468	aCap										Emp1	4.00314e-36	-0.154134	0.916	0.905	7.84215e-33
Cenpf	3.10536e-09	0.945645	0.028	0.017	6.0834e-06	Artery		Angptl2	7.28157e-16	-0.490639	0.197	0.242	1.42646e-12	Artery		Znf827	7.02184e-08	1.00417	0.036	0.021	0.000137558	aCap		Cxcl14	0.000341215	-1.06861	0.019	0.03	0.668441	aCap										Hmga1	5.19892e-36	-0.183187	0.624	0.559	1.01847e-32
Tnfrsf25	3.42231e-09	0.766995	0.03	0.018	6.70431e-06	Artery		Arhgef15	1.22188e-15	-0.346153	0.173	0.223	2.39366e-12	Artery		Cdc14b	7.13944e-08	0.796588	0.036	0.021	0.000139862	aCap		Nr4a2	0.000355362	-0.431822	0.12	0.141	0.696154	aCap										Slc7a11	6.59664e-36	-0.108235	0.423	0.39	1.29228e-32
Clic3	3.99174e-09	1.8445	0.013	0.006	7.81982e-06	Artery		Armc5	1.36519e-15	-0.829491	0.042	0.071	2.67442e-12	Artery		Spp1	7.44793e-08	1.42068	0.039	0.024	0.000145905	aCap		Sox4	0.000355491	-0.220339	0.36	0.387	0.696408	aCap										Pmaip1	7.40079e-36	-0.605639	0.545	0.482	1.44981e-32
Zcchc14	4.20546e-09	0.398619	0.152	0.124	8.2385e-06	Artery		Arrdc2	1.51931e-15	-0.314271	0.217	0.268	2.97634e-12	Artery		Dync1i1	7.77207e-08	1.53848	0.012	0.005	0.000152255	aCap		Tff3	0.000421637	-0.10528	0.142	0.166	0.825987	aCap										Znf331	1.51414e-35	-0.255832	0.623	0.535	2.9662e-32
Phldb1	6.09775e-09	0.358537	0.133	0.107	1.19455e-05	Artery		Camk2n1	2.01937e-15	-1.29191	0.021	0.044	3.95595e-12	Artery		Hspa2	7.81446e-08	0.174332	0.324	0.279	0.000153085	aCap		Pllp	0.000444746	-0.74413	0.081	0.099	0.871258	aCap										Gch1	1.68742e-35	-0.747548	0.486	0.423	3.30566e-32
Filip1l	6.55155e-09	0.325271	0.291	0.257	1.28345e-05	Artery		Srgap1	2.35085e-15	-0.659334	0.063	0.096	4.60532e-12	Artery		Cblb	7.85192e-08	0.228274	0.227	0.189	0.000153819	aCap		Nebl	0.000448539	-1.0171	0.072	0.089	0.878689	aCap										C7orf26	1.69613e-35	-0.307107	0.652	0.59	3.32272e-32
Hs3st1	6.86377e-09	0.564156	0.044	0.029	1.34461e-05	Artery		Zbtb7a	2.96268e-15	-0.247186	0.237	0.29	5.80389e-12	Artery		Cab39l	9.75821e-08	0.791074	0.029	0.016	0.000191163	aCap		Bhlhe40	0.000504705	-0.274095	0.405	0.421	0.988717	aCap										Kitlg	1.96251e-35	-0.123001	0.559	0.488	3.84456e-32
Ppp1r15b	7.16901e-09	0.400093	0.226	0.196	1.40441e-05	Artery		Myo1b	2.98986e-15	-0.36393	0.119	0.161	5.85714e-12	Artery		Plekhg1	9.92071e-08	0.15685	0.212	0.174	0.000194347	aCap		Arhgap26	0.000507508	-0.393342	0.123	0.143	0.994209	aCap										F3	2.2654e-35	-0.126292	0.386	0.354	4.43791e-32
Znf331	7.70578e-09	0.558201	0.101	0.078	1.50956e-05	Artery		Hsph1	3.2841e-15	-0.320146	0.247	0.297	6.43355e-12	Artery		C1orf56	1.61514e-07	0.280183	0.139	0.109	0.000316405	aCap		Nudt4	0.000556643	-0.511438	0.085	0.104	1	aCap										Ogn	2.31747e-35	-0.844276	0.428	0.385	4.53992e-32
Pdgfc	8.14332e-09	0.882746	0.014	0.007	1.59528e-05	Artery		Cblb	3.71769e-15	-0.593344	0.155	0.199	7.28296e-12	Artery		Sin3b	2.29047e-07	0.215772	0.178	0.144	0.000448703	aCap		Fmod	0.000562069	-1.28334	0.008	0.016	1	aCap										Nfix	2.99501e-35	-0.872142	0.713	0.675	5.86722e-32
Slc7a11	8.99152e-09	0.451394	0.041	0.027	1.76144e-05	Artery		Ptgs1	4.45041e-15	-3.75318	0.003	0.016	8.71835e-12	Artery		Lcat	2.30913e-07	0.607558	0.035	0.021	0.000452359	aCap		Tspan7	0.000625559	-0.216857	0.664	0.661	1	aCap										Tmem37	3.01458e-35	-0.34723	0.634	0.583	5.90556e-32
B3gnt5	1.2831e-08	0.528302	0.039	0.025	2.51359e-05	Artery		Epha2	5.42521e-15	-0.745309	0.045	0.074	1.0628e-11	Artery		Ptpn4	2.99744e-07	0.443981	0.069	0.048	0.000587199	aCap		Trim25	0.000680887	-0.428915	0.162	0.184	1	aCap										Dst	4.01011e-35	-1.00986	0.73	0.713	7.8558e-32
Jup	1.47004e-08	0.439613	0.122	0.098	2.87981e-05	Artery		C8orf82	5.93688e-15	-0.808914	0.033	0.06	1.16303e-11	Artery		Eml3	3.27383e-07	0.15996	0.124	0.096	0.000641343	aCap		Abl1	0.000722568	-0.621693	0.047	0.062	1	aCap										Map3k10	4.41454e-35	-0.21384	0.59	0.537	8.64808e-32
Actg1	2.88564e-08	0.293624	0.928	0.968	5.65297e-05	Artery		Myrip	6.60367e-15	-0.54496	0.11	0.15	1.29366e-11	Artery		Exd3	4.12116e-07	0.263711	0.104	0.079	0.000807336	aCap		Cfd	0.000733994	-1.00591	0.033	0.046	1	aCap										Smc4	4.60934e-35	-0.262225	0.577	0.505	9.02969e-32
Insr	2.93915e-08	0.133894	0.21	0.178	5.75779e-05	Artery		Plau	7.51183e-15	-0.980581	0.034	0.061	1.47157e-11	Artery		Lcp2	4.61639e-07	0.480865	0.067	0.047	0.000904351	aCap		Emilin2	0.000744588	-0.376567	0.096	0.114	1	aCap										Usp13	1.24963e-34	-0.258123	0.673	0.593	2.44802e-31
St5	3.57211e-08	0.66943	0.033	0.021	6.99776e-05	Artery		Man1c1	1.12457e-14	-2.27456	0.007	0.023	2.20303e-11	Artery		Flt4	4.65105e-07	0.401427	0.077	0.055	0.000911141	aCap		Sstr1	0.000763542	-1.76542	0.005	0.012	1	aCap										Isg15	1.458e-34	-0.636036	0.831	0.81	2.85622e-31
Ccdc3	3.81819e-08	0.341749	0.344	0.315	7.47983e-05	Artery		Sspn	1.36873e-14	-1.73411	0.008	0.024	2.68135e-11	Artery		Slc6a6	6.04176e-07	0.317016	0.147	0.118	0.00118358	aCap		Hspa1a	0.000816009	-0.392456	0.679	0.66	1	aCap										Cxcl2	1.75803e-34	-1.99638	0.55	0.559	3.44398e-31
Nptx2	4.30951e-08	0.844558	0.018	0.01	8.44233e-05	Artery		Bmp2k	1.39958e-14	-0.895719	0.044	0.072	2.74178e-11	Artery		Tcf7l2	6.28559e-07	0.163676	0.271	0.232	0.00123135	aCap		Cxcl1	0.000818322	-1.48378	0.017	0.026	1	aCap										Shc2	2.16207e-34	-0.190074	0.524	0.485	4.2355e-31
Pdgfa	5.80466e-08	0.536848	0.152	0.127	0.000113713	Artery		Ino80c	1.53353e-14	-0.415441	0.092	0.129	3.00418e-11	Artery		Slc39a14	6.76707e-07	0.356515	0.114	0.089	0.00132567	aCap		Fam189a2	0.000842653	-0.682286	0.032	0.045	1	aCap										Ston2	2.75161e-34	-0.652848	0.772	0.71	5.39041e-31
F8	7.82041e-08	0.733087	0.042	0.028	0.000153202	Artery		Atl1	1.59696e-14	-1.00021	0.033	0.058	3.12844e-11	Artery		Frat2	6.81156e-07	0.298863	0.066	0.047	0.00133438	aCap		Thbs3	0.0008984	-0.974532	0.027	0.038	1	aCap										Btg1	2.77955e-34	-0.102135	0.924	0.913	5.44513e-31
Shtn1	1.00837e-07	1.17123	0.011	0.005	0.00019754	Artery		Lbh	1.71892e-14	-0.175194	0.189	0.24	3.36736e-11	Artery		Tmem8a	7.24484e-07	0.223651	0.107	0.082	0.00141926	aCap		Sema3f	0.000899994	-0.100021	0.105	0.087	1	aCap										Kank1	3.44407e-34	-0.69859	0.45	0.402	6.74693e-31
Tpm2	1.05111e-07	0.619531	0.046	0.032	0.000205913	Artery		Ptgis	2.31052e-14	-1.13953	0.024	0.046	4.5263e-11	Artery		Ccdc167	8.48632e-07	0.253891	0.103	0.078	0.00166247	aCap		Meis2	0.000908057	-1.9875	0.005	0.011	1	aCap										Cblb	4.50645e-34	-0.128003	0.526	0.473	8.82813e-31
Pdlim3	1.09951e-07	0.217539	0.25	0.218	0.000215393	Artery		Tspan1	2.36671e-14	-0.856501	0.034	0.06	4.63639e-11	Artery		Znf224	8.54785e-07	0.2294	0.119	0.092	0.00167452	aCap		Cdkn3	0.00094816	-1.3185	0.012	0.02	1	aCap										Brd2	5.48908e-34	-0.363874	0.744	0.738	1.07531e-30
Kank2	1.36651e-07	0.465265	0.074	0.056	0.000267699	Artery		Afmid	2.83378e-14	-0.852613	0.032	0.057	5.55138e-11	Artery		Ppp1r3c	8.89135e-07	0.496953	0.045	0.03	0.00174182	aCap		Errfi1	0.000949577	-0.674141	0.07	0.086	1	aCap										Tcim	6.23969e-34	-0.678016	0.66	0.608	1.22235e-30
Kank1	1.92823e-07	0.42907	0.105	0.084	0.000377741	Artery		Bmp2	4.08678e-14	-0.78986	0.091	0.126	8.00601e-11	Artery		Fastkd1	8.9753e-07	0.628568	0.046	0.031	0.00175826	aCap		Uhrf2	0.000960152	-0.372535	0.151	0.173	1	aCap										Cxcl1	6.49457e-34	-1.35613	0.469	0.423	1.27229e-30
Mthfd2	2.01437e-07	0.41587	0.179	0.154	0.000394616	Artery		Sin3b	4.47522e-14	-0.454718	0.114	0.153	8.76696e-11	Artery		Plekhh2	9.01814e-07	0.926077	0.023	0.013	0.00176665	aCap		Ell2	0.000966296	-0.320408	0.076	0.093	1	aCap										Mrc1	6.58742e-34	-0.333915	0.816	0.735	1.29048e-30
Arhgap6	2.72646e-07	0.843715	0.01	0.004	0.000534114	Artery		Agrn	4.63116e-14	-0.537717	0.085	0.12	9.07244e-11	Artery		Znf292	9.52389e-07	0.146477	0.38	0.338	0.00186573	aCap		Clec7a	0.00103749	-0.95706	0.004	0.01	1	aCap										Bmp2	6.69624e-34	-0.18607	0.389	0.347	1.31179e-30
Arhgap10	2.72746e-07	0.435627	0.053	0.039	0.000534309	Artery		Batf3	7.2106e-14	-1.47963	0.012	0.03	1.41256e-10	Artery		Sec16a	1.01651e-06	0.1212	0.113	0.087	0.00199134	aCap		Tnfaip8l3	0.00106342	-0.692871	0.022	0.033	1	aCap										Ccdc168	9.16397e-34	-0.537995	0.61	0.559	1.79522e-30
Nlk	2.78997e-07	0.155723	0.087	0.067	0.000546556	Artery		Orai2	9.18171e-14	-0.564083	0.071	0.104	1.7987e-10	Artery		Cdkn1c	1.19954e-06	0.207281	0.236	0.201	0.0023499	aCap		Egr3	0.0010789	-0.403873	0.041	0.054	1	aCap										Ngfr	1.64385e-33	-1.2326	0.337	0.315	3.2203e-30
Tle1	3.53649e-07	0.493667	0.135	0.112	0.000692799	Artery		Ca2	1.32715e-13	-2.23192	0.018	0.038	2.59988e-10	Artery		Nr4a1	1.19994e-06	0.248297	0.382	0.343	0.00235068	aCap		Tspyl2	0.00109104	-0.331168	0.13	0.15	1	aCap										Ccdc102b	1.77395e-33	-0.17322	0.721	0.648	3.47516e-30
Slc1a4	4.81088e-07	0.833074	0.022	0.013	0.000942451	Artery		Gnb5	1.57987e-13	-0.797183	0.045	0.072	3.09496e-10	Artery		C5orf56	1.32309e-06	0.278836	0.071	0.051	0.00259194	aCap		Mt1m	0.00110753	-0.644138	0.035	0.047	1	aCap										Hmcn1	2.41276e-33	-1.1871	0.718	0.648	4.7266e-30
Tp53i11	5.24238e-07	0.378259	0.104	0.084	0.00102698	Artery		Slc12a9	1.63471e-13	-0.402222	0.045	0.072	3.20239e-10	Artery		Fam129a	1.43036e-06	0.369547	0.1	0.077	0.00280208	aCap		C4orf48	0.00121989	-0.958275	0.018	0.028	1	aCap										Cldn10	3.32013e-33	-3.65578	0.755	0.658	6.50414e-30
Dusp1	5.65769e-07	0.336538	0.708	0.727	0.00110834	Artery		Ptgds	2.06152e-13	-1.41379	0.023	0.045	4.03852e-10	Artery		Pcdhb4	1.4676e-06	0.48784	0.029	0.017	0.00287503	aCap		Gadd45g	0.00123252	-0.544538	0.09	0.107	1	aCap										Traf1	5.02774e-33	-0.687583	0.37	0.343	9.84935e-30
Adm	5.83409e-07	0.626473	0.221	0.198	0.0011429	Artery		Slc20a1	2.72777e-13	-0.449197	0.132	0.171	5.34369e-10	Artery		Cytl1	1.72888e-06	0.266861	0.208	0.175	0.00338687	aCap		Krt1	0.00123496	-0.744038	0.029	0.041	1	aCap										Stx11	5.54131e-33	-0.474074	0.475	0.408	1.08554e-29
Znf618	6.25026e-07	0.895788	0.023	0.014	0.00122443	Artery		Slco4a1	3.14833e-13	-0.300739	0.317	0.36	6.16758e-10	Artery		Plin2	2.05927e-06	0.117263	0.296	0.258	0.00403412	aCap		Dll1	0.00128458	-0.283786	0.093	0.112	1	aCap										Fam90a1	6.3351e-33	-1.44793	0.658	0.539	1.24105e-29
Sdr16c5	6.3046e-07	0.790503	0.051	0.037	0.00123507	Artery		Icam4	3.87519e-13	-1.49276	0.011	0.028	7.5915e-10	Artery		Smad6	2.39876e-06	0.314904	0.067	0.048	0.00469917	aCap		Hs3st2	0.00129344	-1.73199	0.004	0.01	1	aCap										Fam107a	6.44611e-33	-0.837194	0.687	0.643	1.26279e-29
Ston2	7.23843e-07	0.93338	0.01	0.005	0.00141801	Artery		Accs	4.04834e-13	-0.816167	0.031	0.054	7.93069e-10	Artery		Tctn3	2.57651e-06	0.200015	0.142	0.115	0.00504738	aCap		Tenm2	0.00129477	-1.23934	0.018	0.027	1	aCap										Metrnl	7.99661e-33	-0.28544	0.852	0.802	1.56654e-29
Ulk1	7.74909e-07	0.252414	0.1	0.08	0.00151805	Artery		Parm1	4.18139e-13	-2.45103	0.004	0.017	8.19133e-10	Artery		Oas2	2.62282e-06	0.363856	0.098	0.076	0.00513811	aCap		Lgals9	0.00131857	-0.418797	0.111	0.13	1	aCap										Ca8	9.07122e-33	-0.146228	0.586	0.515	1.77705e-29
Smc4	7.77485e-07	0.283413	0.13	0.107	0.00152309	Artery		Fkbp5	5.12668e-13	-0.517058	0.085	0.119	1.00432e-09	Artery		Mir22hg	2.77949e-06	0.242087	0.208	0.177	0.00544502	aCap		Rasa4	0.00133498	-0.358455	0.185	0.204	1	aCap										Ell	1.93303e-32	-0.329123	0.493	0.441	3.78681e-29
Hmgcs1	8.03217e-07	0.397464	0.087	0.068	0.0015735	Artery		Ada	7.87778e-13	-0.57842	0.048	0.075	1.54326e-09	Artery		Usp13	2.80726e-06	0.270344	0.063	0.045	0.00549941	aCap		Dusp2	0.00135696	-1.20088	0.015	0.024	1	aCap										Hilpda	2.49232e-32	-0.228706	0.482	0.43	4.88245e-29
Nkx3-1	8.89177e-07	0.406151	0.015	0.008	0.0017419	Artery		Cdkn3	9.98666e-13	-1.74372	0.007	0.021	1.95639e-09	Artery		Sesn2	2.83311e-06	0.550913	0.07	0.051	0.00555007	aCap		Fnbp1	0.00154867	-0.299632	0.179	0.201	1	aCap										Ulk1	3.23065e-32	-0.182097	0.732	0.653	6.32885e-29
Mdk	1.20858e-06	0.2568	0.235	0.207	0.00236762	Artery		Lpar6	1.07217e-12	-0.138527	0.373	0.431	2.10037e-09	Artery		F3	3.08638e-06	0.235389	0.083	0.063	0.00604622	aCap		Sgce	0.00160926	-0.51447	0.009	0.016	1	aCap										Tox2	5.22392e-32	-1.10833	0.63	0.623	1.02337e-28
Slc6a6	1.28725e-06	1.29083	0.135	0.118	0.00252173	Artery		Prrx2	1.16616e-12	-1.83464	0.008	0.023	2.28451e-09	Artery		Tmem38b	3.78017e-06	0.40956	0.065	0.047	0.00740536	aCap		Igkc	0.001814	-0.677569	0.09	0.106	1	aCap										Gata6	6.22691e-32	-0.688958	0.664	0.617	1.21985e-28
Rasgrp3	1.43948e-06	0.326203	0.229	0.203	0.00281995	Artery		Batf	1.29294e-12	-1.37977	0.015	0.032	2.53286e-09	Artery		Myzap	3.93187e-06	0.34631	0.115	0.091	0.00770254	aCap		Pgm5-As1	0.00193371	-1.29005	0.005	0.01	1	aCap										Tnfrsf4	6.46768e-32	-0.495726	0.514	0.463	1.26702e-28
Caps	1.80253e-06	0.724804	0.026	0.017	0.00353115	Artery		Khdrbs3	1.46546e-12	-0.822803	0.03	0.052	2.87083e-09	Artery		Ttc38	4.4499e-06	0.301555	0.041	0.027	0.00871735	aCap		C1r	0.00201279	-0.443315	0.074	0.09	1	aCap										Sec16a	8.81506e-32	-0.108354	0.506	0.46	1.72687e-28
Syp	2.27313e-06	0.607587	0.038	0.027	0.00445306	Artery		Arl6ip1	1.60216e-12	-0.254042	0.37	0.418	3.13863e-09	Artery		Axin2	4.63047e-06	0.754131	0.048	0.033	0.00907109	aCap		Jam2	0.00203662	-0.194161	0.591	0.596	1	aCap										Mettl21a	1.14731e-31	-0.278105	0.491	0.44	2.24759e-28
Dusp6	2.36615e-06	0.329909	0.235	0.211	0.00463528	Artery		Col13a1	1.97511e-12	-0.795809	0.049	0.075	3.86925e-09	Artery		Peak1	4.90664e-06	0.14128	0.174	0.143	0.00961211	aCap		Dpp4	0.00205168	-0.844326	0.006	0.012	1	aCap										Nlk	1.51834e-31	-0.181347	0.528	0.468	2.97443e-28
Hlx	2.42712e-06	0.338768	0.195	0.171	0.00475473	Artery		Tmem2	2.13534e-12	-0.613428	0.082	0.113	4.18314e-09	Artery		Rcn3	5.20288e-06	0.196067	0.031	0.019	0.0101924	aCap		Stox2	0.00208176	-0.447444	0.077	0.093	1	aCap										Bgn	1.57626e-31	-1.7366	0.716	0.65	3.08789e-28
Medag	3.16442e-06	0.570311	0.062	0.047	0.0061991	Artery		Tmem37	2.57377e-12	-1.50958	0.015	0.032	5.04202e-09	Artery		Ly6k	5.50179e-06	0.595099	0.021	0.011	0.010778	aCap		Fblim1	0.00212324	-1.10016	0.009	0.017	1	aCap										Klhl21	4.33486e-31	-0.394068	0.444	0.403	8.49198e-28
Ccdc80	3.81515e-06	0.444426	0.102	0.083	0.00747387	Artery		Npas3	2.57403e-12	-1.52987	0.015	0.032	5.04253e-09	Artery		Hif3a	6.13526e-06	0.110939	0.14	0.112	0.012019	aCap		Plaur	0.0022379	-0.578653	0.084	0.1	1	aCap										Slc1a3	5.54041e-31	-2.87548	0.566	0.451	1.08537e-27
Fosl1	3.86021e-06	0.320459	0.132	0.111	0.00756215	Artery		Hist1h4c	2.88762e-12	-0.130745	0.303	0.355	5.65686e-09	Artery		Phlpp1	6.36292e-06	0.480882	0.07	0.052	0.012465	aCap		Sfrp1	0.00226839	-1.65898	0.004	0.01	1	aCap										Pptc7	5.68379e-31	-0.341334	0.482	0.426	1.11345e-27
Slc4a7	4.94886e-06	0.33774	0.109	0.089	0.00969483	Artery		Mpzl2	3.52666e-12	-0.714017	0.053	0.08	6.90873e-09	Artery		Adam22	6.9493e-06	1.08205	0.018	0.01	0.0136137	aCap		Hhex	0.00235682	-0.283882	0.289	0.309	1	aCap										Fam155a	5.80952e-31	-0.670499	0.618	0.579	1.13809e-27
Robo3	4.98608e-06	0.602385	0.087	0.07	0.00976772	Artery		Gas7	4.78028e-12	-1.13404	0.005	0.017	9.36457e-09	Artery		Apol4	7.12078e-06	0.625759	0.033	0.021	0.0139496	aCap		Ucp2	0.00237258	-0.599628	0.008	0.014	1	aCap										Fnbp1	7.69476e-31	-0.456268	0.737	0.626	1.5074e-27
Synm	5.31663e-06	0.513439	0.032	0.022	0.0104153	Artery		Iqca1	5.22272e-12	-0.88469	0.025	0.046	1.02313e-08	Artery		Ccdc146	7.47502e-06	0.43124	0.032	0.02	0.0146436	aCap		Degs2	0.0024315	-1.76573	0.005	0.01	1	aCap										Xaf1	8.34626e-31	-0.469553	0.838	0.811	1.63503e-27
Caprin2	7.22275e-06	0.508992	0.052	0.039	0.0141494	Artery		Mgst1	5.23412e-12	-1.072	0.007	0.021	1.02536e-08	Artery		Prpf40b	7.89226e-06	0.512985	0.044	0.03	0.0154609	aCap		Miat	0.00262808	-1.5183	0.008	0.014	1	aCap										Smad6	1.82869e-30	-0.764202	0.71	0.592	3.58241e-27
Sdf2l1	1.14157e-05	0.252505	0.216	0.192	0.0223634	Artery		Casp10	5.44128e-12	-0.356138	0.159	0.199	1.06595e-08	Artery		Tsta3	9.1818e-06	0.11673	0.168	0.14	0.0179871	aCap		Npas3	0.00281867	-1.0462	0.021	0.031	1	aCap										Pard6g	2.67885e-30	-0.983832	0.818	0.735	5.24786e-27
Pdgfrl	1.15784e-05	0.990147	0.01	0.005	0.022682	Artery		Mbp	5.62246e-12	-1.80599	0.004	0.016	1.10144e-08	Artery		Hexim1	9.72673e-06	0.182645	0.218	0.186	0.0190547	aCap		C1orf112	0.00321018	-1.0375	0.009	0.015	1	aCap										Hyou1	3.41138e-30	-0.134486	0.534	0.488	6.6829e-27
Prpf40b	1.41214e-05	0.323839	0.04	0.029	0.0276638	Artery		Basp1	7.59148e-12	-1.93409	0.007	0.02	1.48717e-08	Artery		Hist1h4c	1.06599e-05	0.105642	0.384	0.344	0.0208827	aCap		Gata3	0.00337612	-1.4135	0.006	0.012	1	aCap										Dlgap2	3.55803e-30	-0.655096	0.623	0.586	6.97018e-27
Wtap	1.66546e-05	0.222127	0.419	0.403	0.0326264	Artery		Mir222hg	1.18136e-11	-0.459819	0.042	0.066	2.31428e-08	Artery		Nlk	1.16583e-05	0.298044	0.089	0.068	0.0228385	aCap		Ppp1r15a	0.00364841	-0.172658	0.693	0.68	1	aCap										Gcnt2	4.05833e-30	-1.1937	0.708	0.641	7.95027e-27
Garem1	2.26912e-05	0.528302	0.032	0.022	0.0444521	Artery		Cxcl11	1.28066e-11	-2.98319	0.005	0.017	2.50881e-08	Artery		Cdk6	1.19992e-05	0.256857	0.156	0.129	0.0235065	aCap		Arhgap42	0.00366475	-1.3782	0.006	0.011	1	aCap										Cyp1b1	5.24549e-30	-1.47807	0.784	0.742	1.02759e-26
Myo10	3.4818e-05	0.347027	0.225	0.205	0.0682084	Artery		Gata6	1.31979e-11	-0.755971	0.025	0.044	2.58547e-08	Artery		Chka	1.20168e-05	0.32618	0.086	0.066	0.0235409	aCap		Pde4d	0.0037138	-0.437037	0.072	0.087	1	aCap										Plk3	7.40739e-30	-0.576831	0.642	0.529	1.45111e-26
Palm	3.84055e-05	0.358121	0.091	0.075	0.0752365	Artery		Top1mt	1.36704e-11	-1.07476	0.019	0.037	2.67804e-08	Artery		Plcd3	1.34867e-05	0.351007	0.04	0.026	0.0264204	aCap		Zdhhc17	0.00382448	-0.386984	0.158	0.177	1	aCap										Fam102a	8.81408e-30	-0.125235	0.63	0.581	1.72668e-26
Flt4	3.8741e-05	0.405344	0.069	0.055	0.0758936	Artery		Sema4a	1.39201e-11	-0.83087	0.026	0.046	2.72696e-08	Artery		Kank1	1.62629e-05	0.145898	0.107	0.085	0.0318589	aCap		Sectm1	0.0042201	-0.326688	0.123	0.14	1	aCap										Ctnnb1	9.35648e-30	-0.43468	0.724	0.74	1.83293e-26
Dab2ip	4.60131e-05	0.130445	0.144	0.124	0.0901396	Artery		Itih5	1.73293e-11	-0.689363	0.146	0.18	3.39481e-08	Artery		Slc25a42	2.46028e-05	0.308457	0.029	0.018	0.0481969	aCap		Col1a2	0.00424079	-0.984595	0.015	0.023	1	aCap										Errfi1	9.57959e-30	-0.717637	0.539	0.484	1.87664e-26
Tcf7l2	4.69999e-05	0.272081	0.254	0.232	0.0920728	Artery		Sirpa	1.94385e-11	-0.768322	0.064	0.091	3.808e-08	Artery		Nmnat2	2.53469e-05	0.689154	0.036	0.024	0.0496545	aCap		Tbx1	0.00451492	-0.316736	0.194	0.211	1	aCap										Frmd6	1.0385e-29	-0.374681	0.628	0.568	2.03443e-26
C5orf56	6.38189e-05	0.250168	0.064	0.051	0.125021	Artery		Sfmbt2	2.23766e-11	-0.503518	0.036	0.058	4.38357e-08	Artery		Cxcl16	2.59065e-05	0.315941	0.124	0.101	0.0507509	aCap		Fam102b	0.00451714	-0.956311	0.012	0.019	1	aCap										Cd300lg	1.18472e-29	-0.56792	0.611	0.552	2.32086e-26
Tgfb3	6.68464e-05	0.451761	0.023	0.016	0.130952	Artery		Rnf122	2.73849e-11	-0.500089	0.061	0.089	5.36471e-08	Artery		Pla2g4a	2.6967e-05	0.297446	0.051	0.037	0.0528284	aCap		Atp13a3	0.00475846	-0.647587	0.138	0.155	1	aCap										Smtn	1.62903e-29	-0.135519	0.495	0.452	3.19126e-26
Col1a2	6.98077e-05	0.47888	0.03	0.021	0.136753	Artery		Stk32b	3.20799e-11	-1.13127	0.016	0.033	6.28445e-08	Artery		Rasgrp2	3.00834e-05	1.28019	0.012	0.006	0.0589334	aCap		Armc5	0.00480848	-0.58979	0.055	0.068	1	aCap										Cdh13	1.70133e-29	-0.423917	0.824	0.834	3.3329e-26
Ntn1	7.40052e-05	0.678172	0.014	0.009	0.144976	Artery		Fgl2	4.34784e-11	-0.298105	0.14	0.176	8.51741e-08	Artery		Alg14	3.49739e-05	0.328522	0.065	0.048	0.0685139	aCap		Lrrk2	0.0048535	-0.677017	0.006	0.011	1	aCap										Il6	4.08247e-29	-0.755243	0.509	0.462	7.99755e-26
[truncated: 749 more rows]
[truncated: 40 more columns]
