# Supplementary material for: Angiopoietin–TIE2 feedforward circuit promotes PIK3CA-driven venous malformations
Source: Nat Cardiovasc Res. 2025 May 23;4(7):801–20. doi: 10.1038/s44161-025-00655-9 (PMC12259471; doi:10.1038/s44161-025-00655-9)
Supplement: Supplementary file 5 — Statistical source data for Fig. 3d,e. [file 44161_2025_655_MOESM5_ESM.xlsx]

## Sheet: 3d (up, ctrl)
Fig. 3d: Top 100 zonation marker expression across cells from control mice, ordered by pseudotime according to the respective UMAP representations in Fig. 3a (up).
cell ID	cluster	pseudotime	Plvap	Selp	Cadm3	Ackr1	Gm16548	Lrg1	Gm16587	Gja4	Fn1	Cldn5	Gja5	Rasa4	Sele	Il6st	Ehd4	Aqp1	Apoe	Gm15701	Slco2a1	Clu	Fbln5	Gm20460	Egfl8	Atp2a3	Lepr	Lbp	Ctnnal1	Col5a2	Lgals3	Cav1	Ret	Htra1	Tmem252	Tacr1	Gkn3	Scarb1	Sema3g	Igfbp3	Eln	Spint2	Car7	Vwf	Stmn2	Tagln	Cd36	Serpinf1	Mmp2
X901s_A22_S169	Artery	0	7.29995	0	0	0	0	2.68546	0	7.70442	5.68628	8.52175	7.29067	3.21541	0	4.60587	4.84733	3.34391	2.05827	0	2.05827	7.75692	6.33625	6.91988	7.82472	6.798	0	3.34391	1.48528	5.3442	6.33625	6.55783	0	4.01925	0	0	7.13469	3.65269	4.2869	5.32775	7.37763	6.12108	4.76347	6.70622	7.56411	1.48528	3.88829	7.63259	6.54809
X901s_G19_S148	Artery	0	3.83389	1.44258	1.44258	2.00998	0	2.36976	0	6.42163	6.6124	8.40376	7.14757	1.44258	0	6.65906	6.91376	3.59861	6.65073	0	1.44258	8.26995	7.6318	6.09521	6.99398	8.69608	6.62962	1.44258	1.44258	7.50858	1.44258	8.19523	4.27799	7.40407	0	0	6.84736	3.404	6.22481	0	8.28881	1.44258	4.27799	6.23753	6.65073	1.44258	4.08039	2.00998	2.36976
X903s_G23_S180_L005_R1_001	Artery	0	6.75726	0	0	0	0	1.76491	0	6.51309	6.58246	8.1629	5.81423	5.13836	0	6.04541	2.88724	3.31875	2.74233	2.11161	5.98637	8.17046	7.11724	6.39099	7.13668	6.40309	0	1.76491	0	7.66551	5.13836	7.53996	0	6.38284	0	0	6.12791	6.23306	0	0	7.80012	6.41108	0	7.28824	1.76491	7.31276	3.22705	7.59987	0
X903s_K19_S150_L005_R1_001	Artery	0	7.18289	1.46772	0	1.46772	1.46772	2.39953	0	0	7.89326	8.25355	0	2.66426	0	7.05884	1.46772	4.05645	3.99691	0	5.50033	7.84865	7.60819	5.98741	6.68349	7.309	1.46772	2.39953	0	7.24436	2.03845	8.62533	1.46772	3.63053	1.46772	0	7.10375	4.3542	3.32196	0	4.92662	0	0	5.99576	6.89037	2.03845	3.93359	6.12063	5.23646
X895s_E19_S147_L005_R1_001	Artery	0	4.73792	2.01068	0	2.01068	0	6.68442	0	6.37948	7.39498	8.07783	7.94377	2.84322	0	7.35236	2.63453	5.62006	5.59634	0	6.49341	7.40879	7.71092	6.56426	7.29255	7.51292	6.1595	2.01068	6.47364	0	4.4437	7.97651	1.44319	2.63453	2.37048	0	7.31001	7.01822	6.03598	7.30568	8.30092	2.37048	0	7.94032	2.01068	1.44319	4.96497	2.37048	6.83085
X895s_F14_S299_L005_R1_001	Artery	0.000614991	5.44314	0	0	2.65878	0	4.3904	0	8.18363	6.46585	8.45944	6.35683	3.99112	2.65878	6.94384	7.11239	5.66541	5.44314	0	2.65878	8.33792	5.92106	6.03325	6.86849	8.2236	6.40919	3.46523	2.92879	7.50913	6.29343	6.66498	2.28773	0	2.28773	1.69125	1.69125	7.01788	7.2843	2.92879	7.35183	2.28773	6.6762	6.68177	3.59485	4.21056	4.3904	7.77398	2.65878
X895s_J22_S365_L005_R1_001	Artery	0.00888721	4.92699	3.05125	2.2035	2.83986	1.61509	4.24107	0	8.35867	6.97778	8.40479	7.28568	3.89874	0	4.18134	6.001	4.95577	4.86682	0	6.90778	8.46174	7.61444	6.86246	7.60445	8.38752	2.2035	2.83986	3.05125	1.61509	3.50336	7.90547	0	7.49647	2.57147	0	5.75324	5.13692	6.78356	3.37411	8.45662	2.2035	2.2035	7.54874	6.05913	2.83986	4.11782	7.512	7.54449
X901s_N21_S359	Artery	0.0093862	3.88843	0	0	0	0	6.02614	0	6.76931	7.03524	8.73683	6.63022	6.85996	0	7.04287	6.28389	2.91203	7.1161	4.42631	0	8.12171	7.00018	5.98322	6.58321	7.59064	2.64231	2.27183	0	5.93839	5.60068	7.8738	0	7.59721	0	0	7.03906	7.73748	4.31649	6.37682	7.54572	2.27183	0	7.69485	5.51692	1.67682	3.12425	6.92614	4.61528
X901s_A17_S129	Artery	0.0105562	3.10373	0	0	1.02008	0	2.45449	0	7.23164	7.06751	7.90499	6.5831	7.12622	0	6.03489	5.58063	3.18031	2.09108	4.25082	0	7.70904	6.84117	6.03063	6.69663	6.92477	1.02008	2.09108	0	3.49412	6.44379	7.89579	0	6.56827	1.02008	0	6.94548	5.33989	2.59629	7.69461	7.64156	4.91103	5.4897	5.81234	6.255	2.09108	3.38013	6.97576	5.93684
X901s_E21_S163	Artery	0.0118304	3.67833	1.37819	0	0	0	1.37819	0	7.50507	6.77251	8.09479	5.80929	0	0	6.39277	5.55756	3.60039	3.20849	0	1.37819	7.65493	5.28254	5.84428	6.6536	6.59854	4.90191	1.37819	2.76244	5.99556	0	7.80841	0	6.74496	0	0	5.31224	6.0737	5.20417	1.93664	8.13473	0	0	5.61323	0	3.99671	3.32177	0	6.9352
X903s_E18_S139_L005_R1_001	Artery	0.0122619	3.03845	0	0	0	0	2.25307	0	7.01049	7.73099	8.35289	6.41106	2.51413	0	6.94976	0	2.25307	2.89225	1.3452	5.05716	7.8897	7.62734	6.28705	7.08454	7.38794	1.3452	1.89881	2.25307	7.7701	2.72096	8.33193	0	0	0	0	6.93052	3.70735	6.68305	7.80195	7.93746	6.2272	0	6.58216	6.73161	0	7.00019	6.94976	0
X903s_F23_S371_L005_R1_001	Artery	0.0164945	3.82941	0	0	0	0	2.21793	0	3.82941	0	8.22327	6.83997	6.99397	0	3.06669	5.42132	3.82941	6.42845	4.41743	0	8.22107	7.29634	6.46736	7.16607	7.00517	0	1.62809	0	5.57225	6.8995	8.24715	0	0	1.62809	1.62809	7.23332	3.91461	6.02709	4.06591	8.27047	5.45688	0	7.90216	1.62809	1.62809	3.82941	0	5.70335
X903s_M21_S167_L005_R1_001	Artery	0.036955	6.31729	1.18663	0	1.18663	0	2.31293	0	5.54484	7.21004	8.24326	7.87898	1.18663	1.71416	5.60523	6.06649	3.68115	3.6221	1.18663	0	7.97111	7.13495	3.88765	6.47645	7.42425	6.94588	1.71416	1.18663	6.66143	6.48343	7.97111	1.18663	6.82739	0	1.18663	7.36553	6.88257	5.45169	5.20993	8.28661	1.71416	5.96665	1.18663	1.18663	1.18663	3.34329	7.2134	6.01782
X895s_K22_S174_L005_R1_001	Artery	0.0567408	6.17844	1.57896	2.1633	3.18219	0	4.19642	0	6.60168	6.36041	8.02294	6.16234	6.74738	0	3.67628	3.18219	5.58591	7.58492	1.57896	1.57896	8.16507	5.87266	5.62831	6.29865	6.70114	2.5297	3.18219	2.5297	6.26992	7.64379	7.90235	0	5.94579	2.1633	2.1633	2.1633	4.93876	6.12093	7.08867	7.12341	2.5297	6.81298	7.00843	3.76928	1.57896	7.33515	6.17844	2.1633
X903s_I18_S141_L005_R1_001	Artery	0.0596182	6.37082	0	0	1.2602	0	7.33916	0	7.37304	7.95701	8.00368	7.11165	8.01208	0	6.57705	6.32664	3.44405	3.35994	5.23609	1.2602	8.45146	7.73727	5.65757	6.22198	7.00524	6.48889	1.80043	0	1.2602	6.61161	8.32816	1.2602	7.36507	0	0	0	7.20407	3.35994	7.96582	8.16115	1.80043	2.14925	8.15826	1.2602	2.78234	7.83982	6.77427	0
X901s_M22_S175	Artery	0.0612353	3.49352	0	0	0	0	1.71513	0	2.314	1.71513	8.4317	7.26684	2.68595	0	5.37155	2.314	3.16914	6.16325	0	0	8.27161	6.85053	0	1.71513	4.74436	0	1.71513	1.71513	3.84104	1.71513	8.26224	0	7.47832	0	0	7.31651	6.61795	5.56364	6.90225	7.49872	0	6.4528	7.30738	7.15943	3.73806	5.35015	7.05495	0
X895s_H14_S300_L005_R1_001	Artery	0.0765564	5.40704	2.03156	2.39234	2.03156	0	3.98913	1.46163	2.03156	2.6569	8.18839	2.03156	8.06926	0	3.42807	4.15806	5.22858	4.84335	5.21066	1.46163	7.96439	6.67558	1.46163	1.46163	8.02906	2.39234	2.39234	1.46163	2.03156	3.62282	8.33617	2.03156	2.03156	1.46163	2.03156	0	4.70347	1.46163	8.32579	7.28076	2.39234	6.78249	3.78576	6.79369	3.31433	6.69216	1.46163	2.6569
X901s_B19_S337	Artery	0.0794564	5.19281	0	0	2.21213	0	2.84899	0	8.18325	7.53915	8.44555	0	2.84899	0	2.84899	6.69256	4.67056	4.5913	0	6.08745	8.55786	8.06009	7.10097	7.73143	7.62214	0	3.90824	2.21213	7.16587	3.90824	7.05289	0	6.28771	0	0	0	4.87644	2.84899	6.92549	6.42855	2.84899	0	3.51276	2.84899	0	6.86792	0	0
X895s_C20_S154_L005_R1_001	Artery	0.0842595	5.0838	2.33192	0	2.0761	1.2013	3.5128	1.2013	7.33637	6.75273	7.90002	5.81627	3.18818	0	4.59134	3.0874	4.51801	4.54305	0	6.56847	7.97392	7.82395	1.2013	0	7.68981	2.33192	2.53546	2.53546	6.81328	3.81031	7.92806	0	6.73355	1.73146	0	6.87279	4.0393	6.54201	8.14154	6.41727	5.84359	1.2013	3.18818	6.29207	2.0761	7.63406	6.29207	2.33192
X895s_H22_S364_L005_R1_001	Artery	0.0863922	6.79948	0	1.93113	2.92809	0	4.09389	0	5.98171	1.93113	8.47911	7.91689	7.07864	0	6.77957	2.54902	5.60681	7.60687	2.54902	2.54902	7.40272	7.64427	5.90436	6.50338	5.83785	6.24234	3.87491	1.93113	0	3.41728	8.34841	1.93113	0	0	1.93113	1.93113	7.99343	0	6.28721	7.23053	6.42051	6.42051	4.09389	1.93113	1.93113	8.31287	1.93113	3.59412
X901s_O17_S136	Artery	0.0903582	4.92786	0	0	2.59988	0	3.6477	0	8.59362	7.96978	7.61694	2.59988	2.59988	0	2.59988	0	4.7288	5.47135	0	0	8.46571	8.30984	7.01223	7.67645	0	2.59988	3.25518	3.6477	6.21358	3.6477	8.48391	0	8.36066	2.59988	0	0	5.23608	0	7.57307	6.80048	0	0	3.92885	7.83136	3.25518	5.0938	7.77014	2.59988
X903s_J13_S293_L005_R1_001	Artery	0.0920092	5.82062	0	0	2.01023	0	2.37001	0	6.4781	3.01529	7.98264	0	1.4428	1.4428	6.64262	6.62562	7.20228	7.32239	0	2.37001	8.1099	7.57403	6.19259	6.9076	7.26753	0	2.01023	2.37001	6.17928	1.4428	8.39093	0	6.62133	0	0	0	5.90338	0	7.77355	6.536	1.4428	0	2.01023	7.13506	2.63405	7.12471	0	1.4428
X895s_J21_S357_L005_R1_001	vCap	0.0967439	7.5112	2.94465	1.70493	2.67436	0	4.77091	0	5.65096	3.92219	7.88141	4.3505	8.30361	1.70493	6.91694	3.72591	7.33976	7.94879	5.90149	3.72591	7.49131	4.91288	4.0862	4.77091	5.06598	7.06584	3.72591	3.15722	1.70493	5.47878	8.55722	2.67436	4.29068	2.94465	1.70493	2.67436	8.84399	2.94465	3.33242	5.31589	3.15722	0	7.54509	3.33242	3.72591	4.84441	4.80834	4.46037
X895s_F24_S379_L005_R1_001	Artery	0.103323	5.39228	0	2.43488	3.62303	0	4.43457	0	8.29279	7.33088	8.13651	6.94933	4.15083	1.82572	3.75321	3.47332	6.30584	5.56591	0	3.08324	8.19998	3.08324	2.81071	3.29718	6.97886	3.08324	3.29718	0	4.95298	3.08324	7.80955	2.43488	5.99635	0	0	7.28553	4.79386	7.53112	2.43488	7.68838	2.43488	1.82572	7.61412	8.0556	2.81071	7.02622	0	1.82572
X901s_F14_S299	Artery	0.107878	6.46245	0	0	0	0	0	0	7.94365	6.38981	8.37649	6.12134	7.23075	0	7.21849	6.52195	8.23819	6.88477	4.7293	0	7.32747	7.17649	0	0	7.0088	5.31315	0	1.8887	0	0	8.12525	0	6.00383	0	0	6.38981	7.51214	3.69574	7.37781	3.54572	0	6.18111	0	1.8887	0	7.77955	0	1.8887
X901s_N16_S319	Artery	0.1138	6.82352	0	0	0	0	5.92482	0	6.86764	7.53211	7.79801	7.55097	5.33916	0	3.99481	2.55318	3.87933	7.48999	0	1.93499	8.2984	7.48001	6.22364	6.72896	5.44689	1.93499	2.93236	1.93499	6.6929	7.02164	7.91277	1.93499	7.29714	0	0	5.90886	6.86146	5.63274	6.45341	7.37062	5.44689	6.24685	7.15506	1.93499	1.93499	8.06718	0	0
X903s_G20_S156_L005_R1_001	Artery	0.115776	4.06612	0	1.99742	2.62032	0	3.49196	0	0	0	8.64972	0	3.49196	0	3.2764	1.99742	4.34951	7.33705	1.99742	1.99742	7.5289	1.99742	0	0	7.81301	0	3.2764	1.99742	5.74662	2.62032	7.8657	1.99742	0	0	0	8.15451	4.34951	0	3.2764	7.24595	2.62032	0	8.8253	0	0	5.89741	0	2.62032
X895s_N24_S383_L005_R1_001	Artery	0.117972	5.18017	2.12383	0	2.48862	0	4.26196	0	6.89905	8.19726	8.33884	7.51648	3.72562	0	5.90119	3.28731	4.77752	6.99122	2.12383	2.75532	8.10935	8.08242	6.72064	7.46088	7.6424	2.12383	2.75532	2.75532	1.54363	3.13936	8.1747	6.10957	7.32015	0	0	6.84173	6.38642	6.3926	2.75532	6.86889	6.14176	6.46967	6.83779	6.53054	1.54363	7.77455	7.32501	2.48862
X895s_C18_S138_L005_R1_001	Artery	0.123137	5.08275	0	0	0	0	3.92637	0	7.38146	5.33839	8.17566	0	3.74798	0	3.87037	3.53071	4.83076	6.97802	1.8756	2.48902	7.99836	8.12053	5.5842	6.33107	5.74667	2.69542	3.25275	2.48902	5.73781	6.66281	8.03123	1.32505	0	1.8756	0	0	4.80847	1.8756	3.6085	6.41136	6.13625	7.02824	5.42721	5.62487	3.13978	7.28017	6.40224	0
X901s_F23_S371	Artery	0.12697	6.36805	0	0	1.16188	0	0	0	7.49525	7.67156	8.01242	8.01096	0	0	5.58615	1.16188	3.45767	5.90732	0	0	7.31669	7.75683	3.85258	5.45433	7.39252	1.16188	1.16188	1.16188	0	1.68489	7.59505	0	7.30347	0	0	0	5.74564	6.38301	8.11271	5.73859	1.68489	6.59911	4.40976	6.23531	0	6.38301	0	0
X895s_A14_S105_L005_R1_001	Artery	0.129722	5.76818	2.87847	0	2.87847	0	4.86523	0	2.50073	7.45268	7.48461	0	3.82353	1.88642	4.948	3.82353	5.43992	4.948	0	3.36655	7.57758	7.27565	6.38712	7.05558	6.67202	3.152	2.50073	1.88642	4.50569	3.54311	7.49399	1.88642	0	1.88642	2.50073	0	5.2239	6.78572	6.51926	6.7536	2.50073	7.1565	7.47196	7.35026	3.36655	6.72042	2.50073	3.152
X901s_M23_S183	Artery	0.129884	6.5616	0	0	1.87469	0	1.87469	0	7.3566	6.68614	7.80063	7.20333	1.54312	1.04366	4.64456	1.04366	1.04366	5.87505	0	0	7.57419	7.54739	4.44993	0	6.67923	1.04366	1.87469	1.04366	0	2.12326	8.10872	0	1.54312	0	0	0	6.61969	5.79438	6.57452	7.25274	1.04366	5.36781	3.81	6.8567	1.54312	8.04057	0	1.54312
X901s_K17_S134	Artery	0.1335	3.41336	0	0	1.44998	0	0	0	6.9857	6.58671	7.8776	7.2948	0	0	2.37853	6.06019	3.41336	6.92343	0	0	7.91404	7.02998	5.69688	6.08278	7.2541	0	2.37853	0	6.49244	2.37853	8.45804	0	6.5912	1.44998	2.01837	0	3.41336	5.69688	8.4497	6.4154	0	6.33772	6.39925	6.98871	2.37853	7.8664	0	0
X901s_D21_S354	Artery	0.15388	7.98929	0	0	0	0	2.61397	0	6.17231	1.80192	7.79059	1.26148	5.65935	0	3.84056	1.80192	5.98086	6.67593	3.16866	0	7.61232	5.79134	3.66252	0	6.35955	3.94377	1.26148	2.15082	4.081	0	8.35108	0	5.55731	0	1.26148	0	7.72797	0	1.80192	5.29023	6.5611	4.49504	4.9957	5.13904	2.15082	6.77316	1.80192	2.40897
X903s_G13_S100_L005_R1_001	Artery	0.162551	8.53787	1.52035	0	0	0	3.25875	0	1.52035	1.52035	8.18367	2.09773	7.24306	1.52035	7.97594	1.52035	7.23794	7.64573	0	1.52035	2.72755	1.52035	1.52035	2.09773	7.65424	1.52035	2.46143	3.38746	0	2.46143	8.23804	2.09773	0	1.52035	1.52035	0	8.36395	0	1.52035	1.52035	6.94104	1.52035	3.38746	0	3.69666	7.55081	2.09773	2.46143
X901s_H13_S292	Artery	0.16275	4.00527	0	0	0	0	3.65637	0	6.83866	1.85452	7.92882	0	2.84293	0	6.78529	1.85452	3.78667	4.18455	1.85452	1.85452	8.06812	8.44377	0	0	5.27296	1.85452	4.09892	3.11594	0	2.84293	8.07317	0	0	0	0	0	2.84293	1.85452	2.46618	0	0	6.24012	2.46618	6.16374	1.85452	7.00821	0	0
X903s_G18_S140_L005_R1_001	Artery	0.166811	8.00118	1.52771	0	0	0	1.52771	0	0	4.69344	8.2216	0	1.52771	0	2.10599	0	2.94644	2.94644	0	1.52771	7.26516	2.73634	0	0	0	0	3.11997	2.10599	2.10599	2.94644	8.21771	0	7.21337	0	0	1.52771	7.32396	0	0	7.21867	1.52771	0	7.49621	0	0	4.47258	1.52771	2.10599
X895s_I21_S165_L005_R1_001	Artery	0.171683	6.18278	2.28661	1.373	2.28661	0	3.67157	0	0	1.373	8.14419	5.77531	7.13609	0	7.68254	3.07409	6.81205	7.87358	4.52572	2.92762	8.29118	5.58442	5.26044	6.0033	2.75595	6.17668	2.92762	1.373	1.373	7.40582	8.19264	1.9307	1.373	1.373	1.9307	0	6.85335	0	7.07066	6.75877	5.73804	6.66937	7.74697	3.67157	1.9307	6.90785	0	3.31508
X895s_D13_S290_L005_R1_001	Artery	0.173151	4.21216	0	0	1.24215	0	3.24378	0	6.88887	6.26927	7.23184	6.0685	7.29232	0	6.62304	5.449	5.32512	6.73447	5.64115	1.77936	7.40629	7.2211	0	3.69904	6.47888	2.12694	2.12694	1.77936	0	6.80241	7.94054	1.77936	0	1.24215	1.24215	0	4.43963	5.33704	7.55865	6.23124	3.33554	4.82151	7.19001	2.38436	2.38436	6.90134	0	1.24215
X903s_O21_S168_L005_R1_001	Artery	0.174197	3.00478	1.31916	0	1.8688	0	0	1.31916	7.92216	6.42133	7.53508	6.28803	1.8688	0	3.24503	1.31916	3.1321	7.66397	0	5.86293	5.81506	7.24318	0	0	0	0	2.85886	2.22146	0	6.53097	8.04979	0	0	0	0	0	5.21818	0	7.65232	4.15929	0	6.74258	5.68429	7.34906	0	8.32485	0	1.31916
X901s_F24_S379	Artery	0.176576	3.0885	0	0	1.83035	0	0	0	7.65745	0	7.57497	0	2.43992	0	0	0	2.81589	7.11596	1.83035	1.83035	7.87852	4.15626	0	0	0	2.43992	1.83035	2.43992	0	0	7.70339	1.83035	0	0	0	1.83035	1.83035	0	1.83035	6.8877	1.83035	0	1.83035	1.83035	1.83035	6.83279	1.83035	0
X901s_J16_S317	Artery	0.179573	4.58238	2.69604	2.69604	3.35487	0	2.69604	0	3.74863	5.57442	8.50412	0	3.35487	0	4.24999	3.35487	4.83142	4.93598	0	2.69604	8.98761	3.35487	0	0	7.81954	0	3.74863	0	0	2.69604	4.93598	0	3.35487	2.69604	0	0	4.83142	6.0625	0	0	2.69604	0	0	7.26162	4.24999	4.83142	7.61711	0
X895s_A24_S185_L005_R1_001	Artery	0.180185	7.6061	0	2.75844	4.31583	0	5.53014	0	8.19448	4.49593	7.20455	4.78082	8.36306	0	4.31583	4.49593	6.0964	7.40309	5.26309	4.89767	5.83138	7.59129	0	0	5.09698	3.81387	4.49593	2.75844	0	7.6061	7.258	3.41938	2.75844	0	0	2.75844	7.40309	2.75844	3.81387	7.24754	3.81387	0	5.26309	4.49593	3.81387	7.41205	0	3.41938
X901s_D19_S338	Artery	0.180323	7.92572	0	0	1.63375	0	0	0	7.0196	6.46158	6.76008	6.51183	0	0	7.51521	5.94101	3.5259	7.06993	0	2.2242	6.8022	6.49328	1.63375	1.63375	6.7696	2.2242	0	2.2242	0	1.63375	8.25203	0	1.63375	0	0	0	8.56434	0	5.94101	2.86175	6.524	5.90795	6.49328	5.71037	2.59295	8.35317	0	2.59295
X903s_I19_S149_L005_R1_001	Artery	0.18244	7.85539	0	0	1.56696	0	2.14991	0	6.66206	2.51577	7.46253	0	2.14991	0	1.56696	3.16768	4.29113	6.41595	0	1.56696	7.64149	6.77647	0	0	0	1.56696	2.51577	1.56696	0	1.56696	7.21697	2.14991	0	0	0	0	3.83955	0	6.49348	6.56543	0	7.10517	0	0	0	8.21869	1.56696	1.56696
X901s_K21_S166	Artery	0.186315	5.583	1.29437	0	0	0	0	0	6.93861	6.00697	7.83617	6.54003	1.29437	0	6.05781	0	3.48995	6.74668	0	0	5.8968	2.45055	3.56764	0	5.99384	0	1.84013	1.29437	0	1.29437	8.34642	0	6.54003	0	0	0	5.79738	5.02372	7.45622	3.09962	6.03271	6.24387	6.62788	2.19121	6.48093	8.04256	1.29437	1.29437
X903s_E23_S179_L005_R1_001	Artery	0.186846	6.99668	0	0	0	0	1.23001	0	7.47241	6.69368	3.22735	3.40304	1.23001	0	2.74262	1.76517	3.12639	2.88753	0	0	6.57605	2.11189	0	0	6.87429	1.23001	1.23001	0	1.23001	2.74262	8.37561	0	0	0	0	0	7.71561	0	7.12926	6.13349	0	0	6.31982	6.85661	2.74262	7.94941	0	0
X901s_C17_S130	Artery	0.236318	6.12647	1.59697	1.59697	2.18337	0	2.81853	0	7.02407	3.35223	6.28521	2.18337	0	0	2.55055	2.55055	3.87654	4.02772	0	2.18337	7.53874	3.35223	0	0	1.59697	0	3.02967	1.59697	1.59697	0	7.16752	0	1.59697	0	0	1.59697	4.21873	0	7.85418	2.18337	2.18337	0	5.88433	1.59697	0	8.32652	0	1.59697
X895s_D24_S378_L005_R1_001	aCap	0.298103	4.95392	0	0	2.62421	0	3.15226	0	3.39403	4.66859	5.35703	2.00105	3.75137	0	3.58857	2.3604	4.8342	4.60667	1.4347	0	3.15226	3.15226	0	2.00105	2.00105	1.4347	3.39403	2.00105	0	2.83274	7.98082	2.00105	2.00105	0	0	0	7.12188	4.39396	2.62421	2.3604	3.00521	0	3.8238	6.09217	2.62421	8.41493	1.4347	0
X901s_E14_S107	aCap	0.306084	4.57102	0	0	0	0	3.41538	0	7.74549	3.13859	4.40584	0	2.12311	0	4.31175	2.75457	4.49184	4.71274	0	0	3.13859	2.75457	0	0	0	0	3.13859	2.12311	2.75457	2.75457	7.80422	0	6.67906	2.12311	0	0	7.14974	0	0	2.12311	0	0	3.96081	2.12311	2.12311	8.43364	0	3.13859
X901s_F18_S331	aCap	0.306806	3.46435	0	0	0	0	1.49055	0	2.42645	3.89495	7.0941	2.06421	1.49055	1.49055	1.49055	5.84341	3.46435	5.87288	1.49055	0	2.69179	6.14276	0	1.49055	0	2.06421	0	0	0	0	8.18067	1.49055	0	0	0	0	6.80097	0	6.72959	0	0	0	2.06421	2.06421	0	8.26998	0	1.49055
X895s_I23_S181_L005_R1_001	aCap	0.308901	6.65063	1.83315	0	2.44297	0	4.15955	0	3.09169	2.44297	5.27496	0	3.4819	0	5.75642	6.29548	7.56751	5.96554	2.44297	3.09169	4.44332	3.09169	0	0	0	3.09169	3.09169	2.81904	0	2.81904	7.93966	0	1.83315	1.83315	0	0	6.84736	0	6.91739	2.44297	2.81904	0	4.31147	2.44297	0	8.70048	0	0
X901s_E17_S131	aCap	0.314178	3.9028	2.01118	0	2.01118	0	2.01118	0	2.63507	2.63507	4.27935	1.44363	2.37101	0	1.44363	0	3.16346	3.01634	0	1.44363	6.13936	5.74192	1.44363	2.01118	1.44363	2.01118	2.37101	2.37101	0	2.63507	7.99033	0	0	1.44363	0	0	6.47422	0	6.423	2.63507	1.44363	0	2.37101	5.86853	0	8.03114	2.01118	2.37101
X901s_C14_S106	aCap	0.318425	6.99169	0	0	0	0	2.11829	0	7.05048	2.11829	7.45671	0	2.11829	0	1.53868	2.11829	4.20248	7.03126	0	0	0	7.09998	0	0	0	0	2.48285	2.48285	0	1.53868	8.20106	0	0	0	0	0	7.1839	0	6.86643	3.41008	2.11829	0	7.25617	0	0	8.43929	0	0
X903s_H17_S324_L005_R1_001	aCap	0.318425	3.38165	1.27636	1.27636	2.63317	0	2.16913	0	1.27636	2.16913	7.47183	0	1.27636	1.27636	2.16913	1.81923	6.57097	3.28973	0	0	1.27636	1.27636	0	0	6.49975	0	1.81923	1.27636	0	1.81923	8.22807	0	1.27636	1.27636	0	0	7.70655	0	5.14467	1.27636	0	0	2.16913	6.61347	0	8.35186	0	0
X895s_M23_S183_L005_R1_001	vCap	0.319906	8.61046	0	1.69245	3.14259	0	6.74248	0	2.93018	2.93018	8.16134	6.84667	2.93018	1.69245	3.81392	6.48099	5.15835	7.99962	1.69245	1.69245	3.59627	6.91056	0	0	2.93018	2.66014	2.93018	2.28905	0	3.31769	8.19616	0	6.36594	1.69245	0	0	8.38189	1.69245	7.68389	6.46731	6.31112	0	7.7375	2.28905	6.36594	8.40298	0	3.14259
X901s_E22_S171	aCap	0.320998	4.25992	0	0	0	0	2.70544	0	3.08837	2.07699	7.16962	2.07699	3.08837	0	2.07699	2.07699	6.98099	4.51902	0	0	2.70544	0	0	0	4.94598	0	2.70544	0	0	2.70544	8.93442	0	0	0	0	2.07699	4.84141	5.58446	5.61034	3.08837	2.07699	0	3.36459	2.07699	0	8.83691	2.07699	2.70544
X895s_N16_S319_L005_R1_001	aCap	0.328369	5.11441	2.10309	0	0	0	3.78756	0	2.94331	6.6138	5.04739	2.46701	3.11681	0	2.94331	6.79831	8.31614	7.08872	0	2.46701	3.70261	3.70261	5.15672	3.60976	0	2.46701	3.39336	3.11681	2.46701	3.5074	7.60639	0	2.10309	2.10309	1.52512	0	6.66551	2.10309	7.40065	2.10309	2.10309	0	3.11681	2.94331	1.52512	8.63684	1.52512	2.46701
X901s_H18_S332	aCap	0.349132	7.65519	2.02621	0	0	0	2.86009	0	2.02621	2.02621	3.4221	0	6.35821	0	0	5.9982	3.52419	4.53468	3.4221	0	0	5.85799	2.65117	0	6.60022	2.38673	2.02621	1.4569	0	1.4569	7.48197	0	0	0	1.4569	0	7.47078	0	2.38673	5.00508	2.65117	0	1.4569	0	0	8.1166	0	1.4569
X901s_J19_S341	aCap	0.350553	4.24955	2.16043	0	2.16043	2.16043	2.16043	0	0	2.16043	7.34191	0	3.17908	0	3.4563	2.16043	4.8788	3.8512	0	0	3.17908	2.16043	0	0	2.79421	2.16043	2.16043	0	0	2.16043	6.67395	0	0	0	0	0	4.13355	0	7.92719	2.16043	2.16043	0	2.79421	2.79421	0	8.9812	0	2.16043
X901s_O19_S152	aCap	0.352368	4.19575	0	0	0	0	2.77839	0	3.05041	1.79692	6.9493	1.79692	3.05041	0	0	1.79692	8.46278	5.58966	0	0	3.05041	2.40352	1.79692	1.79692	5.49096	0	1.79692	2.77839	1.79692	0	8.16984	0	3.05041	0	0	0	7.7919	0	6.42942	2.77839	1.79692	1.79692	1.79692	2.40352	1.79692	8.27003	2.77839	2.77839
X895s_N23_S375_L005_R1_001	aCap	0.354316	8.56455	1.80808	0	1.80808	0	7.62841	0	0	2.41568	6.26562	0	3.06315	0	3.73265	3.2769	5.79093	7.2501	0	2.79093	4.28196	7.17883	5.1611	1.80808	6.24605	1.80808	3.73265	2.41568	1.80808	1.80808	8.07343	2.41568	7.04151	0	2.41568	1.80808	8.24665	0	3.2769	1.80808	3.06315	1.80808	3.951	3.73265	3.951	8.90844	1.80808	2.41568
X901s_B22_S361	aCap	0.355995	3.33964	1.48186	1.48186	2.05441	0	1.48186	0	7.4068	2.05441	7.53818	0	2.05441	0	1.48186	6.96484	3.95157	7.46884	0	0	1.48186	6.34386	3.64838	2.05441	1.48186	0	2.68133	0	0	2.41621	8.3906	0	6.28222	0	0	0	6.80871	0	8.04662	5.94522	0	1.48186	7.46105	1.48186	0	8.13913	0	0
X901s_O24_S192	aCap	0.36204	6.78413	0	0	0	0	1.8587	0	6.46572	1.8587	7.37515	0	6.43143	0	1.31041	4.91548	2.21081	7.16439	3.79151	0	1.31041	2.21081	4.05806	0	6.63221	0	1.31041	1.8587	1.31041	1.8587	8.56519	0	6.07358	0	0	0	7.79334	5.24986	6.08597	2.21081	0	0	5.3951	0	0	8.31951	0	1.8587
X903s_D20_S346_L005_R1_001	aCap	0.36218	7.95584	1.51044	0	2.44981	0	2.44981	0	1.51044	0	7.89725	0	2.71568	0	2.71568	0	3.9877	8.11558	0	2.08659	1.51044	0	0	0	0	2.08659	2.44981	1.51044	1.51044	2.08659	8.58758	0	1.51044	0	0	1.51044	6.94547	0	6.00832	1.51044	1.51044	0	2.44981	2.08659	0	8.73983	0	0
X901s_I13_S101	aCap	0.362461	7.07234	0	0	0	0	6.85807	0	6.72412	2.13477	6.72412	0	6.43535	0	3.15125	0	3.54235	7.67752	0	0	1.55341	3.15125	0	0	0	2.50001	3.15125	2.97745	0	7.31783	8.46116	1.55341	1.55341	0	0	0	7.78076	1.55341	8.18192	7.27487	1.55341	4.22092	4.58411	6.59012	7.12169	8.75194	0	0
X903s_N18_S335_L005_R1_001	aCap	0.36453	4.54261	0	2.53504	0	0	2.53504	0	2.53504	3.18775	4.4106	0	0	0	3.57937	2.53504	8.29336	9.11699	0	2.53504	3.57937	2.53504	0	0	0	2.53504	3.18775	0	3.18775	3.86005	8.78056	0	0	0	2.53504	2.53504	3.86005	0	0	0	0	0	0	2.53504	3.18775	7.58877	0	0
X903s_K18_S142_L005_R1_001	aCap	0.369836	7.29906	1.30088	0	0	0	2.83528	0	1.30088	3.22099	3.94697	0	6.58283	0	2.83528	6.28321	8.75636	7.47128	3.64846	1.30088	1.84768	2.19918	0	0	0	0	1.30088	0	2.45874	6.01591	8.04554	0	0	0	0	0	7.76678	0	3.10818	1.30088	6.72723	0	1.84768	1.30088	0	8.38571	1.30088	0
X903s_J18_S333_L005_R1_001	aCap	0.371046	2.68424	0	0	0	0	1.71362	0	0	1.71362	4.30115	0	6.1898	0	3.49175	1.71362	8.9949	3.83924	0	0	0	1.71362	0	1.71362	0	0	1.71362	0	0	2.68424	3.49175	0	0	0	0	0	7.58385	0	6.76834	0	2.31234	0	2.68424	2.31234	0	8.68135	0	0
X895s_I22_S173_L005_R1_001	aCap	0.372696	5.80321	0	2.24821	3.27383	0	4.09926	0	3.552	2.88712	7.59245	2.88712	3.94787	0	3.27383	3.27383	8.90295	7.47952	2.24821	4.23071	5.47303	3.27383	0	2.24821	3.552	3.27383	4.63132	2.24821	0	4.63132	8.55518	2.88712	2.24821	0	2.88712	0	7.91154	0	3.552	4.23071	3.27383	2.24821	4.34688	4.23071	0	8.00342	2.24821	2.24821
X901s_C20_S154	aCap	0.373977	5.51341	2.82939	0	2.19361	0	3.21497	0	3.21497	0	4.28645	0	2.82939	0	3.21497	3.49257	8.83129	7.0391	2.19361	0	2.19361	0	0	0	0	2.19361	3.49257	2.19361	0	0	8.15788	0	0	0	0	0	4.91595	0	6.95153	2.82939	0	0	0	2.19361	2.19361	7.91347	0	0
X901s_A14_S105	aCap	0.375951	7.08983	0	0	0	0	2.53373	0	2.53373	2.80137	4.40919	1.58244	1.58244	0	1.58244	2.16718	7.19672	2.53373	0	1.58244	5.80978	1.58244	0	0	0	2.53373	3.33462	1.58244	1.58244	1.58244	8.5448	0	0	0	0	1.58244	8.41997	0	2.53373	0	0	0	2.80137	2.53373	0	8.83638	0	1.58244
X903s_K15_S118_L005_R1_001	aCap	0.375955	4.45632	1.45296	0	1.45296	0	3.17515	0	2.64639	0	7.15091	0	6.66846	0	2.64639	3.17515	6.30037	6.24474	3.97804	1.45296	1.45296	2.02175	3.30344	0	2.02175	1.45296	2.85525	1.45296	0	2.85525	8.28104	0	1.45296	0	0	0	8.14529	0	0	2.02175	2.02175	0	2.85525	2.38207	0	8.20164	0	2.38207
X901s_P14_S304	aCap	0.378543	3.71904	2.2022	0	2.83848	0	0	0	6.32095	0	4.04855	0	0	0	2.2022	0	8.22304	3.50194	0	0	2.83848	2.2022	0	0	2.2022	0	2.83848	2.2022	0	2.2022	8.56834	0	0	2.2022	0	0	7.98528	0	0	2.2022	2.2022	0	2.2022	0	0	6.96878	0	2.2022
X901s_J24_S381	vCap	0.379479	4.83825	2.93877	0	4.28456	0	0	0	4.00146	0	4.00146	0	2.93877	0	3.6051	7.62981	9.04782	5.0878	0	0	4.00146	3.6051	0	0	0	3.6051	0	0	0	0	8.46055	0	2.93877	0	2.93877	0	6.54938	0	7.97233	2.93877	0	0	0	2.93877	2.93877	9.25267	0	2.93877
X895s_K23_S182_L005_R1_001	aCap	0.379542	5.14685	2.05867	0	2.8953	0	3.95636	0	3.34436	2.68588	5.24163	0	6.20774	0	2.42067	2.8953	8.79235	5.46733	3.65314	2.05867	3.21585	2.8953	0	0	2.05867	2.05867	3.34436	2.42067	1.48564	6.96328	7.90896	0	1.48564	2.05867	0	0	8.17625	0	3.06837	6.40114	0	0	3.56042	2.42067	2.8953	8.32844	0	2.68588
X903s_O17_S136_L005_R1_001	aCap	0.380289	6.51579	0	0	1.99272	0	0	0	1.42737	0	7.26739	0	1.42737	0	6.5968	0	8.49211	3.66389	0	0	1.42737	2.82368	0	0	0	1.42737	2.61527	1.99272	1.42737	0	8.38091	0	0	1.42737	0	0	7.88798	0	0	1.42737	0	0	5.88319	1.42737	0	8.29134	0	0
X903s_E24_S187_L005_R1_001	aCap	0.381868	2.98352	0	0	0	0	2.71257	0	0	0	3.76593	1.73859	0	0	6.82449	6.53717	8.1603	7.88779	0	0	2.33975	1.73859	0	0	1.73859	0	1.73859	1.73859	0	6.80908	7.7663	0	0	1.73859	0	0	7.89829	0	1.73859	0	5.85223	0	0	0	0	5.48129	0	0
X901s_D13_S290	aCap	0.386373	6.77981	0	0	0	0	1.98176	0	2.3402	1.41774	6.1663	0	6.38376	0	0	1.41774	8.20621	3.99216	3.80196	1.41774	1.98176	1.41774	0	0	5.43515	1.41774	2.3402	0	1.41774	3.25895	8.27147	0	1.41774	1.41774	0	0	7.7447	0	2.81174	6.36778	1.98176	0	2.60351	0	0	7.8953	1.98176	2.60351
X903s_J15_S309_L005_R1_001	aCap	0.391264	3.93189	0	0	0	0	1.98106	0	1.41711	1.98106	3.37166	0	1.41711	0	2.33946	1.41711	8.8068	7.68099	0	0	1.41711	2.60275	0	1.41711	0	0	0	1.41711	0	2.33946	7.83693	0	1.41711	0	0	0	7.16372	0	1.41711	1.41711	6.24131	0	0	1.41711	0	8.39249	0	1.41711
X903s_E19_S147_L005_R1_001	aCap	0.39187	4.41899	0	0	0	0	2.97139	0	0	0	6.66452	1.29351	1.83914	0	6.79112	6.69444	8.59231	6.99725	0	6.98508	1.29351	1.83914	0	0	0	1.29351	1.83914	1.83914	0	2.82574	8.3633	0	0	0	0	0	7.75096	0	1.29351	6.2219	1.29351	0	1.83914	2.19017	1.29351	8.26002	0	0
X895s_O24_S192_L005_R1_001	aCap	0.395869	8.23023	1.6626	0	0	0	6.72138	0	3.56059	3.43111	6.90436	1.6626	7.36104	0	4.64008	3.1075	7.6911	8.12465	4.45968	1.6626	3.67521	3.43111	1.6626	1.6626	2.25612	2.62605	3.43111	3.1075	0	3.28234	8.33602	2.62605	0	0	2.25612	1.6626	8.4745	2.62605	2.25612	3.95654	6.48429	1.6626	6.29835	3.43111	6.03967	8.45287	1.6626	0
X895s_A16_S121_L005_R1_001	aCap	0.397035	5.16262	1.91507	0	2.9103	0	3.97193	0	2.5317	1.91507	5.25741	0	3.97193	0	2.5317	3.57583	8.82571	7.48634	1.91507	2.5317	3.18427	3.85649	0	0	0	2.5317	4.0754	7.01927	1.91507	4.53901	7.50244	2.5317	0	0	0	0	7.14554	0	3.18427	3.18427	2.5317	0	3.18427	2.5317	1.91507	8.11035	0	2.5317
X895s_L13_S294_L005_R1_001	aCap	0.398674	4.9425	1.91643	0	1.36055	0	4.02657	0	2.53317	2.53317	8.17756	1.91643	4.07697	0	3.05816	3.29898	8.81188	7.2112	1.36055	1.36055	3.57739	3.40064	0	0	1.36055	2.27161	2.7403	1.36055	0	3.57739	8.27816	1.91643	1.36055	1.36055	2.53317	0	8.07205	1.36055	7.66855	2.27161	3.49291	0	4.90025	2.27161	2.53317	8.18243	0	2.53317
X895s_K13_S102_L005_R1_001	aCap	0.401001	5.15689	1.59397	0	1.59397	0	3.78773	0	3.02608	3.78773	5.20109	4.63478	4.02402	0	6.9131	3.02608	9.075	7.49653	2.18002	2.18002	3.20029	2.54708	0	0	0	1.59397	3.47773	4.21502	0	3.59208	8.13915	0	2.18002	0	1.59397	0	8.57497	1.59397	3.78773	3.20029	0	0	3.20029	3.02608	2.54708	8.35095	0	2.54708
X895s_B24_S377_L005_R1_001	aCap	0.40397	4.23778	0	1.1637	2.79803	0	2.65398	0	2.65398	2.02884	6.93226	0	3.58983	0	5.18929	6.45379	7.52438	7.60976	1.68705	1.1637	3.22761	2.79803	0	0	2.65398	0	2.02884	2.02884	0	2.92391	7.98177	1.1637	1.68705	0	0	0	7.70344	0	7.21647	1.1637	1.68705	1.1637	3.70454	0	1.68705	8.40576	1.1637	0
X895s_F16_S315_L005_R1_001	aCap	0.405062	4.72444	0	0	3.11238	0	4.11298	0	2.9003	3.28726	4.76185	2.2607	2.2607	0	3.78303	2.63079	9.0846	6.85665	1.66675	2.63079	3.6802	3.11238	0	3.11238	6.07485	6.17801	3.96155	1.66675	2.2607	3.87627	8.38717	0	0	0	0	0	7.01129	1.66675	3.11238	3.28726	2.63079	0	3.96155	2.63079	3.28726	8.43025	0	0
X903s_G14_S108_L005_R1_001	aCap	0.405196	3.67261	1.50114	0	0	1.50114	2.43889	0	0	0	7.58277	0	2.43889	0	6.0136	2.07613	8.843	7.45412	0	0	3.08743	2.91419	0	0	0	0	2.70452	1.50114	0	0	8.66071	0	0	0	0	0	7.85467	0	2.07613	5.95206	2.43889	0	7.07877	0	2.07613	8.42316	0	1.50114
X903s_B19_S337_L005_R1_001	aCap	0.405623	0	0	1.35987	1.35987	0	1.35987	0	0	1.35987	2.27079	0	6.10242	0	0	0	8.01724	7.25834	4.16984	0	0	0	0	0	6.43081	0	0	0	0	0	8.31055	0	0	0	0	0	7.10668	0	0	1.35987	0	0	1.35987	0	1.91566	8.43367	0	0
X895s_L21_S358_L005_R1_001	aCap	0.407336	5.19223	2.19162	0	2.55913	0	4.60888	1.6044	3.21282	3.21282	6.90645	0	4.33758	1.6044	4.03686	6.88227	8.77341	5.16988	0	2.82728	5.02418	3.60478	1.6044	2.19162	2.55913	2.19162	3.60478	3.03852	0	3.88565	8.53792	2.82728	0	0	2.55913	0	7.6227	1.6044	2.55913	2.82728	2.55913	1.6044	3.88565	2.19162	2.55913	8.57986	0	3.70742
X901s_H20_S348	aCap	0.407709	2.49322	0	0	1.32842	0	1.87948	0	5.91373	1.87948	7.13515	0	1.32842	0	6.71225	5.9212	8.04831	7.36518	0	1.87948	0	1.32842	0	0	1.32842	0	2.23272	2.23272	0	0	8.45455	0	1.32842	0	0	0	7.47329	0	7.68171	0	5.72442	1.87948	6.67442	0	2.23272	8.27227	0	0
X901s_D22_S362	aCap	0.408672	8.26067	0	0	0	0	2.0164	0	3.02207	3.69057	7.27239	0	8.25222	0	5.6383	6.40778	8.82641	7.77659	5.43326	0	3.51323	0	0	2.0164	0	0	0	0	0	3.69057	7.51243	0	2.0164	2.0164	2.0164	2.0164	8.35228	0	2.64067	2.0164	2.0164	0	7.66702	2.64067	0	8.4978	2.0164	3.02207
X901s_J22_S365	aCap	0.410207	7.25804	0	0	1.94741	0	2.30416	0	1.94741	6.27273	3.89353	1.38761	1.38761	0	5.73832	5.89062	8.60604	6.73634	0	0	1.38761	1.38761	0	0	0	1.38761	2.56656	1.94741	0	1.38761	7.93805	1.38761	0	0	1.38761	1.94741	8.50302	0	0	0	0	0	1.38761	1.38761	1.38761	8.15768	0	0
X895s_A15_S113_L005_R1_001	aCap	0.411064	6.87975	2.1609	1.5768	3.57109	0	4.00282	0	2.5272	0	4.6134	0	6.72643	1.5768	3.32778	2.79471	8.77144	5.0407	4.40218	2.5272	3.00555	2.79471	1.5768	1.5768	1.5768	3.32778	2.1609	1.5768	2.1609	2.79471	8.38259	0	1.5768	1.5768	1.5768	0	6.78454	0	2.79471	2.1609	2.5272	0	3.17959	1.5768	3.45681	8.16781	0	2.1609
X903s_L23_S374_L005_R1_001	aCap	0.412547	3.69706	0	0	2.27621	0	1.6808	0	0.898785	0.898785	6.72471	0	1.6808	0	5.29381	6.75571	7.97936	7.30631	1.36436	2.41559	1.92081	1.36436	0.898785	1.36436	0.898785	0	0	0.898785	0	5.32973	7.89564	0	0	0	1.36436	0.898785	7.12098	0	6.03799	1.36436	5.99538	0	6.58609	0.898785	4.97815	8.10131	0.898785	0
X895s_F22_S363_L005_R1_001	aCap	0.413219	5.14329	2.57739	1.95747	3.62403	0	3.90502	0	3.77436	0	7.73526	3.77436	3.62403	1.95747	3.77436	1.95747	8.84591	5.473	2.57739	2.57739	4.21797	3.77436	1.95747	1.95747	7.81445	2.57739	3.44703	0	0	4.02056	8.21403	0	0	1.95747	1.95747	0	7.94977	0	2.57739	3.77436	1.95747	1.95747	4.12413	2.57739	1.95747	8.7231	2.95721	3.23181
X901s_L19_S342	aCap	0.416302	5.52469	0	0	0	0	4.20657	0	2.12194	2.12194	6.58069	0	2.12194	0	3.80853	2.75332	8.06999	4.94591	0	0	2.75332	2.75332	0	0	2.75332	0	3.63063	2.12194	2.12194	3.41409	8.01569	0	0	0	2.12194	0	7.6116	0	6.65906	2.75332	0	0	2.75332	2.75332	0	8.70259	0	2.12194
X903s_D22_S362_L005_R1_001	aCap	0.417126	3.50641	1.66968	0	2.26394	0	2.90372	1.14906	2.26394	2.26394	6.94888	3.83428	2.46608	1.14906	2.01032	2.01032	8.06936	6.55928	0	1.66968	1.14906	1.66968	0	0	0	0	2.46608	0	0	2.26394	8.12575	0	1.14906	0	1.14906	0	7.926	0	0	2.01032	1.66968	0	2.01032	2.01032	0	8.41113	0	1.14906
X901s_C16_S122	aCap	0.417397	4.02269	0	0	0	0	2.95926	0	3.52373	1.53831	5.70662	4.08611	6.12707	0	6.83498	2.11788	8.25718	7.33509	2.749	0	2.48242	2.95926	0	0	1.53831	0	2.749	0	0	0	8.1844	0	1.53831	1.53831	0	0	7.66865	0	5.6177	2.48242	5.86376	0	6.93945	1.53831	0	8.3179	0	0
X901s_L20_S350	aCap	0.418077	5.45723	0	0	1.62837	0	1.62837	0	1.62837	2.58677	3.06702	0	2.21824	0	6.26384	0	8.83839	3.99346	0	0	2.21824	1.62837	0	0	1.62837	2.21824	2.21824	2.21824	2.21824	3.06702	8.17176	0	1.62837	1.62837	0	0	7.98113	0	2.58677	0	0	0	2.58677	2.58677	2.21824	8.26873	0	2.21824
X901s_L13_S294	aCap	0.418128	5.62538	0	0	0	0	3.07564	0	1.27619	1.27619	6.54879	0	2.94868	0	1.81904	6.43119	7.51193	5.97536	0	1.27619	1.81904	1.27619	4.05743	0	0	1.27619	2.63295	1.27619	0	2.80323	8.08095	0	0	0	0	0	8.04763	0	7.7584	2.80323	1.27619	1.27619	1.81904	2.42762	3.07564	8.45354	1.27619	0
X903s_N13_S295_L005_R1_001	aCap	0.421733	3.32249	1.84781	0	0	0	2.66477	0	0	1.30099	7.73938	0	2.19931	0	1.30099	2.66477	8.34161	3.89412	0	1.30099	0	0	0	0	0	1.30099	2.45888	1.30099	1.30099	0	8.35302	1.30099	0	0	0	0	7.8873	0	6.81028	0	6.85635	1.30099	1.30099	0	2.19931	8.09581	0	0
X903s_J23_S373_L005_R1_001	aCap	0.422605	5.44491	0	0	0	0	1.27031	0	0	1.8122	7.6044	0	7.28182	0	7.25683	1.27031	6.84447	6.99613	4.75607	0	2.62538	2.1617	0	3.18045	0	0	1.8122	0	0	0	8.16435	0	0	0	0	0	7.51778	0	0	0	0	0	0	1.8122	0	8.48213	0	0
X901s_F13_S291	aCap	0.427885	2.89491	0	0	0	0	0	0	2.72359	0	7.37482	0	5.87738	0	1.34729	0	8.04964	6.34133	3.38337	0	2.25559	2.25559	0	3.16867	1.34729	0	1.90121	1.90121	1.34729	2.72359	8.38603	1.34729	0	0	0	1.34729	7.76811	0	6.91937	2.25559	5.87738	0	6.21874	1.34729	1.34729	8.35704	0	0
X903s_D19_S338_L005_R1_001	vCap	0.428905	8.59925	2.21958	1.62958	2.21958	0	7.41836	1.62958	0	0	7.37561	0	6.85055	0	6.56032	0	7.77658	7.57102	5.05539	1.62958	0	2.21958	0	0	0	2.21958	0	0	0	1.62958	7.58778	0	1.62958	0	0	0	8.85111	0	0	4.51347	1.62958	0	6.01901	1.62958	0	8.64359	1.62958	1.62958
X901s_K14_S110	vCap	0.429992	6.65964	0	0	0	0	3.33595	0	2.67776	2.05108	4.23066	2.05108	5.72336	0	2.05108	2.05108	8.26631	3.33595	0	2.05108	0	3.33595	0	0	2.67776	0	0	0	2.05108	2.05108	8.63864	0	2.05108	0	2.05108	0	4.32465	0	3.72948	2.05108	0	0	3.06006	3.33595	6.21948	8.36571	0	0
X895s_H23_S372_L005_R1_001	aCap	0.431483	5.67459	1.62722	0	2.21696	0	4.19623	0	2.58544	1.62722	5.05247	0	6.13802	0	3.38872	2.8541	8.81897	7.58069	0	1.62722	3.82836	3.82836	0	1.62722	0	2.58544	2.8541	1.62722	0	4.06485	7.46817	0	0	0	0	0	7.9769	0	2.8541	2.21696	1.62722	1.62722	3.91355	3.06566	1.62722	8.25142	0	2.8541
X895s_B18_S329_L005_R1_001	aCap	0.434299	4.94915	0	0	1.46664	0	3.71395	0	3.04489	2.66295	7.3297	1.46664	3.62916	0	5.21713	2.66295	6.27515	7.30535	2.03722	2.03722	3.86461	3.04489	0	1.46664	3.04489	1.46664	2.87205	2.03722	0	6.81493	8.4969	0	0	1.46664	0	0	7.73568	4.84981	7.64099	2.66295	6.41002	5.39855	3.62916	2.03722	7.26419	7.90546	0	2.39825
X901s_J13_S293	aCap	0.434886	6.61314	1.1434	1.1434	2.00313	0	1.66295	0	0	1.1434	5.51721	0	3.67563	0	6.75472	6.28293	6.75721	5.91559	0	1.66295	2.45848	0	0	0	0	0	0	1.66295	0	2.45848	7.78998	0	0	1.1434	0	0	7.97076	0	7.38958	1.1434	1.1434	0	1.1434	0	5.418	7.70124	0	0
X895s_L19_S342_L005_R1_001	aCap	0.436261	4.83455	1.3971	1.3971	2.31554	0	4.21886	0	2.78608	0	7.51877	0	3.23269	2.31554	3.44791	6.32972	8.37656	6.36175	0	2.31554	3.54032	2.57823	0	0	0	1.3971	3.54032	1.3971	0	3.84271	8.54093	0	0	1.3971	0	0	7.48688	1.3971	6.94291	3.23269	2.31554	0	7.277	1.3971	4.90463	8.00901	0	2.57823
X901s_C13_S98	aCap	0.436661	3.18717	0	0	0	0	2.44707	0	1.13491	1.13491	6.58331	0	7.14982	1.13491	5.59502	5.86794	8.2757	2.88408	4.86572	1.13491	1.13491	1.65284	0	0	0	0	2.44707	2.44707	0	2.24534	8.24014	0	0	1.13491	0	0	6.67796	0	5.56314	1.65284	0	0	1.65284	1.13491	1.13491	7.72949	0	0
X901s_N20_S351	aCap	0.439303	6.90265	0	0	0	0	1.83844	0	1.83844	1.83844	5.25396	0	5.95825	0	2.82496	5.54034	9.00875	8.11597	3.0977	0	1.83844	0	3.488	0	0	2.44872	1.83844	5.07269	0	3.0977	7.7903	0	0	0	0	0	7.64457	0	1.83844	5.87272	5.40737	0	2.44872	1.83844	3.31177	7.99704	1.83844	0
X901s_N18_S335	aCap	0.439676	3.76135	1.57252	0	1.57252	0	1.57252	0	6.90545	6.15424	6.07842	0	2.52223	0	5.82023	3.00041	6.80063	3.76135	0	0	2.15612	1.57252	0	0	6.39146	0	1.57252	1.57252	0	1.57252	8.42185	0	5.45508	0	1.57252	0	4.06528	5.77386	7.95901	2.15612	0	0	6.33891	1.57252	1.57252	8.19982	0	0
X895s_N17_S327_L005_R1_001	vCap	0.441118	5.45939	0	1.96805	3.24364	0	4.91594	0	3.45895	3.24364	5.82782	1.96805	4.23009	0	4.39491	3.45895	9.23522	7.15104	0	2.96888	4.23009	4.23009	1.96805	2.58877	2.58877	3.45895	3.91708	3.91708	1.96805	4.13624	5.60541	2.96888	0	2.96888	1.96805	0	7.89096	1.96805	8.38021	2.58877	1.96805	1.96805	7.59569	2.96888	3.24364	8.61454	1.96805	2.58877
X903s_I23_S181_L005_R1_001	vCap	0.442086	8.37575	1.37373	0	0	0	6.80977	0	6.49943	1.93153	6.12097	0	1.37373	0	1.93153	2.54946	8.21539	7.311	0	0	2.28748	2.75685	0	0	0	1.37373	1.93153	0	0	0	7.70766	1.37373	0	1.37373	0	0	8.57142	0	0	2.92854	0	0	6.76655	0	3.07502	7.57911	0	0
X903s_N17_S327_L005_R1_001	aCap	0.443959	6.6291	0	0	1.76822	0	2.11513	0	0	1.23262	7.1766	0	6.24179	0	2.11513	0	7.53361	6.04365	3.55601	1.76822	2.11513	2.5765	0	0	0	0	2.11513	0	0	0	7.97087	0	0	0	0	0	7.85439	0	7.599	5.5267	1.23262	0	1.76822	0	1.23262	8.11449	0	0
X895s_A13_S97_L005_R1_001	vCap	0.449161	8.64365	1.58521	1.58521	2.53694	0	4.01321	0	2.80464	2.17026	6.4138	1.58521	3.46706	0	4.41263	6.4451	7.53232	4.9186	0	2.53694	2.17026	3.58137	0	0	2.80464	6.29224	1.58521	2.17026	0	3.86207	8.48221	0	1.58521	5.92294	2.17026	0	7.00931	0	2.53694	6.45124	5.36792	0	6.28503	2.80464	1.58521	8.6416	0	1.58521
X901s_G14_S108	aCap	0.449235	3.74644	0	0	0	0	2.86494	0	0	0	4.00334	0	5.5348	1.63647	6.59183	0	8.82925	6.95432	0	1.63647	3.52918	1.63647	0	1.63647	0	0	2.86494	0	0	6.18421	7.88649	0	0	0	0	0	7.98839	0	3.92482	2.22721	1.63647	0	3.07662	0	0	8.26504	1.63647	2.22721
X901s_J14_S301	aCap	0.45079	7.77133	0	0	1.62398	0	6.16014	0	0	0	3.38482	0	1.62398	0	5.88456	2.21336	8.12736	7.43811	0	0	1.62398	2.58171	1.62398	0	0	0	2.21336	1.62398	0	1.62398	8.05374	0	0	0	0	0	7.82157	0	0	0	1.62398	0	0	2.21336	1.62398	8.15699	0	0
X903s_D21_S354_L005_R1_001	aCap	0.451765	5.96577	0	0	2.22086	0	1.86823	0	1.31866	0	7.17984	1.31866	5.03923	1.31866	6.32238	1.31866	6.05315	7.20253	1.86823	0	1.86823	1.31866	0	0	2.22086	1.31866	1.86823	0	0	1.31866	8.28418	0	0	0	0	0	8.21031	0	1.86823	0	1.31866	1.31866	5.92271	1.86823	1.31866	8.15207	0	1.31866
X903s_P13_S296_L005_R1_001	aCap	0.45375	8.20737	0	0	0	0	6.92338	0	1.21683	1.21683	2.55586	0	7.27319	1.21683	1.21683	6.51607	7.27812	6.23821	4.91602	5.47498	1.21683	1.21683	0	0	0	0	1.21683	0	0	0	8.00402	0	0	0	1.21683	0	8.22025	0	6.81735	0	2.09549	0	1.74971	0	0	7.53311	0	1.21683
X901s_G20_S156	aCap	0.455839	8.29443	0	0	2.24307	0	2.88169	0	2.88169	2.24307	4.5395	2.24307	6.00454	0	6.14036	0	7.97186	4.70491	0	2.24307	4.22504	2.88169	0	0	0	0	0	7.0444	0	2.24307	7.70347	0	2.24307	0	0	0	6.71705	0	2.88169	2.24307	0	0	2.88169	0	2.24307	9.17849	0	3.2683
X903s_M14_S111_L005_R1_001	aCap	0.457264	3.8562	1.19824	1.19824	1.72785	0	2.32797	0	1.19824	2.07227	7.39079	3.27552	0	0	2.7004	1.19824	8.44221	6.85142	0	5.63845	0	6.19772	1.19824	0	0	1.72785	1.72785	1.72785	0	6.07783	8.33876	0	0	0	0	1.19824	8.20075	1.19824	7.12961	2.32797	5.99488	1.19824	6.57383	1.19824	0	8.06635	1.72785	1.72785
X901s_B20_S345	aCap	0.457898	3.35977	0	1.72818	2.32834	0	2.97153	0	1.72818	0	6.37064	0	2.70078	0	2.32834	1.72818	8.7106	3.63873	0	1.72818	2.97153	0	1.72818	2.32834	0	0	2.32834	3.50894	0	1.72818	8.37343	0	0	1.72818	0	0	7.48904	0	6.43952	2.70078	0	0	3.18437	1.72818	0	8.20874	0	0
X901s_A20_S153	aCap	0.45868	8.37585	0	0	0	0	1.97839	0	0	1.41477	3.86563	0	6.17544	1.41477	4.70088	1.97839	6.85777	7.67211	4.44406	0	1.41477	0	0	1.41477	1.41477	1.41477	1.97839	2.59989	0	1.97839	7.5618	0	0	0	0	1.41477	8.48327	0	6.55393	5.41752	0	0	1.41477	2.59989	1.97839	7.70072	1.41477	0
X903s_G16_S124_L005_R1_001	vCap	0.463039	8.49201	0	0	2.94729	0	7.1846	0	0	2.3053	4.51384	1.70721	8.16153	0	7.75169	1.70721	7.34547	8.25728	5.63779	1.70721	3.72863	1.70721	1.70721	1.70721	2.3053	0	3.83159	2.3053	0	3.33511	6.69012	2.3053	0	0	0	1.70721	8.34894	0	6.6022	2.3053	6.58987	0	6.32107	0	6.71779	8.7114	0	2.3053
X903s_H14_S300_L005_R1_001	aCap	0.466321	7.61442	1.0283	0	1.0283	0	1.85456	0	1.52444	1.0283	2.84297	0	6.82319	1.0283	2.30073	6.19724	8.15749	7.45636	4.15686	0	0	0	0	0	1.0283	1.0283	0	1.0283	0	1.52444	8.07545	0	0	0	0	0	8.26014	0	0	2.30073	1.0283	0	6.6081	1.0283	2.46621	8.0303	0	0
X901s_A15_S113	aCap	0.466559	7.69656	0	0	1.27929	0	2.17273	0	2.17273	1.82264	5.51116	0	2.43153	0	1.27929	6.32101	7.99147	5.81603	0	1.27929	5.46832	2.17273	1.27929	1.27929	1.27929	0	1.82264	2.63694	0	2.17273	7.92526	0	1.27929	0	0	0	7.95665	0	1.27929	2.17273	5.48997	0	2.80726	2.17273	5.42356	8.02598	0	1.82264
X903s_H13_S292_L005_R1_001	aCap	0.468065	3.31395	0	0	1.37212	0	2.54748	0	0	1.9297	6.75416	0	2.28556	0	2.75485	2.28556	8.81	7.59637	0	0	1.37212	2.28556	0	0	0	1.37212	2.28556	6.71924	0	2.54748	8.19472	2.28556	1.9297	0	0	0	7.1558	0	1.37212	1.37212	1.37212	0	1.37212	0	0	7.852	0	0
X903s_O19_S152_L005_R1_001	aCap	0.469643	8.34178	0	0	0	0	7.1789	0	2.46313	0	7.52794	0	0	0	3.11276	2.46313	8.84583	7.85097	0	0	2.46313	1.85172	1.85172	1.85172	0	1.85172	2.83979	2.46313	0	2.46313	8.23374	0	0	0	0	0	8.95834	0	0	1.85172	6.71262	0	1.85172	2.46313	0	8.48579	0	0
X903s_J21_S357_L005_R1_001	vCap	0.47024	8.85936	0	1.90411	2.51986	0	2.51986	0	2.51986	0	7.56342	0	7.71198	0	7.47673	1.90411	2.89814	7.85468	1.90411	2.51986	2.51986	2.89814	2.51986	2.51986	0	2.51986	2.89814	1.90411	1.90411	1.90411	8.7931	0	0	0	1.90411	1.90411	7.59553	2.51986	5.85656	0	0	1.90411	6.76785	0	1.90411	9.15991	0	0
X903s_N16_S319_L005_R1_001	aCap	0.471254	4.42896	1.63748	0	1.63748	0	3.25244	0	1.63748	1.63748	6.14188	0	2.22834	0	3.07782	1.63748	9.02325	3.64492	0	1.63748	2.22834	2.86613	0	0	0	2.22834	3.25244	1.63748	0	2.86613	8.28005	1.63748	0	0	2.22834	0	8.35781	0	0	0	0	0	2.22834	1.63748	1.63748	8.514	0	0
X901s_C19_S146	aCap	0.471962	7.72464	0	0	0	0	2.40534	0	1.10408	1.95293	6.98826	0	1.61599	0	2.84092	5.87463	7.89314	6.28293	0	1.61599	1.61599	0	0	0	0	0	2.20451	1.95293	0	1.10408	8.10652	0	0	0	1.10408	0	7.94234	0	1.10408	4.86794	6.19643	0	1.10408	0	2.71569	8.41668	0	0
X903s_J17_S325_L005_R1_001	vCap	0.472195	7.90429	1.7265	0	0	0	1.7265	0	7.09211	1.7265	8.46423	0	6.74127	0	7.04892	0	8.13754	6.9565	0	2.32649	1.7265	0	1.7265	2.32649	0	0	3.18241	0	0	0	7.82811	0	0	0	0	0	8.39672	0	0	1.7265	0	0	7.19777	0	0	7.67095	0	1.7265
X901s_O16_S128	aCap	0.473521	6.28787	0	0	0	0	1.93641	0	7.15672	3.20822	3.42325	0	2.55471	0	6.04571	1.37798	6.39745	7.00463	0	0	0	2.2926	0	2.93393	1.37798	0	0	0	0	1.93641	8.10979	0	1.37798	0	0	0	7.4933	0	4.80927	2.2926	0	0	2.93393	1.37798	1.37798	8.2058	1.93641	1.93641
X901s_O20_S160	aCap	0.474649	6.77089	0	0	1.17892	0	2.30293	0	1.70506	3.2488	2.9448	0	6.09169	0	6.05541	1.70506	8.52797	5.94384	3.33257	1.17892	1.17892	0	0	0	0	0	1.70506	1.17892	1.17892	1.70506	8.02982	0	0	0	0	0	8.03055	0	6.62677	2.04803	0	0	1.70506	2.04803	1.17892	8.13213	1.17892	2.04803
X901s_H22_S364	aCap	0.475631	3.07151	0	0	0	0	1.81542	0	1.81542	0	7.48187	0	2.42368	0	6.12858	1.81542	7.60952	7.55449	0	1.81542	2.42368	2.42368	0	1.81542	0	0	0	1.81542	0	4.64317	8.79253	0	0	0	0	1.81542	6.66292	0	6.1173	0	1.81542	0	3.28534	1.81542	0	8.83084	0	1.81542
X903s_I14_S109_L005_R1_001	aCap	0.475973	7.74693	0	0	0	0	1.91558	0	2.53225	1.35981	7.81465	0	2.53225	0	1.35981	0	8.12048	6.97216	0	1.35981	1.35981	2.53225	1.35981	1.91558	0	1.35981	1.91558	1.35981	0	2.27072	8.06743	0	0	1.35981	0	0	8.33578	0	0	2.27072	0	0	1.35981	1.35981	1.91558	8.68009	0	1.35981
X901s_I18_S141	aCap	0.477571	4.26433	0	0	0	0	3.13164	0	1.68312	2.6495	7.45704	0	6.18916	0	3.58514	2.27877	8.3173	3.58514	0	0	2.27877	2.27877	0	0	5.52462	0	2.27877	2.6495	0	1.68312	8.48719	0	0	0	0	0	7.77511	0	4.70554	1.68312	0	0	1.68312	0	0	8.4708	0	0
X901s_K18_S142	aCap	0.480447	3.17429	0	1.19118	1.19118	0	2.96155	0	0	1.71954	5.56022	0	5.5777	1.19118	5.38744	1.19118	8.52493	5.60336	2.52211	1.19118	2.06343	2.06343	0	2.06343	0	0	2.31884	0	0	1.19118	7.94816	0	4.50367	0	1.19118	0	7.6901	1.19118	5.90688	0	5.94958	0	1.19118	2.06343	5.5777	8.38668	0	0
X895s_I19_S149_L005_R1_001	aCap	0.481123	4.56262	0	0	1.40098	0	3.45289	0	2.32018	1.40098	7.2147	1.40098	3.35104	1.40098	3.10969	3.45289	8.78217	7.5612	0	1.40098	3.91096	3.23763	4.07964	1.96267	6.37213	4.65407	2.79091	2.58299	1.40098	3.54532	8.39216	2.32018	0	1.40098	0	2.96295	8.14752	0	6.56198	2.96295	2.96295	0	6.04776	1.96267	1.40098	8.11512	0	2.32018
X895s_E13_S99_L005_R1_001	aCap	0.483172	4.94294	2.07432	0	0	1.49952	3.75548	0	2.70258	3.47556	7.29259	1.49952	3.57782	0	7.40661	2.91223	8.96305	5.82457	1.49952	1.49952	3.75548	2.91223	1.49952	1.49952	3.36164	1.49952	2.07432	2.70258	2.07432	4.09688	8.44081	1.49952	0	0	0	2.07432	7.95167	1.49952	3.47556	2.437	2.70258	0	4.15312	0	2.07432	8.611	2.07432	3.47556
X895s_M19_S151_L005_R1_001	aCap	0.485037	5.02942	1.49313	0	0	0	6.3403	0	2.42948	1.49313	7.58656	0	2.6949	0	2.6949	3.22514	7.89833	7.06257	1.49313	0	3.66256	2.06712	1.49313	0	1.49313	2.06712	3.74743	2.42948	0	3.66256	7.66562	0	0	1.49313	0	1.49313	7.50641	1.49313	7.27245	2.6949	2.06712	1.49313	3.07759	2.06712	2.90444	7.13661	2.42948	1.49313
X895s_M24_S191_L005_R1_001	aCap	0.48752	8.36357	1.45985	1.45985	1.45985	0	3.52792	0	3.18375	2.02954	7.66525	1.45985	5.37456	0	3.18375	3.03648	8.78552	7.02536	1.45985	2.02954	3.52792	3.31209	2.02954	2.02954	2.39022	2.02954	2.86372	0	0	2.86372	7.85649	2.39022	2.39022	0	0	2.02954	8.10957	1.45985	3.42582	6.76121	6.13933	2.02954	3.18375	2.65474	2.39022	8.62996	2.02954	1.45985
X901s_K13_S102	aCap	0.488979	3.23388	0	0	0	0	1.00843	0	1.82839	1.82839	7.02322	0	6.81721	0	4.64185	2.43779	8.15131	6.75224	4.25776	0	2.07508	1.82839	0	3.00341	1.00843	0	2.81371	0	1.00843	6.07838	8.07625	0	1.00843	2.27279	0	0	7.57444	0	8.32044	1.00843	6.00384	0	2.07508	2.07508	1.82839	8.12485	0	0
X901s_G22_S172	aCap	0.491809	3.75002	0	0	1.93611	0	2.55439	0	3.42291	0	7.1424	0	1.93611	0	1.93611	5.65502	8.6422	4.49954	0	0	3.75002	2.9336	0	0	0	1.93611	1.93611	1.93611	0	2.9336	8.25908	0	2.55439	0	0	1.93611	4.73359	0	6.0023	6.64915	0	0	2.55439	1.93611	1.93611	8.34441	3.42291	3.20789
X903s_O15_S120_L005_R1_001	aCap	0.492666	4.01536	0	0	1.39243	0	2.30995	0	1.39243	0	7.46866	0	5.33115	0	1.39243	1.95292	8.77082	7.82136	0	1.39243	0	1.95292	0	0	0	1.39243	2.5725	1.95292	1.95292	6.46963	8.53413	0	0	1.39243	0	0	7.78555	6.35555	6.27915	5.50531	2.5725	0	4.01536	0	0	7.99161	0	0
X903s_I24_S189_L005_R1_001	vCap	0.492776	8.23231	0	0	0	0	1.75127	0	1.21816	1.75127	6.59571	0	1.21816	0	1.75127	1.75127	7.33895	7.6284	0	0	2.35364	0	0	0	0	0	1.21816	0	0	6.23076	7.93858	0	0	0	0	0	8.00272	0	0	1.75127	0	0	7.34358	1.75127	0	7.58943	0	0
X903s_D13_S290_L005_R1_001	aCap	0.493219	4.03796	1.20035	0	1.20035	0	2.70321	0	0	1.73033	7.40092	0	5.67387	1.73033	2.5342	6.27334	8.15762	6.9434	0	1.20035	1.20035	2.0749	0	0	1.20035	2.0749	1.20035	1.73033	0	5.9385	8.23748	1.20035	1.20035	0	1.20035	0	8.28895	0	6.53729	1.73033	6.07552	0	6.74045	0	1.73033	8.11133	0	1.73033
X901s_B14_S297	aCap	0.49516	7.28735	0	0	2.21488	0	1.31375	0	5.95203	1.86256	5.83987	0	4.59435	0	1.86256	5.77447	8.6117	7.30762	1.86256	0	1.31375	2.21488	0	0	6.12086	0	2.21488	1.86256	0	2.47489	8.06745	0	1.31375	1.31375	0	0	8.12141	0	7.42289	1.86256	5.56884	0	6.33516	4.99644	3.33936	8.04677	0	1.31375
X903s_C19_S146_L005_R1_001	aCap	0.49516	4.24386	2.10767	1.52921	2.73813	0	3.1218	0	1.52921	0	3.61484	0	7.17183	1.52921	3.26963	2.10767	7.69065	7.77913	4.72783	2.47179	2.94826	1.52921	0	0	0	2.10767	2.47179	2.10767	0	6.65223	7.50809	1.52921	0	0	1.52921	0	8.14172	0	0	4.01129	1.52921	1.52921	1.52921	0	1.52921	7.8235	0	1.52921
X903s_I20_S157_L005_R1_001	aCap	0.49516	6.94734	0	1.40266	2.32219	0	3.23978	0	0	1.40266	8.25632	0	3.6321	1.96459	6.46903	2.32219	8.77828	6.92045	1.40266	1.40266	3.11182	1.96459	2.32219	0	1.40266	7.34755	1.40266	2.32219	0	2.58505	8.30752	2.32219	0	2.32219	0	1.40266	7.97402	0	0	1.96459	0	0	2.96507	0	0	8.63426	0	1.40266
X895s_K14_S110_L005_R1_001	aCap	0.49516	5.60491	2.61679	1.65452	3.42146	0	4.81775	0	3.42146	4.16603	5.48953	1.65452	4.02531	0	3.09797	3.94675	9.01907	6.53754	0	3.27274	4.22959	3.42146	0	0	1.65452	1.65452	3.8615	3.27274	3.5509	3.8615	8.28314	0	0	1.65452	2.2472	0	7.10958	0	3.09797	3.09797	2.88605	2.2472	3.94675	2.2472	3.8615	8.62563	2.2472	3.42146
X901s_D16_S314	aCap	0.495818	7.92444	0	0	0	0	1.41293	0	1.41293	2.33447	7.62367	0	6.56034	0	6.98423	1.9763	7.18917	7.19618	3.86325	0	2.59764	2.59764	0	0	1.41293	1.9763	1.41293	1.9763	0	1.9763	8.07644	0	1.9763	0	2.59764	0	8.06966	6.00398	6.70735	5.65926	0	0	2.33447	0	1.41293	8.57255	1.41293	1.9763
X903s_J16_S317_L005_R1_001	vCap	0.50077	8.00608	0	1.51563	2.45589	0	3.25293	0	0	1.51563	6.29332	0	1.51563	0	2.7219	1.51563	7.91823	8.27	0	2.45589	1.51563	2.45589	0	3.1052	0	4.41525	3.25293	2.45589	0	6.60648	8.48304	0	0	0	0	0	8.55671	0	0	1.51563	0	0	6.96563	0	0	8.77818	0	1.51563
X903s_E21_S163_L005_R1_001	aCap	0.501404	8.28639	0	0	1.31072	0	2.21119	0	0	0	7.44125	1.31072	2.4711	0	6.35485	0	8.48894	7.60906	0	1.31072	1.85906	0	0	0	6.63974	3.58948	1.85906	1.31072	1.85906	2.21119	7.95912	1.31072	0	0	0	1.85906	8.10916	0	0	6.40087	0	0	6.78762	1.31072	1.85906	8.66666	0	1.31072
X903s_F22_S363_L005_R1_001	aCap	0.504623	6.31156	1.64209	0	1.64209	0	2.23344	0	1.64209	0	7.4737	0	2.60253	1.12589	4.67499	1.64209	8.36449	3.65049	1.12589	0	2.23344	1.98085	0	0	0	0	1.12589	2.43492	5.99897	1.98085	8.08398	0	6.3774	1.12589	0	0	7.70498	0	4.24475	1.64209	1.12589	0	1.64209	0	6.22883	7.94127	0	1.12589
X895s_E18_S139_L005_R1_001	aCap	0.506639	4.5823	1.19493	0	1.19493	0	3.07869	0	2.96664	2.52706	6.43068	1.72395	3.69278	1.19493	3.80138	3.07869	8.63387	7.60907	0	2.69597	3.07869	3.43215	1.19493	2.06812	1.19493	2.06812	2.32369	2.69597	2.52706	3.07869	7.97752	0	1.19493	2.06812	1.19493	1.19493	8.25279	0	2.69597	3.07869	2.06812	0	3.3548	6.24793	2.69597	8.16176	1.72395	3.50395
X895s_J19_S341_L005_R1_001	aCap	0.507353	5.25315	2.44798	1.50887	3.2446	1.50887	3.98573	0	3.2446	2.44798	7.42073	2.08484	3.48721	0	6.32961	6.37262	8.17294	6.92979	0	3.37325	3.58951	2.7138	0	2.08484	2.7138	2.9236	3.48721	2.7138	0	3.91806	8.03462	2.08484	0	1.50887	1.50887	2.7138	6.66288	0	3.2446	3.09693	6.02352	0	6.66288	2.7138	2.9236	7.51522	1.50887	2.08484
X895s_A18_S137_L005_R1_001	aCap	0.507554	6.08039	1.54684	1.54684	2.96955	0	4.49668	0	1.54684	1.54684	6.38428	0	6.38428	1.54684	3.89296	6.48509	8.06234	5.05151	3.53426	1.54684	3.29124	3.81462	0	2.12742	2.12742	2.49237	3.42011	2.75915	5.09774	5.90527	8.48005	1.54684	0	0	1.54684	0	4.87046	1.54684	5.99205	2.75915	1.54684	2.49237	5.74145	2.75915	1.54684	7.02204	0	1.54684
X895s_H18_S332_L005_R1_001	aCap	0.508385	7.7059	1.52578	0	2.73404	0	6.18791	0	2.94411	2.10383	5.37955	2.10383	6.1579	1.52578	6.88741	7.16468	8.50772	8.11068	3.61058	2.10383	4.13001	3.39417	0	2.10383	6.26609	2.46778	2.94411	2.10383	0	6.13478	8.3642	1.52578	0	1.52578	1.52578	0	7.36799	0	2.73404	5.47444	2.73404	0	3.11762	2.73404	2.46778	8.37919	1.52578	1.52578
X903s_C20_S154_L005_R1_001	vCap	0.538763	7.58286	1.47551	2.04724	2.40872	0	2.04724	0	0	0	7.62818	0	7.00368	1.47551	2.04724	0	3.64037	6.79295	4.88701	1.47551	2.67367	0	0	0	1.47551	1.47551	2.04724	0	0	3.20326	8.26365	1.47551	0	1.47551	0	2.04724	7.83768	0	0	5.79364	1.47551	0	2.04724	0	2.04724	8.34621	0	0
X903s_O23_S184_L005_R1_001	vCap	0.546026	8.62214	0	0	1.60032	0	6.83978	0	0	0	7.86902	0	1.60032	0	6.52963	1.60032	7.72795	7.92346	0	1.60032	0	0	1.60032	1.60032	2.18708	1.60032	2.55442	5.83216	0	0	8.24623	0	0	0	0	0	8.32306	1.60032	0	0	2.18708	0	1.60032	1.60032	3.35628	8.8081	0	1.60032
X901s_G17_S132	vCap	0.548441	7.89486	1.13746	0	1.13746	0	5.66699	0	1.65588	2.45051	5.72395	0	6.86338	0	6.9401	6.21246	8.11761	7.04146	4.34741	1.13746	6.71309	1.65588	0	3.42308	0	1.99559	2.61835	5.72395	0	5.61433	8.06307	0	1.99559	0	0	1.65588	8.30598	0	6.72842	5.7377	5.94089	1.13746	6.26217	1.13746	2.2487	8.01383	1.13746	2.2487
X895s_J18_S333_L005_R1_001	vCap	0.55112	7.91904	2.85967	1.45656	2.38633	0	4.38188	0	2.02582	2.38633	6.97292	0	6.97292	0	7.55307	3.0324	7.12694	7.3552	4.53424	3.0324	4.09835	3.52376	0	0	2.38633	3.17964	3.52376	1.45656	0	3.42167	7.92738	1.45656	1.45656	1.45656	1.45656	0	8.18637	0	2.38633	3.30796	4.04217	0	3.42167	2.85967	3.42167	7.72256	2.38633	1.45656
X903s_K21_S166_L005_R1_001	vCap	0.554697	7.53975	0	0	1.43588	0	6.48384	0	0	1.43588	7.70567	1.43588	7.67045	0	5.53759	0	4.0156	7.63082	4.9996	0	3.00667	2.00238	0	0	0	2.00238	0	1.43588	0	2.00238	8.4115	0	0	0	0	1.43588	8.80639	0	0	2.00238	1.43588	1.43588	7.31333	2.62564	0	8.97305	1.43588	2.3618
X901s_D24_S378	vCap	0.565178	8.39978	0	0	0	0	1.36623	0	0	1.36623	7.0388	0	5.51845	0	4.81756	5.77536	6.47149	7.9307	2.27846	1.92295	2.27846	5.47044	0	0	6.39645	4.74408	0	2.27846	0	2.27846	8.086	0	1.36623	0	0	0	7.8349	0	4.95008	5.51845	5.86212	0	5.45807	0	6.05087	7.14099	1.36623	1.36623
X901s_F19_S339	vCap	0.566276	4.24979	0	0	0	0	3.35467	0	4.24979	2.69585	5.03043	2.69585	0	0	2.69585	7.05766	4.24979	3.74843	0	0	3.74843	3.74843	0	0	0	0	2.69585	3.35467	3.35467	0	4.71442	0	3.35467	0	0	0	4.71442	0	2.69585	2.69585	2.69585	7.81377	2.69585	3.35467	0	4.42973	0	0
X901s_P19_S344	vCap	0.566779	8.24903	0	0	2.94839	0	2.94839	0	2.30634	2.30634	5.5725	0	6.89375	0	2.94839	0	6.93856	4.69548	4.01143	0	6.69127	2.30634	2.30634	2.30634	0	0	0	0	3.83272	0	7.41148	0	0	0	4.77482	0	7.81857	2.94839	0	6.49337	2.94839	0	5.86779	0	2.30634	4.16299	0	3.61497
X901s_A21_S161	vCap	0.567588	8.21586	0	0	1.65931	0	3.42718	0	0	2.89163	8.51832	0	2.89163	0	2.25248	2.25248	3.10361	3.10361	0	0	3.10361	2.62227	0	1.65931	0	0	2.25248	1.65931	0	4.59391	7.16605	0	0	0	0	2.25248	6.81998	1.65931	0	3.42718	5.26012	0	0	1.65931	0	4.03111	0	2.62227
X901s_B23_S369	vCap	0.568088	8.32888	1.22555	0	1.22555	0	2.36313	0	2.36313	0	5.13239	2.36313	6.76524	0	0	6.06768	7.3164	7.39479	3.4744	1.22555	6.25055	2.73672	0	1.22555	1.22555	2.36313	2.36313	1.75994	0	4.6255	7.91975	0	0	0	1.22555	0	8.21714	0	5.82968	2.88157	1.75994	0	1.22555	0	0	5.72543	0	1.22555
X901s_C24_S186	vCap	0.568442	4.80464	0	0	0	2.67089	3.72228	0	3.32883	3.32883	4.90918	0	2.67089	0	6.33862	5.89777	5.00382	4.55566	0	0	2.67089	3.72228	0	0	2.67089	0	4.22338	2.67089	0	2.67089	8.28641	0	0	0	2.67089	0	4.80464	0	2.67089	2.67089	0	0	3.32883	0	0	7.97481	0	0
X901s_O21_S168	vCap	0.574442	8.36253	0	0	0	0	5.95338	0	1.39823	1.39823	5.96909	0	1.39823	0	5.40944	5.76204	2.78749	7.50361	0	1.39823	2.57962	1.95954	3.62638	0	0	0	1.39823	1.39823	0	1.39823	7.94789	0	2.57962	0	0	0	8.21562	0	3.34753	2.78749	1.39823	0	6.64523	1.39823	6.28685	8.35682	1.39823	0
X901s_N19_S343	vCap	0.574952	8.64353	0	0	0	0	7.02728	0	1.45235	1.45235	3.77393	0	6.34656	0	5.58396	6.86696	2.64564	7.47231	4.03677	2.38134	2.38134	0	1.45235	0	0	0	2.02105	0	0	1.45235	7.20265	0	0	0	1.45235	0	8.62959	0	6.50046	2.38134	5.59618	0	5.5073	2.02105	0	8.58166	0	0
X903s_L21_S358_L005_R1_001	vCap	0.575148	8.59533	2.18246	0	1.59616	1.59616	7.92254	1.59616	2.18246	0	4.09452	4.02672	6.66925	2.18246	6.40176	6.843	7.46155	6.18391	4.21772	2.81757	3.20292	2.54961	0	0	1.59616	2.54961	1.59616	4.90347	0	1.59616	7.71047	2.54961	0	1.59616	2.18246	2.18246	8.21369	0	1.59616	3.48039	1.59616	0	3.02869	2.54961	3.02869	8.63737	0	0
X895s_M18_S143_L005_R1_001	vCap	0.577493	8.23883	2.05254	1.4802	1.4802	0	4.01279	0	2.88865	1.4802	5.07835	0	7.39844	0	6.35949	6.77606	8.29717	7.9769	5.03515	0	3.88184	3.06166	1.4802	1.4802	2.41426	1.4802	3.33757	2.05254	0	6.36534	8.43299	6.5657	1.4802	1.4802	1.4802	0	7.38168	0	2.88865	3.94946	6.45464	2.05254	4.07235	1.4802	0	7.37744	2.41426	1.4802
X903s_K22_S174_L005_R1_001	vCap	0.582467	7.97909	0	0	1.84712	0	2.45814	0	5.9075	1.02264	6.06816	2.7242	6.07227	0	3.818	6.03462	4.92798	3.18415	3.77809	0	7.1245	6.1359	0	0	1.02264	0	1.51755	1.84712	1.51755	0	7.95063	0	0	1.51755	0	0	7.76044	0	5.81101	1.02264	1.02264	0	6.5342	4.41768	1.84712	7.1359	0	1.02264
X901s_O18_S144	vCap	0.584512	8.23357	0	0	1.41303	0	6.07088	0	6.35078	1.41303	3.64546	6.0041	6.63667	0	6.4922	5.62634	7.12136	7.23514	4.14579	0	6.55606	0	3.98606	1.41303	5.4013	1.9764	1.9764	6.31769	1.9764	1.41303	8.19141	0	1.41303	0	1.41303	0	7.9064	0	0	4.96971	5.72234	0	6.15351	3.46835	1.41303	7.28325	0	2.80589
X895s_G24_S188_L005_R1_001	vCap	0.585341	8.50082	2.3421	0	3.19898	0	7.78663	0	2.98599	3.65357	5.64577	2.98599	8.06882	0	4.12906	4.12906	7.35065	8.1828	5.3369	2.715	7.94517	3.52373	1.74073	1.74073	2.715	2.715	3.37448	6.68494	0	2.3421	5.5408	0	0	2.3421	1.74073	0	8.00499	0	1.74073	4.92249	6.74202	0	7.2557	3.76847	2.3421	7.99077	2.3421	2.98599
X903s_J19_S341_L005_R1_001	vCap	0.585492	8.32871	0	0	1.25972	0	1.79987	0	1.25972	1.25972	7.93216	0	1.79987	0	2.40674	1.25972	3.35929	7.52778	0	2.14865	7.7519	2.14865	5.7168	6.511	1.79987	0	1.79987	0	0	0	8.13565	0	0	0	0	0	6.61433	0	3.26745	6.46491	1.25972	0	6.45304	0	0	8.15686	0	0
X895s_I24_S189_L005_R1_001	vCap	0.587186	8.31519	2.39833	0	2.77304	0	4.36358	0	2.60314	2.39833	5.08188	2.14049	6.86846	0	6.43983	6.90924	7.15588	7.79139	4.02583	2.39833	6.97449	3.43445	2.14049	1.79216	5.93007	6.68634	3.15746	1.79216	0	5.6299	7.43356	1.79216	5.59333	0	2.14049	2.60314	8.03592	1.25311	6.32574	6.12297	2.91823	1.25311	4.36358	5.90992	5.23958	4.64005	1.25311	1.25311
X895s_N22_S367_L005_R1_001	vCap	0.590981	8.20236	0	1.67588	3.12314	0	3.79403	0	2.64123	3.12314	6.97088	2.64123	3.12314	0	6.62906	7.39355	8.01004	7.99698	0	2.64123	6.59401	3.79403	1.67588	2.27079	2.64123	4.37176	2.64123	2.64123	0	6.83105	8.13593	2.27079	0	1.67588	0	1.67588	8.78605	1.67588	2.91094	5.99297	6.33798	0	8.27133	0	4.84388	7.59168	1.67588	3.69116
X901s_F21_S355	vCap	0.594862	8.00198	0	0	0	0	2.33232	0	3.1886	2.97571	7.67093	0	0	0	5.78862	1.73182	3.1886	7.09085	0	0	7.14732	1.73182	0	4.19136	1.73182	0	3.1886	1.73182	0	0	8.45101	0	1.73182	0	0	0	6.51528	0	2.70489	1.73182	6.6623	0	0	2.97571	0	8.24906	0	1.73182
X903s_J24_S381_L005_R1_001	vCap	0.600072	8.83087	0	0	1.55613	0	7.11607	0	0	0	2.50318	0	7.13115	0	6.89617	7.47675	8.22222	7.34088	4.37638	1.55613	1.55613	1.55613	0	0	0	0	0	3.15456	0	0	7.04692	0	0	0	0	0	8.898	0	0	6.88091	0	0	7.82837	1.55613	3.43152	8.03975	0	0
X901s_C22_S170	vCap	0.601129	7.4682	0	0	0	0	1.74365	0	2.98935	3.20238	4.20551	1.74365	2.71831	0	6.20741	2.3453	6.789	6.34068	0	1.74365	2.71831	1.74365	0	0	0	0	2.98935	1.74365	0	0	8.24129	0	0	0	0	1.74365	7.04946	0	1.74365	6.06461	2.3453	3.52717	6.50875	0	1.74365	8.10851	0	1.74365
X901s_G24_S188	vCap	0.601249	8.0052	2.36386	3.00883	3.00883	0	7.74198	0	2.36386	2.36386	4.07399	0	0	0	7.72084	0	4.7586	4.91152	0	0	4.22571	3.00883	0	0	2.36386	2.36386	3.00883	0	0	0	4.98003	0	0	0	0	2.36386	7.65918	0	5.98118	0	0	0	7.54881	2.36386	0	8.09726	2.36386	2.36386
X903s_H18_S332_L005_R1_001	vCap	0.601418	8.43403	0	1.30778	1.85566	0	6.62861	0	1.30778	1.85566	6.68411	0	4.10025	0	7.43722	1.30778	6.4494	7.48378	0	0	6.4579	0	0	0	0	0	0	0	0	2.67345	7.86708	0	1.30778	0	6.5234	1.30778	8.19171	0	2.46741	6.67734	0	0	2.2076	0	1.30778	8.10919	0	0
X901s_J20_S349	vCap	0.602681	7.47499	0	2.30176	0	0	3.33132	0	2.30176	0	7.78397	0	2.94357	0	7.30293	7.52472	4.84328	7.37872	0	0	7.93967	0	0	3.33132	0	2.30176	3.33132	2.30176	0	0	7.33862	0	0	2.30176	0	0	5.33663	0	2.30176	2.30176	0	0	7.12437	6.25867	2.94357	7.58589	0	2.30176
X901s_I23_S181	vCap	0.602972	8.11216	0	1.83657	1.83657	0	3.48584	0	3.09557	1.83657	5.10305	1.83657	2.82286	1.83657	6.19761	2.82286	3.09557	4.2424	1.83657	1.83657	3.30962	2.44668	0	3.30962	0	1.83657	1.83657	3.30962	1.83657	1.83657	4.38358	0	0	1.83657	0	0	7.41297	1.83657	3.09557	1.83657	0	2.44668	6.94205	1.83657	1.83657	8.35529	0	2.44668
X903s_F19_S339_L005_R1_001	vCap	0.603711	8.35234	0	0	0	0	6.90724	0	1.80949	0	6.8655	1.26798	6.27214	0	5.92381	7.43941	7.83865	7.71448	2.79251	2.15883	1.26798	1.26798	0	0	5.69449	6.91487	2.15883	0	0	6.59838	7.62637	0	0	1.26798	0	0	8.33288	0	1.80949	5.43056	5.83082	0	7.22612	0	0	6.19185	0	1.26798
X901s_A19_S145	vCap	0.609113	8.45601	1.51724	0	0	0	2.09424	0	6.53896	3.49762	7.10236	0	2.72383	0	1.51724	0	3.85599	7.50462	0	0	7.60344	2.09424	4.27934	5.10439	4.32747	4.91461	0	1.51724	5.14669	2.09424	8.44689	0	0	0	0	0	6.98101	0	7.45025	3.10717	6.03423	0	7.09057	1.51724	0	8.1493	1.51724	2.09424
X901s_E13_S99	vCap	0.610483	8.28501	0	0	0	0	7.50591	0	1.58428	1.0777	6.10193	0	7.41681	0	4.52267	7.08407	8.26327	6.38033	4.85905	6.95413	7.58673	1.58428	4.14334	0	1.0777	6.42213	2.16924	1.91894	0	2.36926	6.98689	0	0	0	0	0	7.38846	6.29467	2.53587	5.72746	0	0	7.53219	1.58428	1.58428	7.58967	1.0777	0
X903s_J20_S349_L005_R1_001	vCap	0.612104	8.14625	1.32371	0	1.32371	0	1.87405	0	0	0	6.76162	0	6.60287	0	1.87405	0	7.83358	7.28971	3.60673	6.61403	6.74878	1.87405	0	1.32371	0	0	2.48735	2.227	1.32371	0	7.13974	0	0	0	0	1.32371	8.07075	0	0	1.32371	6.62871	0	7.19916	0	0	2.69372	0	0
X903s_F21_S355_L005_R1_001	vCap	0.612435	8.32894	0	0	1.84631	0	7.39055	0	0	1.2997	6.60316	0	7.80618	0	7.08032	6.00774	7.84872	7.8435	5.29052	1.2997	6.32553	1.2997	0	0	1.2997	1.2997	1.2997	6.85457	1.2997	6.20378	7.70087	0	0	0	5.82065	1.2997	8.56789	0	1.2997	6.35841	5.99453	0	7.44968	0	7.10909	2.97947	1.2997	1.2997
X901s_C21_S162	vCap	0.613263	7.76691	0	0	0	0	8.0842	0	3.06087	2.67856	5.09846	0	7.99455	2.05182	2.67856	7.66732	8.5712	7.99226	0	7.12457	2.67856	2.67856	0	0	0	0	3.06087	2.05182	0	0	4.91736	0	0	0	3.55278	0	7.35734	0	3.06087	2.05182	2.05182	0	2.67856	2.05182	5.82925	7.9308	0	2.05182
X895s_O23_S184_L005_R1_001	vCap	0.61404	7.64969	0	0	2.25108	0	3.77253	0	1.65804	2.62082	7.74238	0	7.86216	0	6.58386	2.89015	6.47211	7.55423	5.38311	2.25108	6.65745	3.27692	0	0	1.65804	6.53573	3.86575	2.89015	0	6.79014	8.27673	1.65804	1.65804	1.65804	2.89015	0	8.57135	0	1.65804	3.95101	3.10212	0	6.7054	2.62082	3.10212	6.62979	1.65804	2.25108
X901s_O14_S112	vCap	0.615302	8.60592	0	0	0	0	6.92209	0	3.05344	1.61693	6.83914	0	7.75393	0	5.79316	6.69521	7.69689	7.64996	5.20781	6.40126	2.20555	1.61693	0	0	1.61693	5.52678	1.61693	1.61693	2.57359	2.20555	7.1955	0	1.61693	0	0	0	8.44165	0	2.20555	5.67575	5.67575	0	7.39023	1.61693	0	8.58802	1.61693	1.61693
X901s_N14_S303	vCap	0.618877	7.96549	0	0	0	0	1.7057	0	6.4341	2.30363	8.23054	1.7057	6.08223	0	6.18014	1.7057	8.1256	6.96577	4.46129	1.7057	7.10448	2.67523	5.42169	6.51735	6.31922	5.42169	1.7057	5.8123	0	6.56923	8.16225	0	2.30363	0	0	0	7.81009	0	6.69942	6.71593	1.7057	0	5.27158	2.67523	0	3.48236	0	0
X903s_K24_S190_L005_R1_001	vCap	0.619175	6.70694	1.70281	0	1.70281	1.70281	1.70281	0	1.70281	0	7.31948	0	7.81747	0	6.1091	6.85935	6.60293	7.08604	0	0	1.70281	0	0	3.91965	0	0	0	6.08895	0	6.64468	7.35168	0	0	0	0	0	7.15147	0	0	0	0	0	8.18033	0	0	6.89635	0	0
X901s_O23_S184	vCap	0.620518	4.29031	0	4.6912	2.104	0	2.73423	0	2.104	0	7.42126	2.73423	3.1178	0	5.80559	7.53129	7.73327	8.6334	0	0	3.1178	3.61077	0	0	2.104	6.77087	3.1178	0	0	7.75201	7.48792	0	2.73423	0	6.29327	0	7.47983	0	2.73423	3.39436	2.104	0	5.23735	2.104	2.104	4.54951	2.73423	7.74891
X903s_E14_S107_L005_R1_001	vCap	0.620994	8.21832	1.06076	0	0	0	2.51215	0	1.06076	1.06076	6.62611	1.06076	1.56384	0	5.3411	6.36114	3.312	7.38168	0	1.06076	1.06076	1.06076	0	1.06076	0	0	0	1.06076	1.06076	5.77473	7.80172	0	0	0	1.06076	0	8.45326	0	1.06076	2.34592	6.00892	0	6.87518	1.56384	6.348	7.47693	0	0
X903s_M20_S159_L005_R1_001	vCap	0.625553	8.31247	2.07257	2.07257	2.43518	0	6.61689	0	6.66229	1.49797	7.72079	0	2.07257	0	5.74791	1.49797	7.6572	7.0747	1.49797	0	1.49797	1.49797	0	0	0	1.49797	0	2.07257	2.07257	3.08355	7.98222	0	0	0	0	1.49797	8.0879	0	0	1.49797	2.07257	0	3.66865	1.49797	1.49797	7.67186	1.49797	1.49797
X903s_N23_S375_L005_R1_001	vCap	0.628708	8.60629	0	0	0	0	6.46243	0	2.03185	1.46188	7.36842	0	1.46188	0	7.47539	7.32133	7.17021	7.75397	0	0	0	0	4.42905	0	0	6.70067	1.46188	0	1.46188	0	7.94612	0	0	1.46188	0	0	8.40255	0	1.46188	0	1.46188	0	7.20034	1.46188	5.78622	7.23199	1.46188	0
X895s_B23_S369_L005_R1_001	vCap	0.629204	8.35239	1.38635	0	1.38635	0	7.24573	0	3.21895	2.56502	7.29173	0	6.97735	0	6.77315	6.9432	7.31196	7.88352	4.24857	1.38635	7.94279	2.94451	0	0	1.38635	3.33227	2.30265	0	1.38635	3.21895	7.91359	0	0	1.38635	1.94597	0	8.61584	0	2.94451	5.63486	1.94597	0	8.57817	0	5.81121	7.10092	0	1.94597
X903s_F20_S347_L005_R1_001	vCap	0.629656	8.23746	0	0	0	0	7.37512	0	0	1.4967	7.19205	0	6.73751	0	7.71606	1.4967	3.83016	8.00864	3.90272	0	1.4967	1.4967	0	0	5.89997	0	0	0	1.4967	2.69919	8.26995	0	1.4967	6.23566	0	0	8.65922	0	1.4967	1.4967	2.07114	0	7.94681	0	0	8.01782	0	0
X901s_L24_S382	vCap	0.630901	7.65943	0	0	0	0	1.89267	0	1.89267	0	6.61351	0	0	0	3.55026	7.85005	7.34314	7.547	0	2.5075	2.88543	1.89267	0	1.89267	1.89267	2.88543	3.55026	2.5075	0	2.5075	7.97582	0	0	0	0	0	6.68644	0	3.15905	1.89267	5.06789	0	6.51833	1.89267	7.33214	6.76747	0	1.89267
X903s_P15_S312_L005_R1_001	vCap	0.631954	8.51575	0	0	1.7821	0	1.7821	0	7.01039	0	8.08583	0	0	0	6.69894	7.04545	5.91802	1.7821	0	0	7.57724	0	0	0	0	2.38736	1.7821	1.7821	0	1.7821	8.66789	0	0	0	6.76378	0	8.47638	0	0	5.03833	6.47458	0	7.25454	0	0	2.76172	0	0
X901s_L16_S318	vCap	0.632505	7.73663	1.96323	1.96323	0	0	4.31036	0	0	2.96356	4.46259	0	7.53931	2.58359	6.5139	3.45352	6.2565	8.06608	5.14995	2.96356	2.96356	2.96356	0	0	0	3.23825	1.96323	1.96323	1.96323	6.65741	7.67033	0	0	1.96323	0	0	8.23382	0	0	0	3.45352	0	6.18345	2.58359	3.63055	7.83819	1.96323	1.96323
X903s_K20_S158_L005_R1_001	vCap	0.635358	8.50351	0	0	1.54269	0	3.13822	0	2.12278	1.54269	4.02815	0	8.20916	0	7.9132	0	8.48165	7.74032	5.91995	2.12278	6.70153	2.12278	0	0	0	5.4959	2.12278	1.54269	0	7.07443	3.72445	0	0	0	5.2586	1.54269	7.81577	0	0	6.84054	0	0	6.25282	0	0	3.88779	0	2.12278
X901s_I20_S157	vCap	0.641953	8.55065	0	0	0	0	2.20087	0	1.61272	3.04842	6.60124	0	6.8076	0	6.08402	6.67486	8.48234	8.06905	4.17842	0	1.61272	2.20087	0	0	0	7.1213	1.61272	2.83707	0	6.28261	8.1085	5.32709	1.61272	0	0	0	8.00545	0	0	4.57877	6.31219	0	8.32503	0	6.66977	8.04615	0	1.61272
X903s_G21_S164_L005_R1_001	vCap	0.64216	8.31936	1.54368	0	0	0	1.54368	1.54368	2.12389	2.12389	6.71179	0	6.90652	0	4.09282	6.8954	8.33007	7.89955	5.11608	0	2.48868	2.12389	0	0	6.51437	6.06789	3.13943	2.12389	1.54368	7.09724	6.72954	0	0	0	4.20875	1.54368	8.55918	1.54368	1.54368	6.46401	0	0	8.32383	1.54368	5.2788	3.81069	2.12389	1.54368
X901s_J15_S309	vCap	0.643244	8.63474	0	0	2.82235	0	2.82235	0	2.82235	0	6.6231	0	3.20779	0	6.98148	7.6481	7.34665	6.84808	2.82235	0	0	2.18697	0	5.59797	7.06596	2.82235	3.20779	2.82235	0	2.82235	8.22089	0	0	0	0	0	8.8434	0	2.82235	2.82235	0	0	7.93188	2.18697	3.70231	7.03162	0	2.18697
X901s_O13_S104	vCap	0.645938	6.74371	0	0	1.57246	0	2.52216	0	1.57246	2.15606	8.30613	0	7.27014	0	6.51183	6.58299	3.84635	7.24865	5.51827	0	1.57246	0	0	0	0	2.15606	2.15606	1.57246	2.15606	1.57246	7.89416	0	2.15606	0	0	0	8.75639	0	3.00035	1.57246	1.57246	0	7.52042	0	5.92749	7.43627	0	3.00035
X895s_D14_S298_L005_R1_001	vCap	0.646412	8.21394	2.20118	1.30252	1.30252	0	3.78093	1.30252	1.84957	2.4608	7.34377	0	7.39935	0	3.84021	5.4781	5.22478	6.7422	5.01727	1.84957	3.65065	2.8374	0	1.30252	3.11033	1.84957	3.11033	2.4608	2.20118	3.41655	7.92779	1.30252	1.30252	1.30252	1.30252	0	7.7814	0	3.22315	2.4608	2.66673	1.30252	7.03589	2.8374	3.11033	7.06148	2.20118	1.30252
X901s_F17_S323	vCap	0.646671	8.3456	0	0	2.12901	0	1.54826	0	3.42186	2.49402	7.22884	0	7.58072	0	6.95208	7.03695	6.93421	7.72802	5.02936	0	2.76084	4.81388	3.81638	0	6.59379	0	2.49402	1.54826	0	0	8.08489	0	6.15553	1.54826	0	1.54826	8.75011	0	2.49402	1.54826	0	0	6.76995	1.54826	3.63845	8.51357	0	2.12901
X901s_K16_S126	vCap	0.647334	6.72021	0	0	0	0	2.5451	0	1.92749	3.74019	7.34683	0	6.39688	0	2.5451	6.80179	7.0644	7.9568	4.61342	0	3.19823	3.58999	0	0	0	5.4123	2.92406	1.92749	0	2.5451	8.38251	0	0	0	0	0	7.87094	0	3.19823	1.92749	0	1.92749	7.6842	2.5451	0	7.28032	0	6.70594
X901s_D14_S298	vCap	0.649458	8.51476	0	0	0	0	6.14381	0	1.35307	1.90785	3.04856	0	6.70778	0	7.07351	6.51937	8.02887	7.03383	4.2046	2.26258	5.17064	2.5239	0	0	0	5.32164	1.90785	1.35307	1.35307	1.35307	8.17155	0	1.35307	0	6.70427	0	8.33569	1.35307	5.74861	5.85273	1.35307	0	7.61841	1.90785	4.43331	7.83552	0	2.26258
X901s_I19_S149	vCap	0.649722	8.82496	2.32023	1.7208	1.7208	0	7.84841	0	2.963	2.963	6.63093	0	3.3511	1.7208	7.91259	1.7208	7.54279	8.06067	0	0	2.32023	1.7208	0	3.84781	2.6924	3.3511	1.7208	2.32023	0	1.7208	8.07648	0	0	0	5.83067	0	8.91213	0	1.7208	2.32023	0	0	6.53575	0	6.02589	8.75728	0	0
X903s_K13_S102_L005_R1_001	vCap	0.650663	8.57706	0	0	2.70831	0	8.32061	0	6.68801	1.5043	4.40088	0	3.97996	1.5043	7.44803	1.5043	7.99035	7.54329	1.5043	1.5043	8.0161	2.91804	4.15916	1.5043	0	2.07969	2.07969	1.5043	0	2.07969	8.16408	1.5043	0	2.4426	0	0	8.88219	0	2.07969	1.5043	2.4426	0	2.91804	2.4426	0	8.2509	0	2.4426
X901s_M16_S127	vCap	0.651277	8.11826	0	0	1.1879	0	1.71567	0	1.71567	2.05931	6.77083	2.31459	7.36014	1.1879	5.03548	0	7.35286	7.52921	4.9092	1.1879	5.84444	2.31459	2.51778	2.05931	0	0	2.05931	0	0	6.26425	7.7214	0	0	0	0	0	7.94829	5.03548	6.94772	4.499	1.1879	0	6.5295	2.05931	3.06906	7.69891	1.1879	0
X901s_F22_S363	vCap	0.652926	8.60332	0	0	0	0	1.68334	0	1.68334	0	7.23747	0	6.81649	0	6.80684	0	8.221	7.4497	4.38082	2.27901	6.59121	1.68334	0	0	0	0	5.47105	1.68334	1.68334	5.75768	7.05844	6.64963	0	0	0	0	8.06709	0	2.27901	6.43529	1.68334	0	6.59121	1.68334	0	3.58541	0	0
X901s_I15_S117	vCap	0.652975	7.99331	0	0	0	0	5.19948	0	2.48751	2.12277	8.01905	1.54268	2.48751	0	2.48751	2.96453	3.28615	6.00508	1.54268	0	0	0	1.54268	1.54268	0	0	1.54268	2.48751	0	2.48751	8.45226	0	0	0	0	0	8.07666	0	2.12277	2.48751	5.71216	0	5.94913	2.12277	4.97264	8.23873	2.12277	2.7542
X895s_I13_S101_L005_R1_001	vCap	0.655165	8.38024	1.47984	1.47984	0	0	3.80886	1.47984	2.05213	2.41383	7.40419	0	7.74107	0	6.99073	6.41052	7.52098	7.87344	5.287	5.38497	3.33712	3.45095	1.47984	1.47984	7.07167	2.05213	3.06121	1.47984	0	6.67807	8.14541	1.47984	0	2.05213	6.91285	0	8.84087	1.47984	6.35902	3.06121	6.56045	0	7.12766	2.67889	2.41383	4.36972	0	2.41383
X901s_E15_S115	vCap	0.655866	8.23951	0	0	0	0	2.98861	0	2.5108	2.5108	3.74921	0	1.56268	0	5.84127	2.14514	8.58751	6.20472	0	0	6.91948	2.77798	0	0	0	2.5108	0	0	2.14514	5.47484	8.22446	0	0	0	0	0	8.26604	0	5.18327	0	2.14514	0	6.15793	1.56268	3.55376	7.61585	1.56268	1.56268
X903s_N14_S303_L005_R1_001	vCap	0.655866	8.24524	1.42376	0	0	0	0	0	0	1.98862	7.47676	0	6.07781	1.42376	6.47282	6.60494	7.38133	7.23576	0	6.89548	6.44316	0	6.11332	0	0	1.98862	0	0	0	0	8.49641	0	6.15433	0	0	0	8.03919	0	1.42376	0	0	0	7.20579	1.42376	7.71959	6.25006	0	0
X895s_F18_S331_L005_R1_001	vCap	0.655866	7.2054	1.53407	1.53407	2.47746	0	4.01737	0	2.74393	2.47746	7.58138	1.53407	6.95507	1.53407	6.10558	3.12772	5.08158	5.63853	4.70148	2.47746	4.19669	3.40439	1.53407	1.53407	5.65139	0	3.51848	4.52097	0	3.2756	8.17388	2.47746	0	1.53407	1.53407	0	7.79286	2.47746	7.09712	3.71374	2.74393	1.53407	6.84518	2.74393	6.17604	3.94967	1.53407	2.11312
X895s_M13_S103_L005_R1_001	vCap	0.655866	8.12082	0	0	1.58121	0	6.57802	0	3.18491	2.16581	7.32535	0	7.92353	0	5.90748	2.16581	6.8326	7.66671	5.58874	1.58121	7.08829	3.01083	3.77205	0	6.69922	2.16581	3.01083	2.16581	1.58121	7.4805	8.59172	1.58121	1.58121	1.58121	1.58121	0	8.44616	0	3.57648	1.58121	7.06217	0	7.24875	2.16581	6.68002	4.88483	2.53231	1.58121
X903s_H21_S356_L005_R1_001	vCap	0.657003	8.69053	0	0	2.07927	0	1.50392	0	0	0	3.97949	1.50392	3.67611	0	2.44217	2.44217	7.09404	7.2935	1.50392	1.50392	0	1.50392	0	0	1.50392	4.81604	2.07927	0	0	6.94389	7.97554	0	0	0	6.70911	2.07927	8.6999	0	0	6.95396	0	1.50392	7.57923	1.50392	4.69573	3.91183	0	0
X903s_I13_S101_L005_R1_001	vCap	0.657592	8.11407	0	0	1.60518	0	7.24531	0	2.19249	1.94135	7.77915	5.97357	6.77347	1.94135	7.20031	2.19249	6.90343	7.52462	3.96507	1.09506	7.57691	1.60518	0	0	0	6.57809	1.60518	1.09506	0	6.95408	7.01844	1.09506	6.41631	1.09506	0	0	7.84127	2.70308	2.19249	6.3765	2.39305	0	4.56944	1.09506	4.50559	5.70842	0	1.09506
X903s_N15_S311_L005_R1_001	vCap	0.658855	7.52177	0	0	1.44727	0	6.43299	0	2.0153	1.44727	3.97074	0	1.44727	0	6.87723	6.78604	3.29627	6.49873	0	1.44727	1.44727	2.0153	0	0	6.47896	7.18375	1.44727	0	1.44727	6.1371	8.46139	0	0	0	0	0	8.1369	0	1.44727	5.47377	1.44727	0	6.23093	2.0153	4.1901	2.0153	0	1.44727
X895s_N14_S303_L005_R1_001	vCap	0.659822	7.89582	2.52894	1.57831	2.16257	0	7.78219	0	3.00735	3.00735	7.83378	1.57831	7.83835	0	7.12568	3.67548	7.08786	7.04183	5.47855	3.00735	4.30526	3.3296	0	0	2.52894	2.79649	3.3296	3.57293	2.16257	3.00735	7.84891	2.16257	2.52894	1.57831	4.85158	0	8.82667	2.16257	3.45865	2.79649	5.41214	1.57831	3.85357	2.79649	6.80366	4.93794	3.1814	2.52894
X903s_K14_S110_L005_R1_001	vCap	0.659942	8.51312	6.34441	0	0	5.71468	7.49533	0	1.95243	1.95243	4.11835	0	7.43116	0	6.20199	7.54449	7.78371	7.25752	5.08273	2.30943	6.73142	1.95243	0	0	1.392	1.392	1.392	3.33953	0	6.40618	6.37577	0	0	0	0	1.392	8.20403	0	0	0	2.57197	0	7.16611	0	5.38746	3.61831	0	1.95243
X903s_D16_S314_L005_R1_001	vCap	0.660787	8.15648	1.2061	1.2061	2.33811	0	3.37022	0	2.08209	2.33811	7.37158	0	6.5915	1.2061	7.38764	6.5915	3.64927	7.29355	4.12473	1.2061	3.51945	1.7371	0	1.2061	5.85042	6.52512	1.2061	1.2061	1.2061	6.87481	7.46429	1.2061	0	0	0	0	7.66204	3.81701	1.2061	5.88356	6.38934	0	7.29514	1.2061	1.2061	6.32439	0	1.2061
X895s_I18_S141_L005_R1_001	vCap	0.660957	5.08091	2.25833	0	0	0	3.84356	0	1.90381	0	8.18688	0	7.28442	1.34956	3.38633	5.90408	5.28849	6.74423	4.64252	3.04405	8.01944	3.04405	5.58568	6.24422	7.58507	6.33936	3.38633	2.8978	0	6.4802	8.06445	1.34956	0	2.25833	1.34956	0	7.07844	6.69601	2.25833	7.85543	5.77094	1.34956	7.14142	3.1716	2.72645	4.3208	0	1.34956
X903s_F15_S307_L005_R1_001	vCap	0.665708	8.39252	0	0	0	0	2.97056	0	1.96957	2.32742	7.89043	0	7.20684	0	7.23835	5.17489	7.99656	8.05698	4.03439	0	6.35901	2.59041	4.23184	0	6.39569	2.59041	1.96957	1.40703	0	6.2928	8.17135	0	1.40703	0	0	0	8.35261	5.82048	0	0	6.92017	1.40703	7.75331	0	6.84426	6.36433	0	2.32742
X895s_L24_S382_L005_R1_001	vCap	0.666642	6.25602	3.04478	2.39814	4.11114	0	5.35213	0	4.39472	4.11114	8.23801	0	4.61539	0	5.63862	4.39472	6.19671	5.99423	2.39814	3.04478	5.14193	3.71384	0	0	3.71384	3.93209	4.11114	2.39814	0	4.11114	7.41544	2.39814	3.04478	0	3.04478	3.04478	8.46216	3.71384	3.04478	3.04478	3.04478	0	8.3853	3.71384	3.04478	6.0429	0	3.43425
X895s_D18_S330_L005_R1_001	vCap	0.667555	7.56044	0	0	2.06545	0	3.74556	0	2.06545	2.52424	7.57586	0	7.40138	1.19279	7.21553	2.69311	4.94927	7.46254	4.89921	1.72143	7.06655	2.83755	0	2.69311	7.61057	5.20623	2.96373	1.72143	0	6.58206	8.25631	1.19279	1.19279	2.06545	0	0	7.81641	1.72143	2.06545	6.76997	5.98131	2.06545	6.78566	1.72143	6.6317	6.97211	0	1.19279
X895s_O20_S160_L005_R1_001	vCap	0.669757	8.08913	0	0	1.69239	0	3.71094	0	2.66008	1.69239	5.30062	1.69239	8.2714	0	6.44637	6.37347	8.31791	7.65064	5.55328	0	3.81385	3.14253	0	0	2.93012	5.82265	3.46659	6.28661	1.69239	5.69701	7.72381	2.28899	1.69239	1.69239	4.21194	1.69239	8.01578	1.69239	3.81385	2.66008	1.69239	1.69239	7.62933	2.66008	5.57031	4.49591	1.69239	3.14253
X903s_L13_S294_L005_R1_001	vCap	0.67088	8.50721	0	1.48197	3.06384	0	3.64852	0	2.05453	1.48197	6.97775	1.48197	3.45361	2.05453	7.74677	2.89082	7.93025	8.16185	1.48197	1.48197	3.88409	2.41634	0	0	7.0452	2.05453	2.41634	7.07729	0	3.73336	8.55812	0	0	2.41634	7.25082	0	8.84608	0	1.48197	2.41634	0	0	5.87146	2.05453	5.28975	7.03627	0	0
X895s_O22_S176_L005_R1_001	vCap	0.671084	8.41459	0	1.9892	2.61149	0	4.16039	0	2.99218	0	5.37309	3.26723	4.56064	0	3.65991	7.51595	9.02303	8.17387	2.99218	0	3.94114	3.48273	1.9892	1.9892	2.99218	6.59704	4.16039	2.61149	0	4.16039	8.04494	0	0	1.9892	1.9892	0	8.99526	0	2.99218	6.25073	1.9892	0	3.94114	3.26723	2.99218	7.19469	0	3.26723
X895s_O18_S144_L005_R1_001	vCap	0.673167	8.05798	0	0	0	0	8.07042	0	3.16111	3.16111	5.87745	0	4.30998	1.89449	3.83284	7.65356	6.06457	7.70322	2.50947	6.78888	4.23106	3.94821	1.89449	0	2.50947	3.37574	3.70239	0	0	4.14537	6.03796	0	0	2.50947	2.50947	0	8.1254	0	3.37574	2.88745	2.50947	0	8.21029	3.55234	2.50947	6.62319	1.89449	2.88745
X901s_G13_S100	vCap	0.673403	8.35799	0	0	0	0	0	0	1.65992	0	4.17259	0	6.74349	0	4.03185	5.70085	6.68137	6.98726	4.03185	0	3.67198	3.27915	0	0	1.65992	0	2.25316	2.25316	0	4.89054	7.92634	0	1.65992	0	6.48098	1.65992	8.42277	0	3.27915	4.40573	5.99479	0	6.53187	1.65992	5.16829	6.43422	2.62297	2.62297
X895s_K18_S142_L005_R1_001	vCap	0.673839	8.58139	2.43104	2.06861	3.46923	2.06861	6.87619	0	3.35533	2.06861	7.32097	0	7.94759	1.49445	7.59002	6.79057	7.91403	7.93281	5.62601	0	6.32357	3.22677	4.91132	0	6.63076	5.30579	3.89988	3.22677	0	4.03088	7.70541	1.49445	1.49445	2.06861	0	0	8.68479	1.49445	2.43104	3.35533	2.06861	0	2.69649	3.22677	5.5749	6.5301	0	2.90605
X895s_O14_S112_L005_R1_001	vCap	0.679189	7.88079	1.38176	1.38176	1.38176	0	4.19874	0	2.29714	1.94073	7.5	0	6.75322	0	7.40309	4.0545	7.6583	7.76629	3.68298	1.38176	3.21307	2.76692	1.38176	0	2.93871	5.70108	3.21307	2.93871	2.55937	6.93997	7.39029	0	2.29714	1.38176	2.93871	0	7.83702	3.21307	1.94073	1.38176	6.65454	1.38176	8.41728	3.08527	6.81725	5.90747	1.38176	2.29714
X903s_D14_S298_L005_R1_001	vCap	0.682327	8.02288	0	0	0.95152	0	1.75249	0	0.95152	0.95152	7.1881	0	6.01503	0	5.93	5.25623	6.18588	6.58299	3.53755	1.75249	0.95152	0.95152	0.95152	0	0	6.38141	1.75249	0.95152	0	6.85982	7.6318	0	0	0	0	0	7.99057	0	0	4.63217	5.50454	0	7.4197	0	6.02276	5.49152	0	0.95152
X895s_E14_S107_L005_R1_001	vCap	0.685151	8.41002	1.18632	2.05732	2.05732	1.18632	6.78669	0	2.95491	2.82879	6.82448	2.05732	7.23288	0	6.77377	7.11621	7.85939	7.39906	4.63836	2.31253	7.28257	2.95491	3.9764	1.18632	2.68444	2.05732	3.25906	5.66962	2.31253	6.34918	7.9909	1.7138	2.05732	1.18632	2.05732	1.7138	7.94035	0	2.51568	5.50817	6.3086	0	7.62929	2.05732	6.52055	7.77989	2.68444	3.42018
X901s_E16_S123	vCap	0.689871	8.67715	0	0	0	0	7.54241	0	3.49187	1.99735	4.56998	1.99735	6.35307	0	3.49187	1.99735	7.56577	7.49043	0	0	3.00114	3.66911	1.99735	2.62023	1.99735	6.30769	3.00114	3.00114	0	2.62023	7.7491	0	0	0	0	1.99735	9.03551	0	0	3.66911	0	0	2.62023	3.66911	0	8.98414	0	1.99735
X895s_O17_S136_L005_R1_001	vCap	0.691343	8.29797	0	1.74066	2.71491	0	7.53226	0	2.34201	1.74066	7.9484	0	8.30729	0	7.42051	3.19889	8.34038	8.02201	6.07189	2.71491	3.19889	3.19889	0	0	0	7.63958	4.64846	3.19889	0	3.87143	7.42332	1.74066	1.74066	1.74066	0	0	8.89071	0	2.9859	7.42892	3.19889	0	6.89114	3.37439	6.38576	6.94692	2.71491	3.19889
X895s_J23_S373_L005_R1_001	vCap	0.701602	8.54776	2.8694	5.15218	3.53377	0	4.76546	0	3.35727	3.35727	5.68608	2.49191	4.43239	0	3.81413	2.8694	8.58987	8.2244	1.87827	6.66948	4.43239	3.81413	1.87827	3.35727	2.8694	4.66628	3.81413	2.49191	0	6.54214	7.69678	6.59655	2.49191	6.46753	1.87827	0	8.72916	0	3.1428	7.12037	6.3869	0	8.15839	3.53377	6.27861	6.7634	1.87827	7.28142
X895s_P14_S304_L005_R1_001	vCap	0.704339	5.45945	2.42676	2.06451	0	0	5.4447	0	3.65965	2.42676	7.19486	0	3.74452	0	3.96292	4.1953	8.30154	5.1535	1.49082	3.65965	4.24584	2.90162	1.49082	2.90162	3.07474	2.06451	3.74452	1.49082	1.49082	5.02645	7.74637	0	1.49082	2.06451	2.06451	0	7.38477	0	2.42676	6.7543	2.06451	1.49082	3.82274	3.56691	3.65965	8.23263	2.90162	3.07474
X895s_G22_S172_L005_R1_001	vCap	0.707614	8.6544	2.21641	0	3.23958	0	4.13208	0	3.73461	2.21641	5.85338	1.62672	7.99574	0	6.60217	3.6319	8.33956	7.69058	5.85338	2.21641	4.06424	3.6319	0	0	3.06507	6.22202	2.21641	2.85352	0	6.5392	7.93909	0	0	1.62672	1.62672	0	8.17663	0	5.81755	6.03522	2.85352	1.62672	8.13438	2.21641	6.41344	4.59605	2.21641	3.38812
X901s_B18_S329	vCap	0.710301	8.24776	1.3364	1.3364	1.3364	0	7.08445	1.3364	1.3364	2.24241	7.49511	0	7.33113	0	6.73982	6.84373	7.27249	7.82651	4.53877	1.3364	2.24241	1.3364	0	2.70983	0	2.50318	2.70983	6.11514	0	6.19834	7.90609	1.3364	1.3364	0	0	0	8.35888	0	1.88868	1.88868	1.88868	1.3364	8.24702	1.88868	3.5457	2.88099	0	0
X895s_H20_S348_L005_R1_001	vCap	0.712477	8.69178	2.80716	0	5.65256	0	7.91857	0	3.34056	2.80716	5.02872	0	7.93681	0	6.82773	8.12623	7.54327	7.99487	5.63882	2.17264	7.42992	3.19229	0	0	2.5394	6.72109	2.5394	5.73129	1.58734	7.66898	7.87368	6.85271	0	0	6.2048	0	7.97634	0	3.34056	4.01584	4.26314	1.58734	7.72378	2.17264	6.50176	4.08363	0	2.17264
X895s_P21_S360_L005_R1_001	vCap	0.713821	8.40486	0	2.68153	2.30972	0	4.41454	0	2.95194	1.71123	7.89925	6.08898	7.30568	1.71123	6.74429	7.63278	7.9093	7.77009	4.85205	2.68153	7.97068	4.41454	1.71123	2.30972	2.30972	0	3.83639	2.30972	1.71123	4.09376	7.59244	0	1.71123	0	0	1.71123	7.9093	0	2.68153	3.61863	3.33984	2.30972	6.72813	4.16668	6.86962	5.04482	2.30972	4.01511
X895s_J16_S317_L005_R1_001	vCap	0.717843	8.27222	1.70661	1.18023	2.04967	0	5.84653	0	3.05852	2.50761	6.44242	1.70661	7.94525	0	5.82679	6.60452	8.01991	7.66697	5.46185	6.96475	6.59223	2.04967	3.15918	4.864	5.61265	6.25321	3.05852	2.67626	1.18023	7.11297	7.62933	6.11373	1.18023	5.10972	6.61364	0	8.11532	2.04967	2.94659	2.94659	6.50506	0	7.25166	2.94659	7.0287	5.39247	0	1.70661
X895s_M21_S167_L005_R1_001	vCap	0.719549	7.6931	3.40558	2.74508	2.74508	0	4.7027	0	3.1289	3.79992	7.93654	2.1142	7.7667	0	6.01334	4.082	6.01334	5.85959	5.45555	3.1289	5.28645	3.62206	2.74508	3.1289	6.98368	5.03658	4.30176	3.40558	2.74508	3.95087	7.61724	0	0	0	7.16809	0	5.35756	0	4.30176	2.74508	2.74508	0	8.08616	2.74508	4.082	6.04834	2.1142	4.1979
X901s_L18_S334	vCap	0.723397	8.64462	1.84166	1.84166	0	0	2.82856	0	1.84166	1.84166	3.99028	0	4.97182	1.84166	3.49171	1.84166	6.78815	3.99028	0	1.84166	6.04086	0	4.7686	0	0	2.45221	2.45221	0	0	2.82856	7.2419	0	0	1.84166	6.73912	0	6.93269	0	4.81268	0	0	0	5.36261	1.84166	3.77175	5.07649	0	1.84166
X895s_C24_S186_L005_R1_001	vCap	0.729592	8.57529	1.31441	0	2.85275	0	7.2109	0	2.85275	3.2388	5.10202	1.31441	8.03716	0	7.33728	7.70888	8.09445	7.77163	5.53811	7.70644	3.51663	7.03793	1.31441	2.21568	2.47572	7.00636	7.04745	1.86332	1.31441	6.57132	7.53879	7.20889	1.86332	5.70538	1.31441	0	7.07776	0	2.85275	7.66262	6.76791	1.31441	7.70275	2.6819	6.33123	8.00679	1.31441	0
X895s_L18_S334_L005_R1_001	vCap	0.758451	8.34728	0	0	2.31542	0	3.96522	0	3.44778	0	5.49899	0	8.03976	2.31542	7.55274	6.5567	8.42697	8.07258	5.52358	6.98872	4.58882	3.23256	1.95814	3.10465	2.95795	7.08497	3.44778	6.98309	0	7.60257	7.07214	2.31542	0	1.95814	6.72354	0	7.53827	1.95814	1.397	3.34595	1.95814	1.95814	7.65581	2.31542	1.95814	4.4208	0	1.397
X901s_D23_S370	vCap	0.769492	8.35159	0	0	0	0	7.78398	0	2.06672	1.19381	3.79982	2.06672	8.01239	0	6.5413	6.90449	8.28946	7.69387	5.73383	5.81933	5.16919	1.19381	0	0	0	7.28548	1.72264	3.69122	1.72264	6.57072	7.83803	0	1.19381	0	7.05022	0	8.48882	0	2.32224	5.50963	5.95334	0	7.6759	0	2.96512	6.05545	1.72264	2.06672
X903s_C14_S106_L005_R1_001	vCap	0.799437	7.88165	1.18075	0	1.18075	0	5.91041	0	0	1.70722	7.01129	0	7.76996	1.18075	7.32784	6.34909	7.73801	7.72215	5.29631	1.70722	7.53711	1.18075	4.46313	0	0	7.74488	0	6.06854	0	7.06863	7.69581	0	0	6.29226	7.26827	0	8.27008	0	1.18075	1.18075	6.904	0	7.60903	0	7.25719	3.33512	0	1.18075
X903s_L20_S350_L005_R1_001	Vein	0.843593	8.57569	7.20555	0	2.55804	5.81262	7.83126	4.38706	0	2.55804	4.9693	0	8.62607	7.72138	7.5999	2.19057	8.93485	8.27272	6.11722	7.04611	0	2.55804	5.42627	0	0	5.37245	2.19057	7.15724	0	2.82617	5.82442	7.23746	0	0	6.75062	0	8.87282	0	0	0	7.3456	0	7.92882	0	2.55804	7.19071	0	0
X895s_I14_S109_L005_R1_001	Vein	0.85092	8.38053	5.60743	5.53361	5.86407	1.14877	7.87036	4.21632	2.26356	2.00995	4.76502	0	7.85627	5.49011	7.32349	7.76275	8.28796	7.71297	5.46307	7.60423	5.2038	6.20757	1.14877	1.14877	2.63375	7.14669	6.31446	5.64621	1.14877	7.06544	6.41456	6.87997	1.14877	1.14877	6.79927	0	7.99402	1.14877	2.63375	5.27243	6.823	2.26356	7.56034	4.68874	2.90332	3.83386	2.26356	6.38593
X901s_I16_S125	Vein	0.858847	8.13612	6.64674	4.27925	0	4.69068	7.42084	4.06746	1.19281	2.06547	6.53321	0	7.02661	6.1613	7.70493	7.3511	8.06364	7.73349	4.45393	6.8412	6.61648	5.85147	2.52426	1.19281	0	6.99765	5.6307	5.2673	0	6.63475	6.71027	1.19281	0	5.37923	0	0	8.3801	0	0	1.19281	6.53321	0	7.41394	0	7.21217	5.72493	0	1.19281
X901s_A18_S137	vCap	0.87207	4.2458	2.69207	0	0	0	3.89524	0	2.06447	0	4.77051	2.06447	2.06447	0	6.73399	0	7.76109	6.98595	0	2.06447	0	2.06447	0	0	2.69207	2.06447	3.0747	2.06447	2.06447	0	8.36837	0	2.06447	0	0	0	4.42573	0	3.0747	4.2458	0	0	3.0747	2.69207	0	7.81529	2.06447	2.69207
X903s_F17_S323_L005_R1_001	Vein	0.88318	8.21538	7.58146	6.04617	7.17554	5.01556	7.83814	5.19984	1.32786	0	5.97123	0	8.12682	7.07755	7.68096	7.52025	8.40599	7.9994	5.45502	8.2221	7.30659	2.23205	0	0	0	7.15626	5.85906	4.08147	0	7.52025	7.60383	1.87885	0	1.32786	0	1.32786	7.51874	0	1.32786	3.45007	6.83513	4.39957	6.98185	1.87885	0	7.5955	0	6.78624
X901s_E19_S147	Vein	0.886565	8.39394	6.57771	3.0823	0	4.40223	7.09878	4.06428	1.82489	2.17511	3.75225	0	7.97377	6.31901	7.36178	6.10564	8.38685	7.71793	5.47099	5.84915	6.8812	1.28123	4.19005	0	2.17511	5.84163	1.82489	5.31754	0	6.90234	7.80962	0	0	0	4.52219	0	8.29765	0	1.28123	6.18908	6.85138	0	7.7063	1.28123	6.68726	3.55001	0	1.28123
X903s_E20_S155_L005_R1_001	Vein	0.893436	8.30686	6.15886	6.14927	7.40806	4.46359	8.17353	3.41286	1.18107	0	6.48582	0	8.10705	4.58586	7.81424	6.9466	8.21225	7.92873	5.60559	0	6.18246	1.7076	1.7076	0	0	6.45078	0	6.65634	0	7.02188	7.58112	0	0	1.18107	6.84616	0	8.12526	1.18107	2.30572	1.18107	6.58099	0	7.60276	1.18107	6.4961	3.55156	0	0
X901s_K24_S190	Vein	0.895282	8.07321	2.11873	3.62708	6.44662	0	6.19741	0	2.7499	0	4.8319	0	7.32406	0	5.21501	7.09746	8.32775	7.866	5.49132	2.7499	7.46353	6.70144	0	0	0	7.74369	2.11873	2.11873	0	7.03499	7.98249	0	0	6.05348	0	0	7.46772	0	4.08706	2.7499	0	0	8.10245	0	2.11873	6.81207	0	2.11873
X903s_H16_S316_L005_R1_001	Vein	0.901156	7.95215	6.16884	6.72443	6.92279	3.62515	7.35554	3.87052	0	2.0742	3.36151	0	7.91218	6.13174	6.69689	7.62483	8.20406	7.46793	5.29485	7.75522	5.74977	0	3.94054	0	0	6.67298	0	6.17248	0	7.14471	7.39585	7.35554	1.82755	6.01565	5.47779	0	8.04056	0	1.00779	1.49942	6.25932	0	6.95151	6.46326	4.78155	2.27189	0	7.46594
X901s_J23_S373	Vein	0.901387	8.26749	7.02542	3.38891	2.09905	5.55567	6.76935	4.3788	2.93895	2.93895	3.86135	2.46279	7.2673	0	8.15786	7.80788	8.48616	8.13399	4.89358	1.52152	1.52152	2.72895	0	3.50293	1.52152	7.23943	2.46279	6.66091	0	6.86343	7.64552	0	0	0	0	0	8.15169	0	0	6.16758	6.84455	0	7.15645	2.09905	7.79764	6.59951	0	7.66417
X901s_J18_S333	Vein	0.905168	7.23605	7.22449	6.61022	3.21583	0	2.83023	0	2.19441	0	3.71048	0	6.20543	6.96002	7.79042	6.61022	6.88947	5.84038	0	7.39501	8.49157	2.83023	0	0	0	8.36992	4.28733	2.19441	0	5.60631	8.36622	3.71048	2.19441	0	7.3802	0	7.49736	0	0	2.83023	0	0	5.25954	2.19441	4.72424	4.17127	0	0
X895s_H24_S380_L005_R1_001	Vein	0.913197	8.58475	5.46425	5.78686	6.59372	2.43115	7.20482	2.43115	2.43115	2.43115	5.15829	0	8.33165	3.35545	7.60918	7.5326	8.43889	7.09065	5.87803	3.35545	3.82745	1.49455	0	1.49455	2.6966	6.98762	4.14681	1.49455	0	6.14049	7.60918	6.05503	2.06872	0	6.75911	2.6966	8.24926	0	2.6966	2.06872	6.48377	0	7.95986	2.6966	7.18405	4.71523	0	6.40693
X901s_P15_S312	Vein	0.916539	8.17359	6.61396	5.84453	7.95766	4.5307	7.87141	4.19853	1.45382	2.02272	2.8563	0	7.8435	3.30452	6.25219	4.19853	8.16056	7.39082	5.25335	4.69337	6.91551	5.3513	2.02272	0	0	4.14803	5.65707	5.5224	0	7.08566	6.68608	0	0	5.9777	5.72354	0	8.10963	0	0	5.25335	6.46734	0	6.38785	1.45382	7.41283	4.56542	2.64743	6.39882
X903s_C21_S162_L005_R1_001	Vein	0.918425	8.24179	7.21527	5.26492	7.3081	4.82595	7.42222	4.86645	0.999942	2.6909	3.74325	1.48981	7.73159	6.24028	6.96542	7.50969	8.29425	7.75026	5.44341	7.54846	7.25611	1.48981	0	2.6909	0.999942	6.4509	1.48981	6.70577	0	6.90699	7.0831	6.81332	0	0	0.999942	1.48981	7.94404	0.999942	0.999942	1.48981	6.753	0	7.63678	1.48981	6.46971	2.90039	0	6.4178
X901s_C18_S138	Vein	0.919421	8.24407	7.20362	5.71355	7.34674	5.28995	8.01865	4.74598	2.35233	1.21714	3.20984	0	8.0472	7.03863	7.63618	7.33129	8.50974	7.8268	5.6487	7.11877	7.5673	6.05578	1.21714	0	0	5.51448	7.4445	6.87098	1.21714	6.36494	6.53047	5.6487	0	6.05578	6.66944	0	8.32448	0	0	6.06687	6.44737	0	6.7941	0	4.24775	6.25704	0	6.70209
X895s_J24_S381_L005_R1_001	Vein	0.920318	8.17378	7.20001	6.0378	7.59937	4.86867	7.96793	4.5531	3.19792	1.20841	4.7541	0	7.63403	0	7.39959	6.85857	8.15506	7.32354	5.18995	7.20351	2.08498	6.22625	4.00747	2.08498	6.08701	3.09709	6.73535	2.08498	0	6.80016	7.54748	1.20841	2.08498	2.54481	1.73982	1.73982	7.54127	0	2.54481	3.28951	6.17871	0	8.11585	2.8586	7.13669	7.45135	2.08498	1.20841
X903s_G15_S116_L005_R1_001	Vein	0.921351	8.38172	5.91428	5.30346	7.40428	4.76645	7.9921	0	0	2.02741	3.89912	0	7.87222	0	7.38538	7.83378	8.3343	7.85702	5.367	6.44169	7.18696	7.43589	3.89912	0	1.16257	0	2.28162	4.51222	1.16257	7.2388	6.19682	6.2406	1.16257	0	0	0	8.19217	0	0	2.28162	6.96442	1.16257	7.44492	1.16257	5.89631	6.58201	0	6.56976
X903s_F16_S315_L005_R1_001	Vein	0.922739	8.31329	7.3663	5.91104	7.93448	5.34832	7.84281	4.99197	1.25879	0	2.92574	4.23514	7.23717	1.25879	7.05463	7.65143	8.55245	7.67159	4.76194	7.45617	7.13812	1.25879	0	0	0	3.16507	0	7.03262	0	7.37423	6.92215	5.9707	0	6.17906	7.10555	0	7.4251	0	2.1475	6.84736	5.74819	0	7.52377	1.25879	2.92574	2.61049	0	7.23717
X903s_N20_S351_L005_R1_001	Vein	0.922954	8.36457	6.30174	6.30174	7.82546	4.87353	7.78169	4.51396	1.89351	1.3406	3.27306	0	7.76267	6.03005	7.30319	5.77651	8.50192	8.06838	5.15388	6.60691	6.29655	1.3406	0	0	1.3406	6.46811	6.34723	6.84341	0	7.39567	7.71222	6.18094	0	7.26839	0	1.3406	8.0204	0	0	3.94708	6.69444	0	7.58019	0	6.66611	6.56805	0	2.50841
X903s_L16_S318_L005_R1_001	Vein	0.923598	8.02888	7.75783	5.72228	7.65029	5.67956	6.95356	5.22745	3.00423	2.76698	4.29623	0	7.61206	6.82103	7.78122	7.56902	8.44391	7.80408	4.63709	7.69004	0	7.75692	3.35658	1.14106	0	6.39618	6.16095	2.45534	0	7.00124	7.27008	1.14106	0	6.69756	3.10462	0	7.82643	0	0	2.00016	6.74128	0	7.21992	1.66016	6.36001	5.38572	0	6.6628
X903s_L24_S382_L005_R1_001	Vein	0.924698	8.30789	7.20854	5.89757	7.78751	5.12872	7.83816	4.83806	0	2.14165	2.60435	0	7.19735	4.3325	7.68473	6.29521	8.23755	7.76332	4.64135	6.25273	7.3676	6.37511	0	0	0	6.19823	0	6.92788	0	7.04582	6.34479	0	1.25404	6.89798	3.6524	0	7.70186	0	0	6.85667	7.38017	0	7.30899	0	0	3.35163	0	6.22337
X895s_N13_S295_L005_R1_001	Vein	0.92582	8.3331	6.51755	4.84098	1.18891	4.54991	7.59815	4.2414	2.06058	2.95845	6.53096	0	7.69622	4.80424	6.5637	6.97298	8.26436	7.70346	5.13568	5.52107	2.51911	4.74646	1.18891	1.18891	1.71686	1.18891	5.18802	2.06058	1.18891	6.80571	7.58083	6.86224	2.06058	2.06058	6.5765	0	7.41662	0	2.3159	6.59228	6.43679	0	6.32876	5.2735	6.90207	7.09375	1.18891	1.18891
X895s_L16_S318_L005_R1_001	Vein	0.928219	8.6644	6.64636	6.49243	6.07908	3.44377	8.55462	4.38887	2.14899	1.56613	4.74182	0	8.25279	6.58551	3.16668	7.04975	8.02675	8.10524	5.77761	6.86234	8.10638	2.99275	0	0	0	6.72669	3.31479	4.23679	2.78206	6.42723	6.90121	7.22699	0	1.56613	5.85651	0	7.66205	0	3.16668	6.74913	7.06282	0	7.98635	3.44377	6.03474	4.43483	0	6.85037
X903s_D17_S322_L005_R1_001	Vein	0.930274	8.38567	6.52029	6.61275	7.80244	4.49441	7.78786	3.89287	0	0	3.52274	0	7.99293	7.11073	7.28115	7.78365	8.70537	8.04536	5.46467	6.7005	2.61338	2.15025	4.34212	0	0	6.98554	6.75204	3.89287	0	6.85847	7.31031	6.75204	0	5.48586	0	0	8.59751	0	1.26102	0	5.7907	1.26102	6.89242	0	5.55667	3.36104	0	6.9785
X903s_L14_S302_L005_R1_001	Vein	0.937526	8.03665	7.16285	5.82775	7.44831	5.25331	7.73341	4.88791	0	2.23648	4.08635	0	8.09379	6.86294	7.58678	7.24071	8.43998	7.70462	5.47759	7.56752	6.40529	1.64484	0	0	0	6.97451	2.60569	6.8386	0	6.28814	7.26878	0	1.1282	6.19457	6.53472	0	8.07119	0	1.1282	6.28034	7.03703	0	7.75065	1.64484	3.53926	4.30613	0	7.22104
X903s_L19_S342_L005_R1_001	Vein	0.940696	8.00293	6.83073	5.74374	7.62852	5.23974	7.25239	3.46268	2.03103	2.03103	3.23003	0	0	6.41743	8.22097	7.38818	8.20058	7.82656	0	7.51134	2.65633	5.99827	0	0	0	5.85724	2.8004	6.23615	0	7.06362	7.6716	0	0	0	6.31505	0	8.07072	0	0	1.16543	6.75137	1.6891	6.85894	1.16543	2.9263	4.14003	0	7.21414
X901s_H17_S324	Vein	0.944739	8.69928	7.18963	5.48133	7.33171	3.91322	8.01038	4.22621	0	2.58513	4.312	1.96466	7.12761	0	7.61319	6.83855	8.9699	8.41777	4.65636	7.7112	7.54747	0	1.96466	0	0	7.44181	3.45513	7.60711	1.96466	6.80514	7.44181	0	0	6.65907	6.99067	1.96466	8.35631	0	2.96514	2.58513	6.47858	1.96466	8.09804	0	7.3555	4.22621	0	0
X901s_J17_S325	Vein	0.944746	8.01936	6.23169	5.96403	8.14931	4.62278	7.88972	4.46414	1.55444	1.55444	3.30054	1.55444	8.19154	0	7.72932	7.30168	8.10971	7.11999	5.49557	4.04282	6.77779	2.50122	0	1.55444	0	7.02838	7.44888	6.09844	0	7.81726	7.02838	6.41857	0	0	6.61672	0	2.50122	0	2.13593	5.80871	6.46612	0	7.37915	2.13593	0	5.76287	0	6.65108
X901s_H19_S340	Vein	0.950733	8.47985	8.13202	3.42215	6.17913	5.71953	7.4713	5.66969	0	2.12928	4.31867	2.12928	7.47551	0	8.19327	7.10944	8.68995	7.39236	4.57795	0	7.19081	5.22693	0	2.12928	2.12928	2.12928	2.76113	6.766	0	0	7.15095	4.84379	0	0	2.12928	0	4.41276	0	0	2.12928	2.12928	0	6.57877	5.50326	7.45857	7.03399	0	2.12928
X895s_N18_S335_L005_R1_001	Vein	0.955033	8.35936	6.93964	4.72633	7.41772	1.50325	8.05108	0	1.50325	2.07851	5.24597	1.50325	7.84377	5.43048	7.96379	7.60134	8.54014	8.08072	5.54607	6.66462	7.81737	3.36627	0	0	3.23766	7.9961	6.12143	7.5438	1.50325	6.87675	7.64074	7.13303	2.07851	6.3472	1.50325	0	8.47884	1.50325	0	2.07851	6.48434	0	6.95976	2.91677	6.80577	6.33488	0	4.30975
X903s_I17_S133_L005_R1_001	Vein	0.959974	8.26949	7.07463	6.2553	6.63606	1.55024	8.06898	0	1.55024	1.55024	3.89719	0	8.1429	1.55024	7.25524	7.76421	7.48816	7.90788	4.90271	7.72564	6.72012	1.55024	0	0	0	4.92991	6.20411	2.13123	0	5.50546	4.27025	6.71112	2.13123	0	0	0	6.66487	0	0	6.80591	1.55024	0	8.1515	0	0	4.21696	0	4.54133
X895s_M14_S111_L005_R1_001	Vein	0.963123	8.03012	7.08681	5.91669	5.68184	4.84165	8.07307	4.87709	1.71742	2.06117	4.62048	0	6.48042	0	6.82889	7.8638	8.21746	7.80781	4.33607	5.9043	7.8389	6.6023	4.89435	1.18939	2.83294	6.56115	5.81299	2.31651	1.71742	6.84362	7.65558	7.04586	2.51974	7.1763	0	0	7.32081	0	3.7936	2.31651	5.82656	0	6.63585	2.06117	7.47205	7.63922	2.31651	2.31651
X903s_H22_S364_L005_R1_001	Vein	0.964536	8.4495	8.04772	6.136	7.80984	5.95515	7.26209	5.52908	1.75428	1.22073	3.53966	0	7.78132	6.62505	8.0962	7.9138	8.55198	7.83094	4.8493	7.25367	1.22073	1.22073	3.98103	4.06649	1.22073	6.45996	0	6.15139	0	6.59283	6.58626	6.93358	0	6.5251	6.32398	0	8.37135	0	1.22073	5.28295	6.36593	0	7.57607	0	6.16655	7.28693	0	6.35353
X895s_F17_S323_L005_R1_001	Vein	0.972225	8.38436	1.27559	6.33894	7.03802	0	7.94055	0	2.42685	1.81834	4.0566	3.54242	7.80602	0	8.1503	6.23832	8.42705	7.92946	5.28392	7.29966	7.15546	6.41779	1.27559	1.27559	2.63218	6.64984	6.32978	6.1866	1.81834	7.46042	6.98451	1.27559	0	0	6.01314	1.27559	8.08965	1.81834	1.27559	6.73312	6.71137	0	6.455	1.81834	6.67295	4.22099	1.27559	4.18235
X901s_D17_S322	Vein	0.974988	8.69143	7.61344	2.30625	2.30625	4.94925	7.06583	3.83263	2.30625	2.30625	4.46417	0	8.5096	3.72967	7.79642	6.54003	8.82218	8.28832	5.8804	6.31398	7.09623	6.66272	0	1.70808	2.30625	6.73509	2.67794	6.40016	0	6.81751	7.07734	3.1609	2.67794	0	6.21967	1.70808	8.74465	0	2.30625	2.67794	7.12935	0	7.46456	1.70808	7.15084	3.92597	0	3.33613
X895s_A21_S161_L005_R1_001	Vein	0.976163	8.62276	7.06366	6.66017	7.14982	4.34582	8.36006	5.14425	2.4748	1.53179	4.85145	2.11056	7.79594	5.73414	7.93889	7.62379	8.54262	7.48932	4.95886	1.53179	3.94681	6.99628	0	3.2728	2.11056	3.51565	7.31236	5.64849	1.53179	7.39811	7.24739	6.27374	1.53179	2.74121	7.35962	0	7.93889	0	3.12494	1.53179	6.91326	2.11056	6.23896	2.11056	3.12494	8.01601	1.53179	2.74121
X895s_J17_S325_L005_R1_001	Vein	0.977265	8.58306	5.55737	4.37099	6.61774	3.33835	8.1796	3.81012	3.33835	2.68009	5.01363	1.48083	8.55795	0	6.70879	6.42289	8.64711	7.75116	6.0292	7.58803	3.45219	7.0075	4.84162	1.48083	2.68009	7.10691	3.33835	6.49215	0	7.41369	5.71471	6.83697	0	7.16372	2.415	0	8.70167	0	2.415	3.06243	6.48699	0	8.57283	2.88942	6.47134	4.32711	2.68009	3.45219
X903s_M16_S127_L005_R1_001	Vein	0.978955	8.32088	6.94978	6.80202	7.85545	4.85698	8.04023	4.72745	0	1.8261	3.38956	1.28227	8.00173	0	7.41001	7.54544	8.29324	7.78865	5.54624	6.43124	1.28227	5.35654	4.33781	0	0	6.19052	7.63744	0	2.17639	7.24779	7.42255	6.81353	1.28227	6.6112	1.28227	0	7.92845	0	0	7.09376	6.51181	0	7.58987	0	0	3.62347	2.17639	7.54544
X895s_A23_S177_L005_R1_001	Vein	0.9845	8.91081	4.59634	5.14412	7.93923	0	8.48037	0	1.81877	5.73933	5.08197	0	7.97361	7.30192	6.99926	6.83023	8.52234	8.38487	5.33547	7.41691	3.46528	0	0	0	0	6.8898	4.05711	6.84133	0	7.27008	7.43231	2.80292	0	0	6.94603	0	8.38014	1.81877	2.42732	7.13562	7.03172	0	8.10353	1.81877	3.96352	4.74157	0	7.01793
X903s_K16_S126_L005_R1_001	Vein	0.985024	8.81525	7.84058	5.34104	7.5211	5.43242	8.58933	5.70581	3.04328	2.83199	4.1731	0	7.43767	6.10572	8.1595	6.61744	8.93893	8.32932	4.85852	6.84138	6.6945	7.03836	0	0	1.6084	7.84058	7.38703	0	0	3.89054	4.23282	1.6084	0	0	0	0	8.83347	0	0	6.48638	7.40419	0	7.02779	1.6084	2.19607	3.7123	0	7.02779
X895s_J15_S309_L005_R1_001	Vein	0.985553	7.62419	7.54988	4.65645	6.8521	5.43404	7.49888	4.77317	2.37718	1.44884	4.48831	1.44884	7.83055	5.79932	8.33914	7.23632	8.04424	7.98168	5.34483	7.47515	3.60658	2.01708	0	1.44884	2.37718	8.06494	3.16999	6.73531	0	7.12214	6.09607	0	2.01708	2.01708	6.85897	0	8.57707	0	2.01708	2.64139	5.9024	0	7.8624	2.64139	7.66627	4.41224	2.01708	7.38027
X895s_A22_S169_L005_R1_001	Vein	0.985817	8.65288	0	6.38629	7.88718	0	8.21814	0	2.40197	2.40197	5.11645	5.90711	7.92238	0	6.86199	7.2636	8.19206	7.93325	5.11645	7.12815	6.99474	6.99474	2.77679	3.26241	6.75675	7.02199	3.58788	1.7955	0	7.50612	4.91711	6.13787	0	0	6.87764	0	8.13484	1.7955	2.77679	5.64282	1.7955	2.77679	8.3918	2.40197	6.08212	4.71397	1.7955	7.35436
X903s_O13_S104_L005_R1_001	Vein	0.992021	8.81041	3.4838	5.84328	7.74352	0	7.97958	0	0	1.50613	3.76378	0	7.33599	5.52209	7.14784	7.80689	8.49554	8.35732	5.06838	3.76378	3.24122	6.25454	0	0	1.50613	6.79386	2.08175	7.45039	1.50613	6.47189	7.16968	7.7735	0	7.26982	0	0	6.76595	0	2.08175	6.25454	6.30067	0	7.76906	1.50613	0	3.36985	0	6.69472
X895s_L22_S366_L005_R1_001	Vein	0.994502	8.34762	6.9723	5.38828	7.5234	4.11612	8.00423	5.06579	3.63397	2.04152	4.47882	2.04152	8.22169	0	7.92989	7.32586	8.31698	7.61833	5.66712	7.17366	6.38714	6.69534	0	1.47045	2.40275	4.00038	7.88425	2.40275	0	6.81987	4.97743	2.87672	0	6.07914	6.52399	0	7.3648	1.47045	2.40275	7.46563	6.62229	0	7.86256	5.67864	3.32537	7.37325	0	7.49026
X895s_H21_S356_L005_R1_001	Vein	0.99597	8.44186	7.44777	4.84807	7.20004	5.7073	8.02726	5.2116	3.3133	2.54686	5.53729	4.09158	7.19564	0	8.05192	6.72917	8.35648	8.05939	4.64401	6.92642	7.29028	4.31138	3.74205	2.92587	3.98808	6.45122	7.83633	6.01591	1.37162	6.77051	6.00871	5.27379	1.92912	5.17899	5.87759	0	7.63626	0	3.3133	3.50733	5.65721	2.92587	7.67388	5.19543	6.09853	6.29034	0	7.37305
X901s_B13_S289	Vein	1	8.19714	5.53374	5.17002	7.06376	4.05337	7.86784	4.69169	2.42385	2.16527	3.7414	3.61126	7.61226	0	7.37515	7.90742	7.75758	7.81319	5.06204	7.33234	2.16527	6.64655	0	0	1.27322	1.27322	5.99715	7.13592	0	7.28055	8.06799	6.18332	0	5.72719	0	0	6.81802	0	2.79935	7.54385	6.54096	0	7.59559	1.27322	6.58455	3.80063	0	6.19388
X901s_B21_S353	Vein	1	8.02593	7.56571	7.28372	8.24186	4.91001	8.12368	5.57545	2.62633	0	4.75708	2.00303	6.4344	2.62633	7.75292	7.09536	8.81287	8.24354	0	2.62633	7.07387	3.00738	0	0	0	6.97101	7.4384	7.38416	0	6.92167	7.43083	6.49433	0	3.95684	6.86308	2.00303	8.24523	0	2.62633	4.27006	3.67551	0	7.92687	2.00303	0	6.4344	0	2.62633
X901s_I21_S165	Vein	1	9.06889	7.25595	0	7.34028	6.3777	2.93413	0	2.93413	2.93413	5.32671	2.2928	7.00753	3.60033	8.29361	6.75186	8.16551	8.0838	0	0	6.80257	6.50533	0	0	2.93413	2.93413	3.60033	3.32171	2.93413	2.2928	7.02351	4.90185	3.32171	3.818	0	2.93413	7.89382	0	2.93413	3.99665	2.2928	0	3.818	2.93413	0	4.39597	0	3.60033
X903s_O22_S176_L005_R1_001	Vein	1	8.32237	7.77532	5.72445	7.75099	5.84877	7.81556	5.37361	1.21932	1.21932	2.72846	0	6.89844	5.7322	7.59588	7.83557	8.41898	7.87893	2.09859	6.31769	6.00741	7.10829	0	0	0	7.1257	7.25673	7.37257	0	7.10242	7.04381	0	0	7.37556	0	0	7.38152	0	1.75263	0	6.79719	0	7.12953	1.75263	6.51254	7.55927	0	5.35124
X895s_G18_S140_L005_R1_001	Vein	1	7.6524	6.21094	1.12218	0	2.4299	7.84346	3.69782	2.59744	2.4299	4.99775	0	3.32971	6.43701	7.79176	7.82376	8.1804	7.8062	0	6.52278	7.15879	6.23964	3.9663	1.12218	3.07802	2.22853	6.23152	4.42917	1.12218	5.67338	7.42716	1.97611	1.97611	6.19839	1.12218	0	6.38248	1.12218	6.35405	5.49459	6.02402	0	7.36225	1.63765	4.56738	4.23933	0	6.01395
X895s_K15_S118_L005_R1_001	Vein	1	8.20906	8.00684	6.14347	8.24106	6.34892	7.85765	5.2304	3.70938	3.141	5.34231	0	7.79039	6.90002	8.06831	2.65859	8.58178	8.22578	5.53437	6.86369	6.0116	3.31609	0	0	2.28755	2.28755	6.15293	0	2.92861	3.59466	5.04915	1.69109	6.84971	6.21675	0	0	4.54259	0	2.28755	6.71432	6.52578	2.28755	8.60313	3.31609	6.51273	4.89606	1.69109	3.99092
[truncated: 53 more columns]

## Sheet: 3d (down, Pik3ca)
Fig. 3d: Top 100 zonation marker expression across cells from Pik3caH1047R mice, ordered by pseudotime according to the respective UMAP representations in Fig. 3a (down).
cell ID	cluster	pseudotime	Mmp2	Tmsb10	Plvap	Cxcl12	Bgn	Cadm3	Apln	Tll1	Selp	Ehd4	Sparcl1	Spint2	Slco2a1	Cldn5	Nqo1	Gm16548	Lpcat2	Gja4	Cd36	Gm16587	Ptgs1	Tm4sf1	Tspan13	Lrg1	Vwf	Itih5	Lgals3	Nr2f2	Aqp7	Ackr1	Col6a3	Fbn1	Csrp2	Pdia5	Procr	Lbp	Cst3	Igf1	Tmem252	Slc9a3r2	Ctla2a	Prcp	Fam167b	Bace2	RP23.454A14.10	Enpp6	Olfml2a
X891s_echo_E22_S171_L003_R1_001	Pik3ca-2	0	8.18251	6.05419	8.24325	3.77252	7.65445	2.16623	3.18536	4.58054	6.25113	7.44777	6.7232	5.749	7.62284	4.30933	2.53275	3.93603	2.16623	0	6.72784	4.35995	4.49805	2.16623	3.57694	7.73192	8.0803	7.52984	6.96178	4.76115	0	2.16623	6.75069	6.04508	1.58159	5.96904	5.96904	6.37035	6.38999	4.85568	7.03921	5.77331	6.67075	7.23818	5.71138	1.58159	2.16623	5.80871	7.64341
X891s_echo_I16_S125_L003_R1_001	Pik3ca-2	0	7.95562	6.9191	8.41131	4.47721	7.66649	5.75416	6.65571	4.68272	6.25946	7.57467	8.05388	6.51743	5.75416	5.0428	5.16466	4.6188	6.20692	0	4.21825	3.7172	4.99865	5.68841	6.48732	7.85187	7.76489	5.56822	6.95165	5.83559	2.04011	7.72727	2.04011	5.89258	6.43504	6.98935	6.7618	7.04337	6.43504	5.7957	6.87168	5.307	7.11658	6.91246	0	4.99865	2.66604	7.09462	7.00768
X891s_echo_J23_S373_L003_R1_001	Pik3ca-2	0	7.46284	6.73327	6.11973	3.88124	6.72063	2.44687	6.29974	0	1.83674	6.82332	4.44754	6.93715	3.30982	4.96601	4.92854	0	6.17612	1.83674	6.72063	1.83674	1.83674	6.5918	2.82305	2.82305	3.48604	5.9698	7.05767	5.70955	0	2.82305	2.44687	5.8557	1.83674	2.82305	2.82305	3.48604	7.02066	3.76603	7.84565	4.16375	7.5245	7.67735	0	6.87914	0	6.99197	6.0722
X891s_echo_O20_S160_L003_R1_001	Pik3ca-2	0	7.93662	5.88332	8.28845	6.04031	7.32141	5.98557	7.32544	6.10137	6.42869	7.2886	6.98197	5.91126	7.37253	4.59144	6.28027	4.5706	5.62631	1.96042	4.63186	4.84508	2.58056	5.98557	5.58899	7.98418	7.89429	6.4385	7.54361	2.58056	1.10991	7.09439	6.38506	6.29163	6.45142	6.88901	5.56591	6.46101	6.90546	2.21226	6.98762	6.35015	6.79567	6.3537	5.61155	5.73058	0	5.84874	6.52862
X892s_J14_S301_L004_R1_001	Pik3ca-2	0	7.70417	6.16884	7.56562	3.43652	8.00082	5.25084	1.19808	6.30453	6.84874	7.78818	7.66153	6.80099	6.9175	4.25437	6.14927	4.31802	1.19808	2.32776	2.84469	4.37786	5.55228	5.57885	6.19277	7.9491	8.70422	1.19808	7.00729	5.45826	0	7.16758	1.19808	3.8058	6.7122	6.99039	6.60228	6.83639	6.02308	5.25084	6.01746	5.87213	6.90598	6.84382	5.42823	6.8849	2.07207	5.81858	5.94137
X892s_O21_S168_L004_R1_001	Pik3ca-2	0	7.20221	5.78699	8.58313	2.16777	8.12648	6.59445	6.76887	5.12797	7.46292	6.70776	8.24837	6.44639	7.32672	4.42541	6.19143	5.04842	6.76887	1.81795	5.081	5.3093	7.63148	4.82688	5.53655	7.9583	8.58506	5.21576	7.21746	0	0	6.42572	6.65934	6.14274	1.81795	7.1469	7.36989	6.85405	6.9275	6.10316	7.13052	6.80667	7.0862	6.91988	0	7.1828	5.52633	6.28703	7.10119
X323s_B14_S38_L004_R1_001	Pik3ca-2	0	7.78089	5.81495	8.46071	4.14943	8.18932	2.93535	3.14781	1.6969	7.59754	7.62402	6.55215	6.7989	7.55878	5.28375	3.14781	5.26088	6.4932	3.14781	3.47194	5.08421	7.00881	4.59567	2.66521	8.30707	9.16501	2.29395	5.85406	4.59567	2.29395	4.14943	1.6969	1.6969	5.64117	5.77425	6.64327	7.30928	5.84119	2.29395	4.99776	6.40141	2.93535	3.60158	5.82816	6.23264	4.63968	6.91157	6.97188
X323s_H17_S185_L004_R1_001	Pik3ca-2	0	7.97485	6.33202	8.64432	6.50558	7.23451	6.13734	4.80225	3.38166	6.41095	7.91958	7.01474	7.07962	6.50558	4.17353	6.11404	4.98805	6.10615	2.93185	2.45594	3.92661	6.5266	5.82448	2.09247	7.86244	8.3479	1.51567	6.62083	5.20497	1.51567	7.33672	2.09247	5.34994	5.91473	6.79421	7.08261	6.89986	6.16758	5.82448	6.33831	4.22679	5.95237	5.62795	6.47866	5.88554	4.3714	1.51567	6.04071
X323s_J16_S232_L004_R1_001	Pik3ca-2	0	7.89355	6.11432	8.67968	4.35434	8.03994	5.82028	7.52	6.38269	5.44435	7.66285	7.88996	6.83258	6.31556	4.62321	2.73455	3.89201	1.75802	0	1.75802	1.75802	6.39879	3.3947	2.73455	8.39124	8.37698	5.10128	6.26207	2.36103	1.75802	4.57491	7.35941	5.66662	5.28745	7.1827	0	7.61194	5.90228	6.05979	4.87234	4.22264	6.62	6.46821	5.61551	4.29066	1.75802	6.07094	5.9409
X323s_N21_S333_L004_R1_001	Pik3ca-2	0	8.74792	6.48678	8.8449	3.86733	8.41389	5.016	2.98193	6.91059	6.73219	7.93923	4.49923	7.38778	4.88342	5.10505	2.33824	5.016	6.12052	1.73721	3.37035	4.59826	6.71531	2.33824	2.71101	7.97529	8.94924	0	5.97697	3.51958	0	6.89174	6.73776	6.42803	4.19781	5.89019	6.75427	7.03755	5.13305	4.49923	6.65689	3.96074	6.63867	6.74329	6.45047	5.96502	3.96074	2.33824	7.39643
X323s_P21_S381_L004_R1_001	Pik3ca-2	0	8.373	5.67974	9.03908	6.45404	8.25913	6.13397	4.91053	1.88903	5.3408	7.11952	5.9022	6.47156	6.77608	5.55759	6.29128	4.30364	1.88903	3.82655	2.50356	3.69612	5.85508	6.38073	6.37118	7.78228	9.1325	1.88903	6.82603	4.22472	0	7.56624	0	6.05815	6.19303	6.20444	6.42718	7.42612	6.94098	5.0985	3.36953	6.98869	5.57901	6.23789	2.88138	6.68917	4.22472	5.75361	6.59398
X326s_D14_S86_L001_R1_001	Pik3ca-2	0	7.50252	5.77005	8.24958	6.16189	7.77973	5.2386	8.58022	4.03	6.64619	7.06774	6.16694	6.33793	7.42108	2.7354	5.72403	3.61199	0	0	1.22455	4.07182	6.54098	5.58985	3.47304	7.32137	7.27086	5.159	5.84232	6.2209	0	3.39558	5.684	6.23512	5.49581	6.7038	6.53402	5.42429	5.87659	5.82828	5.58083	5.76252	4.79689	6.90344	4.55075	5.96673	3.73397	0	7.41676
X326s_G17_S161_L001_R1_001	Pik3ca-2	0	7.70755	7.26596	8.51026	6.24863	7.25199	4.10386	3.70661	6.08193	4.60806	7.73397	5.82477	5.29621	6.45591	0	5.1914	0	6.08193	3.70661	3.70661	0	5.82477	4.94168	4.10386	7.38367	8.56094	3.03773	6.75097	5.39106	3.70661	5.29621	6.51644	7.30676	5.76433	6.54538	4.60806	6.95984	5.93568	6.2863	0	3.03773	7.42001	6.03552	5.07431	5.93568	0	0	7.22343
X326s_I13_S205_L001_R1_001	Pik3ca-2	0	8.28552	6.16348	7.83057	3.47643	8.42198	6.29469	5.7127	6.1717	7.12214	7.66867	6.91176	6.48511	7.39928	2.81374	5.52845	5.1779	5.93259	0	1.59291	4.32337	5.15556	5.22115	4.51212	7.32467	8.37613	5.00987	6.5544	2.17884	1.59291	7.73078	1.59291	7.36267	5.24209	5.06083	6.4609	6.6192	5.44744	0	6.21961	6.91953	6.92725	6.16348	6.37124	6.58191	0	6.18792	5.89015
X326s_M16_S304_L001_R1_001	Pik3ca-2	0	6.56654	4.95831	8.46929	1.98545	8.06459	7.20912	7.34777	6.74049	7.24114	6.76252	6.53512	6.94162	4.37612	1.42098	1.98545	4.68027	4.37612	0	7.64034	5.12088	6.60128	5.53059	5.47951	7.83459	8.85225	1.42098	4.88982	5.9834	1.42098	7.3678	0	7.27868	6.41923	6.76976	6.32816	7.03987	5.96744	4.55635	7.22526	1.42098	5.42567	5.71225	4.33583	6.63071	4.0525	6.45444	7.21376
X329s_E23_S119_L002_R1_001	Pik3ca-2	0	8.12165	6.22979	8.59289	5.8941	8.25844	5.96412	7.42391	6.77925	6.93163	7.60809	6.23625	6.74886	7.3184	3.4213	5.74793	4.42182	5.7687	0	2.6504	4.75486	4.53386	6.76796	5.27354	8.16563	8.59776	0	7.46808	4.66605	0	7.49769	5.41483	7.62107	5.47174	7.55441	6.62591	7.09433	6.00551	5.66026	5.64874	2.38598	6.48066	6.76037	5.66026	7.24367	1.45627	5.5124	5.63708
X330s_C14_S54_L007_R1_001	Pik3ca-2	0	8.07636	5.7902	7.83562	5.19001	7.62037	5.98695	7.90381	4.93601	7.24273	7.8335	6.30472	5.99367	7.6302	3.92493	5.85378	4.97385	6.66696	0.850956	3.05061	4.85577	6.82312	5.73105	5.85762	7.06572	8.18942	1.85121	5.24811	5.52916	0.850956	5.92078	1.61456	7.96439	5.07944	6.80693	6.58887	6.9479	5.70458	5.26905	5.48562	6.36884	6.26469	6.99818	5.0626	5.68198	4.33265	5.56062	7.05882
X330s_F20_S133_L007_R1_001	Pik3ca-2	0	7.90898	4.78326	9.03766	5.67031	8.51368	6.55462	7.3187	6.23078	8.19352	7.43431	7.87713	5.70246	2.34942	4.13703	6.91356	5.88949	0	1.74741	7.61326	5.77859	7.48613	6.74455	4.51146	7.6249	7.8025	7.32808	5.98931	5.98931	0	4.40153	3.97288	7.02914	4.70061	6.77748	6.81458	7.10198	5.29866	5.27469	5.68651	5.34496	5.54887	7.27041	5.32208	6.76662	5.14534	7.87172	7.69417
X330s_F24_S137_L007_R1_001	Pik3ca-2	0	8.70351	5.98311	8.89969	5.12433	7.70974	6.21018	6.80976	6.23633	6.61202	7.92368	5.39734	5.9493	7.89951	5.0138	7.4753	4.74758	6.99914	1.68572	2.28164	3.45866	7.55894	5.56216	4.53607	8.16066	8.32902	2.65247	6.31886	5.98311	0	7.41362	5.43638	7.85789	5.22385	6.62959	5.82753	7.41891	5.37723	6.54481	6.1369	6.43115	5.5789	6.66943	2.92238	7.02684	5.09782	6.06806	7.62973
X330s_J23_S232_L007_R1_001	Pik3ca-2	0	8.14982	5.14347	8.01655	5.69908	7.89199	6.31565	6.22762	5.28928	7.44394	7.2191	5.52222	6.01989	6.88371	4.03556	6.28938	5.38413	5.70507	2.29894	3.1907	5.04455	5.61782	5.57116	4.5645	6.17307	8.14619	5.59809	4.89531	6.11538	1.02702	6.46024	1.85288	3.7432	5.40851	6.47692	5.32482	6.24863	4.79672	6.2927	5.9335	6.45743	6.27598	6.46304	5.30721	7.22565	2.9406	6.50681	3.1907
X330s_L16_S272_L007_R1_001	Pik3ca-2	0	8.20938	5.81009	9.20535	5.89685	7.95284	6.9067	7.03441	6.40657	7.43513	7.77906	7.79786	5.81009	7.62181	5.42849	6.05061	4.33862	6.35537	0	5.11993	5.61008	7.59934	5.55314	5.35981	7.85223	8.50314	0	5.81009	5.93756	2.78008	6.11944	7.021	8.56843	5.61008	6.52417	6.15216	7.53686	6.54612	2.78008	6.01433	6.7947	5.11993	7.23855	4.33862	6.50173	5.20644	7.20542	6.15216
X332s_B13_S29_L003_R1_001	Pik3ca-2	0	7.52791	6.62739	7.58653	3.47129	9.16079	5.72537	2.60056	7.6972	7.14918	5.20309	7.14427	7.12439	0	3.92957	0	5.57176	0	0	3.79884	5.23681	1.97902	5.89348	7.06757	6.12293	8.64828	5.30101	0	4.48073	0	6.8353	0	7.10921	1.97902	7.08339	7.22463	6.56788	6.00713	4.72952	0	6.8012	6.68356	7.93543	4.72952	0	0	5.23681	0
X332s_G18_S154_L003_R1_001	Pik3ca-2	0	8.03639	4.90952	7.85575	4.76823	7.67958	6.77166	7.62064	5.92996	6.76892	7.39059	6.0878	5.90755	7.95663	2.55794	7.25798	4.21496	5.42091	0	5.81607	4.31532	6.41664	1.75158	6.17078	7.42098	7.94868	1.52012	6.37288	4.96919	0.784323	6.25886	3.97782	7.73055	5.27362	6.29247	5.31545	6.75097	6.16579	4.40651	6.40686	6.35441	5.59455	5.54462	0	6.42632	4.10341	6.45482	5.69555
X323s_P23_S383_L004_R1_001	Pik3ca-2	0.000181256	8.44219	6.17116	8.64546	4.94675	7.87248	6.1617	5.87788	1.70602	7.77514	7.89624	6.14251	6.93155	6.92271	5.33908	6.87264	5.83928	6.37487	3.15848	3.3337	5.72839	6.05128	5.79912	5.90281	8.13396	8.39849	1.70602	7.14832	4.88055	0	7.5676	5.24857	6.76428	6.24377	6.91379	6.84423	4.16041	6.88655	4.16041	6.09286	6.41254	6.36716	6.09286	5.83928	6.70535	2.94591	6.01892	7.04384
X891s_echo_O15_S120_L003_R1_001	Pik3ca-2	0.00135931	7.70658	6.59314	8.20307	1.35921	8.27563	5.98484	6.84415	5.56598	6.4932	6.9955	7.08662	6.77721	4.16897	4.56927	5.5207	2.91011	6.20017	1.35921	2.27	4.62752	5.00092	6.45299	3.39891	6.07528	7.75733	5.9993	7.09865	4.83155	1.35921	4.12319	6.37725	6.90399	5.00092	6.04145	6.4932	5.5436	5.68088	6.33198	6.69836	6.38215	6.98484	6.87452	5.38443	1.35921	1.35921	0	7.29743
X891s_echo_F22_S363_L003_R1_001	Pik3ca-2	0.00149975	7.94779	6.40932	8.1605	6.63979	6.36013	5.46881	1.92155	5.51681	4.71671	7.53837	7.14167	6.53118	6.68451	4.22043	5.69847	3.19155	5.13647	1.92155	3.40644	1.92155	7.17346	3.19155	3.58322	7.90569	7.21934	5.98531	7.49069	4.94846	1.36501	3.73339	1.36501	7.01121	0	7.07733	5.04688	6.25384	7.12068	4.30264	7.68532	6.68815	6.90887	7.06246	4.71671	6.04923	4.41451	0	7.41637
X329s_B17_S41_L002_R1_001	Pik3ca-2	0.00181512	6.6727	6.40232	8.24804	6.63483	7.87904	6.37141	6.96471	2.75296	6.63965	7.52193	7.4217	7.30289	1.54164	4.1499	4.60667	4.09026	0	1.54164	6.09056	4.31006	6.42638	5.89867	5.63511	7.83789	6.7444	6.35878	6.17807	1.54164	0	3.95912	0	6.82734	6.15495	7.29793	6.62514	6.77001	6.08221	6.62025	6.9819	5.06831	6.52801	6.91856	5.75831	5.99464	2.75296	6.57519	4.99646
X329s_D16_S88_L002_R1_001	Pik3ca-2	0.00232797	8.31781	5.85636	8.27114	5.18637	8.20613	5.26366	6.62006	1.02824	7.27219	7.80788	6.01304	6.82505	6.86895	3.74505	6.3143	4.98694	6.42499	1.52438	2.10225	4.94946	6.51671	6.3143	1.85449	7.65343	7.98415	5.53125	6.24358	3.26369	1.02824	7.04798	5.48017	4.91052	5.15577	6.19715	6.30777	6.43657	6.5909	5.19636	5.88174	6.2745	5.88674	7.18763	6.12908	6.47329	3.82654	7.19034	6.40441
X326s_F22_S142_L001_R1_001	Pik3ca-2	0.00238004	8.13314	6.48571	8.10348	0	7.6725	6.54766	3.0888	6.17974	8.00535	7.30903	7.05037	6.49367	7.44029	3.87409	4.15657	5.96252	6.29246	1.8306	7.00389	5.51008	0	5.53105	5.24468	7.44336	8.30121	7.29135	5.42151	4.07098	0	6.54012	1.8306	6.86093	5.7534	6.79865	5.73664	6.23255	5.57171	4.07098	6.58451	5.15815	5.32432	6.70695	4.84185	5.27194	0	6.51717	6.97982
X332s_L18_S274_L003_R1_001	Pik3ca-2	0.00301386	7.88701	5.94273	7.98814	5.11452	7.74586	6.29733	7.48511	6.22545	6.14097	7.73732	6.9111	6.29431	7.07762	3.10422	5.8242	4.06601	6.16535	0	2.94528	3.94686	6.6705	4.96627	5.78471	7.65933	8.52917	1.45294	6.70118	5.68416	0.969955	6.92568	0	7.54921	6.09405	7.13665	6.75983	7.30858	5.86684	5.3883	6.73872	5.9682	6.29733	6.8963	3.36187	6.42723	3.94686	6.6474	6.96666
X892s_E21_S163_L004_R1_001	Pik3ca-2	0.00345534	6.54614	6.52408	7.98455	0	8.38644	1.56879	2.15196	5.6016	7.51578	7.45169	7.35202	6.19707	7.44727	4.12412	3.31803	4.52418	1.56879	2.15196	6.99213	5.31046	0	2.5179	0	7.89804	6.84162	6.43669	7.21369	5.9725	1.56879	5.34733	6.96738	2.15196	6.67881	7.41117	2.15196	5.6016	6.2929	6.71633	2.15196	6.78309	7.3046	6.64479	1.56879	6.52964	0	7.19391	4.34402
X332s_H19_S179_L003_R1_001	Pik3ca-2	0.00435519	8.04272	6.03626	8.28039	2.13443	8.18743	4.78946	7.37667	6.47597	6.99532	6.57426	7.92328	6.28704	1.2482	3.64444	0	4.25638	1.2482	1.2482	6.42092	4.72547	0	6.34973	2.7666	6.85376	8.15013	6.82988	0	6.03626	0	5.42518	0	1.2482	5.59576	6.78596	5.49897	7.03547	5.59576	6.80541	5.01094	2.13443	6.17983	6.98617	5.88941	0	0	6.73709	6.16428
X326s_G14_S158_L001_R1_001	Pik3ca-2	0.00470863	7.55166	6.03111	8.4226	1.57779	8.13471	3.00673	3.57229	4.93729	6.11946	7.32358	6.52982	6.79443	7.57362	2.79587	4.07182	3.18077	5.65415	0	0	4.00404	6.21611	4.78892	4.53541	4.7228	7.42939	5.87119	6.05844	5.4617	0	2.162	5.4617	7.24718	5.76854	5.32176	5.13666	5.159	6.42959	0	4.35523	5.59878	6.21611	7.25808	5.65415	6.37216	3.45801	6.3981	6.54651
X323s_D21_S93_L004_R1_001	Pik3ca-2	0.00503256	8.04829	6.3757	8.49978	4.45087	8.45642	6.70373	5.8843	6.03546	6.64617	7.10076	4.71639	6.50066	5.43391	5.56689	6.75815	4.59242	3.6912	4.08832	3.29813	4.59242	6.68762	4.3718	3.6912	7.55488	8.79501	3.51386	4.3718	6.31864	0	6.36454	5.48924	6.61173	5.43391	5.90227	6.21998	5.95432	6.30683	2.64127	6.35326	5.17569	6.31864	6.94405	4.92599	4.59242	4.3718	6.40843	6.16674
X323s_D15_S87_L004_R1_001	Pik3ca-2	0.00565719	8.01574	5.97673	8.55391	5.19131	8.07308	6.28621	7.48888	6.03827	4.33147	7.59678	5.15072	5.8513	6.87686	4.94442	5.19131	2.46149	5.06424	2.72761	3.11105	2.46149	6.80028	4.86497	6.30597	7.84638	8.63526	6.25237	6.15863	6.17363	0	6.88786	1.52041	5.79853	4.86497	6.862	5.21101	5.634	6.07181	0	1.52041	6.95142	4.86497	5.74283	5.21101	6.45706	4.33147	4.12325	5.76548
X329s_M20_S308_L002_R1_001	Pik3ca-2	0.00599273	7.76975	6.21842	8.47473	6.71771	8.40364	5.38885	8.25323	5.66219	6.67037	7.41257	7.48383	7.03584	0	5.10849	5.82153	3.92609	6.61557	1.57355	6.95531	4.24602	6.46078	7.29774	6.57906	6.77172	7.1913	6.78477	7.30548	5.47257	1.57355	3.56709	6.36024	6.13917	4.48803	5.38885	5.84394	5.79861	6.29889	6.2558	6.84762	6.55214	6.37337	6.46674	6.09707	5.81014	3.99879	6.47267	0
X330s_F18_S130_L007_R1_001	Pik3ca-2	0.00665579	8.29139	5.35881	8.77067	6.78075	8.56755	5.65029	8.35206	4.5878	7.2297	7.78812	7.16969	6.00888	7.69443	4.81749	7.08836	4.74663	6.43411	3.27248	3.55064	5.20876	6.54338	5.13685	5.27584	8.22906	8.38542	2.24696	6.34168	0	2.24696	6.65285	0	7.32327	5.13685	5.96643	5.96643	6.92785	5.98788	5.65029	6.04961	4.74663	6.23153	6.37104	3.4212	6.73153	3.94649	6.45428	7.33437
X329s_J20_S236_L002_R1_001	Pik3ca-2	0.00704277	8.10767	6.4264	8.37283	2.69267	8.45584	5.53886	6.70472	5.69862	5.82827	7.12541	7.26381	6.73464	2.69267	3.4435	4.95205	3.86748	6.84315	0	1.8731	4.60669	5.61192	5.50584	5.44826	7.92025	7.21032	5.29483	7.11427	5.58126	0	7.45147	6.43968	5.38717	5.52798	5.97852	6.84315	7.31459	6.14518	5.84435	5.8911	5.36164	7.38366	7.07077	5.81192	6.73464	4.39287	6.35242	6.91949
X329s_I20_S212_L002_R1_001	Pik3ca-2	0.0073379	7.79814	6.38843	8.55906	6.97119	7.82588	0	1.71715	5.39496	8.42618	7.89461	6.29175	7.03352	4.99176	3.62564	5.60045	6.44805	0	0	4.8592	5.9761	6.38843	6.75681	1.71715	7.61327	8.43117	6.65629	2.31621	6.21256	0	0	0	6.1657	3.74046	6.73533	6.95824	1.71715	5.47465	6.78303	7.31593	2.68824	5.99903	7.03754	5.4356	0	3.93681	5.68151	1.71715
X329s_I22_S214_L002_R1_001	Pik3ca-2	0.00753541	7.64947	5.94898	8.72202	3.88001	7.94232	5.13551	3.07954	4.19282	7.98762	5.71483	8.31519	7.10353	6.23601	3.42232	5.79912	5.79912	6.0377	0	6.94259	5.48516	5.65441	6.99826	7.02761	7.70708	7.59135	7.3989	6.92527	4.31883	1.93558	4.98524	0	6.80469	5.64398	4.73298	6.78478	6.6788	6.83064	5.98691	7.36571	1.37726	6.71897	7.58685	0	6.80797	0	8.29095	7.53598
X326s_P18_S378_L001_R1_001	Pik3ca-2	0.00845682	7.60686	5.52085	7.78547	1.47311	8.28883	5.06923	8.14941	1.47311	5.88838	7.77139	7.73236	4.90906	7.99303	3.44251	5.27833	3.54466	6.18465	0	0	3.80034	7.43792	5.06923	0	4.48224	6.85574	5.97749	5.27833	6.36778	0	1.47311	6.91087	6.42388	4.51957	4.00378	5.49356	5.88838	4.68776	0	5.64713	6.75911	5.82091	7.48243	3.54466	5.90685	4.9575	5.81089	7.20997
X892s_P16_S320_L004_R1_001	Pik3ca-2	0.00931959	3.12534	5.83489	7.54013	4.47814	7.60362	1.0346	5.9871	5.06774	1.53211	7.62774	7.13156	6.33387	6.68581	5.63604	6.42608	0	1.53211	2.47518	5.39585	0	6.59829	4.04713	0	5.37086	5.88656	6.5051	7.09463	1.86282	0	2.47518	5.9357	4.8231	6.00962	4.93348	6.23583	5.97795	6.53187	5.46728	6.16215	7.30914	6.40231	6.93155	1.0346	0	3.94722	5.81344	5.58969
X323s_F13_S133_L004_R1_001	Pik3ca-2	0.0100787	6.53946	6.58909	8.44989	6.2628	7.61131	6.74563	6.23731	6.78122	7.45869	7.41726	7.21907	7.0121	4.85687	6.76104	6.57076	5.37821	6.01681	2.65339	6.41787	5.17631	7.09572	5.87902	3.70393	7.90538	8.18401	6.77118	5.35769	6.04848	1.68653	6.02748	0	5.99512	4.32826	6.06905	5.90334	6.45316	5.71916	3.98543	6.27943	3.45962	6.20229	6.79609	5.7889	6.60708	4.78598	7.63498	2.92331
X329s_G24_S168_L002_R1_001	Pik3ca-2	0.0101332	6.33934	6.18643	8.53688	5.94041	8.07815	7.00281	7.07057	4.0746	6.46196	6.57117	7.54264	6.5978	5.86129	2.62832	6.26885	4.57861	0	1.43809	6.93325	4.17826	3.2847	4.01845	5.21559	7.80475	8.11436	1.43809	5.77537	6.30472	0	4.01845	0	6.1038	1.43809	6.83113	0	5.8521	6.57565	0	0	6.61946	5.76535	0	5.94882	6.34499	0	7.2523	5.5776
X330s_C21_S62_L007_R1_001	Pik3ca-2	0.0109334	7.80701	6.2443	9.02375	7.24404	8.55669	5.05252	6.49001	4.36574	7.56618	7.51214	7.77739	5.88514	5.83399	4.68763	5.88514	4.571	2.56149	0	6.79308	5.25896	7.28176	5.40344	3.75754	8.1902	7.66341	6.08076	6.8064	4.28676	1.9427	5.01355	6.33308	3.88815	6.067	6.508	4.571	7.48901	5.34812	6.93065	5.66269	5.48106	6.067	6.83894	4.28676	6.86423	4.88663	5.76145	7.14538
X323s_G19_S163_L004_R1_001	Pik3ca-2	0.0115964	8.22004	6.70265	9.09943	4.21949	8.22518	7.87592	3.00284	5.5947	7.66192	8.04905	5.87251	7.59199	3.39162	5.8171	3.39162	4.83172	2.35814	3.67085	3.39162	5.03787	6.21202	3.39162	2.35814	8.62198	8.65086	0	6.56425	6.0224	3.00284	7.08792	7.522	6.90416	5.75844	6.08968	6.94187	3.39162	6.0224	5.25971	5.97489	4.21949	5.72776	5.03787	2.35814	5.87251	0	4.57175	7.22234
X332s_K20_S253_L003_R1_001	Pik3ca-2	0.0134932	6.67897	6.0776	8.48447	6.46862	8.06851	5.63704	7.64141	6.54163	7.67081	7.85375	7.97072	7.14711	6.57313	2.29022	4.93156	5.10732	6.18374	1.69352	7.3258	5.30199	5.57168	6.26292	5.08009	7.77115	8.49087	7.18145	6.77468	0	1.69352	5.81082	6.16526	7.90088	0	6.63913	4.2769	5.79744	5.71315	6.18374	6.67897	0	6.00366	7.29011	6.06736	6.46171	1.69352	6.83851	7.12235
X330s_N24_S329_L007_R1_001	Pik3ca-2	0.0140363	8.13409	5.65437	8.1061	3.87223	8.34594	4.37469	6.87382	6.35748	6.89446	6.84799	7.6239	6.64279	6.58261	4.37469	6.31382	4.34607	7.04976	3.0523	3.77433	4.60095	6.06649	5.70037	6.87613	6.6457	8.0193	3.54404	6.54146	2.94041	1.17571	2.29875	2.81439	7.18416	5.84002	6.57013	6.69124	6.21136	5.2777	5.31143	5.84652	6.25533	5.74435	7.16355	4.76646	4.83996	3.54404	6.80672	6.72945
X891s_echo_K22_S174_L003_R1_001	Pik3ca-2	0.0140701	7.85704	5.83167	7.65596	3.40298	7.24314	0	6.84836	5.18306	5.98905	7.39689	7.80866	0	6.87573	7.3287	6.10574	3.06047	6.26695	1.9185	3.06047	3.30131	6.86366	6.27245	2.74257	6.68458	7.80748	7.49198	6.93116	1.36235	0	0	0	6.0927	5.58119	5.80577	6.62856	6.61697	6.58939	5.29111	7.50646	2.27378	6.64381	7.55628	0	1.9185	4.54299	6.3961	8.28791
X330s_E15_S103_L007_R1_001	Pik3ca-2	0.0144366	8.7756	6.43268	8.85543	5.67238	8.33243	6.02802	7.97186	5.92293	8.01928	7.5213	7.17695	6.47184	7.42245	4.82966	6.7687	4.8937	6.77816	2.86538	3.25168	5.9873	6.84204	2.22763	6.19317	7.32918	8.41092	5.33728	6.54584	5.80548	2.22763	7.34534	5.70045	7.26178	4.8937	7.13826	6.22644	5.72776	5.64349	3.52963	6.02802	3.92528	6.48456	7.01233	5.8301	5.25432	4.20802	0	5.78024
X892s_I22_S173_L004_R1_001	Pik3ca-2	0.0146562	7.75258	6.23468	8.05731	3.28762	8.37078	6.35738	1.66705	4.88313	5.30225	7.42711	6.20909	6.64089	6.01936	4.46511	6.65205	2.77495	5.92638	1.66705	3.56592	3.36479	6.00357	5.34415	0	6.82952	6.50594	5.44183	7.14047	5.25851	1.14685	6.85928	6.89689	6.33096	6.28398	6.67671	6.20909	6.21769	6.48321	4.30461	7.29621	3.62488	7.07905	6.24307	6.12344	5.83648	3.68056	6.48976	6.80364
X329s_J18_S234_L002_R1_001	Pik3ca-2	0.0151108	8.06179	6.38436	8.15216	1.64201	8.12294	5.28208	7.96533	4.48273	6.19107	7.4629	6.59869	6.59869	5.28208	5.32355	6.52206	3.65039	6.50351	0	2.60244	3.53585	6.55223	5.38269	4.27408	6.28851	7.39616	5.30303	6.16514	4.98903	0	3.65039	4.9306	7.2114	6.9961	6.17386	7.39104	6.74123	5.04423	6.17386	7.06605	6.20798	6.90431	6.65388	4.69413	5.28208	4.61485	6.56405	7.11801
X332s_J19_S227_L003_R1_001	Pik3ca-2	0.0164716	8.00686	6.09216	8.45011	5.74647	7.9767	6.40541	2.80966	6.88715	7.21255	7.55326	5.87961	6.45569	6.95532	3.71662	6.70276	4.78035	5.80859	0	5.55046	5.34969	6.99899	5.93418	2.0396	7.62541	8.07712	1.69715	6.54287	2.49699	1.17223	7.75575	4.18428	7.31553	5.89199	6.51684	6.4765	1.69715	5.99708	6.98671	5.69535	1.69715	4.63998	6.94678	5.82188	6.04575	4.45095	6.8803	6.12195
X891s_echo_H18_S332_L003_R1_001	Pik3ca-2	0.0165053	7.17659	6.37735	8.3905	2.90159	7.54089	6.04322	7.03779	4.49394	1.77752	7.74123	4.79927	6.17937	6.86893	3.81191	7.05914	0	5.73074	1.24057	2.90159	0	2.58686	5.68172	1.24057	7.85611	7.8163	2.58686	7.1383	5.55701	0	6.77806	6.80292	6.87656	1.24057	6.80292	6.02556	5.83658	6.56008	5.4035	7.06545	3.24165	7.29345	4.24581	5.61237	1.24057	1.24057	4.37755	7.8427
X891s_echo_N13_S295_L003_R1_001	Pik3ca-2	0.0168872	8.07825	6.46402	8.20532	6.26369	7.80528	6.57375	2.01104	5.36852	6.38536	7.87898	7.68491	6.94035	5.94749	4.27918	2.84361	4.4441	1.44351	1.44351	6.19352	3.29154	6.94348	6.41757	3.16331	7.70114	7.79867	5.99696	7.28412	1.44351	0	5.72077	0	2.37086	5.8499	6.75131	5.9131	7.33816	6.36886	6.43848	6.44364	5.92181	6.54161	6.42284	5.73132	5.939	3.68453	6.53223	3.90264
X330s_I14_S198_L007_R1_001	Pik3ca-2	0.017215	8.38957	6.70967	8.84648	5.92759	7.45624	6.02998	8.31566	6.30481	7.11883	8.03791	8.22777	6.6194	8.12843	4.80711	5.75117	5.02862	6.10043	0	5.15301	4.80711	6.72192	4.96009	0	5.75117	8.34252	4.1221	6.99705	3.72471	0	7.32529	4.62642	6.85835	5.64973	6.74599	6.00535	5.87217	5.92759	0	5.78282	5.75117	6.47443	6.35878	2.40828	0	4.40572	5.53682	6.89998
X329s_C21_S69_L002_R1_001	Pik3ca-2	0.017963	5.99874	6.01457	8.60061	6.09744	7.9448	5.99874	6.37365	5.73552	6.59426	7.41271	7.35273	5.83431	6.1189	7.02104	5.50276	3.67843	6.27577	0	7.19456	3.39914	6.91832	5.316	6.06062	5.93277	7.31493	5.57844	6.94035	3.15732	0	5.00332	0	6.38456	5.66006	6.51653	1.43874	7.01239	4.86456	5.52863	6.80027	6.50216	6.81801	7.90171	6.37912	5.37726	4.39918	6.96797	7.44517
X323s_H13_S181_L004_R1_001	Pik3ca-2	0.0181932	7.53059	6.40979	9.06661	6.23383	8.33976	6.7342	6.81806	1.96416	3.78198	7.23869	7.83928	6.74867	3.2393	7.18906	6.29221	0	0	1.96416	8.09746	3.2393	3.2393	4.31144	2.9646	8.07673	8.30854	7.63951	7.08686	3.2393	2.58459	6.72688	2.9646	7.2254	4.86529	4.53189	6.34738	6.69706	5.21965	5.48076	6.77	3.78198	7.33913	5.57801	0	0	0	7.32711	6.478
X892s_I15_S117_L004_R1_001	Pik3ca-2	0.0183396	8.07338	5.75218	8.16111	4.88228	7.62524	6.70793	6.31612	6.21024	7.1246	7.2037	6.67452	6.7529	6.51262	4.38099	6.31936	4.1831	5.92443	0	6.76951	4.96069	6.22455	5.27149	4.60163	7.40375	7.5211	2.101	7.20636	2.84154	1.02732	6.47463	1.52326	6.33855	5.93397	6.24215	4.4249	6.25257	6.6423	5.68747	6.66313	2.101	6.23866	6.61142	6.79593	6.5046	3.74366	6.42065	6.00721
X326s_C17_S65_L001_R1_001	Pik3ca-2	0.0192423	7.66534	6.1169	8.53007	5.49192	8.57611	4.63732	7.71078	7.14559	7.60084	7.70382	7.8136	6.50322	6.29199	0	6.22681	5.12603	4.8525	0	2.80306	5.35533	7.18393	5.38418	1.41075	7.41021	8.39324	0	6.08213	4.828	0	6.8687	0	6.09618	6.47973	6.79169	4.40152	1.41075	5.23079	6.00874	5.88745	2.33186	6.49857	6.48919	5.7494	6.66575	4.66689	0	6.54862
X326s_C20_S68_L001_R1_001	Pik3ca-2	0.0199348	7.88504	6.31786	8.78218	4.43091	8.45633	6.72272	6.6267	7.08236	7.08236	7.27226	6.96541	6.44647	5.99696	3.35582	2.69696	5.19767	2.06905	2.06905	0	5.07579	6.29259	3.35582	2.69696	7.6181	8.61757	6.36656	5.7215	6.33026	0	6.42429	7.78377	7.44804	5.62651	4.34498	6.64486	6.36656	6.40159	6.07945	4.43091	0	7.28657	6.82546	4.88604	6.36656	3.35582	6.67149	7.14975
X891s_echo_E20_S155_L003_R1_001	Pik3ca-2	0.0205629	8.14819	6.35193	8.29737	4.10294	7.58225	5.65695	6.3974	5.71272	7.19208	7.54713	6.42438	5.15558	6.87699	6.12385	2.22022	4.67955	4.97441	0	6.68124	4.86982	7.49718	2.85754	5.72619	7.83007	7.99241	6.79544	6.42771	2.22022	1.63016	2.22022	6.34835	7.15911	6.82486	6.7839	6.82263	7.02249	6.38363	5.54318	5.93112	3.39225	6.61472	6.83153	5.77195	7.28634	4.91599	7.33302	7.92423
X323s_I18_S210_L004_R1_001	Pik3ca-2	0.0222603	7.8024	6.5668	8.73984	4.9579	8.53171	5.14329	6.72656	5.84406	7.75386	7.39492	6.3704	6.62133	5.90513	4.73013	6.27278	5.62164	5.51084	3.61709	6.36418	5.46591	7.09023	6.52519	4.07697	7.66618	7.40819	6.84131	7.18794	4.9579	0	5.20481	6.69569	4.34486	5.59507	7.14028	6.75651	7.09925	5.77901	5.89521	6.90868	5.53971	6.22374	6.47061	5.99027	5.90513	4.47677	7.35866	4.79212
X891s_echo_F13_S291_L003_R1_001	Pik3ca-2	0.0224058	8.74269	5.63932	8.74165	5.94621	7.99848	6.77354	2.64162	5.8937	7.79923	7.17614	7.60028	0	7.63709	4.33016	1.44903	6.01218	6.23961	2.85041	3.60682	5.17606	1.44903	3.17022	2.85041	8.46301	8.66201	7.60191	6.52521	0	0	6.46617	6.73556	6.78097	5.57964	6.48126	6.11809	3.17022	6.7001	5.56727	7.29798	3.02305	6.68392	6.32487	0	6.99347	0	6.34223	5.46233
X329s_H17_S185_L002_R1_001	Pik3ca-2	0.0226411	8.39712	6.14097	8.3007	1.94499	7.79499	6.51955	7.01375	4.34275	7.17442	7.62208	5.87667	6.74534	6.09701	5.20842	6.46818	5.21929	6.11483	0	1.94499	4.69029	5.24068	5.79499	5.08034	7.55431	8.14012	6.40416	6.9659	5.58618	0	5.73873	1.0979	7.11776	5.19743	6.615	6.91366	5.97274	5.96251	5.9043	7.05941	6.00775	6.68729	6.99561	5.95218	6.52543	2.94343	6.94687	7.58725
X332s_B16_S32_L003_R1_001	Pik3ca-2	0.022909	2.57998	5.07242	7.99341	2.07564	7.7591	7.33015	7.02851	5.44993	6.17049	7.51236	2.91366	6.71558	1.5007	2.81431	5.9332	4.81193	6.54817	0	7.60329	2.43838	7.48633	5.14608	1.5007	7.8239	7.6533	1.5007	4.75359	6.77899	1.5007	6.68775	0	7.46859	0	6.48106	6.06293	7.40495	5.74027	7.11145	7.07968	2.07564	6.20977	6.62733	5.40397	7.15592	5.09402	6.62733	6.65014
X892s_P13_S296_L004_R1_001	Pik3ca-2	0.0231638	7.857	6.15527	8.47891	6.14112	7.83889	6.20996	6.26812	5.07479	6.89877	6.49714	6.81519	7.29382	6.49214	5.96207	6.53631	4.57497	0	2.0311	4.641	4.10433	6.49214	7.14353	0	7.91428	8.26915	2.6564	7.30501	5.19188	0	6.77062	1.46122	6.26182	5.31313	6.90874	6.14822	7.79488	6.79315	0	5.67808	4.60853	6.5315	6.7857	6.35235	6.3808	3.98861	7.43232	6.57399
X330s_M14_S294_L007_R1_001	Pik3ca-2	0.0240406	8.38588	6.08979	8.56984	6.43351	8.32729	6.29909	6.38519	5.86722	7.85341	7.366	6.19493	5.35366	4.73206	4.77425	5.76524	5.50382	5.74979	0	4.81473	5.50382	7.01796	5.42079	6.63888	7.94764	7.58964	3.41297	4.08951	5.46317	2.37817	6.4796	0	6.11172	5.46317	5.52354	5.58048	6.19493	6.07865	5.98468	6.58631	5.2565	6.17477	7.64965	6.50919	6.02096	4.373	7.05241	4.00402
X892s_E23_S179_L004_R1_001	Pik3ca-2	0.0247809	8.05739	5.69116	8.30929	6.27604	7.47057	6.72221	6.4259	0	7.41476	7.4023	7.55032	6.6475	7.06857	4.1075	6.67618	4.97591	7.11823	1.55544	2.50238	5.13092	4.30237	3.15372	1.05382	7.77395	8.02307	7.28644	7.0493	5.18468	0	7.19821	7.44796	6.94331	6.79382	7.03788	6.72894	7.36515	5.53441	1.88794	6.97351	2.64476	6.14478	6.74885	6.69485	6.12862	1.88794	7.24597	6.24752
X892s_N14_S303_L004_R1_001	Pik3ca-2	0.0249189	5.91624	6.47326	8.24722	2.97999	8.29034	6.20325	2.76946	1.55551	4.79248	7.04614	7.45456	7.4415	3.30184	6.58766	2.13712	3.64741	6.09979	0	6.11642	1.55551	1.55551	3.43076	6.51286	7.92408	7.34009	6.01222	7.84677	5.96538	0	7.28781	5.0385	4.22355	6.28313	7.14815	1.55551	5.8212	5.81006	1.55551	7.55922	3.43076	7.01305	6.9104	6.22567	2.50246	1.55551	2.50246	5.0385
X330s_N19_S323_L007_R1_001	Pik3ca-2	0.0249806	7.72629	4.61473	7.772	5.13123	7.51115	3.65816	7.43066	0	5.92757	6.29122	6.58126	5.94048	7.33041	3.71911	6.69153	3.13299	5.86731	1.23491	4.95009	3.52382	6.62263	6.27986	4.61473	6.67321	7.53226	5.50046	5.86386	5.28454	1.95941	5.57712	0	7.41316	5.31497	5.0006	6.07248	6.99579	5.15261	6.11107	5.66957	5.0006	5.2907	6.47811	0	5.74253	4.1837	6.35465	7.04374
X892s_K18_S142_L004_R1_001	Pik3ca-2	0.0251407	8.16803	6.29991	8.29057	2.63116	7.99268	6.40113	6.90125	5.76503	6.68751	7.34319	6.74221	5.94346	6.0703	5.11451	6.47995	4.21357	6.93108	1.66707	5.12734	4.5594	7.00586	2.63116	4.93081	7.89915	8.14398	6.51237	7.01748	6.0036	1.66707	5.81752	1.14687	6.0553	5.84276	6.69018	6.61247	7.60573	6.42926	5.79162	6.80842	5.52228	6.73458	6.89475	5.76503	4.83312	4.44011	6.32331	4.00201
X330s_B16_S32_L007_R1_001	Pik3ca-2	0.0255414	8.53884	6.02338	9.30496	3.92071	8.93777	6.38728	5.89587	5.11071	7.03706	7.7078	6.65351	7.26868	6.20529	5.29203	5.51416	4.42358	4.6039	2.86099	6.58764	4.6039	6.56469	5.51416	5.51416	8.38955	8.02276	5.44546	6.33022	3.52511	2.86099	7.7861	7.03706	6.58764	5.37168	6.73509	6.84619	5.44546	5.20547	5.51416	5.37168	4.75662	6.23802	7.24544	3.52511	7.53	3.92071	7.24544	7.33533
X330s_M16_S296_L007_R1_001	Pik3ca-2	0.0255577	8.87798	6.60869	8.89308	4.14881	8.2522	5.90634	7.45672	6.00717	7.53464	7.16018	7.79688	6.26007	7.7099	4.36879	6.44949	5.19452	6.19863	0	4.36879	5.10407	6.49762	4.36879	4.01753	7.78073	7.71687	4.77003	7.21325	0	0	7.18412	5.58359	6.58744	6.00717	6.04482	5.45893	6.35926	6.27485	3.68823	6.27485	5.58359	6.70864	6.83366	5.23685	5.27746	4.14881	5.84056	7.73066
X330s_B20_S37_L007_R1_001	Pik3ca-2	0.0255792	7.08567	5.78862	8.58476	5.57803	8.94773	3.46592	4.8285	2.80354	4.36328	7.76533	6.0016	7.62432	7.75873	5.92177	4.54348	2.80354	3.46592	4.14332	4.94539	0	8.66546	7.01859	6.48023	8.03967	7.38604	3.86091	4.14332	3.86091	0	4.14332	7.30605	6.07553	2.80354	2.80354	3.86091	5.14477	6.23949	2.80354	3.46592	4.14332	6.48023	6.38031	0	4.94539	6.57107	7.90045	4.54348
X323s_F22_S142_L004_R1_001	Pik3ca-2	0.025778	8.33817	5.42061	8.80654	6.87086	8.64891	5.92311	6.22726	6.31775	6.94817	7.36272	7.55965	6.61984	5.94266	6.19016	6.77871	4.748	6.14374	2.49043	7.05237	4.64714	6.10333	6.14374	2.49043	7.37204	7.81	7.44362	7.14382	6.36328	2.49043	3.89089	7.48795	6.75321	5.58573	6.24173	6.0867	6.81983	6.37591	0	6.9339	3.53221	7.21954	7.01331	2.12556	6.70016	3.63464	7.28992	7.65492
X329s_L13_S277_L002_R1_001	Pik3ca-2	0.0258121	1.88679	5.92979	8.34275	3.15242	8.14922	0	6.90523	6.91082	6.05552	6.34916	6.17886	5.95913	3.82396	5.6961	4.72706	6.30923	5.28288	1.88679	7.40322	4.72706	5.53306	1.88679	3.54354	1.88679	6.84747	5.65776	2.50113	4.90791	0	1.88679	7.41677	6.5197	0	1.88679	4.04273	6.599	7.17852	5.803	6.45141	3.15242	6.36855	4.90791	0	0	0	6.79247	7.73903
X326s_B18_S42_L001_R1_001	Pik3ca-2	0.0262137	3.3824	6.42331	8.47869	5.35069	8.06999	6.80684	7.14692	6.84919	7.26803	7.33978	7.55863	6.92886	6.63569	5.74893	5.16594	5.18603	5.08129	1.51626	8.03606	4.67893	7.2327	4.2781	4.8597	7.83827	7.33516	6.02441	6.13809	1.51626	2.09314	6.9358	6.85295	6.49027	5.94385	7.08931	6.46845	5.01274	5.14544	6.97976	5.69062	5.73753	6.25393	7.00265	4.8597	7.2828	4.71142	5.08129	6.38208
X332s_M14_S294_L003_R1_001	Pik3ca-2	0.0263243	8.60309	6.77246	8.6221	5.05001	8.10814	6.39604	7.31852	6.40799	7.74428	7.74584	6.13657	6.76832	6.59695	3.3959	6.39	5.70455	3.26715	2.1054	3.94105	5.31267	6.85938	5.64264	2.94581	7.79007	8.02204	5.65533	6.62125	5.07285	2.1054	5.69247	5.47623	7.55578	5.85994	6.32113	7.00687	6.85178	6.62604	5.13841	5.98538	3.26715	6.40799	6.92527	5.60356	6.09681	4.55109	5.33028	4.81686
X892s_O20_S160_L004_R1_001	Pik3ca-2	0.026401	7.45554	6.2932	8.90243	6.78826	3.72061	3.37426	6.73703	0	7.42238	7.92183	6.6152	6.11422	6.85415	5.13707	2.20364	5.22753	3.05139	3.5035	5.80325	5.50844	0	5.85074	2.57161	7.95206	8.77641	2.84	6.95514	0	1.61521	5.4409	0	7.09143	7.10144	6.47023	6.16629	3.72061	4.49577	0	6.3924	7.47401	6.94355	6.51299	5.47524	2.20364	0	6.86682	6.19135
X892s_G18_S140_L004_R1_001	Pik3ca-2	0.0269671	8.21438	6.43271	8.87897	3.38117	3.72759	8.09429	3.05821	7.60774	7.60774	7.31753	7.37	6.58383	8.09553	4.90461	3.05821	5.84621	6.4521	2.21001	3.6249	5.66681	6.67493	3.6249	6.36523	8.00087	8.11149	3.23268	7.46966	4.70559	0	7.50601	3.72759	6.88233	3.9059	7.01469	1.62095	7.41742	3.9059	6.07579	7.15402	4.58893	6.33691	7.21851	4.70559	1.62095	4.12501	1.62095	5.01822
X892s_H24_S380_L004_R1_001	Pik3ca-2	0.0277064	8.12516	5.93394	8.52503	4.77335	7.19181	6.6892	1.97052	6.81195	4.23293	5.08472	7.53138	6.43714	3.7892	4.13907	2.59143	4.23293	1.97052	0	2.59143	0	0	2.59143	0	6.92127	7.78441	2.59143	4.96293	0	0	4.53921	6.97465	6.93338	0	6.71947	3.2464	2.59143	6.07122	1.97052	6.84536	0	7.24608	7.63801	0	5.56194	0	1.97052	5.0052
X332s_D22_S87_L003_R1_001	Pik3ca-2	0.0280108	4.39011	5.44666	7.91605	5.21598	4.03873	6.88009	3.49224	0	8.21735	7.38393	8.00497	7.2519	4.6496	4.85545	4.28612	5.66204	0	2.82907	8.11321	6.40743	2.19332	3.70928	7.91314	7.65525	7.75564	2.82907	3.70928	0	0	8.27174	2.19332	3.70928	4.48429	6.94354	2.19332	3.21465	6.43336	2.19332	0	3.70928	4.91561	4.03873	0	2.19332	0	0	2.19332
X329s_D14_S86_L002_R1_001	Pik3ca-2	0.0282414	8.25315	6.62864	8.55211	3.933	7.20474	7.47561	6.42223	6.0395	7.36384	7.6306	5.50837	6.51402	7.05941	5.09103	7.03165	5.31574	0	1.71396	7.64486	4.97227	6.72874	6.77397	2.0575	7.73536	7.48332	2.31271	6.88699	6.64947	0	6.69834	0	0	4.83747	6.37684	0	7.47173	5.98376	6.96731	5.67764	2.0575	5.20968	7.00723	5.20968	1.18646	4.33192	7.16683	3.78948
X891s_echo_E23_S179_L003_R1_001	Pik3ca-2	0.0286689	8.33397	7.00645	8.04351	3.81694	6.9569	6.28976	6.0588	6.01634	2.29182	6.36903	7.51125	5.99442	7.19664	4.44832	6.96112	0	3.14555	0	3.81694	0	6.9355	4.93333	2.29182	7.25172	6.99429	6.90029	7.81149	5.16142	0	5.21116	6.18552	6.49757	6.70827	6.95265	2.29182	6.33807	7.34496	5.68517	6.81133	6.22149	7.39263	7.04981	1.69497	6.17632	3.91025	2.29182	6.80643
X326s_O15_S351_L001_R1_001	Pik3ca-2	0.0292654	7.40621	6.29232	7.78938	3.33114	8.15095	4.40563	6.69716	2.67312	0	3.72461	6.34102	5.24592	4.69025	0	0	0	2.67312	0	3.33114	0	2.67312	5.93643	5.60102	4.69025	8.21498	7.43049	5.0062	5.69599	0	3.33114	0	7.07976	2.67312	2.67312	6.29232	4.00625	2.67312	0	0	5.24592	6.92006	5.17222	4.00625	0	0	0	5.90016
X332s_H14_S174_L003_R1_001	Pik3ca-2	0.0313583	7.6202	7.29496	8.42121	3.93808	7.37692	6.90257	7.17727	7.32027	6.70772	6.11784	4.15732	6.19771	6.38395	3.26423	3.65688	5.90214	6.11784	0	5.53181	3.65688	6.75279	4.73813	2.6086	6.95191	7.94857	6.87695	5.96866	0	3.26423	7.02164	6.88984	7.6202	2.6086	4.33703	2.6086	4.93721	6.69224	5.83089	2.6086	4.48931	7.25132	7.23331	3.26423	6.29516	0	0	6.78174
X323s_P16_S376_L004_R1_001	Pik3ca-2	0.0320728	6.31919	6.3756	8.50443	5.47814	8.0161	5.36424	7.61927	4.07736	6.75456	7.53346	6.6926	6.44959	6.79863	5.47814	5.83626	4.91493	2.00731	3.68034	7.01723	4.51312	5.04754	5.6044	6.24701	7.49838	7.44336	6.20886	4.96111	3.01209	0	5.04754	2.00731	5.42281	5.00526	6.20886	5.30202	6.4797	5.58039	6.1826	7.49481	3.9617	6.1692	7.04007	3.83088	6.58292	2.00731	6.46976	6.53732
X323s_A15_S15_L004_R1_001	Pik3ca-2	0.0324042	6.18499	6.32507	8.34711	5.70247	8.04764	5.81742	7.67675	5.07678	6.46357	7.6905	7.76922	5.9555	7.18149	5.3629	6.02203	3.78719	3.31574	2.03283	7.04663	4.25809	5.74581	6.42668	6.56202	7.86156	7.7494	7.06946	7.00235	4.54223	0	3.31574	4.8448	5.79748	5.13704	6.74567	5.93816	6.23822	5.46623	6.35435	6.96858	6.14311	6.75731	7.19403	1.46276	5.13704	3.18738	6.9779	6.48405
X332s_A19_S11_L003_R1_001	Pik3ca-2	0.032656	6.64931	5.0077	7.97448	7.02667	7.50663	4.82249	8.1034	0.947957	6.40216	7.59548	7.83897	5.8359	4.36235	2.91152	6.57499	3.32746	5.93681	1.74769	7.07728	4.23351	6.12631	6.25568	5.19943	7.0652	5.60306	6.93257	6.42802	4.97549	0.947957	5.81255	6.7242	4.52899	4.45833	6.76877	5.34528	4.56253	5.72366	6.30885	4.74311	5.77892	5.84509	7.10621	5.12709	5.47254	3.5771	7.4262	6.46315
X891s_echo_G15_S116_L003_R1_001	Pik3ca-2	0.0333893	5.95343	6.35061	8.47053	3.47491	7.77341	6.04514	6.37997	5.90033	7.28652	7.43303	5.24052	6.30488	6.27854	4.19622	6.60759	4.35433	5.81922	0	5.29906	5.29906	2.51608	6.30488	1.34677	7.16882	8.31611	2.89425	6.95731	4.19622	1.90061	3.04046	1.90061	6.54416	6.41783	6.07175	5.27022	6.25149	6.39908	1.34677	7.17101	2.72293	7.1578	5.79354	0	5.49233	1.34677	7.02026	7.08902
X332s_F21_S134_L003_R1_001	vCap	0.0337781	6.85257	5.76486	8.10585	5.26481	3.26181	3.75719	2.23704	6.93729	2.23704	2.87533	7.67755	4.84012	5.73827	8.03525	7.03766	0	6.11532	2.23704	4.08697	0	0	3.53987	4.2184	3.93562	6.55637	5.38681	4.4386	0	2.87533	0	0	0	2.87533	6.53231	0	0	3.93562	0	0	3.53987	5.86464	2.23704	0	2.23704	0	0	4.08697
X329s_N15_S327_L002_R1_001	Pik3ca-2	0.0342223	8.01771	6.05209	8.96078	4.7663	7.99126	6.23219	7.04101	6.87263	7.61241	7.97697	8.03748	6.62779	6.68761	3.19034	4.87871	5.32793	6.78175	1.73331	7.31409	5.53182	7.42557	4.9472	2.33395	8.38072	8.39345	5.84583	6.48205	6.02992	0	6.887	6.89647	7.07705	5.71656	6.80267	6.62161	5.28164	5.73177	7.04101	6.38475	4.1202	6.95148	7.39456	2.97743	4.80519	4.7663	6.2413	6.11579
X330s_C17_S57_L007_R1_001	Pik3ca-2	0.0343842	8.76913	5.82262	8.80854	7.61191	8.23666	7.03607	6.21933	5.84554	8.11788	7.48836	7.45266	5.43014	3.19874	4.70659	3.19874	5.10904	4.26976	3.19874	3.6931	5.97303	6.1211	5.75052	4.77498	4.37372	7.86998	3.87127	3.6931	4.02244	2.81347	5.61744	3.47616	8.20291	2.81347	7.08318	4.15373	3.6931	5.82262	2.81347	5.52817	5.52817	5.64551	6.45448	5.06055	2.81347	4.02244	6.96468	7.72532
X326s_G13_S157_L001_R1_001	Pik3ca-2	0.0351305	8.37695	6.25087	7.7945	5.30406	3.02174	5.59655	4.43069	5.99472	5.71593	6.46985	5.02608	5.32804	7.79249	4.81254	4.23908	4.8889	4.48719	0	2.75017	0	7.01135	1.77185	5.98248	6.81235	8.15807	6.48487	7.12757	5.93196	1.77185	5.48149	4.8889	7.61668	1.77185	6.50698	5.54068	6.90951	5.57827	1.77185	3.23509	5.27949	6.25087	6.85955	0	4.00185	4.59142	0	7.52621
X891s_echo_M24_S191_L003_R1_001	Pik3ca-2	0.0354119	8.3903	6.75662	8.37837	3.25388	7.17417	6.47029	1.78811	6.96729	6.90438	7.62899	7.52045	6.15578	6.88419	3.82435	7.00186	4.42052	6.3732	1.24963	6.53376	4.39012	7.09276	5.74343	6.39837	7.573	7.84182	5.72735	7.39868	5.68599	0	6.59004	6.32088	6.02029	5.70274	7.26349	2.76848	6.60699	6.2022	0	6.83724	6.18697	7.33256	6.94835	6.20723	6.28441	4.58572	6.17149	7.29778
X892s_L17_S326_L004_R1_001	Pik3ca-2	0.0364377	8.2221	6.06416	8.40812	2.52126	8.01124	5.40383	7.84056	6.09473	6.91203	7.69544	6.8289	6.62594	6.10329	4.62587	5.76087	4.95686	5.56953	1.57169	4.94335	4.29702	1.57169	5.74269	2.15519	8.05881	7.85101	5.67306	7.27711	5.00914	0	7.35932	6.6967	5.76686	6.41256	6.60293	5.79046	3.32155	5.94667	6.36776	6.95114	6.03263	6.5498	6.67286	6.39041	5.57678	0	5.83604	5.10616
X891s_echo_D18_S330_L003_R1_001	Pik3ca-2	0.0366617	7.53413	6.39415	7.74213	3.8453	2.83441	0	7.09598	3.17331	5.93048	7.52058	7.14229	5.93048	7.1726	4.24361	4.825	2.52117	5.78685	1.7187	3.56472	3.62749	6.75871	3.17331	1.7187	6.56594	5.75112	5.40716	7.04344	4.47697	0	1.7187	2.06254	6.39797	5.91824	5.88698	1.7187	5.65976	6.61925	4.21021	6.66404	7.13685	7.09598	7.27278	1.19047	5.88061	4.21021	0	6.79522
X329s_M17_S305_L002_R1_001	Pik3ca-2	0.0370591	8.14674	6.07511	8.60861	2.14291	8.3854	5.43474	7.47116	7.36745	7.72568	7.63052	7.4199	6.68282	7.2374	3.43711	7.01848	5.38999	6.35932	2.60567	2.14291	5.40137	6.92191	5.28132	6.2248	8.00909	7.64503	0	6.3104	5.15938	1.79445	7.34826	6.29664	6.91447	5.57726	6.83948	6.34622	5.65042	6.33294	5.52866	5.81286	2.14291	6.51941	6.60784	5.57726	6.17908	4.39763	1.25507	4.735
X330s_N18_S322_L007_R1_001	Pik3ca-2	0.0374603	8.40506	5.75953	8.7574	6.46568	8.47536	4.59158	7.45634	5.12634	7.72557	7.81953	7.76974	6.11379	7.17599	6.29231	6.81608	5.30306	6.17368	3.7577	6.56216	5.5481	6.5881	5.88346	6.5881	6.73655	7.6729	6.72545	6.13416	5.30306	3.36384	4.11822	6.19287	6.54225	5.45318	7.37813	6.39058	6.66804	4.8032	4.54329	5.68341	5.71456	5.03987	6.59448	4.25915	6.30937	3.7577	7.65323	6.56216
X892s_G13_S100_L004_R1_001	Pik3ca-2	0.0382778	8.12453	5.31731	8.30053	6.186	7.98472	5.23638	7.76731	0	7.64167	7.94171	8.36012	6.82102	6.98338	6.30283	0	4.71783	6.06111	0	6.26136	5.63442	6.46333	7.45303	5.88368	3.81485	8.20563	8.30524	7.25229	0	0	1.42774	7.0786	5.23638	1.42774	7.05153	7.057	3.27163	6.22439	1.42774	7.71073	2.82414	7.14825	7.71073	6.21176	5.94362	3.81485	7.02651	6.20538
X330s_N13_S317_L007_R1_001	Pik3ca-2	0.0383259	7.9913	5.45522	8.45881	7.62162	5.28168	4.32483	7.83458	2.33399	4.32483	7.46907	6.92439	6.16599	7.40315	6.67597	5.53186	3.36582	6.31142	4.04155	6.04111	0	5.84588	5.79047	5.01133	7.36849	7.25665	7.49012	6.79753	0	3.36582	4.54532	2.33399	5.97228	3.86273	5.49428	5.32797	4.80523	6.48209	0	4.04155	5.73182	5.60305	6.76581	3.64483	6.6992	3.64483	4.04155	7.3447
X330s_B18_S34_L007_R1_001	Pik3ca-2	0.0386175	8.6223	6.39688	8.89983	4.63006	8.23549	5.73862	7.99134	3.94662	7.84947	7.77342	7.39033	6.2416	7.39658	5.24075	6.18047	5.43556	6.4053	3.0589	2.78674	5.67103	7.31217	5.06485	6.14845	7.57568	6.4464	7.02358	6.60262	4.81076	0	6.67564	0	7.42118	4.89017	6.4053	6.11537	5.84693	5.26728	3.0589	6.06949	5.45744	6.0927	7.10181	4.12572	6.34478	4.57928	5.84693	7.32897
X330s_D17_S81_L007_R1_001	Pik3ca-2	0.0398237	3.86327	5.58043	7.28741	4.48933	8.09243	4.7446	2.8058	6.45857	7.99953	7.7808	7.54251	6.06599	3.86327	5.5607	6.04165	5.28748	1.82133	3.74811	5.11657	5.54057	6.86622	5.4105	6.83885	3.74811	8.16278	2.43011	4.14569	2.43011	2.8058	5.91022	0	7.32224	2.43011	5.4105	4.36566	4.59937	5.28748	4.65016	4.9839	3.86327	5.14716	7.39483	5.54057	2.43011	4.4294	7.64175	7.03477
X330s_B14_S30_L007_R1_001	Pik3ca-2	0.0400895	9.11362	5.91919	9.1674	4.79876	8.01964	5.25525	7.52647	5.89186	7.33012	7.86664	7.43607	6.4815	5.91919	6.15785	4.7125	5.35484	6.52655	3.43689	4.51382	5.20147	5.02025	5.5675	6.11446	7.40605	7.67668	7.14265	6.65068	3.93476	2.40062	3.71649	4.7125	6.84993	4.87817	5.8051	5.94579	6.13639	5.20147	5.52844	5.20147	6.68885	6.23936	7.48229	5.8051	5.94579	2.40062	7.28987	4.7125
X892s_M20_S159_L004_R1_001	Pik3ca-2	0.0403285	7.49553	6.05501	8.18157	1.83257	7.78913	5.77764	7.62741	0	7.02974	7.39001	6.26529	5.15038	7.28772	5.4691	6.41057	5.05464	6.92534	0	1.50407	4.50257	5.71041	5.9738	3.83944	7.61541	7.1029	5.15038	7.41561	6.01309	1.50407	7.27931	3.83944	5.07672	6.6454	5.38448	6.55249	6.06319	6.14149	5.45424	6.26196	3.80108	6.49865	6.43333	5.28319	5.73898	2.70804	6.3574	6.5195
X330s_C23_S64_L007_R1_001	Pik3ca-2	0.0407982	8.85196	6.48817	9.29765	6.05179	8.56367	6.9602	7.76916	2.68603	7.07065	7.42823	8.01845	6.65978	7.5788	5.83725	6.58712	4.57175	3.34451	2.68603	5.10643	5.10643	6.25496	3.34451	6.08347	7.86286	8.29587	6.54871	6.11417	4.70399	2.68603	5.87635	0	6.22834	5.45295	7.04714	6.4013	5.18601	6.08347	5.95026	0	6.3308	6.74376	7.07065	4.57175	5.70981	3.34451	6.5681	6.82123
X323s_F24_S144_L004_R1_001	Pik3ca-2	0.0410258	3.33937	6.17325	7.29293	5.85558	7.79231	6.49935	2.85191	5.56885	6.87664	8.17108	7.86799	5.97304	5.48218	7.11074	6.18453	5.19589	5.50456	3.12505	5.25441	4.53779	6.699	5.6486	4.59436	6.17325	8.43928	4.53779	5.06744	3.51576	3.51576	6.97288	0	6.67183	0	5.97304	5.06744	6.3206	5.50456	4.27282	6.8878	6.33034	6.43164	4.83728	6.31076	2.85191	4.53779	7.77646	7.00794
X332s_B18_S34_L003_R1_001	Pik3ca-2	0.0417036	6.71887	5.25459	8.12519	4.54095	7.67227	7.51326	5.96621	6.11341	6.43942	7.27797	4.50562	6.81443	6.41574	2.84939	5.08849	3.76863	5.98686	1.4482	7.38651	4.1913	6.5708	5.47498	2.21251	6.85299	7.95946	5.46814	5.88812	5.8836	1.77209	6.79457	0	7.58441	5.08849	6.11701	5.94938	5.08849	5.96621	6.78909	3.56054	3.90865	5.55365	7.06032	5.49524	6.47266	4.05993	6.95738	4.1408
X891s_echo_E17_S131_L003_R1_001	Pik3ca-2	0.0418628	6.71797	6.23125	8.12381	3.76775	7.28043	6.89747	3.02116	0	5.78767	7.30915	7.39265	6.5699	6.54684	4.55727	4.92439	4.55727	5.94422	0	3.76775	4.03056	6.89747	3.02116	5.66025	8.03726	8.03199	2.01557	6.36294	5.3887	1.44751	6.54216	2.37561	6.83998	6.40144	6.77528	5.78767	7.41835	5.95271	2.84854	7.03824	4.03056	6.90728	7.48078	2.01557	6.64032	4.3282	5.77765	7.45852
X323s_C13_S61_L004_R1_001	Pik3ca-2	0.042273	8.2284	6.22199	8.18684	5.74191	7.98457	6.6155	7.3792	5.61657	4.27116	5.8773	7.35421	6.10934	7.48766	6.90851	5.74191	3.5522	6.82005	3.63004	2.71608	2.88731	1.89437	5.26292	4.27116	3.7696	8.02048	6.85638	6.21636	4.9573	1.34134	3.3756	1.34134	6.60026	4.57494	6.25507	5.44924	6.71275	5.90077	1.34134	4.97696	6.29234	5.29176	6.49505	4.30984	4.87452	1.34134	0	6.57694
X332s_C23_S64_L003_R1_001	Pik3ca-2	0.0428963	7.91354	5.17104	8.22554	7.16642	2.78661	6.1591	3.17132	0	7.87522	7.47067	7.18966	5.95442	6.47405	3.92166	0	5.7941	4.34549	1.56996	2.78661	5.14919	0	6.51434	7.44875	7.82327	7.87088	2.99735	7.54179	1.56996	2.51926	7.76523	3.5627	6.15102	0	7.37281	3.84327	6.43207	7.20108	2.15327	4.71302	3.92166	7.07734	5.87212	0	3.66522	0	1.56996	0
X323s_L17_S281_L004_R1_001	Pik3ca-2	0.0431328	8.25582	6.56052	8.70148	5.00088	8.05641	4.64091	7.42757	5.61179	7.93548	8.05029	6.01212	5.9388	7.4904	4.9339	6.80138	5.5514	6.56052	3.59132	2.00349	5.58807	6.05817	3.67604	4.12619	7.99128	8.37727	2.36296	6.33773	4.4355	2.36296	6.08042	6.05064	6.1648	5.24829	6.7539	6.83644	6.23005	5.47375	4.70097	5.17847	6.36017	5.47375	6.01994	5.04316	6.58297	3.8941	0	6.65982
X892s_I17_S133_L004_R1_001	Pik3ca-2	0.043925	7.85396	5.86682	8.66535	4.68116	7.6651	6.82674	2.6083	0	7.59012	7.25544	6.5806	6.13127	7.53458	6.82333	6.32906	5.24512	5.74381	1.42165	7.48993	5.35492	6.87011	3.26392	3.26392	7.84784	7.98423	6.49411	7.29463	6.0894	0	6.30637	7.99489	3.87452	6.48455	7.09696	3.26392	6.36756	5.72347	6.73018	7.12011	3.13583	6.71123	6.78141	6.11751	4.25088	0	7.61832	6.69191
X329s_A16_S16_L002_R1_001	Pik3ca-2	0.0439394	8.10707	5.86104	8.44143	4.40415	8.11381	6.31952	5.41794	3.87385	6.37455	7.46305	7.77666	7.05142	5.88628	3.82609	5.5743	3.54565	6.49681	0	7.50344	3.96301	6.03647	4.98955	5.86104	7.34131	6.84726	6.28247	7.04165	3.66741	0	6.04182	4.00478	5.20826	4.78699	7.09515	6.38596	6.79338	6.51359	0	6.53337	2.04543	6.7149	7.0016	6.02568	6.63858	4.08342	7.29821	6.07848
X323s_E24_S120_L004_R1_001	Pik3ca-2	0.0440506	4.47256	5.15998	6.52397	7.3361	6.25476	4.8258	3.46328	4.03705	4.96452	6.30119	8.49931	6.16792	4.39933	7.02691	3.92147	2.97313	3.64037	1.9719	7.21183	1.9719	4.96452	6.82032	7.40236	5.53953	6.65958	2.97313	2.97313	0	6.86649	5.46385	4.14064	4.87421	1.9719	4.03705	3.46328	4.54079	6.72849	3.92147	5.38198	6.97045	7.05399	6.56836	4.32031	1.9719	2.97313	5.88525	5.38198
X326s_L22_S286_L001_R1_001	Pik3ca-2	0.0443373	8.4414	6.2429	8.36434	3.64193	8.1134	7.03398	7.16073	4.91063	7.25038	7.34921	6.93507	6.73009	6.73562	1.73089	5.56512	4.82117	6.44649	0	5.39065	4.61395	0	2.70384	4.15444	7.50135	7.59088	6.00431	5.64213	4.51733	0	5.46216	6.66118	6.08152	5.76591	7.21171	6.21543	6.2429	5.00837	6.03813	6.72731	3.27907	6.09731	7.07215	5.47197	6.21077	0	6.37788	6.2014
X891s_echo_H16_S316_L003_R1_001	Pik3ca-2	0.0445013	7.77685	6.36749	7.88653	5.44029	6.89715	6.8318	7.5045	1.28317	7.26922	7.66837	7.40016	6.81477	7.23408	4.06692	6.13691	5.28119	6.50527	2.43643	3.08486	5.40575	4.91719	2.81231	2.81231	6.11411	7.72753	5.36999	7.28185	5.26783	1.82714	6.77388	6.26381	7.1311	6.21809	6.62635	6.79453	6.02991	5.60667	1.82714	7.05529	6.77982	6.74973	6.55102	0	5.46266	1.28317	0	7.15175
X326s_M18_S306_L001_R1_001	Pik3ca-2	0.0447044	7.06674	5.91283	7.91751	2.67807	7.80249	6.1471	2.47195	5.86013	7.04334	7.41806	7.2326	6.79767	7.23064	2.84888	6.81864	4.7672	4.0594	1.31141	3.51264	4.56329	7.05978	5.26532	6.29262	7.84586	7.98067	3.85214	6.10564	3.85214	0	5.86783	1.31141	6.46708	5.83667	6.43279	6.54797	5.99716	5.83667	5.67373	7.37312	5.85237	6.12362	6.47128	5.29296	6.50429	4.34275	6.59354	6.08116
X323s_E20_S116_L004_R1_001	Pik3ca-2	0.0454709	8.8339	6.19082	9.14515	4.76226	8.80995	7.0818	7.91317	5.65328	7.57854	6.9407	7.57557	6.53009	6.98462	4.81065	6.2924	5.19748	6.70082	2.91244	3.72819	5.13117	6.42301	5.28937	3.40129	7.9689	7.61065	1.917	6.32409	6.15452	1.917	6.36484	7.45897	4.1714	4.71142	5.97999	4.9837	4.25712	5.63274	5.61176	6.17887	4.07763	5.82136	7.10111	1.917	6.32409	4.25712	7.05212	5.49972
X332s_F22_S135_L003_R1_001	Pik3ca-2	0.046192	7.80799	5.806	8.28172	2.95505	8.08141	5.16904	6.15793	7.25126	7.48505	7.18177	7.70358	6.68927	0	2.74484	1.53483	5.03632	6.26038	0	7.13357	5.17934	6.64765	6.75288	6.58932	7.8773	7.39976	1.03683	6.58178	1.53483	1.03683	4.54152	5.89504	5.99056	6.46133	1.03683	6.33732	6.53268	6.05237	5.71427	6.85002	1.86575	5.63949	6.85194	5.92952	5.59314	4.27653	5.7669	6.22858
X329s_L15_S279_L002_R1_001	Pik3ca-2	0.0463136	7.35899	6.2162	8.22937	5.47001	8.28036	6.61741	7.31169	6.37922	7.69087	7.86819	7.39759	6.71651	5.86649	6.64225	7.18565	4.90789	5.34992	1.30483	5.93275	5.34992	6.01478	5.02043	4.66151	5.25636	7.39924	6.12055	6.88112	5.88907	0	5.79552	0	6.53898	5.33708	7.15675	6.82143	5.3626	5.34992	4.75827	6.28363	5.57721	6.43679	7.10075	5.91115	6.8588	3.41962	7.4767	6.88388
X326s_O21_S357_L001_R1_001	Pik3ca-2	0.0464314	7.76221	5.88307	8.53847	2.40532	7.0865	6.31988	7.16745	5.05797	7.57912	7.68417	4.40251	6.51692	7.30525	3.0523	6.09719	6.21472	5.02539	0	5.336	5.47196	5.40629	4.92076	0	8.15458	7.4761	1.79857	7.26375	6.08579	0	8.00985	6.35554	7.01213	5.84002	5.82525	6.71868	2.40532	4.80389	6.83903	6.20459	6.33787	5.89702	6.27345	5.42866	6.84977	3.26595	5.47196	5.89702
X323s_A14_S14_L004_R1_001	Pik3ca-2	0.0467586	7.39493	5.31978	8.0472	5.69294	8.4453	7.31209	6.6833	4.13705	6.08333	7.48015	7.42108	6.11786	5.34949	4.63151	5.04371	3.85468	0	2.58953	2.79755	4.03346	6.70617	5.34949	4.71771	5.27349	8.34875	7.62699	1.40631	5.63964	0	7.04767	6.32551	6.70239	5.12019	7.02874	5.76309	7.0767	4.3167	6.06202	6.41007	4.77131	4.79707	6.77181	4.18508	6.93733	4.3167	6.97259	6.5516
X332s_N20_S325_L003_R1_001	Pik3ca-2	0.0472464	8.25786	6.76866	8.69226	3.03271	7.34388	5.93042	7.76706	3.57146	7.28807	6.73988	7.65896	6.7457	6.40271	3.81651	6.30838	5.15815	6.75149	1.78143	6.05373	5.09966	6.48137	5.74337	3.03271	5.53282	7.68199	6.20422	6.68588	5.45148	0	7.12329	4.60284	7.27789	5.49297	6.91123	6.94985	6.04206	5.51309	5.51309	6.26238	3.03271	6.88126	7.38148	5.29096	6.66721	3.70147	1.78143	6.08794
X330s_D22_S87_L007_R1_001	Pik3ca-2	0.0474083	8.68167	5.20298	9.21231	5.40676	8.83878	5.66524	6.15161	6.23552	7.67904	7.33283	7.35934	6.58514	6.89493	6.18602	6.61862	5.05725	5.74721	4.60142	7.01998	5.44297	6.85242	4.51532	4.31708	8.5102	8.22038	2.85863	5.91579	0	2.22125	4.88659	6.28268	6.58514	2.85863	6.87814	5.89338	6.58514	4.88659	4.75414	5.15673	6.23552	5.63636	7.26618	3.2448	6.75199	4.60142	6.75199	7.10446
X326s_K16_S256_L001_R1_001	Pik3ca-2	0.04955	3.24696	5.44521	8.29308	2.22325	7.93651	0	6.82826	5.20522	5.46283	7.57302	7.92018	5.9824	6.72004	4.75637	5.39039	1.63289	0	1.63289	8.17391	3.24696	6.859	6.88039	6.88882	3.83526	6.25374	6.74942	1.63289	1.63289	5.42727	0	1.63289	5.69556	4.64407	4.47155	4.47155	3.92047	5.70931	6.68977	6.29258	6.14506	6.90133	7.52086	5.49717	6.39394	4.37267	8.06612	1.63289
X330s_G14_S150_L007_R1_001	Pik3ca-2	0.0495693	7.44149	6.54263	8.06964	5.41221	7.87423	5.34655	7.07789	6.91752	6.57295	7.52683	7.92956	6.84692	7.83274	4.45959	5.89109	4.13861	5.59555	1.74874	5.4638	4.53874	6.64339	4.82375	1.216	6.7321	8.53179	6.13447	6.64956	5.63869	0	1.216	6.9567	7.23506	5.5224	6.77367	6.7978	6.53577	6.48636	2.72406	6.03163	2.9952	7.21257	6.08166	4.76482	4.72351	4.10003	7.51655	7.51526
X329s_G23_S167_L002_R1_001	Pik3ca-2	0.0506951	8.49856	6.15627	8.64132	2.17979	7.52418	3.95103	5.89122	7.45855	7.05788	7.91524	6.7569	6.76598	5.902	6.50981	7.0545	5.43149	5.84689	2.17979	6.49214	4.98445	7.06461	3.02583	0	8.10037	7.6152	7.1451	6.62548	1.59376	1.59376	3.59182	7.17256	7.22246	4.32443	6.55547	7.31797	2.17979	6.58298	5.92322	6.02305	3.02583	7.45401	5.17897	6.15627	2.17979	4.15506	6.49807	0
X330s_K17_S249_L007_R1_001	Pik3ca-2	0.0507889	8.40391	5.96391	8.24584	6.09144	8.35117	6.27338	6.53531	6.89666	5.70684	6.9821	7.43524	5.81772	3.98763	6.16823	2.92543	5.81772	0	2.92543	5.58212	2.92543	7.20178	4.82427	4.49101	6.67822	8.45401	5.0738	6.00825	5.4396	4.27066	8.06357	5.5134	8.06357	6.05071	6.70017	5.64642	5.0738	6.27338	6.3378	5.86886	7.82652	6.56059	6.78345	0	4.27066	4.67146	3.59139	6.3378
X891s_echo_B21_S353_L003_R1_001	Pik3ca-2	0.0513246	7.76501	6.27919	8.69563	3.78995	7.4391	7.16392	6.12431	2.86995	7.92513	7.60456	3.71179	5.94968	5.89624	4.54502	7.0349	5.76962	5.15915	0	7.50531	5.74863	7.33402	5.72719	2.66088	8.16277	7.73782	6.22141	6.95567	5.39634	0	6.5119	6.89013	6.1878	5.61252	7.02312	1.46493	5.52363	6.45075	6.38561	5.54984	3.19009	6.41871	6.65017	0	6.58801	5.15915	0	7.22873
X892s_O13_S104_L004_R1_001	Pik3ca-2	0.0517617	7.90959	4.80394	8.72839	3.11818	7.72543	6.24457	2.63642	6.36306	7.53938	7.90322	4.65115	6.55252	4.60901	5.1827	4.83874	4.69159	2.63642	2.90604	6.59477	5.25293	1.67167	2.90604	1.67167	8.30215	8.55876	7.38302	6.36306	2.63642	2.63642	3.68611	7.11329	6.04059	6.61234	2.63642	6.10047	6.84446	6.18406	0	3.44194	2.63642	6.78764	5.62599	1.67167	6.86722	0	7.98003	7.25111
X332s_O16_S344_L003_R1_001	Pik3ca-2	0.0522646	8.47569	6.39116	8.73221	6.33719	6.39116	6.44859	7.01548	5.97333	7.09002	8.02009	6.44859	6.19596	6.76492	3.19902	6.17986	4.74166	5.79946	0	4.9834	4.70688	5.71272	5.28272	0	7.59659	7.82278	7.01195	6.24275	3.02483	0	5.61774	1.59292	6.05929	4.32339	6.41068	5.86825	6.28745	6.0501	4.32339	6.04082	6.46703	6.73277	5.94294	6.47913	6.70437	3.95	4.95619	5.3955
X332s_P20_S373_L003_R1_001	Pik3ca-2	0.0523873	2.9543	6.52325	8.31267	6.59414	8.09126	6.66325	8.00554	6.17527	3.88658	7.7783	7.44598	5.40057	6.15617	3.49132	6.21241	2.51508	0	1.71327	7.06441	2.51508	6.73872	6.17527	5.86114	5.92388	7.80182	7.31726	6.00558	3.41956	0	5.53482	7.49266	6.3325	4.16912	5.46032	6.3038	2.05676	5.40057	6.03322	6.16577	6.5299	6.62176	7.12293	5.3149	6.5098	4.16912	7.20051	2.68384
X326s_E20_S116_L001_R1_001	Pik3ca-2	0.0531684	7.00533	5.91186	8.43749	3.53092	7.55448	5.72608	7.51311	6.63801	5.58441	7.28608	7.79965	6.87336	7.21821	5.81782	0	3.53092	4.15303	1.54414	3.41679	3.13998	5.91186	6.30302	2.1244	4.9222	8.75072	6.28258	4.57246	3.81125	1.54414	3.53092	0	6.28944	5.1385	0	6.49844	6.57837	4.20932	0	5.98862	2.48921	6.42956	6.81446	5.11665	5.95097	2.96628	6.62343	6.36829
X326s_A23_S23_L001_R1_001	Pik3ca-2	0.0538394	7.68075	5.94143	8.37624	5.67397	7.4819	7.46286	5.91165	0	5.41264	7.86814	5.46121	6.61846	6.5882	5.2509	5.59421	3.82088	5.19061	2.49824	6.54101	4.21902	7.21719	6.22108	0	6.71771	6.86782	7.79274	6.83235	3.1494	2.49824	6.67637	6.87937	6.26449	5.46121	0	0	3.54047	5.30777	5.30777	0	4.50301	5.99844	6.50827	5.30777	6.19866	4.98425	3.1494	6.52478
X323s_P14_S374_L004_R1_001	Pik3ca-2	0.0542267	8.05796	6.66812	8.33266	5.0299	8.14217	4.40699	7.28994	5.91803	6.83815	7.62898	7.1958	6.79374	7.30367	4.66654	6.85109	5.22212	6.22126	3.05662	1.1071	4.8878	6.60161	5.05604	5.59238	8.05732	8.54399	2.40945	6.6707	6.37398	1.1071	6.10172	1.61961	5.69963	6.63142	7.11189	6.46315	6.73049	6.0926	6.17599	5.48911	6.33883	6.63142	6.72077	6.02638	6.4343	4.12337	6.6707	5.66515
X323s_E23_S119_L004_R1_001	Pik3ca-2	0.0542349	7.8088	6.77546	9.00848	4.59962	8.09471	7.37994	6.50466	5.31499	6.13213	7.94367	5.23087	5.59469	7.05659	4.75234	5.20118	1.86706	2.47977	2.85692	6.684	4.41931	6.50466	3.52092	3.52092	8.30874	7.62389	5.41717	6.01907	5.53175	3.13013	6.98833	7.77721	7.50784	5.28773	6.85925	6.36431	6.78168	5.28773	7.20522	5.46459	4.11352	5.9644	7.06597	5.34153	5.79653	3.67084	7.16375	4.59962
X323s_B23_S47_L004_R1_001	Pik3ca-2	0.0544119	7.06767	7.13215	8.14703	5.05829	7.92866	3.97231	5.05829	5.86568	5.70583	7.51631	7.7265	6.39732	5.05829	6.48056	4.37148	4.97186	6.35294	4.19168	4.37148	0	6.2578	4.97186	4.37148	6.03514	7.56474	6.28245	4.19168	5.97076	2.64097	6.77284	7.59795	6.74257	2.64097	6.3065	4.656	6.00347	6.83077	3.29782	6.75782	3.97231	7.13215	6.23253	6.69538	2.64097	5.21153	6.50034	7.07871
X329s_J17_S233_L002_R1_001	Pik3ca-2	0.0547227	8.11371	6.61538	8.45134	5.43535	6.34211	3.30504	6.21933	5.45798	7.56682	7.46091	7.87918	6.53867	7.41456	3.39701	5.92358	5.42384	6.84107	2.18323	2.44234	5.1453	6.41345	3.09103	6.61186	7.19236	7.72361	3.92936	7.29725	5.91653	0	2.44234	6.855	6.21933	1.83257	7.11221	5.4691	2.64794	6.70929	3.09103	7.13338	7.13338	6.23489	6.5649	5.49099	6.29479	4.07328	5.93752	7.12074
X329s_E20_S116_L002_R1_001	Pik3ca-2	0.0548905	5.0486	6.23804	7.45119	4.78485	7.66609	0	7.74284	4.456	0	7.15114	7.67811	6.0859	1.27538	6.45066	4.82706	0	5.46293	1.27538	7.1592	0	6.05611	6.35673	6.94772	2.16794	6.89425	6.62247	5.47381	4.9254	0	3.28843	0	5.84108	3.74434	5.84855	6.05005	6.22281	5.91337	5.30949	6.33866	7.21576	6.14846	7.19661	4.86756	5.88508	3.46451	7.06897	6.83777
X326s_O13_S349_L001_R1_001	Pik3ca-2	0.0552296	8.19801	6.13345	8.50444	1.37824	8.01868	6.76234	7.16856	6.14625	7.13129	7.33655	7.12891	6.15258	6.86655	3.20855	6.33665	4.76002	5.98821	1.37824	5.23633	4.76002	6.40272	6.54887	1.37824	7.76913	8.25051	7.56842	6.61862	5.17109	0	5.94252	7.4753	7.2067	5.96562	6.73449	7.07264	7.47362	6.78943	7.20228	5.20424	6.49654	7.01301	7.02099	5.72585	6.06691	3.99677	6.62258	7.08266
X332s_L17_S273_L003_R1_001	Pik3ca-2	0.0568914	6.42112	6.26063	8.23597	4.12328	6.59323	4.75743	7.35409	7.09347	7.67695	4.70384	7.35797	5.41973	4.3029	4.70384	2.5766	5.10628	0	1.95673	4.3819	5.49736	0	5.96582	3.62319	4.21712	7.59483	7.68257	2.5766	4.45511	2.5766	3.23099	0	6.41119	3.77352	5.95011	6.9701	3.62319	6.32795	0	0	3.62319	6.73282	6.89298	3.44619	0	0	7.53175	6.90524
X891s_echo_M13_S103_L003_R1_001	Pik3ca-2	0.0579691	7.14338	6.60763	7.69045	3.52077	7.74615	5.46653	7.92732	1.38198	6.71084	7.00726	7.87429	6.92864	3.21335	5.58525	1.94097	5.15906	4.40103	0	6.41261	3.88618	7.1339	6.0719	5.33181	3.68326	6.52367	6.0719	5.97061	1.38198	0	2.2974	6.76044	1.94097	5.8407	7.04956	6.902	5.97819	4.56901	6.35209	3.08554	2.93898	6.432	6.94314	0	5.89141	4.73922	6.71447	5.71129
X329s_H15_S183_L002_R1_001	Pik3ca-2	0.0584506	6.79201	6.61506	8.60893	0	8.50817	6.43212	7.1402	6.51326	7.98033	7.27396	7.48275	6.72336	5.91885	2.38408	6.70744	6.25958	5.06629	0	6.51812	5.53652	6.58378	6.66232	5.93634	7.6302	8.56671	6.71144	6.45303	1.45466	1.45466	5.76661	3.61398	6.92954	5.85507	6.21465	0	5.63499	5.7353	1.45466	7.10039	1.45466	6.73513	7.00678	5.74584	6.78089	3.91692	6.47857	4.41975
X891s_echo_I15_S117_L003_R1_001	Pik3ca-2	0.0585459	4.00974	4.86418	8.7822	6.24467	6.28331	2.04982	7.01276	2.04982	3.05869	5.92201	7.18575	4.48824	2.67643	5.93998	2.04982	0	0	0	7.1002	0	5.69953	7.29716	3.55056	3.72808	6.41344	7.7985	6.80345	2.67643	2.67643	3.05869	2.04982	2.67643	5.92201	2.67643	5.38233	5.62916	6.93684	4.75386	7.60285	6.76517	6.16259	6.96918	5.41297	2.04982	3.33456	7.26927	3.33456
X892s_M16_S127_L004_R1_001	Pik3ca-2	0.0603109	4.68617	5.53436	6.15865	3.19278	8.4148	0	6.03245	0	6.41059	7.51067	8.05199	6.49169	2.70896	5.41707	3.19278	3.51745	5.28417	2.97985	3.76215	3.86518	1.7354	7.46624	4.84515	4.64214	7.95194	7.19465	5.53436	3.36823	1.7354	3.19278	6.90371	4.19565	2.33625	7.55565	5.97478	6.50576	7.02295	1.7354	7.32282	4.32729	6.98907	6.39512	6.60536	1.7354	0	6.28821	3.95858
X323s_E17_S113_L004_R1_001	Pik3ca-2	0.0603321	8.38581	6.04231	9.13048	4.77544	7.53711	5.86841	7.80279	5.94458	6.8534	7.95721	7.38255	6.33933	6.73427	4.94844	6.50307	5.02488	5.9148	2.50114	5.75098	4.22213	6.20181	5.89958	5.55496	7.99377	6.8996	3.36698	6.87098	3.36698	1.8868	6.1067	1.8868	3.93932	4.22213	6.46021	5.86841	3.54354	5.73302	0	4.13645	6.93835	6.44254	6.96514	5.25404	6.33933	3.93932	5.73302	4.04273
X329s_H16_S184_L002_R1_001	Pik3ca-2	0.0628786	8.10999	6.44218	8.3234	2.70326	7.98691	6.35732	6.44218	6.48205	6.92764	7.20075	7.5961	6.45321	7.09297	2.97405	6.79652	5.37938	5.54655	1.73037	2.33074	4.89274	6.71549	2.53424	4.49102	7.6123	7.97739	6.70132	6.75412	5.08249	1.20038	5.95674	7.1868	8.1409	6.03751	6.75141	0	6.02074	5.96868	1.20038	6.04303	4.38111	6.8196	7.19554	4.97622	3.99621	4.74273	6.36933	7.59727
X332s_K22_S255_L003_R1_001	Pik3ca-2	0.0638113	8.41902	5.54362	8.51391	2.04123	7.73443	6.04762	5.54362	3.40231	7.21441	7.56212	6.85899	6.95079	7.07911	3.32504	6.59788	4.98475	7.11059	1.69867	5.67448	4.83682	6.06851	6.77845	7.26723	7.04854	7.99752	5.76947	6.60697	0	1.17352	4.72444	6.62195	6.19005	5.15311	6.90482	6.13355	6.97196	5.91216	6.28601	7.14289	6.29016	6.77845	7.56559	5.68211	6.46454	3.47404	7.51213	4.34295
X892s_G21_S164_L004_R1_001	Pik3ca-2	0.064004	7.78484	6.12927	8.3119	7.46564	7.10401	1.91136	6.83381	6.32267	1.35613	7.45403	7.82478	6.8055	7.64621	6.77635	2.73474	0	6.79588	0	7.05052	1.35613	6.8023	5.77084	6.77963	7.7507	8.23547	5.9051	7.32794	1.35613	0	0	6.08435	6.07113	6.54442	6.73954	5.9051	6.43968	4.85023	6.40218	7.29328	2.90618	6.82133	5.17473	1.35613	6.60472	3.1801	1.35613	6.25307
X326s_H15_S183_L001_R1_001	Pik3ca-2	0.0640495	8.64171	6.91723	8.54459	2.19066	7.3559	6.49241	6.06337	6.16849	8.31646	7.70372	5.71295	6.90137	6.86059	2.82626	4.16711	6.21718	0	2.82626	2.82626	6.09965	4.9694	6.51618	2.82626	8.00728	8.63609	5.92488	6.13466	0	0	7.59001	6.59521	7.77626	5.12255	6.63771	6.32235	0	6.15172	3.70636	6.53941	6.48031	7.19677	6.45565	5.60211	0	2.19066	0	6.75535
X323s_L14_S278_L004_R1_001	Pik3ca-2	0.0646019	6.97074	5.6066	9.6019	4.65695	8.25588	4.43618	7.27277	7.86266	5.98493	7.2131	7.37589	8.11656	8.31888	5.84423	3.47489	5.12339	3.08479	4.65695	3.97325	0	6.10825	6.85674	3.97325	7.7569	9.09721	4.7514	2.43637	3.7548	2.43637	6.10825	0	5.71542	6.95095	6.59469	3.47489	6.17555	6.58032	4.65695	6.10825	4.83769	4.7514	7.71591	0	6.2386	0	7.02784	6.89971
X892s_M21_S167_L004_R1_001	Pik3ca-2	0.0651047	7.89411	6.57113	8.37295	2.57167	8.28164	6.09176	6.32263	3.33923	6.78035	7.60015	7.51826	6.76304	7.30301	4.33792	1.95215	3.89895	6.11206	1.95215	2.30914	4.48454	6.41084	3.33923	3.22587	7.56161	8.31326	2.30914	7.22031	1.39176	0	6.65626	7.41459	7.23784	6.31719	7.15405	6.57955	3.22587	6.34939	0	6.7872	3.09799	6.20167	6.78378	1.95215	6.53669	4.29764	5.8537	5.87938
X323s_N20_S332_L004_R1_001	Pik3ca-2	0.065288	3.79272	6.2975	8.41814	5.06413	8.53869	1.85975	8.43123	6.68895	6.82737	7.18019	7.77541	6.03669	4.78988	5.02926	5.38397	4.41076	0	3.12186	6.02365	4.41076	6.94373	5.68288	4.59106	4.10501	7.34713	6.94895	5.68288	2.84876	1.85975	4.19065	6.01043	5.30638	4.95566	5.40855	6.06227	5.58607	5.02926	5.85225	4.95566	5.54455	6.38353	6.40168	4.41076	4.78988	3.66241	7.30064	7.20466
X891s_echo_A16_S121_L003_R1_001	Pik3ca-2	0.065568	6.36437	6.76216	6.07962	4.13802	4.07017	2.22179	2.85921	1.63158	4.51593	7.0983	7.81621	7.14802	6.72336	7.00951	5.22594	1.63158	3.74051	2.59045	7.44995	0	7.43551	6.45888	1.63158	4.6813	6.96391	3.07082	5.88259	5.56088	1.63158	2.22179	2.22179	7.5735	3.24538	7.40596	6.35727	3.63778	7.15447	1.63158	7.3388	3.74051	7.1923	6.5393	0	3.39395	5.24781	0	7.17356
X329s_I17_S209_L002_R1_001	Pik3ca-2	0.0668955	8.58513	6.05506	8.60079	5.85177	8.2059	6.72917	7.86475	5.25234	7.18465	7.82939	2.3074	6.78184	7.02642	3.22401	6.30978	5.39895	6.53037	1.3903	1.3903	4.54858	3.43916	2.3074	3.22401	7.77894	8.34125	1.3903	6.99098	6.78526	1.95049	6.27632	6.33148	7.19827	5.88586	7.03708	6.7036	4.98204	5.68208	4.48262	6.34746	5.96633	6.42858	6.94265	6.02635	6.66975	0	6.55642	6.55642
X329s_K15_S255_L002_R1_001	Pik3ca-2	0.0669378	7.21074	6.53358	8.95893	1.64147	7.90965	5.98258	1.64147	6.83442	7.98329	6.78389	2.60182	6.28785	6.78389	3.40583	5.3627	5.38203	0	1.64147	7.58366	5.70617	6.28785	3.08254	1.64147	8.6598	6.59802	4.27342	6.23216	5.84791	0	6.80257	6.22395	4.15011	6.46469	5.47343	6.36953	5.92865	4.38318	6.59802	5.30237	6.18183	5.21581	7.3564	5.93967	5.98258	3.84567	7.43558	6.86963
X323s_O24_S360_L004_R1_001	Pik3ca-2	0.0674236	7.8945	6.91027	8.01891	6.08027	6.47256	4.40388	4.58416	5.8296	5.96277	6.59018	6.15157	5.49431	6.31032	6.80859	4.18379	5.27219	3.50577	4.18379	5.78096	2.8422	4.73685	6.24981	6.31032	6.11655	6.97273	5.61899	6.36738	4.18379	5.09089	3.90118	0	5.87599	4.98622	3.50577	4.18379	4.73685	5.8296	2.8422	8.16232	6.59018	5.72983	6.42135	3.50577	3.50577	3.50577	0	5.18565
X329s_G13_S157_L002_R1_001	Pik3ca-2	0.0677629	3.91573	6.13137	8.43556	6.94426	2.02262	0	7.5631	4.80668	0	8.04644	6.82699	6.03414	2.02262	5.74463	6.03414	0	4.09472	0	8.19724	0	4.37823	1.45373	1.45373	6.88231	8.03482	6.28928	6.71422	3.52018	2.02262	0	0	4.29236	5.48218	7.16468	0	5.77563	5.64544	5.59798	6.31333	2.8562	6.24574	6.77968	6.87217	5.92642	0	0	7.28181
X326s_B23_S47_L001_R1_001	Pik3ca-2	0.0678546	8.32053	6.62369	8.696	3.45576	8.19324	6.64387	8.7436	5.6059	7.343	7.44366	7.21991	6.12276	6.61001	2.79369	5.24812	5.80932	4.28486	0	5.58693	4.97109	6.47765	6.71455	5.85431	8.06679	7.64122	6.73299	6.79783	5.16402	0	7.77223	7.10502	6.52375	5.56758	6.18786	6.92622	5.42055	6.6571	5.76221	6.24898	5.71278	6.93621	6.92622	3.27973	6.19831	3.60539	5.5072	7.13806
X330s_H24_S185_L007_R1_001	Pik3ca-2	0.0696693	8.29612	5.60673	7.99651	6.50443	8.01857	5.13429	7.0481	4.833	6.7106	7.34069	7.1347	6.47812	6.12762	6.06001	7.06171	4.90564	6.75934	1.4241	2.18439	4.57677	5.24832	5.03678	3.73775	7.30317	7.80584	6.71635	5.97955	4.94007	0	7.05765	6.17138	6.75751	5.47703	6.83506	5.30472	2.48818	5.32027	5.60092	6.33786	5.87889	6.27752	7.01181	5.55928	6.071	3.13891	0.946646	6.87005
X329s_F17_S137_L002_R1_001	Pik3ca-2	0.0698928	7.09817	5.93373	8.93689	5.89301	8.30436	6.87601	5.93373	5.06988	6.62054	7.31051	6.42128	6.27654	6.57432	3.91107	6.97229	3.98375	1.56142	0	7.10747	4.42894	6.95448	5.78333	2.50934	8.30157	8.11405	5.82866	6.63548	2.50934	2.14373	7.19029	6.79508	7.18459	5.79486	6.61045	6.02879	1.56142	6.23314	5.69871	6.43346	1.56142	6.68374	6.29756	6.18001	5.78333	4.70231	6.18777	5.1603
X892s_J23_S373_L004_R1_001	Pik3ca-2	0.0707902	7.74599	6.30493	8.23016	6.73715	7.76461	1.12141	7.58517	6.87452	6.8616	7.35847	7.51103	5.87164	7.33446	5.95549	6.79901	4.90895	6.37431	1.12141	5.5907	4.72505	6.31246	5.62859	4.89356	7.44675	7.3029	7.57885	7.3998	5.13975	0	5.38571	5.43202	5.57514	5.50192	6.45882	5.77369	6.44248	5.84205	5.13975	6.43918	6.5457	6.4749	7.103	1.97513	5.51866	3.46691	5.96084	5.69337
X330s_P14_S366_L007_R1_001	Pik3ca-2	0.0710091	6.53917	6.57808	8.01604	5.60168	7.31108	0	8.30402	1.71816	3.84466	7.25126	7.46905	5.02356	3.62685	5.30959	4.30661	2.31733	4.78692	2.6894	8.24814	0	5.53175	5.33196	3.62685	4.6654	6.76335	4.36644	5.41672	5.68274	2.6894	1.71816	5.49486	6.72015	1.71816	4.78692	6.33441	3.49711	5.47589	6.44202	5.26331	4.42289	5.21478	6.23195	5.80015	6.08707	3.49711	2.6894	7.56122
X326s_G19_S163_L001_R1_001	Pik3ca-2	0.0711285	7.47819	6.31421	8.21278	2.75386	8.64083	6.52359	8.21577	5.80459	0	7.57515	8.19163	5.17861	2.12245	3.13787	5.83728	0	5.40063	1.54239	1.54239	0	6.08317	6.54495	0	6.6875	6.18662	6.78769	6.98286	4.74449	1.54239	5.44921	6.34694	4.94648	6.2595	4.77596	4.44902	5.79345	6.48507	5.40063	6.98286	6.67366	7.51691	7.43358	5.94877	5.59594	3.72409	7.61761	6.99641
X332s_E22_S111_L003_R1_001	Pik3ca-2	0.071296	7.99908	5.21212	8.07385	4.72063	6.80341	6.53623	6.69663	5.4795	7.45852	7.63509	6.02154	6.66368	7.66308	2.50544	6.71952	5.17039	5.80202	1.2527	6.67162	5.05774	0	6.35818	5.95898	7.2168	6.49177	7.38452	6.44125	5.73567	0	4.13107	5.69026	6.43525	4.61503	6.74925	4.68666	6.23872	5.77523	5.58809	1.2527	6.08611	4.70944	6.21151	5.04172	6.06891	0	6.49555	6.54525
X326s_E19_S115_L001_R1_001	Pik3ca-2	0.0718658	7.34857	6.14428	7.99021	4.30784	7.97772	6.47146	8.0744	6.53071	5.67435	7.33211	6.5183	5.98746	2.8854	4.41564	6.78989	1.89264	6.40382	0	6.53889	3.70027	5.38459	5.28974	1.33984	6.44046	5.55094	5.96601	6.30071	5.89099	0	6.02903	4.70881	5.50616	4.91475	6.53071	5.2609	1.89264	4.93522	5.08544	6.09469	5.67435	5.71233	6.5183	5.2609	5.01315	3.03154	0	1.89264
X330s_B13_S29_L007_R1_001	Pik3ca-2	0.0723315	8.09535	5.55625	8.13766	6.23867	7.71568	6.20879	7.10114	1.39024	7.22818	7.43773	6.93525	5.76098	7.79636	5.3712	5.75144	4.54849	5.94672	3.09606	2.44714	4.92884	5.62382	4.39344	6.1935	6.42605	7.37359	7.41348	6.57962	3.16203	0.919445	5.4775	6.02626	6.82526	5.09897	5.22828	5.74663	5.3712	5.50853	4.23201	5.52669	6.17798	6.09655	7.37169	5.55625	5.75144	2.86715	7.31913	7.21385
X891s_echo_L15_S310_L003_R1_001	Pik3ca-2	0.0730011	3.49227	6.4632	6.38816	7.08533	7.71031	0	5.53334	4.7101	1.91587	6.83599	7.96757	6.02873	2.53256	6.89929	2.53256	0	5.48646	0	4.53994	0	1.36006	6.25835	3.97284	3.18517	7.605	5.91037	7.25654	2.27101	0	0	6.79469	6.95607	5.87846	1.91587	5.71118	6.1408	7.13961	1.36006	7.31218	5.79391	7.46098	7.56678	0	0	0	6.55795	6.93656
X326s_N20_S332_L001_R1_001	Pik3ca-2	0.073906	8.23836	5.91005	8.44564	4.89691	8.19496	6.96104	7.66247	6.45766	6.02846	7.51227	6.52331	6.59342	7.01244	2.5923	5.53887	3.5551	6.36637	1.40858	4.74784	4.08954	6.70539	5.17693	5.30757	8.00171	7.36326	4.23386	6.24814	6.40798	1.40858	6.12761	5.12317	5.38132	5.12317	7.01244	6.31741	5.56288	5.53887	5.76608	6.66288	6.23612	6.49102	7.202	5.73661	6.86583	4.14	5.43664	6.26002
X326s_H22_S190_L001_R1_001	Pik3ca-2	0.0741025	6.8386	6.2172	8.5992	0	8.02704	4.68122	6.90077	4.68122	6.24247	7.41464	2.89614	6.20863	7.09221	2.25676	6.93464	4.4097	4.17655	1.66318	1.66318	3.67591	2.89614	2.25676	0	7.22208	6.39634	6.82939	6.96336	4.86199	0	6.79169	6.50438	6.64172	5.89843	5.70486	5.34961	2.25676	5.34961	0	5.07025	5.19625	6.29116	6.15563	5.67597	6.77229	0	6.77229	7.00689
X323s_K21_S261_L004_R1_001	Pik3ca-2	0.0752426	8.63156	6.97636	9.14049	6.27459	7.51496	6.21528	5.69214	6.10788	7.428	7.81493	7.29887	7.27798	6.54241	5.46121	5.69214	5.21727	5.87961	2.41507	5.58333	5.32209	4.72824	5.5036	4.72824	8.41073	7.66427	6.77695	7.27092	6.03742	2.41507	4.81451	6.19471	6.72938	6.08494	6.25521	6.41744	6.43394	4.89393	4.89393	5.93503	4.4131	6.27459	6.5126	4.89393	5.37065	0	6.08494	6.71712
X330s_L24_S281_L007_R1_001	Pik3ca-2	0.0756791	6.02072	5.42578	7.8613	4.8649	6.58647	2.59903	7.76835	5.39799	0	7.59745	7.11434	5.4166	5.30969	5.70317	6.15709	0	0	1.12334	6.15709	0	4.24102	6.45518	3.74956	3.2543	6.43873	7.55274	5.74386	4.69049	1.12334	2.43147	5.98481	5.92009	5.20145	6.0456	5.69623	2.74251	4.43087	6.08888	5.79566	6.7926	5.3499	6.93555	4.8649	6.63941	2.43147	5.20145	6.40156
X891s_echo_P14_S304_L003_R1_001	Pik3ca-2	0.0768878	6.91541	6.16308	8.29026	6.8608	6.84097	6.37103	2.6663	5.1018	6.16308	7.51479	7.32231	6.4753	5.90022	5.70665	5.74163	4.0927	6.57347	2.6663	7.04248	4.43079	6.45446	5.13387	2.6663	6.32894	6.9822	7.35365	7.03071	6.22325	0	6.51573	7.28446	7.39067	5.62317	2.20078	5.99127	2.20078	6.90203	5.54262	6.90472	3.41611	6.95704	6.69317	5.25275	5.4435	4.04698	6.60295	6.56219
X332s_G24_S161_L003_R1_001	Pik3ca-2	0.0771341	8.16715	5.58537	8.40491	5.7267	6.38038	5.86496	6.80088	5.42072	5.87921	7.78031	7.4006	6.3455	7.7654	2.92852	6.20778	3.26902	6.08322	1.26089	5.97362	4.03651	6.37178	5.27658	6.2477	6.69094	7.42653	7.27573	7.0619	5.6932	1.26089	3.89269	1.26089	5.85776	6.2861	6.80928	5.01187	6.40158	6.16619	3.59456	6.88451	6.62607	6.19238	6.60917	0	4.80705	3.59456	0	6.75481
X892s_P14_S304_L004_R1_001	Pik3ca-2	0.0773298	7.88013	6.39577	8.25479	2.80445	7.84631	6.27675	6.43249	6.25712	6.86298	7.40079	6.83185	6.23032	7.65022	3.93187	5.40132	4.80152	5.58549	2.06647	3.74671	4.61517	6.38128	4.52595	4.44836	7.01956	7.94269	6.76254	7.16295	4.78725	0	5.49764	6.87553	5.75196	6.04432	4.81559	6.32422	5.39352	5.39352	4.66511	6.89841	5.78958	6.80164	7.00871	4.24805	6.09221	3.70517	0	6.7685
X332s_L20_S277_L003_R1_001	Pik3ca-2	0.0773827	8.15774	6.0351	8.20064	2.47892	7.19964	6.84844	6.88103	5.92041	7.72315	7.55912	6.83173	6.48247	6.61431	3.72789	6.64726	5.67998	5.5121	0.940477	3.5652	5.29467	5.46697	5.1785	5.51838	7.2824	7.42333	5.51838	7.00314	1.41644	1.41644	7.33264	5.94115	6.69087	5.98531	6.52457	6.24951	5.85996	5.54313	6.38994	5.96146	2.33865	5.29467	6.99459	6.23737	0.940477	2.98236	6.21578	6.6059
X323s_C24_S72_L004_R1_001	Pik3ca-2	0.0778729	8.12356	6.74922	7.84186	3.7602	6.51727	5.4019	6.68234	5.42161	6.33525	7.67716	6.61363	7.37624	6.07263	5.50581	6.79474	3.9472	4.14046	3.3914	2.48834	2.8008	3.53	7.11199	4.38823	4.60888	7.20477	4.3318	6.79227	0	1.16573	5.44094	5.11572	5.71549	5.93067	3.23045	6.08779	3.31416	7.02358	3.31416	6.05724	6.18334	7.13864	6.83354	1.16573	5.98212	0	2.03141	6.03106
X332s_M19_S299_L003_R1_001	Pik3ca-2	0.0780299	8.1484	6.08835	8.08928	2.94692	7.65874	5.8778	7.39644	6.39117	7.037	7.56973	7.71445	6.69278	6.76155	3.30507	5.6519	4.4953	7.00774	0	6.48808	4.67881	6.04265	5.3041	4.0099	6.41562	7.47201	6.0029	6.38842	2.64796	2.64796	5.60473	6.38566	5.50978	5.48966	6.96838	6.23363	6.38842	5.86856	6.18751	6.18074	2.21956	6.46536	7.38123	4.22342	6.47299	3.73806	6.58778	7.34162
X329s_A20_S20_L002_R1_001	Pik3ca-2	0.0787503	8.8077	6.12964	8.67389	6.50942	8.49537	6.69008	7.72242	6.57859	5.64857	7.47337	7.12289	6.94346	7.04955	5.21968	6.64329	3.27562	6.7872	1.34256	3.16255	3.55381	5.84678	3.27562	2.51085	7.26512	8.27285	7.02971	6.20667	5.81354	0	6.34493	6.62844	7.33394	0	6.72804	6.22363	6.21801	6.09199	5.20426	6.21236	5.30751	7.05445	7.40005	5.30751	4.95893	3.83431	1.34256	5.01681
X892s_F18_S331_L004_R1_001	Pik3ca-2	0.0795012	2.75923	5.40634	8.15621	6.64249	8.34018	0	6.89949	5.80587	0	7.00684	8.11374	6.62302	7.04107	5.84086	1.37562	0	2.5518	2.75923	7.97734	0	6.40413	2.75923	6.85685	7.20978	7.6599	6.5239	7.25258	1.37562	1.37562	1.9337	1.9337	5.76034	6.02841	2.28976	1.9337	1.37562	6.71678	5.48297	6.70235	2.93094	6.7554	7.5966	1.37562	1.37562	3.74728	6.73452	6.65399
X329s_D15_S87_L002_R1_001	Pik3ca-2	0.0797783	7.59532	6.80799	8.28555	3.09772	7.28631	1.83846	7.26804	3.76804	3.09772	6.43751	7.5237	4.24462	2.44874	3.09772	6.36742	0	2.44874	2.44874	6.27229	1.83846	5.97184	1.83846	5.28124	5.95827	7.64459	7.69877	2.44874	6.19986	1.83846	5.91642	5.3834	5.65771	5.49797	5.69395	6.22109	6.42044	6.23154	4.38581	6.60822	5.22596	7.58463	6.58659	5.25398	6.77835	0	2.44874	6.35831
X330s_P22_S375_L007_R1_001	Pik3ca-1	0.0798223	8.69028	5.71941	8.53298	6.44515	7.90983	0	7.70636	1.5111	2.45058	7.72992	7.43615	6.65214	6.66573	6.69237	3.376	0	1.5111	1.5111	3.376	1.5111	4.82518	4.22101	5.27425	7.19742	6.98302	7.07077	6.58617	5.48544	0	0	7.18679	7.5333	2.9263	6.36944	1.5111	3.92086	5.42508	4.70486	5.29217	6.61023	5.51431	5.84963	1.5111	6.56649	0	1.5111	5.15936
X891s_echo_B16_S313_L003_R1_001	Pik3ca-2	0.0822278	7.72834	6.13594	7.21292	6.06568	7.90706	7.26588	7.61678	6.19785	5.58589	7.18396	6.9711	5.97615	6.8119	4.21078	4.23778	2.1257	6.31123	0	3.05832	4.92368	6.30787	7.03968	6.41305	6.82801	7.82795	5.9901	6.7662	6.08686	0	6.83597	4.51514	6.05708	1.5453	6.19409	5.41258	5.69087	5.90834	5.79152	6.41305	4.83976	6.7294	7.43292	5.24259	0	3.77111	0	6.94833
X330s_B21_S38_L007_R1_001	Pik3ca-2	0.0827498	8.1391	5.96371	8.73044	6.41892	8.06357	6.18451	7.35493	6.30206	7.3929	7.42099	6.77626	6.32783	7.62465	4.83313	5.53642	4.64673	5.47867	2.93389	2.72395	5.28222	6.98445	5.64279	3.60008	8.15661	8.02239	5.06035	6.46984	4.99019	0	7.39727	6.51829	6.60387	4.05978	7.32723	6.13948	6.54934	5.36881	2.45791	6.5024	6.26213	5.84739	5.46369	0	6.01716	4.22891	7.23666	7.00727
X326s_N16_S328_L001_R1_001	Pik3ca-2	0.0830027	7.80801	5.53914	8.59903	5.22551	8.09629	6.31435	6.22356	5.8687	8.11388	6.90546	7.30486	6.70464	6.81197	3.65523	6.51074	5.9958	6.48494	1.4873	5.80885	5.67722	6.00429	6.8634	5.68887	7.14813	7.1668	7.41383	7.23328	0	0	2.06055	4.28947	5.06611	6.03755	7.02199	5.51185	6.40894	6.34488	6.42015	0	3.89084	6.03755	5.42521	5.08748	6.20988	2.42262	7.44433	5.49792
X326s_G24_S168_L001_R1_001	Pik3ca-2	0.0832914	7.02144	5.69985	7.97587	2.16359	8.27225	1.27184	7.04185	4.95729	6.58973	6.81893	7.34712	5.57169	0	5.29176	5.87298	4.09519	5.89442	0	2.16359	4.21587	6.23816	6.4579	6.44167	6.57551	8.17808	6.94775	6.66449	4.53718	0	1.27184	6.50508	5.31727	4.82219	6.96971	6.17074	4.66593	5.58141	6.08684	5.75825	4.84264	6.32459	6.97932	5.21105	0	3.85468	7.42813	5.32979
X326s_B16_S40_L001_R1_001	Pik3ca-2	0.0837942	7.73905	6.17017	8.42474	2.69421	7.23011	6.06696	8.7175	5.96611	6.52158	7.83628	7.77097	5.75415	7.62057	3.01118	7.01213	4.76104	4.46039	1.32409	3.01118	3.25149	5.98016	6.87375	5.6433	7.86846	6.8851	6.84185	6.06054	2.69421	1.32409	4.55175	6.61454	6.67204	2.69421	6.70298	3.86909	5.13158	5.82991	5.81356	5.31019	6.22625	5.71855	6.71309	5.65302	6.82101	2.48782	0	6.69277
X892s_I23_S181_L004_R1_001	Pik3ca-2	0.0841102	7.75642	6.41186	7.62402	2.65115	5.2342	1.68456	6.83465	4.29642	2.02619	5.24583	7.42798	6.32925	5.91879	6.05125	4.92066	0	1.68456	0	6.84639	0	6.34479	2.48284	1.1616	3.70157	3.03281	6.16359	7.11851	3.64586	1.1616	1.1616	6.26457	7.07676	4.23478	5.32369	6.9031	6.64828	6.60169	6.5745	5.79987	5.97613	6.1682	6.93351	5.58575	0	4.06167	2.48284	7.20368
X329s_N23_S335_L002_R1_001	Pik3ca-2	0.0846415	8.01877	6.10918	8.45099	5.05597	8.07032	5.9252	7.38558	6.22788	7.05111	7.56363	7.30473	7.14857	5.9252	2.86454	0	5.31918	5.74593	2.34679	6.34648	4.83817	6.1402	2.55061	1.74501	7.72313	8.26932	6.47095	7.12793	5.41825	0	6.69305	6.07716	6.27791	6.21379	7.2492	6.78798	7.28872	5.68362	4.81928	7.07138	4.55933	6.69597	7.32673	6.32555	5.45931	3.37949	0	7.10879
X323s_I21_S213_L004_R1_001	Pik3ca-2	0.086551	7.2812	6.21398	8.86536	6.40517	8.19555	6.35829	6.75676	6.68323	8.01145	7.93113	7.71403	6.54988	6.54193	5.94889	4.61252	5.47756	5.40555	0	4.12634	5.56615	7.01139	6.19155	2.49171	7.80615	8.23453	6.88934	6.10884	5.40555	0	4.55594	0	4.43218	1.87808	6.75676	5.68586	7.30383	4.36403	3.53356	4.49597	2.49171	6.84903	7.16826	5.60767	6.01867	4.36403	6.67627	6.13318
X332s_A17_S9_L003_R1_001	Pik3ca-2	0.0865539	8.06473	5.59012	8.03794	3.07768	7.40058	6.80507	7.89616	5.52431	7.03015	7.1286	6.9656	6.65222	7.09987	2.74839	6.1732	4.49895	6.71324	1.5378	5.30217	4.69513	6.5531	6.09397	1.77028	7.39386	7.69386	6.71471	6.73229	4.91421	0	5.84917	5.80612	5.83502	5.54832	6.86531	6.11572	6.13437	6.03743	0	6.94468	6.77908	5.48467	6.68928	5.78013	5.50469	4.1451	6.36863	6.45271
X891s_echo_J20_S349_L003_R1_001	Pik3ca-2	0.0875519	8.11292	5.93001	8.05598	4.24464	6.53216	7.56959	5.48711	3.56574	7.32474	7.62771	6.60646	6.90679	6.35967	4.39674	6.77196	5.26204	6.20457	1.35165	6.81372	5.14397	6.53424	5.22421	2.72909	7.60515	7.49763	6.33458	6.80741	5.08371	0	6.21033	6.84622	6.67742	6.26626	2.72909	5.52206	5.69989	6.18706	1.35165	7.35449	3.6436	6.19	7.06427	6.01043	5.94136	3.6436	6.70235	6.54459
X891s_echo_L18_S334_L003_R1_001	Pik3ca-2	0.0880657	5.26455	6.16047	8.11503	6.72029	7.62608	5.67144	6.7002	3.34919	1.04098	7.37107	7.84429	6.54701	2.48423	7.27939	2.48423	0	1.87118	2.31845	7.79874	0	6.58819	6.55225	1.53987	3.13479	7.30187	6.79888	7.036	5.00657	0	5.579	5.25503	5.80691	6.20953	5.76759	1.04098	5.1331	5.92129	0	6.83104	6.72909	6.69568	5.73852	5.62629	6.34695	3.92125	5.8287	6.49855
X326s_G16_S160_L001_R1_001	Pik3ca-2	0.0886392	7.43144	6.62063	8.54769	6.90519	7.30471	6.53931	8.33791	5.9454	3.65533	7.21031	6.53324	6.21304	7.38837	2.60713	6.41029	0	6.01932	0	6.27798	0	6.93415	6.00909	4.77261	7.647	7.48221	6.06896	7.2287	6.0786	0	6.90519	5.80438	7.05318	0	6.50858	6.09761	7.02379	6.61504	6.16141	4.93563	5.10158	6.6802	6.73641	5.90057	6.00909	4.53376	4.61987	6.9177
X323s_D24_S96_L004_R1_001	Pik3ca-2	0.0889111	8.48864	6.92857	8.25472	5.59503	6.40119	6.32218	3.5173	3.30155	7.15152	7.15663	7.32082	6.69925	6.18387	7.13603	4.1955	4.37531	5.94081	2.64457	3.02607	5.06214	6.73096	5.99111	6.06971	6.03901	6.9413	7.32513	6.49437	2.64457	3.02607	4.92951	2.64457	6.6665	3.5173	4.88109	6.2364	4.45438	6.09949	2.02005	5.51934	4.1955	6.37924	6.98461	2.02005	5.59503	4.09181	2.02005	6.42266
X323s_B24_S48_L004_R1_001	Pik3ca-2	0.089026	7.41719	6.78037	7.78913	3.45558	5.18315	4.70114	5.58674	3.73534	5.35813	7.04426	7.58981	6.3095	7.07067	7.47875	5.50701	3.21324	2.68335	2.68335	5.01711	2.68335	3.55778	6.27159	4.78997	6.72465	6.28439	6.63923	6.19117	2.0563	1.48354	5.49308	3.88607	5.35813	4.49559	5.37406	4.63721	4.70114	6.26513	4.49559	4.33057	7.45142	6.64811	7.11873	4.45682	5.20209	0	4.28467	7.5583
X323s_J19_S235_L004_R1_001	Pik3ca-2	0.0900714	8.9404	6.89641	8.49724	5.03975	7.94119	6.46691	6.35675	5.97678	7.1518	7.28523	7.59389	7.08179	6.32291	5.63155	3.39345	6.11303	0	3.39345	0	4.83361	6.11303	6.19453	6.51065	8.71446	9.17252	6.53878	4.90714	4.22136	2.35986	3.89075	4.97564	6.46691	6.21391	6.61871	7.05732	5.35644	5.35644	5.09999	4.06966	3.89075	5.69801	7.5595	0	0	2.35986	7.08179	7.08981
X329s_J14_S230_L002_R1_001	Pik3ca-2	0.0902339	7.60576	5.90902	7.85769	4.60642	6.97768	4.9789	7.52024	6.1092	0.899233	6.13794	6.88368	5.70807	7.16662	2.64755	4.77975	0	6.13478	0.899233	2.41627	0	6.15045	5.22645	0.899233	5.37871	6.35749	6.06278	5.74138	5.92473	0	6.06278	6.01054	6.84564	5.79602	6.29761	6.26488	5.30908	5.12775	5.43748	6.42586	4.69016	5.11031	6.36002	3.73328	6.27041	3.6978	0	6.74623
X892s_E18_S139_L004_R1_001	Pik3ca-2	0.0912069	7.36388	7.09078	8.69956	3.71345	4.84181	1.90413	1.90413	7.27297	2.51988	7.33075	7.00125	0	3.71345	4.79567	1.90413	0	8.01794	3.38669	7.01674	0	1.90413	7.46045	2.51988	7.40988	8.09926	7.62387	7.91073	1.90413	0	0	2.51988	7.25294	7.00644	4.06278	2.89816	3.17196	7.60981	2.51988	3.17196	3.71345	7.64596	2.51988	0	7.70687	0	7.42361	3.17196
X329s_M15_S303_L002_R1_001	Pik3ca-1	0.0912937	8.09484	6.91023	9.00528	2.53193	3.85674	5.52115	2.53193	7.37697	7.18604	7.75282	7.30569	4.16942	6.6248	1.91529	0	4.25514	0	0	2.91054	5.09429	0	5.28737	6.30107	5.74812	8.02536	6.82593	5.19548	4.8548	0	1.91529	0	8.0966	0	4.94116	0	6.3528	6.54487	0	6.16476	4.25514	6.59359	7.4435	6.23524	7.73779	0	5.22706	6.97181
X892s_P21_S360_L004_R1_001	Pik3ca-2	0.0937117	8.1558	6.09982	8.11632	0	6.69718	5.23592	7.39554	5.14365	5.56545	6.66151	6.81547	6.72596	7.18625	3.52993	5.88779	2.55172	5.46051	2.09156	0	3.6598	1.74601	6.37223	5.10135	5.93894	5.90083	7.04615	6.90477	4.50978	0	1.21368	6.79978	5.12975	6.15656	6.24756	6.68543	6.82836	6.62137	4.56052	6.93054	7.08455	6.46481	7.20224	1.21368	1.74601	1.21368	5.51911	7.09637
X892s_N24_S383_L004_R1_001	Pik3ca-2	0.094434	7.94278	5.73129	8.40806	5.17818	8.18623	7.16313	5.95705	5.72309	7.0297	7.84608	7.57352	6.90644	7.76713	4.23446	1.79821	4.95644	7.08818	1.25829	0	4.80346	7.27386	3.05189	2.14689	7.59403	8.20155	5.8685	7.18818	5.57223	0	2.92509	5.55288	6.06801	6.50148	7.28082	6.21932	7.47567	5.46088	5.04139	7.20141	3.05189	6.78023	6.81123	3.59104	0	3.59104	5.85415	7.16507
X892s_M13_S103_L004_R1_001	Pik3ca-2	0.0952533	8.16584	6.04457	8.3059	2.26052	8.16584	0	6.61991	4.42419	7.54906	7.58983	6.37745	6.5802	6.46675	6.23663	2.06312	5.00203	6.40338	1.48958	3.1497	5.27346	5.63825	5.3897	1.81691	7.81582	7.22252	6.23326	7.23374	6.46139	1.48958	0.999754	6.90497	0.999754	5.84216	6.87169	6.22649	2.56674	5.70333	0.999754	6.82802	6.65369	6.84827	7.41159	6.02815	6.78429	3.28707	6.63356	6.08839
X329s_H14_S182_L002_R1_001	Pik3ca-2	0.0956649	7.66153	6.62027	8.80552	1.65947	8.11698	6.98671	2.25266	4.78901	6.87002	7.52663	7.1728	6.44725	7.43549	3.95275	6.61458	5.32453	6.22112	1.65947	2.62246	4.67668	6.62593	5.52996	4.03131	8.00698	6.93007	6.1601	7.79625	5.2151	0	8.17856	6.49339	7.00619	5.99424	7.07692	3.55684	6.29449	5.03847	4.85745	6.73285	6.05597	6.79191	7.24825	5.96189	5.2151	4.23562	0	7.56707
X891s_echo_H20_S348_L003_R1_001	Pik3ca-2	0.0965149	7.9224	6.17079	7.97134	3.64087	8.03946	4.80811	7.64255	4.73675	5.60833	7.03587	7.58423	6.80849	5.82452	3.97617	5.36422	3.80388	6.57908	2.24469	5.55102	2.97361	6.88038	6.69201	2.24469	5.46911	7.02693	6.00219	6.71886	5.2381	0.988611	2.55042	0	6.79157	6.16015	6.75882	6.61364	5.69709	6.1494	5.76812	6.56253	2.24469	6.96991	7.26092	5.94198	1.47591	4.20189	2.24469	6.729
X330s_P21_S374_L007_R1_001	Pik3ca-1	0.0967954	7.55534	6.06549	8.96593	5.47956	8.28202	6.00847	7.87819	4.28527	7.45004	7.39292	6.4885	6.7435	7.84601	6.00847	7.16255	5.47956	6.06549	3.6058	4.79057	5.42848	6.28817	5.25746	6.17062	7.05522	8.47879	7.429	6.94652	4.43745	0	5.84982	6.47018	7.18993	5.19326	5.19326	5.74096	6.4325	5.52815	6.09282	5.88363	5.05102	6.50649	5.47956	4.5695	4.68613	4.28527	3.6058	7.429
X892s_N15_S311_L004_R1_001	Pik3ca-2	0.0971163	7.63761	6.35	8.55279	5.73457	8.17834	6.07273	7.60715	7.08345	6.74494	7.64711	6.52624	6.96785	7.05943	4.68683	2.88898	4.00285	7.30215	0	6.45765	4.31158	7.2553	6.62481	3.83442	6.36957	7.97277	7.4638	6.34504	4.71257	1.34265	6.63971	7.59442	7.30975	5.55472	7.77261	6.4261	2.71773	6.4169	5.86311	6.9215	3.16266	7.48785	6.50107	1.34265	6.3199	4.93899	6.30966	7.10691
X323s_P13_S373_L004_R1_001	Pik3ca-2	0.0974365	8.71	6.51714	8.63966	5.06475	8.38347	6.64534	5.64647	7.6079	7.43254	7.26932	6.83644	7.17118	6.83145	5.56126	5.25088	5.67861	6.05619	4.03481	3.1838	5.22632	6.21619	4.25441	1.7277	7.1126	7.53894	6.35408	6.6148	4.63287	1.7277	5.69431	6.86582	7.0342	5.00452	5.78363	6.57687	6.65134	5.78363	3.3592	5.59622	6.15914	6.55077	7.51905	6.13938	6.84633	3.75301	6.15914	5.76929
X329s_N18_S330_L002_R1_001	Pik3ca-2	0.0980593	7.42637	6.492	8.37237	5.16069	7.87098	6.1301	7.13673	5.49996	7.42098	7.83877	7.69272	6.94939	6.72735	2.30511	6.99673	5.21118	6.11026	0	2.30511	4.96702	6.60321	6.17991	6.17616	7.17614	6.97503	1.52825	7.08063	6.35438	1.52825	4.04229	6.44725	5.13976	5.36596	6.044	5.34032	5.82997	5.72376	5.65036	5.01608	4.99185	6.87389	7.13386	6.28618	0	3.86977	7.68029	4.83269
X323s_N24_S336_L004_R1_001	Pik3ca-1	0.0981872	8.61936	6.83089	8.39268	5.77626	7.66732	4.78691	5.61349	6.94749	6.54039	7.59245	6.83089	7.11472	7.12186	6.60801	5.41897	5.49415	2.65426	3.3116	5.01572	3.13654	5.92802	5.69077	7.03266	6.82612	7.88499	7.06705	7.08934	6.01774	2.9242	1.68729	0	6.9808	6.1099	4.06496	4.89144	4.20577	5.87995	3.80773	1.68729	5.97388	6.54039	7.38322	5.20179	3.3116	3.70484	1.68729	3.90102
X330s_O14_S342_L007_R1_001	Pik3ca-2	0.0993042	8.16076	5.80074	8.0953	3.81467	8.05387	6.04604	7.23968	6.2642	7.55244	7.29711	7.78112	6.46808	7.05682	3.66419	5.8835	5.42044	6.55065	1.74973	3.70398	5.19313	6.65178	4.83758	6.36997	7.36154	7.45652	6.88768	6.44821	3.27145	0	6.82944	5.75162	5.63988	3.74226	6.86148	5.87017	6.90213	5.87908	5.49473	4.54835	2.61556	5.80074	6.88445	4.92184	6.26118	4.32366	1.99299	5.06165
X891s_echo_D20_S346_L003_R1_001	Pik3ca-1	0.0993183	8.07243	7.74207	7.57267	5.63878	5.39291	3.30546	3.30546	0	2.27765	6.31443	7.99876	7.30005	7.81533	6.21453	3.58393	2.27765	6.86188	2.91817	5.66944	0	6.36086	7.57267	3.80151	5.39291	6.50172	3.30546	6.08379	2.27765	2.27765	2.27765	2.91817	3.30546	2.91817	3.30546	3.80151	5.06618	7.45832	0	4.48342	4.57771	8.11781	4.57771	2.91817	3.58393	0	3.80151	4.37932
X891s_echo_K16_S126_L003_R1_001	Pik3ca-2	0.100279	7.82212	6.34065	8.37776	6.48292	7.87778	6.78089	5.85174	1.80838	6.93612	6.98214	6.55077	7.22294	6.21122	4.5027	6.68047	4.28232	5.41799	0	3.0635	4.836	4.89496	6.63796	5.24556	7.98233	7.68894	2.93662	7.23035	6.12019	1.26703	6.63462	6.86949	6.62451	5.93607	6.35405	6.25134	6.37599	5.82198	5.25891	6.76336	3.17608	7.10245	6.74852	0	1.26703	2.62114	2.41602	5.17598
X323s_A19_S19_L004_R1_001	Pik3ca-2	0.100752	8.3292	6.43761	8.71249	3.85473	6.90238	6.95884	6.87887	1.91353	6.16271	7.72813	7.29582	7.26801	4.85276	5.39601	5.6077	3.39735	2.53004	3.18254	5.09225	4.53723	5.85111	5.79996	4.75823	8.2234	7.14829	1.91353	6.87887	6.06028	1.91353	4.40523	2.53004	6.40949	5.01861	5.8173	6.03295	3.72422	6.13807	5.70845	5.42187	4.53723	5.72743	7.18836	0	2.90859	0	3.18254	3.97016
X891s_echo_C17_S130_L003_R1_001	Pik3ca-2	0.101846	7.85669	6.25977	8.07003	3.70096	6.84109	4.87082	7.63088	2.2798	5.26809	6.81013	7.71359	6.07615	6.68673	4.60232	6.46047	4.29581	6.68946	0	3.13274	2.65057	5.83194	4.16848	5.91226	6.45012	7.68274	7.75486	7.15112	5.9063	0	0	7.0872	6.41124	6.14432	6.49752	6.1205	5.819	6.88018	1.68406	6.75033	2.65057	7.40493	7.45566	5.92406	3.98245	3.13274	5.34425	6.91345
X891s_echo_O13_S104_L003_R1_001	Pik3ca-1	0.102297	8.26971	6.33494	8.20682	3.49405	8.20998	6.55153	6.9634	2.27266	1.91743	6.92136	7.72504	6.90695	5.63324	6.52636	5.34675	1.36142	6.19724	1.36142	2.7414	0	1.36142	5.63324	2.53424	6.88344	7.26245	6.58012	6.99846	4.90141	0	4.21567	6.43289	7.1182	6.66869	6.20313	6.12374	3.18692	6.20898	6.7669	7.02462	5.37402	7.2766	7.34821	1.36142	1.36142	0	5.74135	7.75905
X330s_G15_S151_L007_R1_001	Pik3ca-2	0.102889	8.77023	6.41338	8.80979	5.35708	8.80979	6.82273	8.40984	4.99145	8.14663	7.11235	7.28233	6.55003	6.49022	4.58937	6.28577	5.96802	6.71059	3.2331	6.17388	6.02849	6.47782	5.14462	3.51088	7.72232	7.89372	4.18897	4.74207	6.08552	0	7.32602	8.05558	8.88449	5.43085	7.02961	6.49022	6.06687	5.19088	5.04515	6.75886	3.51088	6.72043	7.74014	4.74207	6.13946	2.84716	5.39464	7.42757
X891s_echo_E16_S123_L003_R1_001	Pik3ca-2	0.103195	8.11732	6.37423	8.54673	6.6147	8.10078	5.30667	7.39367	6.28097	7.66586	7.63179	7.45436	7.03071	6.92031	4.28323	6.10722	5.17579	5.09492	0	3.24808	5.50395	4.65835	3.34955	6.14329	8.17469	8.26142	2.6909	7.29791	5.4927	0	5.6781	6.31635	6.22815	2.2243	5.80175	6.35052	3.60378	6.00414	0	6.89278	3.60378	7.18786	5.98357	5.99733	1.87149	3.34955	6.88438	6.59234
X323s_N17_S329_L004_R1_001	Pik3ca-2	0.103374	7.69154	5.9955	8.68704	3.51365	7.20502	6.58489	7.85451	6.52463	7.37177	7.78111	6.13176	6.48566	7.17555	4.71618	6.85863	5.37512	4.48797	2.64107	5.62708	5.09897	6.92161	4.71618	2.64107	7.83666	7.85578	1.44858	6.77668	4.90186	0	5.46175	6.65018	6.10305	5.34449	6.7075	6.1103	3.691	5.63874	0	5.26355	3.29793	3.4116	7.16049	5.07889	3.691	4.19179	6.35871	6.89557
X326s_O18_S354_L001_R1_001	Pik3ca-2	0.103768	2.19322	4.9537	8.29445	6.06624	8.16502	6.56124	7.88446	4.03863	5.94875	7.70061	5.8695	6.45853	7.7337	2.82897	6.32997	2.97465	3.77218	0	5.09335	3.9404	6.1824	5.80765	4.72292	6.09058	7.14881	7.31027	6.77353	2.19322	0	5.79157	0	6.74894	6.54611	4.85534	4.42239	6.02218	5.81559	6.14326	6.29629	5.09335	6.23057	6.84103	1.29601	5.66194	3.21455	7.09745	5.91351
X330s_O21_S350_L007_R1_001	Pik3ca-1	0.103927	7.79448	6.12773	8.60555	6.6549	7.942	7.10175	8.06803	6.14493	5.74054	7.75265	7.98625	7.33451	7.12121	4.68572	6.14493	4.16879	3.03911	2.82786	7.95604	3.21342	4.97109	3.36181	3.80111	8.2009	8.29161	6.15342	7.1308	5.60381	2.5597	5.2147	7.26185	7.0163	5.92658	5.47914	5.96814	3.21342	6.45109	4.56909	5.35564	4.68572	6.71454	6.33115	0	6.77538	0	4.22851	4.22851
X326s_I24_S216_L001_R1_001	Pik3ca-2	0.104165	8.25503	6.36696	8.53249	5.07417	8.11777	6.28851	8.52648	6.0952	7.43693	8.05968	7.32987	6.4397	7.56565	3.3335	6.33151	4.72318	6.23035	2.04887	3.20506	5.23044	5.31701	5.72084	5.03096	6.20338	7.59157	7.51356	6.26949	2.88468	1.47695	5.92994	6.35528	6.89551	4.52448	5.9118	5.07417	4.06821	6.51253	1.47695	3.64218	6.40678	6.93574	7.34526	4.91399	6.07208	2.88468	6.68283	6.53731
X323s_B16_S40_L004_R1_001	Pik3ca-2	0.104428	8.09143	6.20999	8.56204	2.86992	7.50998	6.33547	5.87908	5.80314	6.87794	7.462	6.54041	5.89229	7.35396	6.02711	6.07196	4.4043	6.07742	3.10856	6.93504	4.01926	6.44318	5.92456	4.80568	7.984	7.12984	6.5906	6.7333	5.54239	1.21685	5.56084	6.20999	5.84527	6.05537	6.25206	0	6.62271	6.02136	6.08827	5.85893	5.43436	6.46931	6.99343	5.65663	5.89229	3.88219	7.37056	6.33125
X326s_K24_S264_L001_R1_001	Pik3ca-1	0.107865	8.45819	5.86868	8.14302	5.79135	5.65365	4.31368	2.44502	0	0	7.37221	7.38209	5.98117	6.83837	2.44502	5.51533	0	3.30787	0	5.06866	0	3.76406	5.72486	5.55684	7.11301	8.06504	4.38178	6.87712	6.10604	0	5.22191	5.40333	7.26765	6.45851	6.99479	0	2.44502	6.43345	3.48407	1.83504	6.24806	6.185	6.56041	0	5.823	0	0	5.5363
X891s_echo_D17_S322_L003_R1_001	Pik3ca-2	0.108258	7.38526	7.44631	5.14896	3.94626	3.665	2.61633	3.81549	6.5216	0	6.73884	6.81125	7.08988	7.12111	5.65746	6.74632	0	0	2.99713	6.33771	0	0	6.7757	6.29181	4.42431	4.25943	7.15139	7.75037	3.48779	1.9937	5.91046	7.31603	5.48903	2.61633	3.665	3.665	3.94626	7.33275	6.3816	6.82512	7.36539	7.29902	4.16553	1.9937	1.9937	0	0	7.16619
X332s_D15_S79_L003_R1_001	Pik3ca-2	0.108748	1.30395	5.58611	8.20349	5.81853	7.97968	0	7.66101	6.31206	7.98973	7.36629	8.21952	7.06802	0	2.83924	6.37344	5.50218	0	0	5.6352	5.682	1.30395	5.82647	5.96654	7.71751	7.52157	7.23407	5.34871	1.30395	1.30395	0	4.33266	7.04723	5.6911	1.30395	3.41844	7.07713	5.75259	0	6.79349	0	5.88785	7.69455	4.09507	1.30395	0	7.75501	1.30395
X326s_N19_S331_L001_R1_001	Pik3ca-2	0.109083	7.40507	4.38905	8.65819	5.99615	7.44876	7.0931	6.51357	4.91005	7.07255	7.40134	6.20807	6.62105	7.52917	2.58328	5.91695	4.79036	6.69565	1.96295	1.40122	4.35032	4.56293	4.99644	1.40122	7.82205	7.67995	6.3672	6.90942	2.79121	0	5.52916	1.96295	6.16399	4.99644	6.03351	5.84873	5.94938	5.85752	3.78059	5.62189	7.05157	5.45348	6.44306	4.95418	6.78255	2.58328	0	6.03351
X323s_J24_S240_L004_R1_001	Pik3ca-2	0.110082	8.23196	6.88972	8.68907	7.67916	7.57385	5.45451	5.11974	3.92962	5.90494	5.75876	5.90494	4.6129	7.20635	7.08866	3.92962	4.89809	3.92962	4.6129	5.30107	0	2.86956	6.47627	5.01505	8.54146	8.39864	7.28918	7.66366	5.70487	3.92962	4.21238	3.92962	5.21451	4.43256	2.86956	3.53393	4.43256	6.33929	0	5.30107	5.5875	6.24709	5.8099	0	5.75876	0	6.36823	5.8099
X330s_O20_S349_L007_R1_001	Pik3ca-2	0.110087	8.69574	5.72266	8.801	6.48412	5.46768	5.65619	7.73257	5.85779	7.67493	7.03121	7.01809	6.28546	7.6306	4.6925	6.49903	5.31077	6.26698	0	3.41736	5.1814	3.56681	4.73655	5.60327	4.89559	8.14647	6.70546	6.12703	2.75648	0	5.31077	2.38228	7.72825	5.0949	6.69942	6.33023	6.15871	5.1814	5.0949	0	6.33895	5.72266	7.66806	2.75648	6.81909	2.38228	6.91625	7.12644
X332s_A18_S10_L003_R1_001	Pik3ca-1	0.111528	7.93283	6.44095	7.99798	6.41683	7.35682	5.0982	6.83076	3.18829	3.99149	7.43917	7.51435	5.79841	6.40042	2.76911	6.81266	0.978509	7.14777	0.978509	2.76911	2.23028	6.77166	5.86653	5.5798	6.61325	7.08997	6.5723	6.80349	0.978509	0.978509	3.89496	5.83791	7.32341	5.57351	6.20287	6.40592	0.978509	5.1948	0.978509	6.27419	2.23028	6.44887	7.41347	6.07011	1.46348	4.30489	0.978509	6.09661
X891s_echo_C24_S186_L003_R1_001	Pik3ca-1	0.111888	8.00966	6.53127	8.4067	3.01079	7.86963	4.85892	2.56991	1.7623	3.3997	7.23245	7.74089	6.88328	2.73939	4.15475	2.36572	2.36572	5.5668	1.22757	7.59065	0	7.92174	3.12308	2.36572	7.4894	8.32766	5.7361	7.07405	5.72828	0	6.15083	5.10642	7.28344	6.96628	6.7846	6.52775	4.84002	4.80111	5.54818	7.25657	6.22992	7.23419	7.35382	0	5.9586	5.42853	0	7.88246
X323s_D19_S91_L004_R1_001	Pik3ca-2	0.11228	8.77782	5.56078	8.77921	6.85303	8.20041	6.48401	1.94932	5.39758	7.21479	7.92949	7.53123	6.61735	6.29182	4.93842	5.6494	4.72244	7.02505	2.30616	1.94932	5.11594	6.02499	3.89571	4.06435	6.45127	7.49002	6.69853	6.84985	2.56862	1.38927	6.41249	1.38927	7.62957	5.62798	6.0537	5.65995	3.61478	5.51334	0	0	6.80079	5.34149	6.48401	5.11594	6.97845	3.76508	5.99543	3.61478
X891s_echo_K21_S166_L003_R1_001	Pik3ca-2	0.113506	7.89341	5.48843	8.58276	6.78833	7.191	2.00464	7.27452	3.67732	7.46448	7.34746	7.42506	6.12482	7.21017	7.00835	6.23766	5.2326	6.6734	2.36416	6.77375	5.12401	5.94854	6.53423	2.00464	7.39592	7.39986	7.13885	6.93609	3.75542	0	2.00464	0	6.62345	2.00464	6.90438	6.62771	3.39803	6.4465	1.43787	7.53723	6.87494	7.27452	6.77375	1.43787	5.29894	3.59261	7.11042	7.49351
X891s_echo_D21_S354_L003_R1_001	Pik3ca-2	0.113918	7.68511	6.42924	7.77969	3.3222	2.59024	1.63139	7.03313	4.82293	5.48684	7.20742	6.52108	6.15199	6.73786	6.07468	6.04102	3.46048	5.55271	2.59024	6.02126	2.85899	6.25582	3.3222	5.04447	5.96483	6.43914	6.05558	6.75237	4.68107	0	4.82293	6.18217	5.73439	6.36768	6.31331	6.79237	4.83933	5.63674	4.94715	7.02036	6.59681	6.61626	5.30023	4.82293	6.40914	3.46048	4.87134	7.34124
X330s_G21_S158_L007_R1_001	Pik3ca-2	0.114298	8.14208	5.33185	8.53869	6.14136	8.22337	6.40401	7.30748	6.30101	7.59142	7.61502	7.13853	5.4902	6.74837	4.30862	6.85111	4.60878	0	1.74598	7.29792	5.22321	5.86787	4.48337	2.72093	7.61852	7.37049	7.20396	4.63207	6.27907	1.21365	0	5.24839	7.17359	4.13532	6.74001	4.42845	2.99202	3.38062	5.69278	6.20066	3.5299	4.87608	7.06246	5.37659	5.88117	4.09674	7.21097	6.86849
X326s_C22_S70_L001_R1_001	Pik3ca-2	0.1143	6.92576	6.25854	8.30973	4.439	7.18595	6.88708	8.61813	3.83004	6.81557	7.76387	7.14108	6.32412	7.31174	2.63012	6.61711	4.40026	6.01566	1.43957	2.63012	4.35995	7.02785	5.12623	5.0044	6.40712	6.87385	6.81204	6.85367	2.00657	0	6.30665	6.7686	6.61711	4.67491	5.82595	5.61533	6.11289	5.46374	4.18018	6.43849	5.82595	6.09853	6.95381	5.88136	5.56731	4.35995	0	6.55952
X892s_G17_S132_L004_R1_001	Pik3ca-1	0.115473	7.08804	6.71501	8.05409	3.33639	7.4439	1.47926	7.33948	1.47926	1.47926	7.4866	7.82913	6.09818	6.47977	5.03393	1.47926	0	1.47926	2.05147	3.06049	0	2.05147	6.43183	6.75529	6.2596	6.66443	6.29775	7.0852	0	2.05147	0	6.71911	7.45964	2.05147	6.81654	4.63172	5.47344	5.26895	6.27248	6.91209	6.81282	7.4866	7.21543	5.77771	3.45021	0	1.47926	6.05936
X332s_B24_S41_L003_R1_001	Pik3ca-2	0.115654	8.22186	6.02123	8.23836	6.95511	6.96491	7.47438	7.74021	6.44929	7.37384	6.43559	7.47536	6.92175	6.18276	3.22209	6.86774	4.86755	6.45741	1.81809	7.07552	5.29232	6.61672	5.91568	5.98294	6.82008	7.97576	7.19981	6.96002	2.56804	0	6.24473	7.50608	7.18949	1.81809	7.10278	3.7028	6.67483	6.16122	5.01491	6.41045	1.49067	6.52522	7.29295	1.49067	5.73297	4.29376	6.61442	5.35924
X332s_C21_S62_L003_R1_001	Pik3ca-2	0.115675	7.76896	5.35735	7.79497	5.81664	7.58161	6.27839	7.38077	5.53095	7.09726	7.48482	7.58366	6.33879	7.16481	2.40291	6.32087	4.75906	0	0.695911	6.85352	4.7504	0	5.16454	5.28361	6.25548	6.69387	7.01311	6.37198	5.50675	1.61386	4.13256	0.695911	5.81064	1.1023	6.43362	6.56371	6.05524	5.18164	5.12348	6.03859	5.95354	5.86629	6.82006	5.28361	5.63312	0	5.4216	6.993
X892s_A13_S97_L004_R1_001	Pik3ca-2	0.115689	7.34765	6.75405	7.97701	3.23759	8.06539	5.6691	6.04482	4.16865	7.17612	6.52404	6.8774	6.63927	6.58669	3.69276	6.91697	4.594	6.93618	1.77401	5.92152	4.73244	3.41335	6.70132	2.7526	6.22481	5.52393	7.09832	7.87448	2.37852	0	6.41805	7.07375	6.62638	5.12045	6.63284	7.42643	3.41335	6.34345	0	6.64565	5.35404	6.62638	7.01395	1.77401	7.11038	0	5.8676	6.58669
X892s_J15_S309_L004_R1_001	Pik3ca-2	0.115704	8.00929	6.15358	8.46195	5.94479	7.20694	6.13194	6.56546	0	7.36546	7.20395	7.40789	5.71436	6.42888	3.85726	6.15358	5.34957	5.56407	0	6.52197	5.0245	6.79961	2.95133	1.61526	7.77411	7.47292	6.17477	7.28036	5.21672	1.10347	6.69062	7.02567	4.9272	6.82181	6.7607	5.53269	5.72756	6.84995	0	7.14534	6.47029	6.87939	6.21986	5.84498	6.58512	4.44984	1.10347	5.99621
X326s_E18_S114_L001_R1_001	Pik3ca-2	0.116669	8.41376	6.58234	8.41932	2.23926	7.5803	6.33308	8.37198	6.73795	7.33401	6.64425	6.99121	5.72718	7.33127	3.2642	6.54085	5.0773	6.13611	0	6.6053	5.02358	6.43901	5.74074	5.15283	8.0969	8.05784	6.30283	6.38391	0	0	5.22306	6.8417	6.74291	5.51503	6.76249	6.88123	2.60857	5.95784	6.44569	6.14514	2.23926	5.30962	6.18047	6.27163	1.64735	3.85281	0	8.14062
X891s_echo_K24_S190_L003_R1_001	Pik3ca-2	0.117145	3.77018	6.48384	7.84714	2.08749	6.52611	1.51123	2.92647	5.34428	6.88338	6.37565	6.76028	6.21272	3.09982	6.92936	5.07489	5.05256	4.45174	2.08749	7.96916	5.25617	2.08749	6.39353	6.15443	3.92103	3.49015	7.41529	6.72699	2.08749	0	2.08749	2.08749	6.65232	6.02655	3.09982	4.63897	6.39353	7.28609	5.32727	7.01225	1.51123	6.31362	6.84275	2.08749	2.45074	0	5.45589	7.08879
X332s_B19_S35_L003_R1_001	Pik3ca-2	0.117298	8.0245	6.04677	8.07833	2.48408	7.98972	6.43505	7.84143	6.21671	7.55658	7.3231	7.70448	6.11583	4.42396	3.0073	6.15157	5.38475	4.31993	1.3211	3.24757	5.12753	3.83588	5.17526	5.32638	7.29085	8.06762	7.15245	6.20012	3.29959	1.3211	6.50321	6.84072	6.32077	5.64896	6.86395	6.87537	5.87333	5.23555	0	5.73245	5.74571	5.91497	7.53992	5.2785	6.20845	0	6.80787	6.31582
X323s_A24_S24_L004_R1_001	Pik3ca-2	0.117346	5.95196	6.23724	8.48928	5.92346	7.09915	7.29132	4.05553	2.67441	7.56353	7.46645	7.33806	5.6024	5.61231	5.50845	4.53072	4.69162	1.30854	2.67441	7.49837	5.40476	6.97335	4.64081	4.61441	7.94566	8.10453	4.91293	5.97281	3.84829	1.85653	7.57745	2.20852	6.41128	4.33887	4.30299	3.42453	7.30775	6.06476	2.67441	6.38884	7.03704	5.47507	7.1299	1.85653	7.50434	4.40699	1.30854	6.71833
X330s_O19_S347_L007_R1_001	Pik3ca-2	0.117952	7.91484	4.81048	8.28473	2.75764	8.07288	5.24292	1.87732	6.04874	6.82233	7.40111	6.33801	6.99369	7.1559	3.81303	2.126	4.06397	5.25263	1.04567	1.54557	4.53545	5.00143	6.10794	6.53568	7.1042	8.03714	7.20507	4.76435	6.01777	0	3.89138	1.04567	7.66151	3.21844	7.11625	6.7537	5.88843	5.01377	5.85197	1.04567	2.32499	5.64009	7.2281	4.69933	6.98177	3.14173	6.40121	1.87732
X323s_I22_S214_L004_R1_001	Pik3ca-2	0.118837	7.9322	5.66371	8.81775	6.42061	6.39655	6.38019	8.09623	4.88611	4.42792	7.96486	6.4441	5.79045	8.15667	5.02329	6.00401	2.37362	5.22568	3.68749	0	3.40812	6.51865	3.2324	6.46706	7.49676	7.47767	6.47459	6.97271	4.88611	0	5.51854	0	6.62745	4.72708	6.48207	5.87597	7.17445	6.23861	4.53789	4.42792	6.96814	3.40812	6.35512	4.72708	6.81491	3.55753	4.42792	7.37938
X330s_I20_S205_L007_R1_001	Pik3ca-2	0.119562	7.76678	6.12577	8.74816	4.36147	8.72203	3.681	7.44479	2.16759	6.05573	7.64495	6.98145	5.60508	5.85558	4.25753	6.01877	3.85912	5.63315	2.16759	5.83317	3.85912	7.08384	4.54166	5.38286	5.41779	7.1826	5.27008	4.88683	5.85558	2.16759	2.16759	5.66045	7.35495	4.01025	5.51581	6.49022	4.36147	5.38286	5.3091	5.85558	6.33827	7.00979	7.37455	5.27008	5.51581	4.62089	6.33827	7.64495
X323s_C16_S64_L004_R1_001	Pik3ca-2	0.120013	7.1389	6.73565	8.61524	5.55421	8.34414	5.94644	8.38272	6.39418	6.51689	7.58927	6.62617	6.80929	2.96425	6.38648	2.32141	4.37091	6.60773	3.17702	5.33646	3.74609	7.3002	3.74609	4.75252	6.55684	7.91054	3.63126	6.12229	1.72188	0	5.37974	7.00652	7.98052	4.99749	7.64135	3.5015	6.13232	6.07058	0	0	3.84909	6.37871	7.56098	1.72188	4.9334	5.05772	7.92227	6.03823
X323s_G21_S165_L004_R1_001	Pik3ca-2	0.120052	7.98931	6.60763	9.14214	6.01805	8.27871	6.61479	8.32749	5.80197	7.23705	7.93175	7.19402	6.374	7.56121	4.77136	5.54692	5.38995	6.6219	3.31814	5.95108	4.89817	6.26882	5.11184	3.10401	8.04545	7.59389	6.04363	7.02928	3.31814	1.844	4.67689	4.39231	6.08082	5.38995	6.54079	5.54692	6.58584	5.8793	3.10401	5.64564	6.47737	6.48552	7.31083	4.72524	6.16255	3.77447	7.6019	5.97841
X891s_echo_G21_S164_L003_R1_001	Pik3ca-1	0.120524	8.00703	6.02621	8.53811	5.48806	8.21445	5.625	7.88791	5.35362	7.24611	7.30744	7.78797	6.68069	7.11294	4.52446	6.18438	5.07942	6.46103	0	5.6784	4.82988	6.66788	6.40397	1.2626	6.55548	7.76134	7.07293	7.16326	5.19826	1.2626	5.38896	7.43641	7.45565	2.15221	6.12519	6.70891	5.97601	6.49989	4.65319	7.47882	5.30447	6.98775	6.99938	1.80323	6.8972	3.66405	7.24611	7.36842
X892s_L24_S382_L004_R1_001	Pik3ca-1	0.121167	4.95429	6.45286	7.19925	6.16041	3.93728	2.40296	3.43937	0	2.40296	5.1472	8.88615	5.57006	3.93728	7.22886	2.40296	0	6.83102	3.93728	2.40296	0	3.04982	3.43937	6.70383	7.84193	6.91431	7.00041	7.84193	3.719	0	0	7.14522	3.719	3.04982	6.57223	5.99951	4.39995	7.30603	2.40296	2.40296	4.71505	8.44176	7.72913	0	0	0	0	7.54512
X323s_K15_S255_L004_R1_001	Pik3ca-2	0.121211	8.03803	6.30018	9.03902	5.2576	6.86797	6.28204	7.05351	5.20524	6.67767	7.50557	6.39451	6.4807	7.04927	4.37409	6.48818	4.54394	1.77461	2.37917	5.37764	4.37409	5.98578	4.24235	2.37917	8.46941	7.90092	4.77534	6.66527	6.03387	0	7.926	5.98578	3.69346	5.82588	6.09089	2.37917	3.80847	6.55309	6.696	5.59986	5.35475	6.36965	7.58329	2.75327	6.74329	3.56348	7.37327	5.56295
X326s_D23_S95_L001_R1_001	Pik3ca-2	0.1217	8.23501	6.45934	8.74403	5.55164	7.883	6.48415	8.69355	6.4467	6.85798	7.6716	6.91133	6.37418	7.12625	2.83564	6.00646	4.65651	6.4656	0	4.79834	4.53515	5.79863	6.13597	6.50236	7.77617	7.73143	5.36386	7.53787	3.04698	0	6.69341	6.36732	7.17653	3.89434	6.77908	5.84611	2.19951	6.41439	2.19951	3.89434	4.83087	6.13597	6.9033	6.0825	6.30336	2.19951	6.4656	5.73591
X892s_N13_S295_L004_R1_001	Pik3ca-2	0.12285	8.28529	6.17398	8.40751	5.5828	8.08875	5.86573	8.01672	6.09516	7.60405	7.4064	7.1831	6.47992	7.74217	4.24464	6.64267	5.38127	5.83665	0	2.84327	5.23098	6.61054	5.88839	5.69762	7.94484	7.28931	4.97346	7.39031	1.61799	0	5.60536	6.37197	5.649	6.29293	4.05355	2.57482	5.78209	6.21522	4.6057	7.01828	2.95456	5.71776	6.42576	5.06686	6.21117	3.98078	1.10575	6.96245
X326s_J23_S239_L001_R1_001	Pik3ca-2	0.122856	2.44663	6.27661	7.39579	6.42955	7.63636	1.50772	7.69245	5.23309	6.94199	6.95549	7.62269	6.243	6.22228	5.49567	3.76578	4.36133	0	1.50772	7.77849	4.56376	5.78232	6.3155	3.09551	6.87525	7.76813	6.89325	4.52642	5.87538	5.6178	2.08354	0	6.59635	5.07041	5.85544	2.08354	4.6345	5.25168	3.98428	5.66763	6.18676	6.67924	7.47661	5.30548	0	2.9222	6.89325	6.22923
X329s_L23_S287_L002_R1_001	Pik3ca-2	0.122918	6.97451	5.75415	8.34165	5.96454	7.88707	5.98067	8.20952	5.68491	6.72205	7.29736	6.6006	5.56306	5.87973	2.24526	1.13486	4.37067	5.25209	1.13486	7.40693	4.72622	0	7.01323	3.48618	7.00752	7.16617	2.24526	5.35693	0	0	3.81387	1.65278	6.97845	1.13486	6.04272	4.81561	3.09591	6.26639	5.81891	6.40816	5.85585	6.18717	7.14142	0	5.69915	0	6.21287	6.26639
X892s_J20_S349_L004_R1_001	Pik3ca-1	0.123235	8.23221	6.55065	8.20022	5.35548	8.02852	0	7.54392	2.52962	7.35619	7.39062	5.40858	6.76522	7.8406	4.56723	6.04626	5.34175	7.27958	1.91315	2.90817	4.99888	6.62613	3.72378	1.35769	7.59021	7.01702	6.46001	7.35434	4.43945	0	5.82542	7.29145	5.85066	4.53679	1.35769	6.93619	5.85066	6.48676	1.35769	6.58712	5.78187	6.98279	7.17915	0	7.12488	3.48918	5.98279	6.89611
X323s_C21_S69_L004_R1_001	Pik3ca-2	0.123255	7.64983	5.17891	8.85303	7.63648	3.95296	5.51002	8.118	5.03869	7.14594	8.07702	6.87904	5.92039	7.82394	4.97659	5.69792	4.76313	5.65007	3.51188	5.66628	4.5904	7.47378	5.452	6.03788	7.86221	7.98491	3.51188	6.17249	0	0	4.91037	4.94403	6.67274	1.73068	6.6246	1.73068	6.77856	5.7729	5.36899	5.03869	7.6161	4.43794	7.21658	0	5.43188	4.83946	6.02673	6.80978
X891s_echo_K20_S158_L003_R1_001	Pik3ca-2	0.124018	5.40076	6.10165	7.52533	6.81664	7.01991	4.83112	7.05629	4.0213	0.908409	7.28054	6.85482	5.54948	7.10728	4.25671	6.36782	0	1.37643	2.29074	6.67395	0	4.39371	5.9594	0	3.07847	6.56749	3.51358	6.91538	4.0213	0	5.27264	4.23551	4.69197	6.04013	1.37643	6.21734	5.2802	5.80249	2.43033	6.77694	5.47789	6.40031	6.41496	4.27747	5.87574	1.93463	7.16615	6.50747
X892s_N23_S375_L004_R1_001	Pik3ca-2	0.124044	8.19153	6.68806	8.60044	2.16156	7.23291	6.69443	8.16054	5.59829	7.51204	6.74391	7.13989	6.92553	7.92012	4.44888	2.94079	4.99049	2.42003	1.81207	5.15112	5.411	4.77771	5.411	0	7.21611	7.26925	6.94793	7.10685	1.81207	0	6.77364	6.49509	7.00763	6.12459	7.03957	6.29432	3.53515	5.58875	0	7.26388	6.46762	6.96983	6.98417	1.2702	6.33147	0	1.2702	7.57838
X332s_P16_S368_L003_R1_001	Pik3ca-2	0.124384	8.67988	6.77345	8.6806	6.44031	7.53113	5.46437	8.58173	4.70199	7.57947	7.90439	7.48507	6.57783	7.29908	4.22214	6.24889	5.20149	7.10891	0	7.40919	5.0786	6.90804	5.9806	1.64841	7.55997	7.32707	7.50606	7.24363	4.9969	1.64841	5.71474	5.48199	5.94824	2.60978	4.66313	2.24043	2.8789	6.15539	5.35155	5.54954	5.88022	6.32691	6.51143	6.06208	6.74422	4.33829	5.86842	7.13935
X332s_C20_S61_L003_R1_001	Pik3ca-2	0.124644	8.24449	5.59785	8.62487	5.46346	7.84224	5.73333	7.81417	5.9858	7.67767	7.08055	7.05609	6.78654	7.70038	3.19832	7.24612	5.73333	5.1086	0	2.81306	5.44109	6.85211	6.33183	3.97411	7.97726	7.6873	4.55351	7.07835	5.55839	1.28375	6.03072	5.79872	7.03563	4.99158	6.88201	6.10913	4.83856	6.46223	0	6.55554	6.77766	6.40779	6.45404	0	6.04937	4.43704	5.06012	6.8326
X329s_I23_S215_L002_R1_001	Pik3ca-2	0.124676	2.3915	5.20249	8.06668	6.47148	8.05477	4.83721	8.62758	4.54691	6.08655	7.35498	7.22208	7.03962	1.60381	2.93777	4.92749	3.42718	1.09393	1.09393	5.43541	3.65671	1.09393	7.15923	0	4.68438	7.0872	7.16539	5.56514	5.42672	1.09393	5.2863	0	4.56775	5.76443	5.94622	6.07291	2.3915	6.18942	0	5.43541	4.31055	5.51044	7.07887	5.03643	6.88358	0	7.31746	5.266
X330s_O13_S341_L007_R1_001	Pik3ca-2	0.125337	8.37893	5.69123	9.06801	6.60084	7.29331	4.13993	6.833	2.06261	7.96009	7.79353	7.25037	5.36533	8.04946	4.57606	5.69123	5.9546	6.54321	3.5648	4.57606	5.64377	6.39423	5.51421	6.33515	7.05741	8.13352	8.0092	7.22069	6.00665	0	2.69009	0	7.96963	4.42362	5.80088	4.7684	3.89315	5.69123	0	4.64436	6.64645	5.29896	7.5219	5.33269	6.17723	3.5648	6.50286	5.39693
X329s_P22_S382_L002_R1_001	Pik3ca-1	0.125396	8.0154	6.42103	8.08726	5.53239	8.12289	6.28407	6.07234	4.1579	1.28713	7.17545	7.50566	5.80339	6.60023	2.96304	6.03538	1.28713	5.98388	0	2.18235	0	0	4.94154	4.55814	6.20784	7.26923	5.18918	7.26189	4.73411	1.28713	6.47905	7.1613	6.87862	5.49001	6.62837	5.95711	5.2037	6.43795	6.13673	6.47501	2.64702	7.28194	6.94393	0	6.39947	0	5.77936	6.96891
X330s_F21_S134_L007_R1_001	Pik3ca-1	0.12595	8.76038	5.76856	9.0222	4.6947	5.60549	6.55016	7.27647	6.03165	8.06644	7.86163	7.29299	5.16815	7.63917	5.32638	1.94881	5.5831	6.29679	3.22212	4.1142	6.00231	5.94091	5.69035	6.22793	6.93778	8.39388	7.66491	5.7872	1.94881	1.94881	1.94881	5.73022	7.13827	4.29379	7.16655	6.04601	7.06386	5.20186	2.56807	0	6.44113	5.26605	8.27544	4.44599	7.09927	1.94881	7.67893	5.62739
X332s_P21_S374_L003_R1_001	Pik3ca-1	0.126163	8.60324	5.95125	8.48188	7.2069	6.322	1.43356	7.44213	1.99975	0	6.31046	8.26226	5.9429	5.77937	6.20013	6.05385	0	5.8913	1.99975	3.27899	0	5.82754	3.00378	2.62281	2.35904	7.67039	7.60578	6.17387	5.19208	0	0	6.88902	8.11418	1.43356	6.25068	0	5.03885	5.38525	5.27714	6.73069	5.69711	5.1184	7.36432	2.62281	6.74582	3.00378	1.43356	7.79225
X330s_I18_S202_L007_R1_001	Pik3ca-2	0.12623	8.92155	6.46189	8.86941	6.50661	8.31639	6.54941	3.02139	6.89935	8.26624	7.63062	7.38181	6.11993	7.6139	4.23872	5.8222	5.80765	5.32767	0	2.74982	6.04186	2.37582	6.50661	5.91856	7.1694	8.25869	4.00148	6.47702	5.5779	1.77154	4.77169	6.47702	6.90425	3.41047	6.31433	1.77154	2.74982	6.17219	0	5.48112	3.80487	6.47702	5.91856	0	5.83655	0	7.75098	5.20157
X326s_N15_S327_L001_R1_001	Pik3ca-2	0.12676	8.82441	5.92462	9.21488	2.40558	8.12546	7.21704	6.81194	5.8403	7.1481	7.56904	6.9754	5.8403	7.57423	2.40558	7.0481	4.7179	5.77986	2.40558	3.05257	5.02567	5.64677	6.30185	6.14183	6.6943	7.77104	6.82298	7.30891	5.0898	2.40558	6.50219	5.31171	7.20213	4.95715	6.42353	5.86921	7.42362	5.97713	0	6.47146	5.81054	5.49321	6.85538	5.57293	6.2448	3.44216	5.64677	6.64307
X326s_F21_S141_L001_R1_001	Pik3ca-1	0.127415	8.60598	6.63489	8.65926	5.72057	8.10021	5.94305	6.78885	6.51477	1.80302	7.65169	7.55039	6.36087	7.22209	6.10252	5.34131	0	5.98217	0	0	1.80302	7.13716	5.43398	5.73704	7.32404	7.95657	6.69308	6.78885	4.20295	0	4.52421	6.72401	5.81558	5.99488	6.07958	5.3653	4.67681	6.40372	2.78525	5.66945	5.7849	7.38875	7.70789	6.12494	5.7692	4.67681	1.80302	6.90714
X326s_I17_S209_L001_R1_001	Pik3ca-2	0.127692	8.319	6.20975	8.50521	5.99371	7.27101	6.5755	8.12183	6.51228	5.76018	7.44452	7.37813	6.09773	8.21403	2.28126	6.14594	4.13554	6.28624	1.68538	2.65208	3.80544	6.75963	3.30934	4.82065	7.45982	7.78522	7.42112	6.79468	3.98405	0	6.70194	5.62709	6.1829	5.35629	6.84271	5.99371	6.05741	5.29206	1.68538	4.13554	5.94887	6.29439	6.76471	4.66785	6.0878	4.4367	5.57848	6.85205
X891s_echo_L16_S318_L003_R1_001	Pik3ca-1	0.127702	8.05764	6.44722	8.11732	7.92726	7.30535	4.09776	5.86891	4.37136	2.09244	6.86953	7.18366	4.85891	7.18546	4.45732	5.52011	0	5.5844	0	3.10521	0	5.043	4.56152	6.24398	6.81127	7.37153	5.05817	7.29254	1.74684	0	2.72191	2.09244	2.55265	0	6.74663	5.92107	5.67775	6.91287	1.21438	4.4844	6.45097	6.65339	7.22761	5.81389	0	0	2.55265	7.43361
X892s_N19_S343_L004_R1_001	Pik3ca-2	0.127771	7.1638	5.92115	8.24065	2.59486	7.98807	0	7.30899	4.5334	1.84245	7.56581	7.88894	5.65005	6.71675	5.74504	4.70756	1.01909	6.45346	1.01909	3.01932	0	4.5334	5.34681	2.28781	7.16791	6.23627	6.65029	7.20014	0	1.01909	0	3.24996	5.05509	0	5.11001	1.01909	5.58575	5.69272	0	6.02481	7.51791	6.71246	6.76283	5.65005	1.51322	2.59486	5.37999	7.40068
X323s_C18_S66_L004_R1_001	Pik3ca-1	0.127922	8.10827	6.04005	8.56503	4.48403	7.44256	6.6318	7.71265	5.08108	3.56316	7.99296	6.31572	6.45675	7.61244	5.27414	5.88326	0	6.08439	3.84373	2.15369	2.15369	7.15804	4.06258	5.77112	7.68678	7.90703	6.03093	6.41399	1.57034	2.15369	3.99482	0	5.48447	3.92213	6.93287	3.44892	4.60533	4.9	0	2.15369	7.06162	6.45675	6.69028	0	6.60123	4.60533	5.56054	6.43254
X326s_J16_S232_L001_R1_001	Pik3ca-2	0.127944	8.17178	6.73074	8.54231	6.84942	6.93669	6.80276	8.51604	5.41109	6.92523	7.62555	6.51255	6.55794	7.84859	1.5913	5.55709	4.77325	5.94091	0	2.17705	4.37201	6.27073	5.52644	4.86779	7.75088	6.40864	5.37554	7.08799	5.61571	0	7.35066	4.21171	6.69268	0	6.21759	5.24008	4.42019	5.33867	4.83726	0	6.45888	5.19775	6.92907	3.86956	6.49498	3.78445	5.1307	7.60044
X326s_G23_S167_L001_R1_001	Pik3ca-2	0.128251	8.04117	6.45173	8.63638	5.86805	6.30613	6.55336	7.05064	5.51986	7.16178	7.63804	6.9562	6.8423	7.30524	4.35466	5.95376	5.53781	4.77508	0	4.35466	4.77508	5.42495	6.211	5.802	8.14737	7.64887	7.17916	7.08151	5.53781	0	6.79284	1.70838	5.1519	5.09816	6.24665	5.53781	4.84859	5.802	4.01169	5.07016	4.4111	6.35444	6.82772	4.56351	6.0855	2.30658	4.81251	7.11145
X892s_J24_S381_L004_R1_001	Pik3ca-2	0.128405	7.75471	6.70782	8.10202	2.91233	8.02251	3.57792	7.69318	5.13106	7.17025	6.63435	7.59752	6.65696	1.9169	3.8586	6.83408	5.13106	6.09083	0	1.9169	4.98358	4.60114	2.53367	5.21328	7.56799	6.96826	1.36096	7.2919	4.54114	0	6.02994	5.53455	6.76962	4.9008	7.25366	6.97099	6.21418	6.14201	5.92717	7.60621	2.74082	7.7422	6.81518	0	6.66808	1.9169	0	5.34613
X326s_I14_S206_L001_R1_001	Pik3ca-2	0.128964	7.29929	6.56707	8.07959	6.78485	6.56707	4.42994	8.55713	4.97825	5.74002	6.03844	6.64973	6.03844	5.07293	5.65541	6.52037	4.42994	4.58851	1.52725	7.87451	3.39598	6.84804	5.69255	5.81803	7.2944	6.37176	4.29196	6.83261	3.79021	0	6.20446	0	5.44566	5.64272	6.50969	0	2.46949	6.55688	6.48799	5.62986	5.41405	5.74002	4.92732	5.25797	6.0298	4.55116	4.95311	5.88037
X332s_N22_S327_L003_R1_001	Pik3ca-2	0.129476	8.07868	5.96256	8.36848	6.39114	7.58133	7.06809	4.77144	5.86439	7.39395	7.66709	7.03842	5.94686	6.87731	5.73616	6.13837	4.98601	5.91468	1.61692	2.40639	5.13919	6.5181	6.64921	6.50005	7.79131	8.38428	6.1074	6.42115	5.85864	1.10485	6.576	6.09837	6.80168	5.21878	6.2496	5.76822	1.95392	6.27272	0	6.36717	5.3225	5.57383	5.3225	6.20983	5.74911	4.01651	6.65702	5.66879
X891s_echo_F16_S315_L003_R1_001	Pik3ca-2	0.129517	7.65409	6.49154	7.51709	5.52037	7.65409	2.34902	6.01813	5.08809	6.11688	6.32802	7.54001	6.41311	1.21457	7.47366	4.93009	4.34124	5.4915	1.21457	3.72014	4.78283	5.86917	6.51637	2.86687	4.45757	7.29441	6.03528	7.13795	6.25339	1.21457	2.55289	5.33315	1.74705	5.72548	5.81415	6.31095	6.08503	5.66167	1.21457	7.30402	5.42071	7.13607	6.99237	2.34902	0	2.86687	5.33315	7.0266
X323s_L20_S284_L004_R1_001	Pik3ca-2	0.129753	8.42585	7.00172	8.72033	4.37442	8.36689	6.03811	7.2074	6.1218	2.81414	6.83656	7.07949	7.33452	2.81414	5.32215	5.90492	1.82878	6.59671	3.87196	6.27071	0	5.15599	5.64622	3.47685	7.82788	8.49338	2.43821	6.01286	2.81414	0	5.62759	4.91913	6.71116	5.81557	6.22004	7.22277	3.97524	5.06125	6.83093	6.28055	4.23326	6.69836	7.13513	5.6645	0	0	6.84772	6.73007
X891s_echo_I24_S189_L003_R1_001	Pik3ca-2	0.129908	7.66341	6.33249	8.06004	2.93031	7.95375	6.27482	6.89982	2.18397	5.79327	7.69619	7.28691	6.98907	5.29836	3.12123	5.24785	4.2194	5.5946	0	3.41955	4.58035	5.75032	5.39232	5.0286	7.1682	7.46326	5.99393	7.0017	5.4782	0	7.07766	6.45745	6.80838	5.68557	6.58224	6.2932	2.93031	6.02775	1.59752	6.97258	5.4864	7.07099	6.5931	5.12683	4.58035	1.93313	5.51059	6.72443
X892s_L22_S366_L004_R1_001	Pik3ca-1	0.131222	8.08348	6.81235	8.48836	5.61784	6.53195	5.38698	5.08632	4.45581	1.74558	6.868	7.93254	6.75342	6.63025	7.03943	6.66702	1.74558	4.89349	2.34741	3.65929	0	4.27581	3.65929	5.70024	7.90152	7.30064	6.43816	7.8713	4.6984	1.74558	6.44569	6.29181	6.54563	4.6984	4.20781	6.54563	3.87727	7.43767	0	3.87727	3.7742	7.10754	6.61135	5.36511	5.70024	2.34741	4.13484	4.50926
X326s_D21_S93_L001_R1_001	Pik3ca-2	0.131273	7.52944	6.18652	8.15495	2.19202	7.27001	3.80093	8.13417	4.16862	5.70127	7.14328	7.31069	5.88304	7.51871	2.8277	6.13619	2.55954	1.60475	1.60475	2.55954	2.8277	5.89405	5.7656	6.3589	6.99083	7.33951	5.71447	6.64443	4.38866	0	0	5.8377	6.74759	5.8377	5.52755	4.28468	2.19202	5.96797	7.1681	3.96454	5.23592	5.88304	7.13381	4.78998	5.67433	3.49083	0	5.9264
X323s_F16_S136_L004_R1_001	Pik3ca-2	0.131567	8.65585	6.02343	8.79055	6.07307	8.10075	6.38648	7.15713	3.26667	7.0573	7.18936	7.42809	5.31218	6.80312	4.70324	6.20024	5.39184	6.26625	3.26667	5.88148	3.76213	6.61915	3.41536	2.24156	7.72434	7.55905	4.70324	6.7255	2.24156	2.61095	5.64427	1.64943	6.44158	0	6.65768	2.8801	6.67904	5.05336	4.15982	3.94057	2.61095	5.44768	6.26625	4.15982	6.9051	4.28314	2.24156	7.04638
X326s_P15_S375_L001_R1_001	Pik3ca-2	0.132115	7.68015	6.10719	8.20006	5.37691	6.25102	5.98387	8.41009	5.51187	6.56468	6.85932	6.77572	5.43915	8.20006	4.89028	6.70596	4.47547	5.01302	0	2.43539	4.03557	6.0916	6.27746	5.2577	7.20173	6.82972	7.06014	6.74349	4.30328	0	5.97508	4.51425	7.1887	6.15992	5.65537	6.04331	4.98965	6.00121	6.21	6.13766	5.97508	6.05967	7.55559	5.27563	6.57442	3.832	0	7.23982
X891s_echo_K15_S118_L003_R1_001	Pik3ca-2	0.132178	3.95571	6.2291	8.33758	2.56915	6.418	0	2.94875	5.70163	5.95778	7.03364	7.64034	6.62195	7.19523	4.29495	5.43826	3.09539	5.39816	1.94981	7.2566	3.61535	6.05428	3.22325	4.8248	5.63933	5.13443	7.74478	5.38443	5.0218	1.38971	0	4.29495	4.5478	6.43749	1.94981	6.40314	6.20505	5.75074	5.99601	6.19895	6.68037	6.18663	7.29416	5.11651	5.71165	3.09539	6.72838	6.10934
X891s_echo_C14_S106_L003_R1_001	Pik3ca-1	0.132337	7.36501	6.32288	8.1053	3.85753	6.28581	5.24327	1.91597	5.35877	7.66257	3.79439	4.40805	6.49006	7.44768	4.76106	5.97878	5.7581	6.31243	2.91129	7.20206	5.30269	0	2.91129	4.54006	3.40011	6.32288	7.05342	7.15342	4.07644	0	2.53267	1.91597	5.89466	2.53267	7.24639	6.07652	6.3536	6.49882	6.19553	7.42549	6.8109	6.58243	6.40279	5.94142	2.73979	0	2.27112	6.67066
X329s_H19_S187_L002_R1_001	Pik3ca-1	0.13301	8.2655	6.32369	8.59508	6.01703	8.04914	5.59129	7.82687	4.6852	8.10871	7.96432	7.40908	6.35887	6.79078	6.14262	6.87933	6.05287	5.64565	0	6.90968	5.76988	5.57249	5.19694	4.63802	7.45489	8.07121	6.37175	7.20147	6.23968	1.25164	5.84487	7.05547	6.7738	5.0483	6.56511	3.34839	1.25164	6.27789	4.79423	1.25164	4.26113	6.60643	7.37369	6.37601	6.87418	3.71204	6.35887	2.39647
X326s_E14_S110_L001_R1_001	Pik3ca-1	0.133124	8.60758	6.53621	8.38107	1.47989	6.44888	1.47989	8.10838	2.05218	5.63186	7.35991	6.86095	6.87507	6.94283	5.96904	5.84941	2.67895	0	2.05218	2.05218	3.451	5.85914	4.49092	5.52959	7.66774	7.63549	7.32477	6.98453	6.05222	0	4.75654	4.72695	6.29231	5.77852	6.42717	4.86686	5.70223	5.78896	2.05218	0	2.41389	7.15192	7.42872	4.81322	5.80952	3.20871	3.73072	7.5518
X329s_F18_S138_L002_R1_001	Pik3ca-1	0.133598	8.48189	6.49035	8.32073	6.61966	6.14802	1.39404	7.7977	2.95422	1.95476	7.83436	7.72945	6.76956	5.83037	3.69894	6.82045	1.39404	6.83685	2.57448	5.78484	0	6.45761	6.38362	2.78227	6.38362	7.74268	6.51758	7.47425	1.39404	0	0	5.93988	6.87516	6.01665	6.2289	6.76956	0	6.40389	6.66317	6.3418	5.56711	6.24078	7.38432	5.69726	6.56139	4.37964	0	7.71197
X891s_echo_A17_S129_L003_R1_001	Pik3ca-1	0.134021	7.67003	6.22908	8.16702	6.17601	7.18857	4.45106	7.05689	6.26808	6.18436	7.547	7.51014	6.52321	6.16335	4.15151	6.39706	3.67185	6.6818	1.95321	3.44222	3.85848	6.77354	5.38837	1.61625	5.74828	7.65581	6.89707	7.31033	5.99243	0	1.95321	7.2171	6.14189	5.88622	6.74784	6.49313	5.90838	6.16759	1.10429	7.30627	6.57517	7.16702	6.94484	1.10429	6.54374	4.21308	0	7.22301
X892s_M14_S111_L004_R1_001	Pik3ca-2	0.134241	7.35219	6.34244	8.40371	4.74002	7.60304	0	1.1844	5.34578	6.37001	7.89455	7.84248	6.21937	3.16494	7.03869	6.30584	3.48927	2.05491	1.1844	6.96005	4.26732	6.8817	5.56797	5.12922	6.28491	6.22836	3.61898	6.33039	0	0	1.1844	6.38159	5.45822	5.25527	6.43395	5.36719	3.41751	7.10789	5.24335	6.92944	6.74465	6.84856	7.09104	6.03654	6.62568	4.13125	0	6.58265
X332s_A13_S5_L003_R1_001	Pik3ca-1	0.13457	8.0623	5.98695	8.26131	6.30972	7.96803	4.68935	8.1565	4.67083	7.3485	7.60138	7.80386	6.34537	6.27275	2.56308	6.20657	4.70753	6.32413	2.19543	5.15128	5.19649	0	5.95123	6.47956	6.53612	7.58123	6.57027	6.43253	2.19543	1.09727	0	1.09727	0	0	6.34186	1.60782	1.60782	5.60011	4.26069	1.09727	2.56308	6.21459	7.33947	5.85877	6.04062	0	1.94418	6.59513
X330s_G24_S161_L007_R1_001	Pik3ca-2	0.134965	6.46191	5.43819	7.47731	7.28537	7.67037	1.09578	8.39844	2.70409	1.94227	5.62698	7.48293	5.69621	2.56103	7.00155	5.8735	1.09578	1.09578	1.94227	5.6622	0	6.61983	6.45879	2.94042	3.29175	6.36737	6.56243	5.23752	1.60604	1.09578	2.70409	4.5284	4.80797	4.98622	6.11606	6.47119	2.56103	4.94455	1.09578	6.31833	6.38432	5.22689	6.60106	0	5.9947	4.33962	6.23604	7.16818
X326s_N14_S326_L001_R1_001	Pik3ca-2	0.134979	7.58113	5.70586	8.39428	2.38174	7.9755	5.69766	7.37303	5.69766	7.04571	7.58986	7.80065	6.09925	7.95417	2.75593	6.11565	4.71418	4.54675	1.24009	1.24009	4.52037	6.41358	6.03081	0	7.75329	7.03927	6.37249	7.16078	5.52746	0	5.1528	6.18378	6.51676	5.75371	5.10926	4.99962	2.12439	5.64697	4.05155	6.54186	5.76917	6.78851	7.50571	6.18378	6.08817	3.63334	0	6.1633
X892s_A22_S169_L004_R1_001	Pik3ca-2	0.135041	7.70275	6.35025	7.12071	2.65983	6.3732	5.26663	7.5951	5.19555	0	7.09349	7.02495	5.95719	5.11903	4.21168	4.89738	0	5.78904	2.03431	4.47061	0	5.65885	7.04832	6.58688	3.0417	3.0417	7.84779	8.00374	4.21168	2.03431	6.91243	7.65982	5.65885	6.15895	2.03431	6.26551	2.65983	7.75822	6.31481	7.61168	5.76849	8.28633	3.31737	0	0	0	6.39564	2.03431
X330s_H19_S179_L007_R1_001	Pik3ca-1	0.135167	8.69141	6.98644	9.03921	4.76407	7.18987	6.16859	7.24113	6.89658	3.57981	7.01816	8.40898	5.40188	3.57981	5.67523	5.16669	0	6.97564	0	3.18819	0	5.63455	4.07942	5.98181	4.65966	6.98644	5.67523	3.8605	4.85861	2.53546	4.65966	2.53546	7.74666	4.54306	6.34649	6.03883	4.76407	5.29118	2.53546	0	3.8605	6.32591	7.94221	4.85861	5.59215	2.53546	3.18819	4.54306
X891s_echo_C15_S114_L003_R1_001	Pik3ca-1	0.135196	7.66992	6.219	7.90444	3.66888	7.28749	6.30472	7.40349	0	5.28084	7.83666	6.81974	6.38747	7.17535	3.82757	5.94825	3.33115	5.33645	1.70385	6.26705	3.24738	5.20976	6.03797	5.51435	5.13324	5.77579	6.95497	7.36298	5.24593	0	4.55804	5.6337	6.32102	6.43546	6.26705	6.46738	2.67313	5.50526	4.71069	6.38747	6.24113	6.95283	6.43185	0	6.18717	3.24738	5.09266	6.25418
X326s_A18_S18_L001_R1_001	Pik3ca-2	0.135763	8.51892	5.51763	8.43355	5.45816	7.52808	5.79341	8.06653	1.52494	5.58732	6.68792	7.7414	6.22313	7.25402	3.11658	6.37496	3.39312	6.33114	2.73303	2.46679	3.11658	5.95493	5.13555	5.04715	7.00725	7.69178	6.74451	6.53844	4.65634	0	7.08246	1.52494	6.56917	3.50717	6.52272	6.39916	6.40512	5.94556	2.46679	5.04715	7.0764	6.28531	7.2816	4.18521	6.30521	3.60952	6.02685	6.04405
X323s_P17_S377_L004_R1_001	Pik3ca-1	0.135878	7.58098	7.52472	8.73095	5.05614	5.17322	5.80653	7.17577	5.89085	4.36934	6.88336	7.55069	6.23038	3.68878	6.17107	5.61302	2.37481	3.40939	4.58995	5.91744	2.37481	3.40939	6.59602	6.37321	7.30172	7.54038	5.5392	5.68177	5.37286	0	4.23762	6.66047	6.26804	5.32656	6.76695	5.83544	4.84997	5.9686	4.48572	0	6.6223	6.95095	7.1832	5.71445	3.90691	0	5.27801	4.58995
X330s_O18_S346_L007_R1_001	Pik3ca-2	0.135926	8.49948	5.26621	8.86243	6.02115	5.83931	6.22703	7.92862	2.62795	7.94393	7.75191	7.81261	6.69735	7.08283	5.01637	7.01978	4.98757	5.1239	2.62795	3.67721	5.09808	6.68137	5.14907	6.9647	7.53484	7.95751	6.90211	7.02741	0	1.66426	5.30947	5.98948	7.27514	5.6773	3.78004	5.78817	3.78004	5.07158	4.24145	5.87602	3.28431	6.25209	7.68137	5.93435	6.19261	4.17787	6.83993	7.53712
X329s_N22_S334_L002_R1_001	Pik3ca-2	0.136835	7.92192	5.95699	8.60939	5.57217	6.20918	6.0853	5.28575	6.88599	7.70774	7.07754	6.35066	7.05388	7.10687	6.2342	7.18621	5.34758	5.51297	2.77979	1.25825	5.34758	0	6.47069	1.25825	7.77239	7.74223	6.18871	7.29967	6.0967	0	5.84684	0	7.58249	0	6.49001	1.79816	5.78685	6.38524	0	6.71514	6.30569	6.34625	6.92636	6.2041	6.84124	0	5.48201	6.3979
X329s_A15_S15_L002_R1_001	Pik3ca-2	0.137292	7.23239	6.44102	8.75459	0	7.84235	6.31449	1.55318	6.49875	7.33471	7.59073	7.32248	6.71935	5.62315	3.64453	1.55318	4.27393	1.55318	0	2.49975	4.84969	0	6.75036	6.2153	6.91117	7.95307	6.54801	2.49975	1.55318	0	6.20783	2.13452	3.73746	6.52094	5.81825	5.08288	1.55318	6.51544	0	5.3094	5.36321	6.64948	7.76319	7.08774	6.27318	0	7.23508	5.49397
X329s_H22_S190_L002_R1_001	Pik3ca-2	0.137424	8.22574	5.9707	8.52797	5.2801	7.26656	5.89943	6.12939	6.03185	7.12344	7.74684	6.96277	6.31623	6.29573	3.24667	6.08947	4.70996	5.80255	1.17738	2.50384	4.72998	5.78199	2.50384	6.16306	7.99633	6.91264	1.17738	7.14138	3.7239	0	5.79574	5.99337	6.07408	4.97491	6.6065	4.70996	5.4087	6.92376	5.18416	7.02058	5.55789	6.28742	6.53739	5.11915	6.8504	2.81667	6.78657	3.33043
X891s_echo_H17_S324_L003_R1_001	Pik3ca-1	0.137429	7.78272	6.36294	8.31104	6.62523	7.22626	6.49142	8.21024	3.6447	5.50935	6.64158	7.424	6.50638	7.12358	3.76678	2.39233	1.2484	6.81663	2.39233	6.01249	2.13467	7.27905	5.40332	1.2484	6.59512	7.40605	5.78844	7.34376	4.99451	1.78666	6.45692	7.11957	6.5464	6.22043	6.79461	6.43324	3.50561	5.90334	5.32179	6.6153	3.344	7.29941	6.91011	6.00025	5.9626	4.70347	0	7.36286
X330s_P19_S371_L007_R1_001	Pik3ca-2	0.137805	8.74032	6.2319	8.83134	4.08737	8.63411	5.91897	7.70409	5.08824	7.35137	7.64748	7.72155	5.73192	6.93362	4.81258	3.69026	5.02611	6.48491	3.23513	3.69026	5.32808	6.50702	4.88894	6.65573	7.49689	7.22462	7.16604	6.94779	2.7502	0	5.2285	7.18842	6.10955	0	5.461	5.17473	3.69026	5.76307	2.37619	5.14672	6.3409	7.2139	7.66365	3.56029	6.78517	4.23912	6.58414	6.12034
X323s_M13_S301_L004_R1_001	Pik3ca-2	0.137904	3.7267	5.72052	8.3782	3.05734	7.70648	1.62022	6.62144	0	7.45711	6.59961	7.94402	6.26918	6.60511	6.7575	6.336	4.84166	6.07488	3.38029	3.50956	5.09478	4.54591	3.7267	5.6659	6.99166	8.26902	0	1.62022	6.34316	2.2092	2.2092	0	5.977	6.39186	7.30306	5.53086	6.16403	6.7945	4.54591	6.28442	6.65332	5.74676	6.72883	5.01731	5.977	1.62022	6.537	6.96904
X332s_D19_S83_L003_R1_001	Pik3ca-2	0.138775	7.51271	5.48736	7.9835	3.13002	7.26654	0	1.92179	1.36522	4.63552	7.57072	7.80898	6.56899	0.89947	7.30157	0	2.53895	0	1.36522	7.52064	1.92179	6.76194	4.54681	6.01094	7.44262	7.2563	6.66082	1.92179	6.29532	6.67011	0	6.17844	4.99916	0.89947	0.89947	5.21106	6.70286	5.17046	6.05637	6.58523	6.99826	6.58321	7.32009	0	0.89947	4.34162	0	6.53782
X891s_echo_D13_S290_L003_R1_001	Pik3ca-2	0.139174	4.10449	5.7903	7.25676	3.91386	8.19029	1.50554	2.08108	5.68884	4.52364	3.24048	8.6079	6.99535	3.09283	7.75935	6.1396	3.36911	2.08108	2.08108	4.84605	2.7098	5.28507	6.22643	6.4926	3.24048	8.50406	3.76303	4.21398	6.41533	0	1.50554	0	2.44406	5.7123	6.55438	6.16939	3.36911	6.02774	6.26717	6.86515	3.67813	7.26169	6.29344	0	5.17235	0	0	7.62674
X332s_H18_S178_L003_R1_001	Pik3ca-1	0.13923	8.38221	6.00138	8.29584	3.42203	7.97618	6.83247	7.90591	3.83805	6.68592	7.71913	7.96183	5.99648	7.59204	6.82606	5.46415	0	7.17379	1.59956	3.03275	4.60288	6.44756	5.67465	4.43043	7.09507	7.89345	6.85978	6.33854	6.12539	0	5.2607	2.69652	7.10485	5.6117	5.9357	6.32448	6.44756	5.89847	2.18624	6.3455	6.19625	6.30302	7.16924	1.59956	1.59956	3.83805	6.73875	7.68431
X323s_G20_S164_L004_R1_001	Pik3ca-1	0.139461	8.55101	6.99727	8.88953	6.36144	7.79207	6.37236	8.68957	5.78376	6.54165	6.77725	7.66941	6.79162	5.18667	5.46402	3.27375	3.81701	6.47537	2.61777	2.99861	4.63124	2.61777	2.99861	1.99505	7.27009	8.15724	6.28155	6.25749	2.61777	0	6.24525	3.66651	6.54165	0	7.21557	6.93742	5.97853	5.37984	0	1.99505	4.3468	5.43674	8.0125	5.22157	1.99505	1.99505	2.61777	6.43543
X330s_C19_S59_L007_R1_001	Pik3ca-1	0.139884	9.0524	5.13991	8.96687	7.19847	8.30449	6.83985	4.67341	7.08078	8.12693	7.35252	8.554	4.32073	6.58234	7.48	3.491	5.73199	6.73208	3.10066	4.4526	5.94758	6.58234	4.76787	4.32073	4.67341	8.26433	7.69462	4.93362	2.45154	2.45154	6.14777	2.45154	8.02473	0	7.16624	6.69342	7.68978	5.20019	0	3.491	6.8052	6.53728	7.76904	5.07576	3.98956	4.32073	6.74465	7.32495
X892s_P23_S376_L004_R1_001	Pik3ca-1	0.140523	8.65386	6.15572	8.87274	7.30936	6.78151	6.40555	8.15586	2.26502	4.11772	7.62184	8.11412	6.04958	7.1398	4.8027	3.11699	1.67066	7.11204	3.11699	2.63526	1.67066	6.70522	6.14653	2.90486	7.56309	7.8274	7.74121	7.76346	1.67066	0	7.20919	6.91428	6.05971	5.62475	6.36182	6.44058	6.70522	6.21784	1.67066	6.31609	3.44073	6.02901	3.11699	0	6.24332	4.18563	2.26502	3.44073
X329s_F19_S139_L002_R1_001	Pik3ca-2	0.140697	8.6024	6.41483	8.75015	6.20907	6.77638	6.75223	7.6509	6.22695	7.09978	7.8193	7.08737	6.79663	6.99862	4.81677	5.52986	4.65993	6.62186	1.38364	2.56168	4.76717	5.48127	5.14397	5.3901	5.5762	7.58174	7.14559	7.04658	0	1.38364	6.55182	4.245	5.16126	5.81655	5.3901	6.25605	6.13419	6.51708	0	0	1.94288	6.80329	7.43426	4.74142	6.59361	3.21548	6.69102	6.39506
X891s_echo_N14_S303_L003_R1_001	Pik3ca-2	0.140785	8.00351	6.00402	8.01565	6.38392	7.04288	1.7166	6.44376	1.18869	5.96962	7.48525	8.0735	5.41482	3.17086	5.48352	1.7166	3.17086	6.67886	2.31561	3.8428	3.73981	1.18869	6.83529	5.08013	6.99592	7.34813	6.96191	6.64083	0	0	2.0603	0	5.90952	2.0603	6.94226	2.0603	2.95815	6.9554	5.41482	6.17933	6.09035	7.04884	6.71272	6.32436	6.11082	0	1.7166	7.12331
X332s_F14_S126_L003_R1_001	Pik3ca-1	0.140839	8.04918	6.72051	8.40764	4.89512	7.39692	6.24195	8.10768	5.92781	6.8346	7.23865	7.90134	6.55883	7.16394	4.52582	6.68063	4.49339	7.16166	0	3.20193	4.80276	5.27573	5.89589	5.26054	6.27023	7.3042	7.07076	7.45995	5.69942	2.54866	5.90396	6.36079	7.08567	5.82012	6.59575	6.752	5.53923	6.81862	5.29069	5.29069	6.905	7.09305	7.70547	0	6.54198	2.2867	5.67949	6.89011
X892s_E14_S107_L004_R1_001	Pik3ca-1	0.141279	7.74093	5.78833	7.58389	6.46344	2.72314	1.02192	6.57114	5.49986	1.51667	7.07189	7.35407	6.00759	7.47102	3.99554	6.31094	0	5.84653	1.02192	2.0936	0	5.40058	6.79151	1.51667	5.96285	7.79729	4.37267	7.05669	5.34275	0	5.15627	1.02192	6.3644	6.23024	6.32058	5.15627	2.45711	6.41805	0	7.15024	6.37657	7.10602	7.21639	5.49256	5.3342	3.25421	0	7.13902
X892s_H13_S292_L004_R1_001	Pik3ca-2	0.141455	7.44184	6.58907	8.54855	5.61318	7.39835	5.46492	6.93084	3.18781	6.20405	7.83742	6.99939	5.83983	7.05856	5.3883	5.09771	3.9195	5.29079	0	3.06016	3.57943	6.25554	5.93641	0	8.1723	7.25109	6.83563	7.58736	0	0	5.75155	6.80392	5.47714	5.76073	7.15152	6.41498	5.47714	6.04534	1.91822	6.66962	4.76368	7.50294	7.64874	6.17426	5.80545	2.91379	0	5.97406
X891s_echo_G13_S100_L003_R1_001	Pik3ca-2	0.141596	7.88825	5.99799	8.00676	3.5089	6.7803	6.61723	7.33668	6.22274	6.14123	7.3868	6.56898	5.87921	7.13616	3.62804	6.54294	4.82838	7.00065	2.08517	2.96111	3.9991	5.68396	5.51752	4.58735	7.30404	7.49427	5.90642	7.11002	4.94528	0	6.4314	3.58988	6.6899	5.57791	5.73986	6.68814	6.51411	6.26917	4.38096	6.80403	5.36498	6.06565	6.75271	4.77037	6.39677	2.61613	2.08517	6.3897
X329s_F24_S144_L002_R1_001	Pik3ca-1	0.142439	7.71747	6.2733	7.5113	4.30292	6.8942	4.9058	5.35984	5.255	5.67095	7.32986	6.84032	6.58355	6.69719	6.83274	6.2733	3.19954	6.24633	1.74121	5.71066	3.45245	4.30292	6.07256	6.12536	5.29118	7.37214	6.93622	6.73144	6.51279	0	3.91988	0	6.60606	6.15576	5.79999	7.02999	6.24633	6.459	6.2554	6.36237	5.92689	6.76184	6.54373	4.95672	6.84784	0	0	7.30646
X892s_F16_S315_L004_R1_001	Pik3ca-2	0.142557	7.63419	7.01892	8.39816	3.05878	8.0986	2.8473	1.62143	5.21338	5.44862	6.33029	7.3629	5.3379	3.90648	4.5474	5.82306	0	4.81063	3.05878	4.81063	0	6.9474	6.71074	6.03838	6.64958	6.03838	6.46541	7.66513	2.21054	1.62143	2.57877	6.113	2.21054	6.13082	2.57877	5.99886	6.22352	5.81098	5.23524	6.43981	3.62548	7.66893	7.69698	6.27068	0	4.50343	6.88708	6.72058
X329s_F13_S133_L002_R1_001	Pik3ca-2	0.142636	8.59976	6.68483	8.68813	3.2614	7.24582	5.89428	6.93686	6.40203	7.18796	7.77661	7.99817	6.55083	4.83969	5.84365	5.68652	4.54518	5.89428	2.10016	2.46395	5.08925	5.82266	5.812	5.73399	7.66207	8.06344	5.96112	6.62007	0	0	4.00289	3.11362	6.89782	5.43964	7.22517	5.11109	6.55594	6.78692	0	5.13247	1.52251	7.07027	7.73361	5.57068	7.06722	3.7843	6.30866	7.14649
X332s_A24_S17_L003_R1_001	Pik3ca-2	0.142681	8.03146	4.93708	8.19608	6.91299	7.94566	5.26997	7.66528	5.62664	6.83611	7.59671	7.6377	6.61123	7.35065	1.69806	5.73324	4.56661	6.1583	1.9389	2.85449	4.58196	6.68267	6.34707	6.77515	6.84565	7.30471	6.72642	6.9663	3.85272	0.911388	4.89344	5.26997	4.71039	0.911388	6.80856	5.67882	5.46412	6.07291	0	1.38016	5.82957	6.51686	6.82486	1.38016	6.4533	4.26163	7.07143	6.32066
X892s_K19_S150_L004_R1_001	Pik3ca-2	0.142763	7.71006	6.39874	7.94065	3.78692	8.02641	1.02843	7.77929	4.62118	6.20109	6.98546	7.40437	5.15606	7.43453	5.29146	5.85151	3.78692	6.68526	1.02843	3.45136	3.55925	6.6875	6.37454	4.89749	7.41091	6.35911	7.52379	6.9585	4.1848	1.52461	1.52461	2.30092	4.3827	5.20655	6.25429	6.09353	5.1245	6.63226	4.75348	6.59857	6.13328	7.04827	7.36194	1.02843	6.3684	4.44786	5.70127	6.84083
X891s_echo_O23_S184_L003_R1_001	Pik3ca-2	0.143025	8.45322	7.12748	8.86501	7.06045	7.88843	5.14768	7.35199	0	3.97519	7.40538	7.39376	5.7205	7.36711	5.09087	6.25161	2.72476	2.72476	0	2.72476	0	4.40385	2.99591	0	8.41502	7.9606	4.21232	7.59432	5.20145	0	4.21232	7.10434	7.01456	2.35155	6.62856	2.72476	3.77868	5.99166	3.88175	7.28261	3.20901	7.3084	5.32442	0	6.3308	0	6.02666	6.22376
X892s_K23_S182_L004_R1_001	Pik3ca-2	0.143153	8.42742	6.15031	8.33198	4.96883	7.65696	5.63964	6.51091	5.36365	6.98433	7.44318	7.6425	6.5702	3.25811	3.93184	5.98053	4.33075	6.02034	1.51984	2.46082	4.63266	1.51984	2.83742	6.15031	7.42949	7.19531	6.33735	7.4059	5.22959	0	2.09715	7.12167	1.02451	5.62042	6.60946	5.82454	4.5973	5.81925	1.02451	7.03905	6.41628	7.00399	6.10751	5.97146	0	0	6.1272	6.77334
X323s_C22_S70_L004_R1_001	Pik3ca-1	0.143319	8.31401	6.47439	8.78715	4.61868	7.53246	6.72622	7.47723	6.26889	6.48975	7.57713	7.43371	6.59801	6.85054	6.61159	5.90622	4.667	4.667	3.43747	3.43747	4.51442	6.59114	5.40174	6.94672	5.67691	8.13689	3.04795	4.71309	6.16901	1.79476	5.86437	3.71708	6.72019	2.40117	6.8071	6.00994	4.26623	5.54876	2.40117	5.71069	3.58702	5.28169	7.32412	0	2.40117	4.398	4.33428	6.52715
X326s_O19_S355_L001_R1_001	Pik3ca-2	0.143503	2.30629	5.41127	8.10701	5.84184	7.11236	0	8.17204	4.77477	0	7.19253	7.63117	5.78793	5.98805	6.19852	1.38939	0	1.38939	1.38939	6.49787	0	5.35596	6.20462	4.16294	3.22283	6.62552	6.98698	6.00305	5.13399	1.38939	0	0	6.45142	4.48141	5.99557	1.38939	2.30629	6.25794	6.42736	3.22283	6.89371	6.12879	7.25404	4.98082	0	0	5.53749	6.86268
X323s_K20_S260_L004_R1_001	Pik3ca-2	0.143531	8.12712	6.4209	9.21552	5.56198	8.26318	6.50002	7.14367	5.43246	7.64716	7.63805	7.963	7.10288	7.47991	4.56309	5.4863	4.68703	0	0	2.61379	5.25101	0	6.15076	6.60808	8.40014	8.44464	6.56447	6.9635	7.20659	1.99134	5.28363	6.43114	5.89038	5.45974	7.47991	5.56198	3.48513	5.77948	2.99453	1.99134	4.0592	5.53738	7.46915	5.92477	5.63234	0	6.17737	5.69806
X323s_H20_S188_L004_R1_001	Pik3ca-2	0.143555	6.17829	5.89806	8.63546	6.76289	7.92133	5.73761	3.24061	6.63599	8.16661	7.80226	7.17175	6.55552	6.65513	5.85679	3.41639	6.03629	2.75555	1.77663	6.56939	5.78399	6.40509	4.8946	5.38006	7.62242	7.82016	0	5.75331	4.59711	0	2.75555	0	5.6552	1.77663	7.57065	6.69843	7.54761	3.41639	4.77775	7.01269	6.27526	5.03179	7.30235	0	1.77663	3.69583	6.93456	4.49287
X332s_C13_S53_L003_R1_001	Pik3ca-2	0.144151	7.96833	5.71567	7.98809	5.82199	7.41496	5.23812	8.17161	4.44069	7.70643	7.33622	7.51258	6.28309	7.577	2.31937	7.06763	5.27901	6.33783	0	2.31937	5.36837	0.837205	6.80775	4.95913	6.96298	6.90032	7.12194	6.76335	5.58691	0	0.837205	5.39845	3.87446	5.19549	6.73884	5.62069	5.58199	4.7446	4.57082	5.48903	6.46183	6.24824	7.28545	1.28642	6.54427	0	6.52717	7.06315
X891s_echo_G24_S188_L003_R1_001	Pik3ca-2	0.144315	7.4395	6.28577	8.21436	6.68033	7.08155	5.98615	5.73686	5.46777	5.70083	7.61092	6.27893	6.12738	7.24693	3.57654	5.30917	3.62644	6.71197	3.05014	5.5204	2.95955	2.62485	5.00491	5.36203	7.61634	7.35196	1.86977	7.29277	6.08665	0	2.11815	5.15283	6.29256	4.88796	5.78858	4.35434	2.62485	6.62366	5.53494	7.1513	5.98154	6.52678	6.92907	5.74274	1.0399	1.0399	6.34528	7.42325
X326s_C19_S67_L001_R1_001	Pik3ca-1	0.144944	8.10573	5.91862	8.22185	6.32829	2.89693	5.06208	4.92687	6.4616	6.33337	7.76056	6.78609	5.51832	7.40337	3.04316	6.93269	3.56209	3.04316	0	1.90302	4.01111	5.07998	4.94734	5.316	6.77638	7.29518	7.50257	6.95198	4.10947	0	5.18116	0	7.66225	4.10947	6.41133	5.54096	7.0482	5.58475	2.2575	6.22652	6.416	6.46605	7.34061	5.51832	5.93385	1.90302	0	7.20823
X332s_N19_S323_L003_R1_001	Pik3ca-1	0.144987	8.35101	6.67596	8.46105	5.66026	5.90563	6.83829	2.03554	2.87022	7.49455	7.35153	7.42955	7.08936	5.60058	5.83034	6.18123	5.31821	5.15943	0	5.41159	4.87366	5.51054	5.17837	6.20838	6.06456	7.2266	7.30789	5.94125	2.66115	1.46515	6.16737	7.41363	7.4335	4.30703	6.38027	6.01705	4.50933	5.46933	3.19036	5.14012	6.06456	6.02513	7.22418	5.39662	4.47201	3.04305	6.53176	5.62488
X329s_E14_S110_L002_R1_001	Pik3ca-2	0.145146	8.15276	5.98802	8.77112	0	8.37024	5.53399	8.71702	4.30049	8.37584	7.91421	8.02483	6.32551	7.5582	5.4119	6.45556	5.72519	1.76628	0	2.74388	6.08089	6.32551	6.5908	5.81588	7.73408	7.69513	7.52475	6.6738	0	0	5.67656	6.09191	4.63308	5.1112	6.1136	5.62545	6.75044	5.67656	5.34477	5.78655	5.47481	6.04706	7.54802	5.43331	6.80026	3.55373	1.76628	7.18535
X332s_C18_S58_L003_R1_001	Pik3ca-1	0.145631	7.87944	5.42192	7.84497	4.94027	1.10251	4.71532	7.5896	5.99479	6.00228	7.42462	7.52173	6.45472	5.90846	5.04276	6.26923	3.40685	5.89747	1.10251	1.79663	3.69458	6.53817	5.78038	6.33555	6.59338	7.35056	7.85906	6.64962	0	0.696072	3.5892	4.92578	6.60706	5.41746	6.03891	6.09033	1.79663	5.73592	0	6.01954	6.49807	6.29369	6.92848	5.12977	6.43555	4.11662	6.34266	6.76972
X892s_L21_S358_L004_R1_001	Pik3ca-1	0.145668	6.7947	6.01803	8.31582	2.25516	7.83346	0	7.74325	1.14238	2.25516	7.1821	7.14071	5.92556	7.56545	4.17479	5.44456	0	3.77699	1.66173	6.94321	0	0	6.39812	2.25516	6.5341	5.28497	7.72739	7.08508	4.53014	0	1.66173	7.32261	5.59809	6.3874	2.89446	6.36562	3.55955	6.22813	5.24074	5.2631	7.37479	6.77783	7.59379	4.45862	6.34335	0	5.54115	7.43451
X330s_A14_S6_L007_R1_001	Pik3ca-1	0.14614	8.24255	6.49329	8.6526	4.11041	8.19404	6.66011	8.69029	5.63789	7.04502	7.99955	7.37374	6.58017	6.29295	5.2342	5.33547	4.11041	6.48315	2.03648	4.67858	4.67858	6.10358	5.66134	2.03648	6.37569	7.55666	5.72855	6.47291	5.61388	2.03648	5.58928	5.63789	6.85354	5.2342	7.41471	6.13293	3.31978	5.58928	3.99468	0	6.1754	6.60753	7.18062	3.71312	5.85078	3.04408	0	7.21551
X323s_D16_S88_L004_R1_001	Pik3ca-1	0.147185	8.45551	6.41137	8.45974	2.59923	8.03977	6.41545	7.28143	6.46319	5.58913	7.94377	7.25186	6.4396	7.11994	4.74988	5.97769	2.59923	6.44357	2.59923	3.04096	2.91424	6.67587	3.92816	5.40569	7.15556	7.72204	7.29166	6.65042	5.77547	0	5.78317	6.65042	6.53441	5.15246	6.23752	5.48107	6.06238	5.77547	1.25009	5.7599	7.0403	6.67587	7.14186	5.23538	6.85641	3.97601	5.5608	7.05545
X892s_P18_S336_L004_R1_001	Pik3ca-1	0.147203	6.39402	6.57302	8.4968	2.2172	8.19649	0	7.6318	5.61211	1.31566	7.43681	8.24347	6.5919	7.39915	4.56905	5.76002	1.31566	4.90255	2.85435	2.68349	0	6.58061	5.78548	1.86476	7.86537	6.98309	6.48127	7.4464	5.28502	0	0	2.68349	5.33882	6.31336	7.50211	6.90418	3.73548	6.6847	0	6.98562	2.68349	7.06092	7.28623	3.24043	6.09927	4.3126	2.2172	6.60675
X891s_echo_E18_S139_L003_R1_001	Pik3ca-1	0.148184	3.23463	6.16413	8.35885	6.60072	6.75415	1.85966	2.47175	7.06188	2.21182	6.56699	6.45839	6.15266	7.23237	4.37717	6.54775	0	5.84433	1.31124	8.12843	0	7.47785	7.18626	5.30628	4.14864	6.2974	6.4877	6.21418	3.9079	0	0	7.47324	7.49608	4.19055	2.67786	6.28737	2.67786	6.72529	6.48356	6.66494	6.5	7.17595	6.84185	0	1.31124	5.01126	7.20858	6.70225
X326s_J21_S237_L001_R1_001	Pik3ca-2	0.148722	7.86634	5.90001	8.70275	6.66924	5.79852	7.13691	6.63127	4.42128	7.44404	7.69752	6.8526	5.14329	7.8573	3.19813	5.1084	4.95526	5.17699	0	6.15429	5.1084	4.9958	4.7235	4.77435	6.93017	8.23965	6.95847	5.93168	4.86889	0	5.60247	0	6.61566	4.91301	6.26068	4.3481	7.09884	6.59179	6.22646	0	7.01278	5.43805	7.268	5.81617	6.69136	0	6.08989	6.91279
X892s_F22_S363_L004_R1_001	Pik3ca-1	0.148743	3.0753	7.10072	8.45905	5.23062	7.26284	0	6.79035	5.57082	2.06502	6.36196	6.89328	2.06502	6.38545	7.30537	5.15408	0	2.06502	2.06502	4.14265	0	0	6.3379	2.06502	0	7.87522	7.74696	7.95322	2.06502	2.69266	2.06502	6.13627	5.95736	0	3.35137	7.12318	2.69266	4.02685	2.69266	5.86409	2.69266	7.34171	5.51696	0	2.06502	0	0	4.98083
X332s_G17_S153_L003_R1_001	Pik3ca-2	0.149206	8.2752	5.62037	8.10782	6.19342	7.62347	2.20696	8.39396	5.60263	7.28403	7.7419	7.37421	5.75198	7.13847	3.01609	5.36842	5.41986	6.70475	0	2.63482	5.0722	6.43838	6.11794	5.48233	6.77919	7.26384	7.88438	6.57816	3.86933	0.962259	5.62037	4.30125	6.93081	1.44343	6.12857	6.10358	6.23864	6.0363	4.18516	0	6.90032	6.53683	7.39827	0	6.02853	4.34416	0.962259	6.92923
X330s_E14_S102_L007_R1_001	Pik3ca-1	0.149449	7.31	6.84504	8.10494	4.65629	6.41198	3.9726	8.3254	5.34468	5.16331	7.02255	6.32252	6.03544	7.54686	5.0018	6.24133	3.57651	6.64049	3.79404	6.39761	0	6.42614	5.42436	3.9726	4.57015	4.80909	7.64712	7.03026	2.2708	0	0	5.77587	7.85932	5.90225	5.59953	6.53274	5.0018	6.09592	5.42436	4.73561	5.38531	5.82835	5.82835	0	6.68488	4.25557	5.80245	7.56052
X326s_A13_S13_L001_R1_001	Pik3ca-2	0.14999	8.10686	6.38548	7.71572	2.18556	8.17361	2.18556	7.98822	0	3.70076	5.16309	7.16083	4.96369	7.74691	6.51044	6.75881	2.82085	5.94014	2.18556	6.3987	0	5.68064	5.53599	4.2775	0	5.85337	7.61975	6.3987	2.82085	0	2.18556	6.67274	6.3987	4.03015	6.37208	6.05763	0	5.36682	4.03015	4.2775	6.57855	6.03898	7.75031	5.85337	5.50437	3.20627	6.41175	7.23751
X891s_echo_C16_S122_L003_R1_001	Pik3ca-2	0.150042	8.24199	6.43903	8.15952	4.008	6.68216	6.57034	3.20442	3.64154	5.94708	7.39148	6.92849	2.04829	7.3576	4.66057	6.45509	2.40982	5.49785	2.04829	3.54884	0	6.57034	5.84495	2.67478	6.40612	7.17368	5.34898	7.41209	6.12454	1.47643	6.61658	0	5.38058	6.83129	2.04829	3.72636	5.75286	6.67366	2.04829	7.17885	6.52681	7.35328	5.45547	0	2.40982	3.64154	1.47643	6.97376
X326s_N21_S333_L001_R1_001	Pik3ca-1	0.152047	8.09626	5.39051	8.23912	5.51428	5.58902	5.74435	7.15116	3.28407	6.92632	6.70106	6.66896	6.86122	7.43233	3.67697	6.231	4.5097	5.65857	1.43759	2.00432	4.12714	6.14532	4.83795	1.43759	6.35556	6.51503	7.30914	7.16366	5.29858	0	6.27427	6.64837	6.34434	5.65857	6.07402	5.40505	6.19891	5.48807	0	0	5.86064	6.36665	6.84083	5.81382	6.39386	3.39768	0	6.07402
X329s_O15_S351_L002_R1_001	Pik3ca-1	0.152427	7.97614	6.58734	8.52496	6.62896	7.56731	5.42581	6.49852	6.36631	1.81495	7.5431	7.12281	7.04972	7.16741	2.42317	6.45905	0	4.13819	0	3.07098	0	3.46087	6.17189	2.42317	6.96116	6.25425	6.66891	6.81445	5.98353	0	5.55311	6.84775	7.9217	4.97633	6.18257	1.81495	0	3.61052	4.86383	5.90262	2.42317	6.45905	6.79162	5.8448	0	0	0	8.13427
X892s_N16_S319_L004_R1_001	Pik3ca-1	0.153233	8.12517	5.51678	8.11488	6.6728	3.25715	0	2.36141	1.91155	1.91155	7.31418	7.82346	5.33988	6.00253	7.6033	4.73926	0	6.73178	1.91155	6.54878	0	5.46122	6.27884	6.27523	6.96924	8.05021	4.59492	6.32462	1.07199	0	2.16157	1.5774	6.26797	5.36715	6.54326	6.48048	3.18031	6.06691	0	6.5095	6.69444	7.18166	6.91352	0	6.20404	2.36141	0	5.5472
X329s_D23_S95_L002_R1_001	Pik3ca-1	0.153776	7.4496	6.08076	8.2821	5.55519	6.33618	1.39384	8.55835	5.17478	4.78065	7.32393	6.53065	7.06535	6.89963	6.49467	5.46959	3.22852	7.16855	1.39384	5.77521	2.57423	6.16063	6.36787	5.63403	2.95396	6.38846	5.91538	6.17334	4.2584	0	0	5.41717	5.48228	5.06623	5.666	5.43054	5.89055	5.82116	0	5.601	6.24051	6.38335	6.98452	4.61512	4.7013	3.10064	3.10064	6.64729
X329s_M16_S304_L002_R1_001	Pik3ca-1	0.154396	8.38191	6.36661	8.69055	6.51324	8.19662	4.29354	8.37209	5.00215	5.16477	7.18097	7.37558	6.83527	7.81851	3.41925	5.4557	2.02365	6.91658	2.02365	2.38406	3.03002	6.45817	6.15372	4.69444	6.39442	7.09493	6.04315	7.44123	4.72402	0	2.02365	6.83879	6.25326	5.97877	6.90018	6.51324	6.13256	5.5365	6.16757	5.75626	7.15823	7.02152	5.39797	0	5.78693	3.9169	0	6.71541
X326s_L21_S285_L001_R1_001	Pik3ca-2	0.154707	7.73082	5.83034	7.53624	4.50933	3.04305	0	7.70866	0	0	7.25051	7.10041	6.46149	5.97566	2.39649	6.09503	0	0	2.03554	7.30789	0	5.8687	3.93031	4.43325	3.04305	6.69261	6.85597	6.60195	4.79426	0	1.46515	1.46515	5.97566	5.66026	5.26804	0	5.42634	6.1949	4.79426	0	6.55571	6.10993	7.33213	4.87366	2.03554	2.66115	0	7.16678
X323s_C20_S68_L004_R1_001	Pik3ca-1	0.158927	8.13187	6.48078	8.56588	5.67036	8.42858	5.11018	8.6872	5.59166	6.65062	7.40732	7.66096	6.1671	6.66472	5.065	6.74106	4.60337	6.54592	2.11866	2.11866	4.44477	2.11866	6.42305	3.13375	7.39165	7.49038	7.71137	6.27608	6.39289	0	1.53902	6.15163	6.12796	3.88321	2.48324	6.28975	3.52459	5.39635	4.74023	4.14662	6.55117	5.70751	6.64587	5.49125	1.53902	0	6.18986	5.44493
X329s_B13_S37_L002_R1_001	Pik3ca-2	0.158991	6.36073	5.14163	6.61618	5.42091	1.42264	0	6.6473	0.94547	0	6.358	5.74006	4.93816	2.99013	6.24554	2.48642	0	0	0.94547	2.81781	0	5.59316	4.71116	0.94547	1.42264	4.63775	6.23634	6.67151	4.25216	0	0	5.32604	3.99851	5.60482	0	5.3998	4.6068	4.68244	5.18663	5.98162	6.95287	5.55127	6.83483	5.07503	6.09425	3.26516	5.50115	0.94547
X332s_J13_S221_L003_R1_001	Pik3ca-1	0.159261	6.06296	6.16211	7.99885	7.77928	7.29143	0.955291	7.42964	3.67342	0.955291	6.80758	6.43739	4.74109	7.49039	6.46516	6.17218	0	5.63229	0	7.76173	0	6.64056	5.52987	1.75756	6.96132	7.58004	0.955291	6.21145	5.76609	0	1.43481	0	7.18457	4.60681	0.955291	5.17579	0.955291	6.04037	5.49106	1.43481	6.76974	4.93124	7.53066	5.37214	3.44646	3.78837	0.955291	6.93053
X892s_D18_S330_L004_R1_001	Pik3ca-2	0.160888	6.38929	6.88887	7.36907	6.17528	7.14663	4.39387	6.75245	5.61903	1.49878	6.64992	7.26767	2.07348	2.43612	4.78073	0	1.49878	5.5266	1.49878	6.74019	0	6.88887	7.04591	1.49878	5.77086	6.79225	3.97299	7.83527	2.07348	0	4.91686	6.27826	2.91132	2.07348	5.46967	3.36071	2.07348	6.67216	1.49878	6.37162	6.08451	7.51936	7.07867	1.49878	3.08454	4.55238	1.49878	5.68018
X332s_L22_S279_L003_R1_001	Pik3ca-1	0.161201	8.18002	5.9242	8.19421	1.83705	4.88997	1.83705	7.3167	5.05994	2.71301	5.11426	7.39209	6.41301	6.83131	6.58248	6.46639	0	6.57514	2.28204	7.62504	1.01499	7.08344	5.87106	5.58597	7.09809	6.26728	7.45917	6.56528	7.0163	1.01499	2.4472	7.64038	7.84395	3.80629	5.20517	7.39534	6.59938	5.82538	5.69819	5.9052	1.01499	6.06033	7.10678	0	6.06033	4.83559	1.01499	7.30376
X330s_L17_S273_L007_R1_001	Pik3ca-1	0.161688	7.68102	6.64745	8.17992	6.28278	6.86135	3.56867	8.03463	5.70289	3.1772	6.28278	6.73993	5.39047	7.53267	6.52889	6.25005	0	6.04115	0	4.6483	1.90878	5.53645	5.90991	5.53645	5.77676	6.16924	6.93107	6.53725	3.84928	2.52491	3.1772	0	4.75271	4.89134	6.19301	4.97412	4.24762	5.98494	0	3.1772	6.01344	5.8942	6.60947	4.39972	5.9406	3.39197	1.90878	7.86016
X330s_P15_S367_L007_R1_001	Pik3ca-1	0.162091	8.26084	6.72492	8.66622	6.34165	7.24025	5.05613	8.2702	1.82445	4.36933	6.98219	7.66028	5.82588	6.19388	6.11666	6.45414	2.80929	5.05613	3.29573	4.22818	2.43351	4.43308	5.87087	6.03297	4.30124	7.18663	7.76044	6.47839	4.70218	0	4.06377	1.82445	5.89978	5.41421	4.79236	4.22818	4.14935	5.64108	3.47185	6.34165	6.16151	6.59156	7.34963	5.23739	6.39515	0	6.72492	7.26601
X329s_A19_S19_L002_R1_001	Pik3ca-1	0.162318	7.81842	6.48299	8.01498	7.1323	7.44532	1.32308	7.27559	4.95232	5.92136	5.83661	7.73526	6.09084	3.35164	6.34787	6.17454	3.67806	4.99052	1.87333	1.32308	4.60695	4.16455	6.62785	5.82853	4.55038	6.28826	6.66716	6.8551	3.86774	1.32308	1.32308	3.52811	6.83752	4.16455	6.60201	4.60695	5.66128	4.75968	5.33572	0	5.94328	7.15407	7.5242	5.56055	5.58152	1.87333	5.42454	7.22473
X323s_N13_S325_L004_R1_001	Pik3ca-1	0.16273	8.31545	6.42999	8.73818	3.90708	7.91783	4.08604	3.68895	1.77076	7.41079	5.3954	8.14833	5.50031	6.78382	5.20064	1.77076	5.27818	0	3.02049	3.23383	5.05631	4.9922	5.02477	6.86335	5.52003	7.43122	6.96042	6.64808	2.74894	0	6.30452	1.77076	6.60942	1.77076	2.74894	1.77076	3.80395	5.80671	2.37497	0	7.54056	6.69138	7.64379	5.98117	6.1082	0	0	8.47093
X323s_M21_S309_L004_R1_001	Pik3ca-1	0.163122	9.08266	6.91448	9.14581	6.57456	8.18648	5.23626	3.01266	6.09999	3.28797	7.67823	7.52713	6.09999	3.01266	6.27224	3.50362	0	7.12713	2.00783	2.63147	0	6.88853	5.53116	6.49987	7.25797	7.80946	6.98256	5.9094	5.39455	0	4.07795	0	6.3979	4.36138	7.11147	5.69564	6.36517	4.76259	2.00783	4.36138	5.96056	6.50951	7.02931	3.01266	3.50362	4.27553	0	7.88017
X891s_echo_M14_S111_L003_R1_001	Pik3ca-2	0.163149	6.38881	5.96734	8.40002	7.94688	6.65189	6.62585	2.51537	4.69159	1.89996	7.42551	4.35357	5.43121	7.84758	6.01009	6.96999	0	5.96003	1.89996	8.14923	1.3462	6.27243	6.5393	0	7.17243	8.429	7.04955	7.37514	4.42414	0	6.73971	1.3462	6.35973	5.93778	7.05692	5.88386	6.98062	7.11403	0	7.12324	6.60298	5.19349	6.33483	6.07753	6.02395	4.00758	7.46373	7.08111
X332s_E19_S107_L003_R1_001	Pik3ca-1	0.163837	7.16849	5.38776	8.06727	5.96872	2.34158	0.942457	7.7523	4.1285	1.74026	7.33486	6.86321	5.82693	6.49048	6.67847	6.14122	0.942457	6.40101	1.74026	6.72467	0	6.03084	6.5186	4.20146	7.27702	4.56999	7.46319	6.34211	5.07992	0.942457	1.74026	0	5.51533	3.13235	6.2467	6.38528	5.40198	5.14589	3.73106	6.12422	6.88748	5.30571	7.14529	4.44944	6.04207	3.37393	0	6.79546
X892s_E13_S99_L004_R1_001	Pik3ca-1	0.163936	8.37497	5.73262	8.65516	3.01943	7.79969	0	3.47095	6.22944	3.34185	7.43816	8.0732	6.75017	3.01943	4.31779	1.5884	0	7.56702	2.54064	3.47095	1.5884	7.8646	6.96299	2.17382	7.81553	7.7506	7.43586	7.40791	5.97759	1.5884	1.5884	5.73262	6.84579	2.80842	6.28178	5.84018	7.25504	4.50652	5.75754	2.80842	3.47095	6.7904	7.56096	6.5147	6.97763	6.05363	2.54064	3.58527
X323s_O20_S356_L004_R1_001	Pik3ca-2	0.164149	8.22832	5.7631	9.13491	5.25437	6.83943	5.8022	5.78284	3.94688	7.96417	7.62297	5.63569	6.97283	8.07872	5.14959	6.46461	5.31858	6.30411	3.94688	4.63032	5.63569	0	5.03253	2.99773	6.96687	7.80934	7.01362	6.70896	5.78284	0	5.72241	5.25437	7.09578	4.89993	6.48419	5.40777	6.06975	5.3492	2.99773	4.42493	6.52223	5.89374	7.23772	4.94611	6.63673	0	5.83983	7.28669
X323s_O15_S351_L004_R1_001	Pik3ca-1	0.167073	9.01053	6.16327	9.08998	6.46405	8.36228	7.09356	4.49475	6.54958	7.58571	7.19623	7.31393	5.91569	6.79309	4.55129	7.20401	6.02218	0	3.29742	1.82593	5.31878	0	6.50384	5.94339	7.39393	8.28782	7.83279	6.17418	2.43512	2.43512	7.00307	6.93954	7.92731	1.82593	6.5421	2.81095	2.81095	6.34341	6.10688	2.43512	3.86864	5.34397	5.91569	6.1411	7.07169	0	6.66222	5.79648
X332s_L23_S280_L003_R1_001	Pik3ca-1	0.168267	8.06834	5.73455	8.24893	5.89415	8.17333	4.3301	8.12444	4.17814	2.00477	7.04836	7.54081	6.99878	7.46771	3.43336	5.24412	0	5.78844	1.14469	2.6282	1.66448	0	7.00073	5.85811	6.21024	7.92658	5.08519	6.51237	5.74144	1.66448	2.00477	4.38495	5.98437	5.83958	6.86286	6.33162	2.89767	5.76857	4.8127	5.52765	6.08678	6.20593	7.69732	2.00477	6.68967	0	1.14469	6.80524
X332s_P19_S371_L003_R1_001	Pik3ca-2	0.168565	8.41843	6.57985	8.83256	6.73709	6.92639	3.31502	7.88105	6.38204	4.84406	7.74865	8.06685	6.5279	7.21789	3.78645	6.83443	0	6.14946	2.03218	3.78645	0	1.46218	6.38763	6.02128	7.25371	8.4774	7.31291	6.78319	5.29792	1.46218	2.03218	1.46218	7.07714	5.37758	6.68875	0	2.39298	6.4097	2.39298	5.70172	6.6679	7.00461	7.47389	5.29792	4.42943	0	1.46218	6.85211
X323s_M20_S308_L004_R1_001	Pik3ca-1	0.169294	7.52019	7.18806	9.19588	6.47628	8.27002	5.63752	4.34769	6.99817	5.68182	7.58685	7.3227	5.54257	7.77977	6.10051	6.41575	3.94868	5.11389	2.61861	5.54257	0	3.6674	5.49148	5.03435	6.18257	8.14163	5.97943	7.10808	2.61861	0	3.94868	5.03435	5.91292	5.49148	6.65508	5.03435	4.34769	6.07158	0	3.27463	6.28245	6.43634	7.28853	6.51469	6.18257	0	7.31426	6.74878
X330s_I19_S203_L007_R1_001	Pik3ca-1	0.169664	6.58585	6.28265	9.21165	8.07821	5.4162	0	6.45928	5.623	6.43192	7.82393	7.24196	6.69818	8.00042	8.06205	6.34506	3.56854	0	3.56854	4.80096	3.56854	5.33653	6.10712	4.24749	7.17829	7.36921	6.14478	6.28265	0	2.9032	0	0	4.24749	0	5.4162	5.98481	4.24749	6.10712	2.9032	0	6.81818	5.33653	7.68354	0	6.53712	0	3.56854	6.7192
X326s_C16_S64_L001_R1_001	Pik3ca-1	0.170902	7.93017	5.9458	8.3319	6.68203	7.65444	4.75788	8.03574	1.72632	0	7.39463	7.18713	5.84408	7.22987	6.18164	6.92499	0	5.91511	1.19694	1.72632	0	6.68203	5.88986	3.27373	6.5086	7.44986	6.52905	5.56844	4.31641	0	3.85438	4.58516	5.07759	3.1822	5.10599	5.9458	6.32796	5.31948	4.45978	0	6.29866	6.35642	7.28839	4.28509	5.84408	4.03316	4.4327	7.0666
X326s_J18_S234_L001_R1_001	Pik3ca-1	0.171054	8.23766	6.17899	8.14355	5.93892	5.85481	5.73639	8.08011	2.87354	6.4974	7.46514	7.21672	6.43241	7.25481	2.70246	6.10726	4.29545	4.17462	1.33059	5.53843	4.43673	1.33059	6.50576	5.33253	7.58516	7.78098	7.63211	6.90795	5.37209	0	5.21871	7.03332	7.30094	5.12394	5.98198	6.14377	4.50053	6.4676	5.78031	6.42341	6.36768	6.67034	7.00342	5.18811	5.4225	0	5.58128	6.67737
X891s_echo_N20_S351_L003_R1_001	Pik3ca-1	0.171477	5.91764	5.81077	7.53543	7.58101	2.94837	1.3894	5.43785	2.44613	1.3894	6.60944	6.3276	2.14372	5.88885	6.76687	5.87202	0	4.44675	1.94946	6.94291	0	5.82422	6.09545	5.6007	6.47028	5.96514	1.70814	6.17688	3.86479	0	1.70814	1.3894	6.69498	5.73585	5.09787	1.3894	3.02437	6.59924	0.91878	6.3222	6.82088	7.0438	6.63152	5.95738	1.94946	3.57356	4.69546	6.2016
X892s_H21_S356_L004_R1_001	Pik3ca-1	0.172612	8.82079	7.0046	6.56327	2.50402	3.15543	2.50402	7.40976	0	3.15543	2.50402	8.1684	2.50402	7.92442	5.06412	3.15543	0	6.29178	0	2.50402	0	3.54658	3.54658	3.15543	7.20696	8.60306	2.50402	8.25963	0	0	6.90836	7.34662	7.44975	0	3.15543	2.50402	3.82703	7.42327	2.50402	8.12613	4.04581	7.54915	7.97203	0	2.50402	0	2.50402	3.82703
X332s_I22_S207_L003_R1_001	Pik3ca-1	0.172658	8.43779	5.91218	7.91631	7.03511	7.09757	6.62362	7.12151	5.4608	1.23561	6.31894	7.8299	5.98231	6.76264	3.32666	7.10762	0	6.47346	0	2.89499	0	3.74922	5.8786	3.80507	2.37601	6.55657	7.74698	7.05004	4.20309	0	3.74922	7.35273	7.03296	5.47111	7.30796	2.37601	1.23561	5.87174	5.02591	6.2172	5.3628	6.17747	6.75698	5.38542	0	0	0	6.65866
X892s_N22_S367_L004_R1_001	Pik3ca-1	0.173852	3.22064	5.89071	8.25533	5.81169	6.65581	1.4895	1.4895	2.06303	1.4895	3.07313	8.31594	1.4895	2.42522	4.85274	2.06303	0	2.69054	1.4895	3.07313	1.4895	0	6.71999	6.30472	6.72824	5.06894	1.4895	7.03093	1.4895	1.4895	1.4895	2.42522	3.07313	2.42522	2.06303	2.90002	3.34917	7.37018	0	3.07313	4.61127	7.07837	6.88046	6.08829	1.4895	0	0	6.20582
X892s_A20_S153_L004_R1_001	Pik3ca-1	0.175001	8.3948	6.07197	7.96066	6.39854	2.33232	0	1.73182	2.70489	0	7.29032	7.5873	5.34849	5.95849	7.85642	6.50837	0	6.35099	1.73182	2.33232	0	5.43326	1.73182	2.70489	7.15824	8.18632	6.89936	7.68599	2.33232	0	0	6.94071	6.60102	5.71475	1.73182	1.73182	1.73182	7.11003	0	7.6129	6.83645	7.09472	6.75317	0	6.2119	3.51323	0	4.54349
X332s_D24_S89_L003_R1_001	Pik3ca-1	0.175013	8.31195	6.37879	8.11661	5.65317	6.36373	5.53872	7.6799	5.72758	6.13435	7.06169	7.57142	6.66324	6.46815	6.94355	5.47617	5.01601	6.50178	0	2.79859	3.38912	0	6.27653	6.49846	6.6376	7.83602	7.0598	7.01332	5.79012	1.68753	1.68753	0	6.80954	6.31711	6.55959	5.21414	0	6.51817	5.0589	6.5689	6.0804	6.2556	7.51302	5.96856	6.25136	0	5.01601	5.6376
X891s_echo_B18_S329_L003_R1_001	Pik3ca-1	0.175284	7.84562	6.73364	8.17023	4.37411	3.77161	5.39263	6.8299	5.85906	5.6059	7.15796	6.10559	5.81135	7.1296	6.8915	2.019	3.84407	5.82107	0	5.01865	3.30038	6.48322	5.53115	6.83694	7.81314	4.28824	5.7916	7.34312	2.85226	2.019	6.24157	5.74047	3.02492	0	7.05354	2.64344	6.13431	6.75669	6.11285	5.61783	4.3321	6.72975	7.6055	1.45053	5.84025	4.41443	0	7.4718
X332s_E23_S112_L003_R1_001	Pik3ca-1	0.176186	8.12821	6.23363	8.74742	2.92802	8.04525	7.04057	7.23366	3.90498	4.33316	7.5417	7.82925	6.94728	7.02888	3.70877	0	3.31549	6.60008	0	3.31549	2.65801	0	7.3679	3.31549	6.89939	8.1164	7.35949	6.00007	1.69058	0	6.59405	1.69058	7.29855	0	3.31549	4.99007	2.28699	7.29855	1.69058	1.69058	7.10069	6.47189	7.3134	0	3.59405	0	0	4.27336
X332s_F15_S127_L003_R1_001	Pik3ca-1	0.176406	8.21215	5.80095	8.64173	6.00973	1.70752	3.61421	1.70752	5.58875	7.79573	7.88287	7.22193	6.77646	4.77404	6.22794	0	5.2738	5.65411	0	2.30563	5.60549	6.55874	4.91602	6.45069	7.42964	8.36205	5.80095	0	5.25039	0	0	0	7.72451	5.01066	6.79685	5.17669	5.92897	6.73976	5.09712	0	1.70752	5.48193	7.37456	4.35362	6.21899	3.33547	6.17299	5.29667
X329s_K14_S254_L002_R1_001	Pik3ca-1	0.178345	8.55974	6.32063	8.54933	7.07314	4.99708	1.9458	7.47577	6.74863	6.43281	7.48086	8.02832	6.77979	6.94299	6.85211	5.85494	3.61079	6.34199	0	4.95569	4.11074	5.59085	1.38619	5.8376	7.48928	7.44119	7.13953	7.03953	0	0	2.30246	6.84893	5.9374	1.9458	6.80337	5.81101	1.9458	6.96021	2.77246	6.55948	6.26517	7.1928	7.26249	6.26517	6.89858	3.33208	7.17917	7.04738
X891s_echo_H21_S356_L003_R1_001	Pik3ca-1	0.178468	8.44267	6.40582	8.75108	7.75309	7.23076	4.14923	7.06538	0	7.4816	7.30422	4.08575	6.17501	7.79088	4.4174	2.54139	5.4256	6.45607	2.54139	3.58607	5.00506	7.11095	1.58905	5.15075	8.26675	8.13526	5.81807	7.49686	4.14923	1.58905	5.88532	2.17455	6.42496	5.90676	6.62992	6.97481	3.58607	7.09814	2.17455	6.97845	6.87117	7.07202	6.685	1.58905	1.58905	4.95136	1.58905	7.64536
X892s_M23_S183_L004_R1_001	Pik3ca-1	0.178814	8.10411	6.25483	8.44002	5.6046	7.86943	4.70178	7.6323	5.90732	7.61631	6.97189	7.58465	6.9512	7.55195	4.40386	6.34691	5.1432	6.45209	2.27536	3.12801	5.26316	5.97613	5.32879	0	7.49536	7.25677	6.33923	7.2127	5.65169	0	4.96205	5.61261	6.61093	6.25063	6.75306	6.39907	6.47254	6.29993	1.68003	7.04491	3.02751	6.06108	7.32664	1.15778	6.65685	3.30301	6.8196	6.66523
X329s_H23_S191_L002_R1_001	Pik3ca-1	0.179177	7.46774	6.13599	7.78946	6.53372	5.40957	3.28844	7.42828	5.23675	1.44105	4.98451	7.77263	5.74888	7.56509	5.9527	4.89208	0	6.07484	0	4.79024	0.960335	6.2067	5.70153	5.03821	6.00972	6.20017	7.34124	6.70362	5.38769	0.960335	0	0	6.88902	5.46567	6.46081	6.59288	6.03705	5.98568	0.960335	5.85597	6.96341	6.1669	7.50923	5.96933	5.94429	3.40207	1.76434	7.58822
X323s_O19_S355_L004_R1_001	Pik3ca-1	0.179394	6.52699	6.24309	8.55439	7.28637	3.72654	5.05232	6.80935	5.52532	3.54902	8.14707	7.61468	6.72379	6.90185	6.1023	5.82539	0	6.90185	3.54902	2.67495	0	0	5.55188	5.55188	6.36647	7.91466	6.14666	6.94181	2.04845	0	4.91351	7.45616	6.4338	4.55998	4.80897	5.49803	5.99045	5.00816	4.40757	2.04845	6.98024	5.55188	6.77908	4.80897	2.04845	2.04845	0	7.65389
X323s_H14_S182_L004_R1_001	Pik3ca-1	0.179703	7.78108	6.29208	7.71949	6.43898	5.62479	0	7.55563	1.45588	4.29513	6.71304	7.70256	6.59216	7.30139	6.3338	6.68055	2.52644	6.15533	0.972344	3.42082	1.78043	5.45731	5.82319	4.24926	5.80849	6.57854	6.71304	6.76177	4.93525	0	1.45588	5.88906	6.6597	4.33899	5.77843	6.49269	6.10891	6.11982	5.67679	5.47124	7.18508	6.31316	7.12474	3.10789	6.8868	3.10789	4.24926	6.94706
X329s_M23_S311_L002_R1_001	Pik3ca-1	0.18065	8.39927	6.25834	8.51425	7.26123	7.33945	4.64692	5.9951	5.23312	5.29817	7.37006	7.60255	6.219	6.95774	2.60956	6.78562	2.40464	6.62213	2.14661	6.36351	2.14661	5.88232	4.5453	5.41679	7.73097	7.88538	7.01138	7.47963	1.25806	0	5.70616	2.92479	6.14621	4.99097	6.97908	6.4184	5.93031	6.45471	5.46057	4.5974	6.83828	6.38072	5.41679	6.38498	6.23394	3.65788	0	6.88316
X326s_P19_S379_L001_R1_001	Pik3ca-1	0.18475	7.27216	5.26339	7.95515	2.54282	7.39312	4.41894	7.38006	4.2668	6.02438	6.45884	6.62735	5.4509	7.9535	2.85657	6.99872	4.19881	6.71632	0	2.0831	2.85657	5.53755	5.017	4.19881	5.8173	6.1419	6.85642	6.99443	5.21364	1.2069	4.88442	2.85657	6.34217	4.88442	6.50195	6.21007	1.2069	5.10605	5.48062	5.13405	6.84151	6.03003	6.95051	5.21364	6.71632	0	5.75249	7.56738
X330s_G23_S160_L007_R1_001	Pik3ca-1	0.185381	7.80469	5.23321	8.23381	8.24855	6.89658	3.36588	4.19325	2.33405	3.64489	5.41464	8.64576	4.32489	6.71068	7.86372	3.64489	0	2.33405	7.28906	4.8053	0	2.33405	5.37228	6.32826	4.4412	7.95279	2.97753	2.97753	4.54538	0	2.97753	0	7.08499	2.33405	6.14629	3.8628	4.04161	6.67604	2.97753	2.33405	6.75508	6.36099	7.70064	4.04161	5.60312	0	2.33405	7.43122
X329s_C13_S61_L002_R1_001	Pik3ca-1	0.185582	8.54098	6.72118	8.78498	7.23396	7.87816	1.80066	6.49682	4.99421	2.4076	7.57387	7.58932	6.71507	6.96339	7.16215	0	0	5.89952	1.80066	3.44432	0	7.18921	6.61866	6.86817	7.53954	8.36675	7.4956	6.52685	0	1.80066	0	1.80066	6.58434	0	2.4076	0	4.52141	5.88557	4.88579	5.78208	5.88557	5.28873	7.15822	0	1.80066	4.72011	6.42575	7.88579
X892s_E15_S115_L004_R1_001	Pik3ca-1	0.186862	8.18426	6.51503	8.46415	6.51503	7.04023	5.62265	7.36417	5.57557	1.65639	6.33676	7.42665	0	5.80437	4.34803	2.61893	0	6.7785	3.55314	2.24926	0	6.35166	7.05863	6.74414	6.26683	7.63339	5.43799	7.49964	2.24926	0	1.65639	7.66967	6.2341	4.02757	6.16525	5.80437	3.66773	7.07311	0	5.32075	6.55805	7.23533	6.83022	1.65639	6.71885	3.66773	1.65639	6.95902
X891s_echo_I18_S141_L003_R1_001	Pik3ca-1	0.186922	8.0323	7.24368	7.81682	5.75718	3.77572	0	6.59881	5.03996	2.254	6.82631	7.26179	5.14468	7.219	6.28809	5.44327	2.254	5.90702	0	4.10562	0	4.92299	4.10562	4.63773	6.20556	6.42139	6.20556	7.62838	2.89323	0	3.77572	2.254	5.51443	4.92299	6.87152	5.58086	3.55829	6.56335	2.254	5.72987	6.05746	7.46668	6.85368	2.254	6.1156	2.89323	2.89323	7.65296
X323s_N14_S326_L004_R1_001	Pik3ca-1	0.188726	7.21592	5.06122	8.08089	7.30454	3.95364	1.4835	7.10757	2.05626	1.4835	6.80706	7.68971	5.03938	7.82785	6.19112	2.05626	1.4835	3.06572	3.21319	2.41814	0	5.23888	4.8715	6.17706	4.63715	8.0628	6.27154	6.51091	4.66963	0	1.4835	0	6.21184	4.18598	5.4789	2.41814	3.73528	5.20203	1.4835	0	7.08213	5.03938	7.42733	1.4835	2.6833	2.89268	0	7.3272
X330s_L23_S280_L007_R1_001	Pik3ca-1	0.189858	8.01872	5.43005	8.07901	5.06116	2.83305	0	8.29093	0	3.49634	6.95084	7.94098	6.49721	2.83305	7.19442	2.00133	0	6.96302	0	6.56256	1.43496	6.30062	5.59751	3.49634	3.89165	7.96683	6.70938	5.85719	0	1.43496	2.00133	6.53042	6.59807	0	7.12993	5.7096	3.28075	4.50629	4.63844	1.43496	7.03879	4.99839	7.21815	0	2.62451	4.17422	0	7.20398
X326s_J24_S240_L001_R1_001	Pik3ca-1	0.190532	7.94434	6.26798	7.94113	6.38111	6.61808	5.84477	0.917904	4.47999	6.69353	7.05541	7.00893	6.53865	6.13064	1.70695	6.96161	4.72116	6.63006	0	1.70695	3.15957	5.86204	6.71746	1.38831	7.26847	6.85016	7.08103	7.22999	1.94821	0	4.88167	6.27933	7.18769	5.92023	6.42593	4.16153	0	5.92827	0	6.08376	6.76888	6.92828	5.91212	5.81382	6.74439	4.03688	0	6.39627
X323s_J14_S230_L004_R1_001	Pik3ca-1	0.190544	8.45235	6.52474	8.53765	7.3479	6.74973	0	7.06043	0	2.11871	6.66943	7.82295	6.5972	7.7405	6.72807	5.46066	2.11871	3.28172	2.11871	2.74989	0	6.03611	5.82228	4.99321	7.56334	5.73159	6.91165	5.4761	6.02732	1.53906	2.48329	5.06506	6.92253	0	5.91534	5.23469	6.76673	5.1744	7.24366	1.53906	5.71965	5.46066	6.82008	5.71965	5.96354	3.95591	0	7.62595
X326s_J17_S233_L001_R1_001	Pik3ca-1	0.190625	8.08265	6.18903	8.23701	5.98231	7.28822	6.76678	7.58973	7.19239	7.46098	7.66984	6.68492	6.55207	7.36851	3.16776	1.34659	4.55242	5.46838	1.9004	2.51585	5.16193	5.51525	5.4192	5.93077	5.88438	7.28627	7.77675	6.72668	3.28086	0	5.68345	1.34659	6.35532	5.90785	6.83022	4.69211	1.34659	5.97511	0	5.26998	6.48925	6.74693	6.6706	5.20967	5.74898	3.04023	0	6.31498
X330s_M18_S298_L007_R1_001	Pik3ca-1	0.192073	8.21964	5.89015	8.34196	6.1096	3.74995	5.95092	7.89037	6.02203	6.78684	7.44804	7.47943	6.31025	7.33895	6.36693	6.72988	3.87496	7.15061	0	3.16323	4.4752	3.08005	4.78662	4.20548	7.18695	7.38214	7.75356	6.58192	2.88954	1.89637	5.31288	2.98933	7.42468	4.4752	5.5443	6.15067	5.77987	5.6359	6.04017	5.39326	7.0212	5.50671	6.98343	3.70455	6.65012	0	5.42701	7.74215
X332s_O21_S350_L003_R1_001	Pik3ca-1	0.19289	7.72235	6.53946	8.62228	7.41563	6.91718	5.63457	4.30343	6.42804	4.8319	7.80265	6.48202	6.59963	5.57129	6.35618	4.24365	4.35984	6.22926	0	3.11159	0	2.25996	5.7365	6.39991	3.28647	7.36803	6.8957	7.09579	4.89808	1.66608	6.17718	7.12384	7.3544	0	6.03372	2.89952	5.22321	5.70842	1.66608	6.14089	6.14089	6.34117	6.29473	5.22321	4.8319	0	0	7.36803
X891s_echo_K23_S182_L003_R1_001	Pik3ca-1	0.193902	7.08631	7.13241	8.36688	6.49576	6.54853	6.29972	1.81264	5.76471	6.09105	7.26992	7.21867	0	2.42065	5.25061	6.27106	5.64531	6.77724	1.81264	4.21428	1.81264	7.76609	7.24462	2.42065	7.49293	6.76549	6.38971	7.91707	5.84204	0	5.87137	0	6.49576	2.42065	6.10259	2.42065	6.16913	6.9584	1.81264	7.35211	2.79604	7.37807	7.35866	6.44006	6.77138	5.35276	6.32757	3.28215
X891s_echo_E13_S99_L003_R1_001	Pik3ca-1	0.195343	8.3216	6.35271	8.40636	5.33617	6.40163	5.92741	7.56635	6.62271	4.82014	5.57088	8.0184	6.43156	6.85735	6.22656	5.70144	0	6.85183	1.28555	2.64498	4.75473	6.79489	3.30198	6.13455	7.26154	8.0931	5.40903	7.43945	0	0	5.60032	2.43944	1.8299	5.60995	6.37969	6.07618	2.43944	7.01957	1.8299	6.94175	7.01723	7.25046	7.11756	0	2.64498	4.02445	0	7.33586
X330s_H20_S181_L007_R1_001	Pik3ca-1	0.195378	8.21456	5.93117	8.04996	7.31547	2.99833	4.27339	6.58613	3.1256	5.74067	7.22059	7.7759	6.51617	6.65504	4.99702	3.1256	2.6816	6.11546	1.31418	4.23472	2.2154	5.89437	3.1256	3.73351	6.72604	7.32448	7.26345	5.88684	3.66622	0	6.26585	1.31418	7.65846	0	7.09114	6.16242	6.13333	4.94026	5.38787	3.66622	6.69286	5.96667	7.8184	5.31028	6.83714	3.59408	5.28301	8.21603
X330s_C15_S55_L007_R1_001	Pik3ca-1	0.196776	8.06987	5.29928	8.1854	6.55093	3.14946	0	5.83189	4.14025	6.73014	7.21976	7.76075	5.91866	6.3684	7.30985	5.20018	4.40315	6.24973	1.8167	2.89987	4.21907	6.79563	4.92996	6.31704	6.19171	7.94653	7.88707	6.00275	3.28682	0	1.48938	0.999596	5.92785	0	4.87905	4.64469	2.69039	5.80639	0	4.48386	6.14126	4.62804	7.14812	4.16722	5.27321	4.11254	0	7.5082
X326s_K17_S257_L001_R1_001	Pik3ca-1	0.199709	8.5254	6.08514	8.50025	1.69969	7.55286	6.47617	8.31924	5.54486	6.71404	7.248	7.97675	5.24087	6.78223	3.47525	5.88271	4.64306	5.81836	0	0	4.93907	7.18223	5.00115	0	6.68093	7.75407	6.98362	6.5363	5.79141	0	5.03081	6.18209	6.80231	4.80198	6.04356	6.11522	2.66839	6.33595	4.76455	6.45529	6.98362	6.65248	7.12272	0	6.66395	4.50474	0	7.05172
X891s_echo_I22_S173_L003_R1_001	Pik3ca-1	0.200929	6.81962	6.21857	6.78385	7.14822	1.72208	1.72208	7.95287	1.19334	1.72208	5.79796	7.32042	6.00503	6.71103	6.33103	6.25011	0	5.6875	0	4.82909	0	5.29147	6.04394	4.45469	6.77602	2.32164	6.20937	6.91072	2.69385	0	1.72208	0	4.45469	1.19334	4.10677	5.36935	2.69385	6.78385	1.19334	6.71103	7.102	6.62946	6.81711	6.02189	5.4515	3.69057	0	7.35334
X323s_G22_S166_L004_R1_001	Pik3ca-1	0.202306	8.53203	6.54532	8.59791	5.81472	7.20443	6.28502	5.76834	5.27137	6.70625	7.52525	7.11286	6.59326	7.41493	6.10731	7.28312	3.44622	0	2.78444	2.15122	4.60257	6.56155	5.4817	5.4817	7.442	7.50036	5.93217	6.11573	4.56375	2.15122	6.30603	6.65869	6.11573	1.56813	5.00468	6.18065	3.99208	5.00468	5.49738	5.12455	7.11903	6.39231	7.60588	5.76834	3.99208	4.1233	1.56813	6.77362
X891s_echo_D14_S298_L003_R1_001	Pik3ca-1	0.202897	7.72794	6.00328	8.05968	7.08705	2.82707	0.951498	7.25428	3.91755	3.88542	6.91809	7.1325	6.14579	7.3887	4.46404	6.41054	0	1.75246	0.951498	3.27463	0	5.23101	5.34346	1.75246	7.2798	6.18585	5.02395	7.37186	6.05308	0.951498	2.35494	1.99583	6.84804	5.77977	6.20849	2.35494	1.99583	6.70692	0.951498	6.3232	6.46644	6.47137	7.0777	5.81357	0	3.3882	0.951498	6.91336
X323s_B20_S44_L004_R1_001	Pik3ca-1	0.204737	7.56598	5.79921	7.92378	5.10909	7.72693	1.86934	6.12287	5.80749	2.22202	6.67637	6.20367	6.4085	7.00853	7.22202	5.80749	0	4.15991	1.31962	2.48223	1.31962	6.80888	6.49084	2.68853	3.52353	6.77502	7.41946	6.25763	5.20385	1.31962	0	5.60748	6.92317	6.20367	6.5746	5.5452	4.35383	4.51618	1.31962	3.67346	5.80749	6.46982	7.7449	0	5.64695	4.20182	5.59737	6.24174
X892s_A15_S113_L004_R1_001	Pik3ca-1	0.205553	4.02573	5.88232	5.02591	4.02573	4.02573	2.69161	5.84321	6.47312	5.45891	6.81218	8.39931	0	3.35028	5.33431	0	3.35028	3.35028	2.69161	5.39855	0	2.69161	7.7809	7.19689	4.57767	4.57767	5.99123	4.70992	2.69161	0	0	0	7.84757	0	3.35028	3.35028	4.02573	5.11237	7.51981	2.69161	3.35028	8.42074	7.27608	0	2.69161	0	0	3.35028
X329s_I13_S205_L002_R1_001	Pik3ca-1	0.205591	8.11885	5.91357	8.65086	6.27153	6.96005	0	5.63722	5.82585	2.53792	7.33145	7.59386	6.80483	7.17486	7.59971	6.57332	2.17121	0	0	1.58606	0	0	4.01426	5.70413	2.53792	7.49958	7.1072	6.5624	6.01339	0	0	7.23544	6.67637	3.86312	1.58606	5.82585	2.80565	5.25404	1.58606	0	7.46902	6.32163	7.53546	5.53532	6.47652	0	5.65096	6.66653
X329s_C19_S67_L002_R1_001	Pik3ca-1	0.20616	8.70447	6.54758	8.46564	5.3041	7.53395	2.83396	7.09503	5.93304	8.24592	7.86905	7.25427	4.34459	8.24065	3.71435	5.17694	6.19316	6.73539	0	1.61008	5.79685	1.61008	0	5.26348	6.90955	7.91102	7.82684	6.66648	0	1.61008	5.22115	7.12447	7.23425	4.61591	6.84774	3.21964	1.61008	6.59794	0	1.61008	6.39271	6.07153	7.6259	3.71435	1.61008	0	0	5.5955
X332s_C16_S56_L003_R1_001	Pik3ca-1	0.207332	8.33539	5.34748	8.07511	2.69023	7.33613	4.10295	6.85189	2.31814	1.39927	6.98469	7.8419	6.69117	7.48205	6.338	6.74647	3.54312	6.80396	0	2.78878	0	1.39927	7.32513	6.94137	6.23882	6.63665	7.39408	6.94579	0	1.39927	0	7.04234	6.23583	5.37613	6.15171	4.83741	1.7189	6.27968	0	5.13815	7.11934	6.21164	6.99313	0.926686	6.59996	0	4.65183	6.58952
X329s_K18_S258_L002_R1_001	Pik3ca-1	0.20771	8.31436	6.1098	8.61092	6.29612	7.40507	5.22267	6.67296	4.58439	7.54194	6.64568	7.79925	6.3048	7.63754	5.874	5.05659	4.80064	5.15679	0	2.34735	5.19683	7.18388	6.57568	5.52797	7.15844	7.92908	7.10165	7.16211	1.21327	0	2.34735	6.69951	5.33131	1.21327	6.55906	1.74553	6.31768	6.13059	6.46054	0	6.71969	6.27408	7.61798	5.66803	6.08857	4.48283	6.47157	7.17667
X891s_echo_E14_S107_L003_R1_001	Pik3ca-1	0.207986	7.80842	6.23387	8.2358	6.67169	6.72698	6.15084	7.34645	4.86174	6.87435	7.67978	7.16893	6.75725	6.00911	6.46164	6.34112	5.29725	6.1137	1.14342	3.19918	4.61968	2.45851	4.57664	1.66297	7.09728	7.84089	6.52629	7.10609	5.34936	0	6.53253	3.28278	7.41567	5.88042	6.21695	5.78658	2.62647	6.97717	1.66297	7.01051	6.28695	7.02772	7.05576	5.58368	5.94404	1.14342	2.00316	6.20407
X326s_J14_S230_L001_R1_001	Pik3ca-1	0.208864	8.48967	6.23888	7.70371	6.98881	1.95822	6.11911	6.96035	5.40791	7.23617	7.55283	7.2557	5.91146	7.73879	6.43757	6.5908	4.90459	6.41292	0	1.39707	4.90459	4.21883	4.26264	7.06185	6.82116	7.6414	4.58891	6.4179	3.34604	0	6.1585	1.39707	6.63573	5.72141	6.2739	5.36614	1.39707	5.87794	0	0	5.83439	6.39783	7.75718	6.0711	4.58891	1.95822	4.17301	7.54643
X323s_J13_S229_L004_R1_001	Pik3ca-1	0.208916	7.4935	5.07882	7.79483	8.02825	4.21204	2.66017	0	0	4.10832	6.37357	7.20354	5.63577	3.86169	7.51547	2.66017	0	0	3.04205	3.31773	2.66017	0	4.39188	6.7555	6.70793	7.43245	6.44998	5.56193	4.84685	0	2.66017	0	6.27843	2.66017	2.03462	2.03462	3.31773	7.2612	2.03462	5.78941	7.20354	6.22723	7.78658	5.61176	0	0	3.04205	5.94021
X891s_echo_M22_S175_L003_R1_001	Pik3ca-1	0.210228	7.474	6.44509	8.09059	6.13711	7.34976	0	6.82617	0	1.3301	6.89328	7.91597	1.88142	5.98132	4.08446	2.23476	0	1.88142	0	5.35842	0	5.73573	7.05451	0	6.22344	3.8771	6.61901	7.25808	4.76916	1.3301	0	2.23476	2.49533	1.3301	6.38594	5.50438	2.87292	5.96002	5.96002	5.53777	5.46984	6.92658	7.04243	5.21805	0	3.14637	5.40947	7.59854
X892s_L20_S350_L004_R1_001	Pik3ca-1	0.210776	8.32771	5.8006	8.43418	7.51232	7.45851	1.24096	5.70708	0	2.38285	6.41882	7.91491	1.24096	6.68788	7.72237	5.06495	0	5.41505	1.77798	3.91559	0	1.77798	6.37371	3.02876	7.03184	7.10713	7.0032	7.1902	5.20928	0	2.38285	1.77798	6.20008	4.94989	6.86178	2.75707	3.69742	7.097	5.47863	6.04377	7.07852	7.09904	7.37116	3.56742	6.84622	0	1.24096	7.24433
X891s_echo_M23_S183_L003_R1_001	Pik3ca-1	0.212326	7.57769	6.70174	8.94852	3.98209	0	0	7.27612	0	2.54123	7.02442	6.75082	7.4502	7.59254	4.54926	2.54123	0	7.02442	0	3.86663	0	2.54123	3.1942	1.9239	7.68808	8.03356	6.52967	8.14306	0	0	0	0	7.085	6.13765	7.17398	1.9239	2.54123	6.12494	0	7.01396	6.69453	7.58959	6.53817	1.9239	6.55495	0	0	6.9087
X326s_K18_S258_L001_R1_001	Pik3ca-1	0.212674	7.85146	6.44952	7.91613	6.61034	1.96432	0	7.18924	4.68468	0	7.21662	7.94804	5.38732	5.05826	6.42	6.61446	0	5.09649	2.32191	1.96432	0	6.22798	5.67736	3.91283	6.19101	6.82825	5.6878	6.75601	3.35289	1.40242	0	5.69813	5.6345	6.1059	6.46395	5.95098	2.96477	5.95098	4.97712	0	7.04519	6.38444	7.42693	4.88882	4.13197	3.70979	1.40242	7.9842
X892s_C15_S114_L004_R1_001	Pik3ca-1	0.21285	7.48439	6.57887	8.39231	4.32703	7.46215	5.2448	6.41834	1.5169	1.5169	7.20749	7.82781	6.20571	6.59846	3.49719	6.20571	0	6.31445	2.45738	2.45738	0	6.62713	6.20571	6.11561	5.83649	5.88711	7.50418	7.81353	4.37295	0	6.22702	6.99698	5.96314	5.18684	4.83256	5.84682	2.09385	6.85001	0	6.65041	6.85377	7.32431	7.1308	6.58871	1.5169	4.2789	5.59044	6.77569
X329s_K19_S259_L002_R1_001	Pik3ca-1	0.213048	8.42632	6.42521	8.76261	7.16114	8.1611	1.59431	8.63295	1.59431	1.59431	6.42521	8.00232	6.75301	6.22913	4.98513	1.59431	0	6.80218	0	3.02649	0	6.68672	4.70861	5.70143	6.52211	7.96756	5.97506	7.27883	5.01162	0	2.54747	6.28919	5.30416	1.59431	5.78925	1.59431	2.54747	6.37968	4.6352	0	1.59431	6.87371	7.49477	5.82465	0	4.09224	5.74001	7.0753
X329s_G14_S158_L002_R1_001	Pik3ca-1	0.213082	7.81018	6.48426	8.34019	6.17883	7.38701	0	8.23493	1.31785	4.65343	2.48002	8.02679	5.74567	1.31785	6.79735	5.81329	3.59896	1.8673	0	2.48002	0	6.41955	6.12645	6.89339	2.48002	7.20955	7.55645	6.85953	5.18627	1.31785	1.31785	6.96306	6.95003	5.48776	0	6.20126	5.32862	6.05847	4.3861	5.74567	7.29852	5.98552	7.64793	5.52114	4.15754	3.7384	0	6.57601
X330s_J13_S221_L007_R1_001	Pik3ca-1	0.213906	7.8798	6.01984	7.95679	6.3905	7.26273	5.4555	8.17936	3.39055	5.42439	7.91511	7.0429	6.20611	7.36651	3.86301	6.16175	3.26182	5.36749	2.46435	3.39055	2.94056	5.15383	4.84012	2.94056	7.13557	6.53057	7.10071	6.68077	1.02699	0	5.33346	1.02699	6.85762	5.81778	5.57111	5.40846	2.84105	5.02112	1.02699	5.78526	5.23343	6.57904	6.98984	0	2.2989	2.60627	5.91427	6.6534
X329s_A22_S22_L002_R1_001	aCap	0.214134	2.42836	5.5746	7.79775	6.67068	7.60028	1.12105	7.4193	5.33661	1.6363	7.60955	7.82373	6.50267	1.12105	7.22562	2.22703	0	1.6363	1.6363	7.86029	1.12105	5.55879	6.91176	6.12244	6.77749	7.33392	5.3165	1.12105	4.45191	5.59786	1.6363	0	5.0895	5.17494	0	5.46704	5.7338	5.27504	6.5211	6.2051	5.03719	5.35632	5.60549	5.5746	1.97466	0	6.54813	2.22703
X892s_O17_S136_L004_R1_001	Pik3ca-1	0.214975	7.37805	5.94961	8.15637	6.79263	6.69827	0	7.65709	0	0	7.20121	7.75131	6.38458	7.98125	6.04689	6.05568	0	6.56294	2.76826	1.5545	0	2.76826	6.13958	6.30599	7.30426	7.1454	6.83366	7.21914	0	0	2.13599	5.30181	5.8364	0	2.33523	5.35611	2.87904	4.64102	1.05304	6.64873	7.30301	6.6017	7.30426	0	5.97365	0	1.5545	6.875
X892s_B13_S289_L004_R1_001	Pik3ca-1	0.214986	7.64309	6.9297	5.72602	2.58247	7.16809	1.96219	4.65352	0	2.96242	7.71926	7.8466	1.96219	2.58247	7.07943	0	0	3.91041	2.58247	3.23709	0	6.7319	7.35263	5.95646	3.23709	8.01359	7.8632	7.86085	3.77973	1.96219	2.58247	2.96242	5.839	0	6.75354	0	0	7.45675	1.96219	7.05861	5.47847	7.09476	2.58247	1.96219	2.58247	5.24998	1.96219	6.08966
X323s_O22_S358_L004_R1_001	Pik3ca-1	0.215215	8.7952	6.17198	8.65497	7.41019	6.50623	5.30843	5.54661	6.01249	5.95782	8.14015	6.48986	5.5033	7.04528	7.69195	6.66364	2.85071	6.64968	4.01338	3.79474	3.91002	1.86149	3.79474	6.21634	7.90953	8.10139	7.6719	5.95782	3.33814	0	4.53653	5.91476	6.81761	3.51453	6.26916	6.55379	5.85431	5.16402	5.58812	1.86149	5.88499	4.87825	7.03577	1.86149	6.2378	0	0	6.92465
X326s_B22_S46_L001_R1_001	Pik3ca-1	0.215357	5.7826	5.58127	7.71184	5.18508	1.59866	0	7.73626	5.06799	0	6.871	7.16963	2.18524	1.59866	3.03167	2.18524	0	0	0	7.05724	0	5.95012	5.66672	2.5525	2.82052	4.87695	5.92934	6.15405	5.28988	0	1.59866	5.86428	5.7826	0	4.71401	6.40489	2.18524	5.3289	5.51995	4.71401	5.50401	4.99054	3.35427	4.64059	4.78241	3.20592	1.59866	6.92674
X330s_L21_S278_L007_R1_001	Pik3ca-1	0.21553	3.20886	4.35067	7.72602	8.44481	2.82339	0.841346	7.40635	2.96902	2.32595	7.40555	6.94643	5.81362	3.63615	4.18441	5.4744	0	0.841346	0	7.67097	0	6.07863	6.16545	4.56438	5.80173	6.2656	6.64502	5.87105	5.10362	6.38373	0	1.6011	6.32641	4.26173	1.6011	0	2.18795	5.01132	3.96005	0.841346	7.41671	5.3383	7.00078	4.4479	5.39379	3.73538	1.6011	7.27462
X330s_J14_S222_L007_R1_001	Pik3ca-1	0.215796	8.31275	6.43461	8.20445	7.32966	7.41335	1.31274	7.12696	0	2.67977	6.72733	8.07117	6.27928	7.30258	5.97165	5.03119	0	5.82253	1.86139	3.51441	1.31274	5.72992	5.43447	5.01329	5.59812	6.43461	7.41825	6.24824	4.41268	0	2.21365	0	5.55703	4.23278	3.12372	5.22419	3.9099	5.59812	4.67224	4.69732	7.33853	6.25348	7.53215	5.09975	5.13234	3.2366	2.21365	7.6344
X891s_echo_N23_S375_L003_R1_001	Pik3ca-1	0.215929	7.51365	6.51333	7.70847	3.02549	7.0947	1.15632	6.28571	1.15632	0	6.10376	6.93434	5.35794	6.31371	6.2978	1.6783	0	5.70184	1.6783	2.91375	0	1.6783	5.84401	4.94454	2.47579	5.16626	7.15771	7.13715	5.44627	1.15632	2.27345	4.95993	2.01951	4.9289	6.69864	6.33711	1.6783	6.59102	1.15632	6.64344	7.47611	6.51333	5.917	1.15632	6.22291	0	5.50995	7.12495
X326s_G15_S159_L001_R1_001	Pik3ca-1	0.216903	8.32868	6.38596	8.76556	6.70617	2.10719	0	6.84616	6.05744	6.98243	7.89951	7.15449	6.28349	7.53877	3.12127	5.9691	5.8092	5.20195	0	0	4.29389	4.29389	5.31469	2.10719	5.9874	8.0463	7.90751	7.44197	6.26991	0	0	5.416	7.59846	0	6.90581	5.20195	2.10719	5.8092	5.34961	3.94305	7.24613	6.18431	7.48751	5.11905	5.89234	0	0	6.99575
X326s_L16_S280_L001_R1_001	Pik3ca-1	0.218555	7.87589	5.34197	7.56823	7.63167	2.41078	0	4.52487	1.2629	0	6.2456	7.79048	5.7295	7.40341	7.55105	4.46835	0	5.98284	0	6.17955	0	2.61581	6.42514	6.03272	5.03135	6.88731	2.93118	6.05676	4.90816	0	0	0	6.73074	4.85034	6.6017	5.29221	2.15257	5.92357	1.80358	4.57837	6.76642	6.31676	7.40032	4.92672	5.25319	0	0	7.56166
X329s_A13_S13_L002_R1_001	Pik3ca-1	0.219024	8.25085	6.41629	8.35208	7.28769	7.55349	0	8.33442	5.21302	0	7.24787	7.47735	6.27093	6.11978	3.2841	5.43507	0	1.34908	1.34908	5.61667	0	0	6.09436	5.72478	4.74628	6.796	7.61725	7.24176	3.17099	1.34908	0	6.60686	5.38401	0	4.79465	0	1.34908	5.83074	3.71245	0	7.38612	5.97121	7.16974	0	6.51399	0	0	7.05096
X332s_I24_S209_L003_R1_001	Pik3ca-1	0.219269	7.86418	6.20758	8.0987	6.79593	3.46476	0.966957	6.56987	0.966957	6.03611	6.18769	7.27707	6.29251	7.73748	5.79489	6.96952	3.84242	6.57443	0	3.0996	4.67232	6.08553	6.1039	5.95496	6.69029	7.91366	7.66983	6.81578	5.69591	1.44924	0.966957	0.966957	6.53262	5.54232	5.96756	0	0.966957	5.9923	6.43817	0	6.88815	6.25251	6.68011	6.12194	0	3.0996	0	6.59692
X329s_O18_S354_L002_R1_001	Pik3ca-1	0.21962	2.46224	5.99329	8.31553	2.46224	7.54557	2.66819	7.67442	6.21995	1.30366	7.00635	7.99388	6.54125	0	6.01972	0	0	0	1.30366	7.17588	0	6.811	6.36846	6.39569	2.20258	7.62982	7.4751	0	5.73502	0	0	0	6.5058	0	2.46224	4.33228	0	5.69071	5.62519	6.69187	6.71816	6.36385	7.41232	5.88	0	4.36691	5.93115	6.32137
X891s_echo_G18_S140_L003_R1_001	Pik3ca-1	0.219647	6.65166	6.89027	6.91798	5.09736	2.9656	0	6.48376	1.40308	2.3227	3.63264	7.88635	1.96507	6.62352	4.46471	2.9656	0	2.58557	2.58557	3.85048	0	2.3227	5.8512	1.40308	4.08238	6.32673	7.1878	7.22868	4.53294	1.96507	1.96507	6.86818	6.45039	5.80608	2.58557	5.96769	3.4556	5.48181	5.55562	6.04329	6.98549	7.52007	7.21749	1.96507	4.93481	1.40308	1.96507	7.133
X332s_M18_S298_L003_R1_001	Pik3ca-1	0.22063	7.80096	6.03343	8.18679	6.39734	7.53742	1.46537	8.3906	4.94751	1.79071	7.21961	7.18993	5.47661	6.80225	2.96064	6.82602	0	6.11758	2.03579	7.69768	0	6.20196	6.27977	6.21535	7.30483	6.56776	5.89223	6.6929	5.04861	1.46537	2.03579	0.980046	5.87368	3.5823	5.188	0	5.88763	5.61915	4.21336	1.46537	5.86899	5.607	7.01176	0	6.26721	3.5823	7.54976	7.02221
X891s_echo_P13_S296_L003_R1_001	Pik3ca-1	0.22132	7.78744	6.72112	7.89116	4.01831	7.43285	2.00477	6.88829	1.43798	2.00477	7.36606	7.9312	6.78486	6.53904	7.09204	6.65718	0	3.67747	2.00477	3.59276	0	2.6282	5.95704	6.83099	7.4498	6.74786	6.88829	7.44042	5.10486	1.43798	2.00477	2.00477	6.55288	4.61093	7.2268	5.52765	5.98167	6.84819	2.00477	2.6282	6.15269	7.34761	7.19115	0	5.96531	0	2.00477	7.52879
X332s_N24_S329_L003_R1_001	Pik3ca-1	0.221934	7.74161	5.85508	8.22913	5.82984	1.67711	0	7.60841	4.16007	3.21588	7.40172	7.11645	6.36226	6.56228	6.98454	1.15532	0	0	0	2.27214	1.15532	7.16973	5.54314	5.84254	7.39372	7.42403	7.25626	6.96419	1.15532	1.15532	1.67711	0	6.46895	0	5.06007	6.33178	2.47445	5.25959	6.8016	0	6.25543	6.39548	7.25626	0	2.01824	4.65777	0	6.84421
X330s_P18_S370_L007_R1_001	Pik3ca-1	0.222032	7.95078	5.6427	7.92581	7.02306	7.62709	4.4222	7.73795	6.40961	7.14934	6.89852	7.7628	6.40556	6.96098	6.82659	4.40735	4.90422	5.9794	0.801128	2.5863	4.75735	6.30533	6.43357	6.24524	6.63807	7.88135	7.39446	6.69435	4.73603	1.24014	2.75599	0.801128	4.40735	4.73603	6.87596	5.87121	2.48927	5.61177	1.24014	5.93493	7.10899	6.52586	7.25191	4.58513	6.62186	4.13361	6.66661	6.76052
X892s_C17_S130_L004_R1_001	Pik3ca-1	0.222369	6.86026	6.3715	6.65287	5.80827	6.35969	1.19087	7.37451	4.02462	0	6.6137	7.03397	1.71917	4.14041	7.23283	5.43806	0	1.19087	2.06304	2.06304	0	6.24657	5.74439	1.19087	3.4983	5.53297	2.83496	7.62807	3.68711	0	2.5217	5.8487	6.21503	5.48664	5.45777	2.06304	0	6.58249	0	7.13742	7.28912	6.99905	7.14828	1.19087	0	3.34918	0	5.79442
X892s_F19_S339_L004_R1_001	Pik3ca-1	0.22266	7.91454	6.76049	7.65763	2.47467	7.89243	0	7.6008	2.99754	3.79574	6.55482	7.71989	5.349	6.81864	3.43121	5.78264	1.86236	6.22278	1.31358	2.21467	2.99754	6.10861	6.83632	2.21467	1.31358	7.02719	6.9978	7.15182	4.91978	0	1.31358	5.5686	3.66542	5.73107	6.66467	4.38033	1.86236	6.21193	5.38705	5.349	6.76049	7.35022	6.89033	0	6.08412	3.96404	0	6.10861
X891s_echo_G22_S172_L003_R1_001	Pik3ca-1	0.224761	6.80929	7.47952	8.61767	4.48997	5.79741	2.19843	5.08275	0	6.61474	6.68721	7.493	7.4285	3.89315	5.08275	4.29179	5.48614	7.64579	4.04438	4.04438	5.08275	6.80041	4.6553	0	8.66714	7.11856	3.22017	7.40441	4.04438	0	0	0	3.49782	0	2.19843	3.22017	7.43797	7.27998	0	4.48997	4.17572	7.38472	7.28549	6.70699	0	5.08275	0	8.03436
X326s_M23_S311_L001_R1_001	Pik3ca-1	0.225113	7.51225	6.30636	8.44058	7.37948	6.20563	5.1198	7.50746	5.28795	2.27755	7.30878	7.27298	6.08368	6.86634	6.16967	5.06607	0	5.21932	1.68202	6.97841	0	6.39056	5.88573	5.26559	5.35217	7.00259	6.53392	6.67598	2.27755	0	6.24884	0	5.89781	4.0586	7.11183	5.45082	2.27755	5.76981	3.69852	5.19535	6.55282	5.4877	6.22314	5.33122	5.89781	3.58383	0	6.44066
X892s_K21_S166_L004_R1_001	Pik3ca-1	0.226052	7.57493	6.48204	8.22854	6.57593	3.63097	0	7.66072	0	6.49137	7.47935	7.87653	5.71763	4.93311	4.53124	1.40179	3.63097	6.0982	1.40179	2.58398	4.71176	4.76536	2.32115	5.29861	4.71176	7.46015	7.93082	7.65057	4.56368	0	3.70897	5.94213	6.72254	6.31398	2.32115	1.9636	3.35208	7.45839	5.72765	6.56736	6.51885	7.25115	7.1999	0	1.40179	0	1.9636	6.76934
X891s_echo_A15_S113_L003_R1_001	Pik3ca-1	0.226857	8.09813	6.46905	8.64117	5.81192	3.29154	0	5.84991	1.44351	2.01104	6.84169	7.49552	6.3799	7.42862	6.09643	4.96538	0	6.02081	0	2.63492	0	6.23874	3.16331	5.80219	7.11518	7.16393	7.69084	7.33816	6.46905	0	1.44351	1.44351	7.71567	6.27594	6.68887	4.13477	6.3	7.16643	0	3.50722	6.84858	7.03586	6.99519	0	2.01104	3.76264	0	7.66539
X326s_N13_S325_L001_R1_001	Pik3ca-1	0.227645	8.25406	6.05568	8.25487	6.04101	6.64808	5.5194	6.97783	4.66914	1.41246	6.54644	6.8248	5.89828	4.36503	5.74174	5.09077	0	5.92353	0	5.59144	0	0	5.24949	6.02612	5.68007	7.95699	7.34058	6.3768	4.19309	0	4.04146	0	3.92587	1.97576	4.87866	0	0	5.1097	1.41246	1.41246	6.09145	6.24728	6.62774	5.1097	4.40376	0	6.31695	7.61236
X332s_C24_S65_L003_R1_001	Pik3ca-1	0.227851	8.02839	5.769	7.93528	7.11943	2.93035	5.07897	7.18538	4.14424	2.49188	6.78615	7.56622	6.13095	6.94121	7.6067	2.93035	0	6.99138	1.16838	3.23414	1.16838	6.47435	5.25564	5.05098	5.02218	8.12676	7.3055	7.2551	3.59645	0	1.6926	1.16838	6.56266	1.6926	7.07917	5.93451	5.83593	7.0829	0	6.85857	6.88612	6.77101	7.50102	4.75594	6.43956	4.54441	1.6926	7.51199
X330s_K15_S247_L007_R1_001	Pik3ca-1	0.229185	7.59802	5.97874	8.08718	7.88557	2.75362	1.37115	8.2309	5.45211	2.75362	6.96542	8.01795	5.01684	7.25494	6.23938	5.41357	0	5.75437	1.37115	6.54786	0	0	5.07363	5.75437	3.19945	6.36835	7.5574	6.73205	0	0	2.54628	0	4.8241	1.37115	6.22202	1.37115	1.92858	5.74501	0	5.46464	7.26733	6.11103	7.07318	4.2705	1.37115	0	7.20598	6.82246
X891s_echo_N17_S327_L003_R1_001	Pik3ca-1	0.229241	7.95972	6.55579	8.2236	6.50574	6.20289	1.97999	6.62853	4.75781	0	7.19814	7.94545	6.40777	2.98204	7.40227	0	0	6.18376	0	3.64952	0	6.07504	5.9928	2.80981	7.2235	8.25492	7.21664	7.08191	1.97999	0	1.41618	2.60161	6.88549	5.96113	7.05263	3.64952	5.34773	6.87587	2.60161	7.0363	6.62024	7.29804	7.16972	5.48622	6.37641	4.28759	1.41618	6.32744
X326s_O16_S352_L001_R1_001	Pik3ca-1	0.229322	7.59138	5.91959	8.12033	7.69118	5.79212	3.03498	4.9027	5.62837	5.85079	7.52954	7.49162	6.61139	6.02068	7.19115	5.45385	3.57377	0	1.78341	3.42429	3.03498	6.21653	7.11366	6.04444	5.79212	7.55318	6.07904	7.13754	5.16052	0	1.78341	0	6.93792	5.86493	6.63117	4.44444	2.38879	6.45302	0	0	6.44519	5.34188	7.02084	5.0399	5.646	3.42429	1.78341	7.15316
X332s_I23_S208_L003_R1_001	Pik3ca-1	0.22976	7.25641	5.78684	7.79033	6.74929	1.79171	0.810897	7.67942	3.305	0	6.48228	7.33116	5.25874	6.47267	6.81722	4.65152	0	4.69815	0.810897	2.77253	0	2.50547	6.1279	6.53082	4.84609	5.42048	7.48627	6.21154	0	0.810897	1.79171	6.46686	6.25569	4.76425	0	0.810897	1.25272	5.98765	6.06314	0	6.97395	6.29105	7.35941	5.96223	6.18615	0	0	6.60287
X326s_J20_S236_L001_R1_001	Pik3ca-1	0.22983	7.52707	6.35733	8.09965	5.237	8.01535	0	7.38807	0	1.52566	6.4468	8.08646	5.37939	6.10295	5.00075	5.54701	0	5.41203	2.10369	2.10369	0	0	6.75386	5.71455	4.72334	2.10369	7.22919	6.22405	4.81493	1.52566	1.52566	5.1779	7.21075	3.50806	0	4.87163	5.66592	6.25907	5.37939	0	6.36974	6.71099	7.56508	5.27454	5.44364	0	0	7.26758
X326s_J19_S235_L001_R1_001	Pik3ca-1	0.231201	8.45359	6.84404	7.96266	6.16632	5.83069	0	6.10761	4.85032	2.6799	1.70981	7.69898	6.48851	7.08704	6.91842	2.6799	0	2.30815	1.70981	1.70981	1.70981	5.65689	4.81424	5.27658	1.70981	7.23782	6.12756	5.89504	4.0134	1.70981	0	7.15295	7.09082	5.2292	5.36509	6.34829	2.30815	5.09989	0	2.30815	6.15677	7.02054	7.65492	5.59153	5.85693	3.48723	6.46058	6.86789
X332s_J23_S232_L003_R1_001	Pik3ca-1	0.231436	8.35883	5.59151	8.20819	5.47154	7.09975	4.67375	6.67097	2.99304	6.26853	7.5865	7.72703	5.90959	6.85068	5.45548	3.31508	4.98965	5.85682	0	1.89969	3.31508	5.77792	2.99304	6.73603	7.04181	7.19938	7.73948	6.82425	3.61086	1.89969	3.61086	0	6.80764	1.06285	3.91721	5.20885	5.77203	6.39326	0	6.57531	6.93156	6.24308	7.53523	1.56637	6.88808	3.50281	0	6.33788
X326s_K22_S262_L001_R1_001	Pik3ca-1	0.232078	7.61132	5.9555	7.72905	6.42373	5.52562	0	8.04375	4.54492	0	6.97523	6.62483	5.5059	8.13401	5.72022	6.3955	0	5.21957	1.77543	2.12276	0	5.35574	5.91663	5.13666	6.23615	6.99565	7.69839	6.75003	5.70402	1.23878	1.23878	0	4.57062	0	6.01709	3.91258	5.47556	5.38987	5.53534	3.33097	7.26211	5.92322	6.45891	0	5.67079	3.13821	1.23878	7.15893
X330s_P20_S373_L007_R1_001	Pik3ca-1	0.232355	9.03725	6.32173	8.64789	6.50375	7.03781	0	4.13197	5.39082	6.92013	6.44465	7.85978	4.40007	5.67736	4.19165	7.09342	3.92802	7.02426	3.00352	3.76454	4.84758	6.02774	6.62772	6.87762	6.84552	7.532	7.7925	6.41374	5.76518	0	0	1.57511	6.49221	5.01343	6.69155	6.47464	3.17754	5.50615	6.34889	3.67155	7.48794	5.08706	7.71183	1.57511	6.14935	3.45474	2.52523	4.35189
X326s_H23_S191_L001_R1_001	Pik3ca-1	0.232597	8.19326	6.61824	8.38117	7.33005	7.78874	2.54016	7.30681	1.92291	0	5.68032	7.2709	5.84531	4.26395	6.12378	5.35314	0	0	2.54016	3.73495	0	0	5.59723	4.41609	5.35314	5.86207	7.85657	7.09842	4.71829	0	1.92291	6.72892	6.01581	4.66471	6.14904	5.43282	2.54016	5.63964	0	3.19308	6.49378	5.9869	7.01805	4.86367	5.06703	0	6.55379	6.88389
X323s_B17_S41_L004_R1_001	Pik3ca-1	0.233013	7.98155	6.22891	8.4465	6.53854	3.30675	0	7.97705	5.35361	2.85849	6.585	8.1198	6.46965	6.27328	7.15178	5.62442	0	1.4556	2.02473	3.42046	0	6.99904	6.35079	4.80909	6.99	7.29546	7.23334	6.8187	5.39921	1.4556	2.64958	5.93756	6.55738	4.66519	6.39566	5.64787	4.09712	5.30584	2.64958	2.02473	4.20082	5.60041	6.59852	5.7575	6.0675	4.60127	1.4556	4.91095
X329s_J22_S238_L002_R1_001	Pik3ca-1	0.233058	7.4057	5.87643	7.6884	6.83067	1.99454	0	7.12548	5.09958	1.13664	6.46495	7.60661	5.62082	6.81221	7.64985	6.92025	0	4.90026	1.6549	2.24761	0	1.13664	6.78627	4.56676	5.60537	6.09425	6.84654	6.59167	1.99454	1.13664	0	5.83399	6.24466	0	5.55754	5.44533	2.24761	6.66713	0	1.6549	7.16061	6.16341	6.85773	1.13664	1.99454	1.13664	2.99805	7.49897
X330s_I13_S197_L007_R1_001	Pik3ca-1	0.233964	8.53955	5.37991	8.81746	7.35405	7.84131	0	6.61138	0	6.68712	7.55434	7.02644	6.46148	7.82346	6.52943	6.98981	3.92198	5.51545	0	3.82865	4.55914	3.15701	5.49718	5.98395	5.9256	7.61826	7.24459	6.52284	6.24223	0	0	0	7.2886	5.60213	1.70476	1.70476	5.37991	6.70381	2.30259	0	6.6353	5.78384	7.11437	5.60213	1.70476	0	2.67416	5.12099
X891s_echo_M16_S127_L003_R1_001	Pik3ca-1	0.234314	7.66016	6.36164	8.35525	5.48965	6.318	0	5.48965	5.57526	1.97185	6.74675	7.83362	5.72719	6.9587	7.16027	1.40903	0	6.73946	0	3.55568	1.40903	1.97185	5.43723	4.09012	6.71352	7.7898	7.2542	7.68178	5.06695	1.97185	1.40903	2.3298	7.13349	1.40903	6.68688	5.58691	2.59285	7.10089	1.97185	7.27369	6.39833	7.05125	6.12144	0	4.32025	1.40903	0	7.38901
X330s_E24_S113_L007_R1_001	Pik3ca-1	0.234446	4.68068	5.78375	8.56797	8.19325	5.76232	0	7.9735	4.50657	2.06599	6.54708	7.17304	6.31436	7.57472	6.53214	2.06599	0	2.06599	2.90322	2.42831	0	5.93138	6.37488	4.68068	6.53714	6.74794	6.91512	7.19913	4.38541	0	1.49213	0	7.23455	4.82892	6.50157	5.17488	5.07231	6.24327	1.49213	1.49213	6.12991	6.4593	6.11479	0	6.89438	3.07636	0	7.57648
X326s_M15_S303_L001_R1_001	Pik3ca-1	0.234591	8.39817	5.90264	8.40598	7.65987	0	6.29122	8.00514	6.1284	0	6.69248	8.00321	6.83924	7.8348	6.08977	6.64841	0	5.28819	0	5.19631	0	5.74894	6.53734	6.22466	5.82018	7.80455	6.52041	7.76846	0	0	5.22788	0	6.93389	5.87047	6.16559	5.54487	1.91599	6.23606	0	1.91599	6.26952	5.54487	7.19993	4.17023	5.47454	1.91599	0	7.34466
X323s_B18_S42_L004_R1_001	Pik3ca-1	0.235996	7.47428	5.64051	8.34823	7.02972	6.93246	5.99389	7.95544	5.18737	1.12949	7.15008	6.80633	6.54569	7.80257	7.16152	6.8247	0	5.24422	2.75102	5.38809	0	5.13945	7.19349	2.23819	5.26608	7.49428	6.06445	7.06969	2.75102	1.98544	0	2.43977	6.42432	5.23311	5.71914	6.10732	3.17951	5.85997	1.12949	1.12949	7.15989	6.28616	6.9666	5.30843	7.00533	3.08835	6.01967	6.81556
X891s_echo_M15_S119_L003_R1_001	Pik3ca-1	0.236454	7.6361	6.29995	8.19551	5.9418	6.04916	3.56983	7.68089	1.67031	6.10845	6.71007	7.57381	5.41752	5.37848	4.18521	6.73088	3.96587	5.33785	0	3.44032	3.96587	6.16441	2.90446	5.95307	3.44032	7.43877	7.35687	7.37866	3.11659	1.67031	5.88346	5.68474	5.99692	5.59269	6.93926	2.26464	0	6.63363	2.26464	6.59899	7.38937	6.1553	7.06111	0	0	3.96587	4.68993	6.76629
X329s_E21_S117_L002_R1_001	vCap	0.237668	6.49982	5.88693	7.579	6.6921	0	1.71345	7.79551	0	0	6.59747	7.57667	5.10431	5.69247	7.24876	0	0	5.30388	2.31216	0	0	5.97161	6.78883	5.56161	2.31216	2.31216	5.73744	6.132	0	1.71345	1.71345	0	4.9232	0	6.81412	5.76634	2.95451	6.26155	0	0	7.27745	6.32868	7.16093	0	0	2.31216	1.71345	5.91187
X329s_C24_S72_L002_R1_001	Pik3ca-1	0.238286	8.26524	6.35686	8.17083	5.02222	7.12369	6.6643	7.6764	0	6.73994	7.47934	7.55765	6.6643	5.13331	3.01805	4.68196	3.6017	6.85054	0.963533	1.44501	4.36698	3.72626	5.79925	5.46399	6.94544	7.48935	7.73833	7.02781	4.48335	0	6.82445	0	6.73994	4.80869	6.59362	5.87943	4.90925	5.7385	3.29343	0.963533	7.09049	6.69885	7.32528	5.42905	5.8974	0	0	5.30019
X891s_echo_C18_S138_L003_R1_001	Pik3ca-1	0.238918	7.59087	6.54128	7.74142	7.20515	3.13267	0	6.45695	1.23467	1.23467	7.37612	7.59823	5.53919	7.43248	6.60595	6.33937	0	6.7327	0	3.13267	0	4.7497	5.93693	5.1593	4.84996	5.79917	6.78088	7.39576	3.40939	0	1.23467	0	6.33937	4.88742	7.13194	5.46979	3.23366	7.07379	1.77061	5.99323	6.67902	7.01644	6.67595	1.23467	2.11766	0	0	7.4679
X329s_E17_S113_L002_R1_001	Pik3ca-1	0.240168	5.80835	5.72637	7.08857	5.99888	3.79982	0	6.86015	2.2761	2.2761	6.43205	7.05897	0	5.50404	7.97022	2.2761	0	6.08207	2.2761	2.91654	0	0	2.91654	6.83228	3.3038	6.48677	6.21281	5.60543	2.2761	2.2761	2.2761	0	0	0	3.3038	0	0	6.67987	5.26399	3.58226	7.73272	6.37416	7.38873	0	2.2761	0	0	6.92233
X329s_N21_S333_L002_R1_001	Pik3ca-1	0.241121	5.52494	6.00816	8.05998	7.78663	1.78305	0	8.02417	4.60476	1.78305	6.3923	7.85607	5.71316	6.22102	7.5211	1.2453	0	0	2.76278	1.2453	0	0	6.6909	4.50051	2.13084	6.4719	7.36949	6.10103	4.92048	0	1.2453	0	5.79921	4.88372	5.20181	0	1.78305	5.6629	0	0	6.61759	6.4249	7.51841	0	5.30526	0	0	7.71752
X892s_P15_S312_L004_R1_001	Pik3ca-1	0.24141	7.16831	6.28133	8.68591	3.10003	7.40267	1.5114	8.039	2.08768	2.08768	6.98341	8.3082	6.07666	6.7605	6.36376	6.46773	0	6.72296	1.5114	6.93647	1.5114	7.15736	2.45094	0	5.81903	8.31687	7.40697	7.28388	1.5114	0	0	6.9669	3.77039	5.32749	5.59662	6.56191	3.24772	6.32656	2.71684	7.3676	6.87633	7.32662	5.93764	5.50037	1.5114	4.16815	6.44555	6.32656
X332s_O18_S346_L003_R1_001	Pik3ca-1	0.242364	6.66522	6.05395	7.77723	6.76379	6.14346	0	8.01876	0.929617	1.40292	5.85099	8.08422	0.929617	7.08257	6.71479	0	0	6.20105	0.929617	2.32251	0	1.40292	4.67109	4.482	1.96489	6.85996	6.93881	6.32377	5.11573	0.929617	1.40292	4.90095	6.52936	0.929617	6.73686	5.91093	2.1596	5.30012	4.4467	4.4992	6.86477	5.61302	7.14858	4.54908	5.96748	0	0.929617	7.9712
X330s_M20_S301_L007_R1_001	Pik3ca-1	0.242462	8.23067	5.8341	8.57362	7.41589	6.32748	0	8.38726	4.71174	6.68809	7.87735	7.94619	5.57627	7.67359	6.4091	5.96451	4.42705	6.41322	0	3.58568	4.15323	5.78142	4.42705	5.91166	7.23821	7.8075	7.40529	6.72184	1.79362	0	1.79362	5.86301	6.31396	5.20071	6.42952	5.66691	3.35205	6.15708	5.28033	4.4852	7.10349	6.32748	7.76056	4.59226	6.8728	3.26024	1.79362	7.2364
X326s_E13_S109_L001_R1_001	Pik3ca-1	0.242817	6.57509	7.05836	7.90907	6.5062	7.35264	0	8.52298	3.49112	0	7.66534	7.8044	3.88638	5.47927	6.23473	4.38897	0	0	2.82799	5.54355	0	4.72188	5.17063	4.97122	5.07589	4.97122	4.56922	5.17063	5.07589	0	0	0	5.25717	4.56922	3.88638	5.66089	2.82799	6.20305	4.16892	0	6.66014	6.81119	6.55265	4.8543	0	0	0	7.14985
X892s_D15_S306_L004_R1_001	Pik3ca-1	0.244166	3.46386	5.95592	7.12451	6.45675	2.90081	0	6.04123	0	1.49016	6.43493	7.11896	5.85282	6.69139	7.52508	4.82639	0	0	0	1.49016	0	2.06377	5.22918	1.49016	3.07393	2.06377	5.63286	7.6504	1.49016	1.49016	0	1.49016	5.69255	0	4.08501	5.33401	2.90081	6.71251	0	5.36664	6.99465	6.99465	5.55619	1.49016	5.86265	0	0	6.72497
X329s_N16_S328_L002_R1_001	Pik3ca-1	0.244643	8.3142	6.50443	8.5608	5.65728	6.47058	0	7.76717	0	1.54886	5.86669	8.5735	6.92409	6.74051	6.86785	4.61576	1.54886	5.32221	2.12968	1.54886	0	3.81712	6.77495	5.98533	5.93759	7.39963	7.26651	7.79197	2.12968	0	0	0	7.05704	0	4.68654	6.17959	2.97198	6.58436	0	6.07446	5.51869	6.94216	7.85428	5.56232	6.11621	4.09929	0	7.03117
X332s_M16_S296_L003_R1_001	Pik3ca-1	0.244929	6.83795	6.07865	7.60816	6.64846	5.30612	1.83706	8.53536	1.29172	1.29172	6.64503	7.27005	4.16413	6.72418	7.65048	1.29172	0	4.31606	1.29172	3.40217	0	0	5.92185	4.74038	2.18797	6.76762	7.4541	6.77969	0	1.29172	1.29172	0	6.10255	4.41655	5.79374	5.50707	2.44721	6.70498	3.31019	4.35069	7.0044	6.83227	6.55533	0	4.59152	0	1.29172	7.68746
X329s_H20_S188_L002_R1_001	Pik3ca-1	0.245326	6.2123	6.93039	7.93592	3.30331	5.3077	0	6.67936	0	2.27564	5.97645	7.63999	6.22966	2.91606	6.52542	2.27564	0	2.27564	2.27564	2.27564	2.27564	2.27564	4.66164	5.3077	2.27564	7.50533	7.48101	6.5631	6.19464	2.27564	2.27564	2.27564	5.00717	4.37711	5.42973	3.9779	2.91606	5.69696	0	2.27564	5.83373	6.94733	6.27999	4.26089	5.50353	0	0	5.80784
X326s_O22_S358_L001_R1_001	Pik3ca-1	0.246807	7.69444	5.86562	7.79671	7.29196	5.77574	0	7.23241	2.57472	1.95498	7.07618	7.71898	6.08129	6.78707	3.90218	6.09505	0	0	0	2.57472	0	5.97926	2.57472	5.83063	4.6452	6.99064	7.36365	7.47279	4.80628	0	2.57472	0	6.43867	0	4.98724	5.4177	3.22903	4.70183	0	0	7.60495	6.70141	7.49998	4.80628	5.10426	4.30089	0	7.44837
X330s_F13_S125_L007_R1_001	Pik3ca-1	0.248308	7.08171	6.38103	8.03735	7.65636	2.86562	0	8.41521	2.39206	1.4614	6.32923	7.43451	2.86562	5.6554	7.13059	1.4614	0	4.5752	2.0313	2.86562	1.4614	1.4614	5.31336	6.10506	5.76504	6.36974	5.9276	2.65661	3.52988	0	2.0313	0	5.32954	4.73275	4.78942	6.32331	6.48228	5.34546	0	0	7.16447	6.92863	7.85851	0	2.0313	0	2.39206	7.91934
X326s_K20_S260_L001_R1_001	Pik3ca-1	0.251179	8.41282	6.38009	8.34305	8.07643	2.30869	0	7.95693	0	0	7.37795	7.60718	4.01399	7.64473	6.48911	6.52296	0	3.61751	1.7103	1.7103	0	5.80433	6.82515	5.25377	4.23351	6.92349	6.87318	6.91453	0	1.7103	0	0	6.15737	0	5.38664	5.62534	3.33874	6.16692	0	3.83527	6.84464	5.90803	7.15355	4.41342	6.27491	2.95086	1.7103	7.01301
X326s_M13_S301_L001_R1_001	Pik3ca-1	0.251951	8.24593	6.41442	7.57118	5.34901	2.97621	0	8.05852	4.84135	1.73224	6.76448	7.63614	5.37088	7.13309	6.63265	2.70538	0	4.25986	1.73224	1.73224	0	5.43378	6.65086	4.72455	4.25986	5.49295	7.19083	6.48076	0	0	0	0	1.73224	5.60172	5.73049	6.28438	2.97621	5.65197	0	2.33279	7.0559	6.56288	6.2309	4.94592	0	1.73224	0	7.10293
X332s_D14_S78_L003_R1_001	Pik3ca-1	0.257261	7.87062	6.40121	7.7204	6.59197	5.67273	0	8.10496	4.45717	1.23417	6.80207	7.21704	3.55812	4.97463	2.57852	6.17037	0	5.68934	0	2.74811	0	7.0395	6.11273	6.13407	2.57852	6.44471	7.07102	4.42852	0	1.23417	1.23417	0	4.72769	0	0	0	0	5.67273	1.23417	4.86817	2.37417	6.06862	6.45625	0	5.76848	4.58925	0	6.78844
X323s_H21_S189_L004_R1_001	Pik3ca-1	0.26012	7.62836	5.97713	8.50808	6.87802	3.80838	5.23368	7.48305	0	2.67843	6.89533	7.46379	5.59417	7.42413	6.68608	6.44833	0	0	1.47946	1.47946	1.47946	6.36438	3.45047	6.20662	5.87776	7.07117	6.15039	6.92576	0	0	2.0517	0	5.3688	1.47946	6.33476	3.20818	2.88775	3.80838	1.47946	4.23137	6.43209	5.71294	7.29472	4.5277	6.4643	3.73018	2.41338	5.2516
X329s_N20_S332_L002_R1_001	Pik3ca-1	0.260296	7.20976	6.20118	8.54738	7.97736	2.98645	0	1.984	0	2.34254	7.05186	7.61575	6.42773	7.22813	6.60385	0	0	0	0	1.4197	0	0	4.93432	6.501	6.57365	6.41754	7.36015	7.57636	0	0	0	0	5.68959	0	3.26144	1.4197	2.34254	6.43782	0	1.984	6.45275	6.95201	6.47233	5.7209	5.67893	0	0	7.30689
X329s_L21_S285_L002_R1_001	Pik3ca-1	0.260579	7.30013	6.11036	7.87422	6.02095	2.79798	1.27216	8.20765	4.42118	1.81436	6.14399	6.42976	5.46936	7.70537	6.53951	6.16581	0	6.60419	1.81436	2.62777	1.27216	1.27216	5.51174	5.34259	5.16857	2.62777	6.32504	7.00804	3.60983	1.27216	1.81436	0	5.98928	0	5.88062	5.46936	2.42252	6.14949	6.0147	0	6.21834	5.88062	6.66494	4.71356	5.8515	1.27216	0	4.66637
X323s_C17_S65_L004_R1_001	Pik3ca-1	0.263799	4.54327	6.11719	8.88599	4.23697	4.60714	0	6.75294	2.59523	3.64281	7.30166	8.69578	6.74568	3.25035	7.61497	3.46571	1.97406	0	3.79321	2.9755	0	2.59523	3.46571	6.77442	8.31549	7.80886	6.4313	7.61803	6.01662	0	2.59523	0	7.14343	0	7.71107	3.25035	4.66718	6.52647	0	0	6.82282	4.54327	6.80923	0	0	1.97406	2.59523	3.92392
X891s_echo_K14_S110_L003_R1_001	Pik3ca-1	0.268763	7.71996	6.45919	8.79107	3.73631	7.71996	3.19442	7.60741	2.54145	3.40933	7.22232	8.3772	5.13945	6.89718	5.29765	3.19442	0	1.9241	2.92031	4.17959	0	2.54145	6.54683	0	4.17959	7.65285	7.93415	7.12367	2.54145	0	3.40933	0	6.17508	1.9241	7.02466	6.85492	3.73631	7.82813	1.9241	3.86686	6.67281	7.22232	7.24762	0	0	0	2.54145	6.16283
X330s_D15_S79_L007_R1_001	Pik3ca-1	0.276459	3.33083	4.95219	8.04058	7.74244	6.8949	0.883367	2.25278	0.883367	2.39181	2.62259	8.19527	6.2518	7.62633	6.78405	2.09127	1.34497	0	2.96771	6.55394	0.883367	1.34497	6.58184	7.50592	5.72388	2.51384	2.39181	5.135	0	0	1.34497	0	2.51384	4.92164	6.01884	2.09127	3.03814	6.57987	0	1.65958	7.33349	5.66172	7.04169	4.93192	3.47255	0	0.883367	7.10773
X326s_D20_S92_L001_R1_001	Pik3ca-1	0.285705	7.75232	6.43817	8.37314	7.76809	1.72707	5.29751	1.72707	1.72707	0	6.63855	6.65655	6.08745	7.71589	7.02113	6.67422	0	5.12081	0	5.89077	0	6.18731	6.67422	6.26939	6.23374	8.20991	5.81096	5.90348	0	0	4.97224	1.72707	5.96468	2.32712	5.5605	4.75879	0	5.82471	0	0	6.65058	4.71832	7.03751	4.18568	1.72707	4.31731	0	6.61404
X330s_P23_S376_L007_R1_001	vCap	0.3171	5.3953	5.97312	8.66672	8.36688	4.26986	0	3.87136	2.17868	4.37382	3.19883	8.23052	5.55892	6.76019	7.90246	2.17868	2.81356	2.17868	3.19883	3.69319	2.17868	2.17868	7.61587	7.53972	5.84564	7.0011	2.81356	3.87136	2.81356	0	2.17868	2.17868	3.47625	2.17868	7.4482	2.17868	3.87136	7.70091	0	2.17868	6.74186	6.12119	2.81356	0	0	0	2.17868	3.47625
X323s_M17_S305_L004_R1_001	vCap	0.335617	4.74484	5.24041	8.79059	6.65776	4.22028	5.66755	2.66796	0	6.69991	7.43687	7.27422	5.43363	6.40436	7.37579	2.0419	4.11655	6.67484	2.66796	3.7192	4.74484	2.0419	6.60473	7.00974	7.82754	7.72342	0	6.10981	3.86988	0	6.77157	2.66796	6.19539	0	5.54439	3.05002	4.40015	6.9343	0	2.0419	6.18163	4.80151	3.54172	2.0419	6.40436	0	2.0419	3.86988
X323s_J17_S233_L004_R1_001	Pik3ca-1	0.337026	3.99434	5.42256	8.52577	7.59957	7.489	2.21904	5.47544	0	2.21904	7.61383	8.10937	6.44283	6.5655	6.29545	2.58759	0	0	2.21904	2.21904	0	0	7.1154	6.71532	6.78257	7.38523	3.06787	4.59897	4.19852	0	2.21904	1.62909	2.58759	0	6.74951	5.4405	3.06787	6.25691	0	1.62909	6.89246	6.19197	7.15138	3.52028	6.00838	0	0	6.58833
X891s_echo_N24_S383_L003_R1_001	vCap	0.34274	7.80698	6.16809	8.22898	7.06875	7.1765	6.24169	6.57963	0	4.16168	7.20579	7.43238	6.33208	1.23255	4.16168	6.02021	2.3721	2.11504	1.76814	8.06826	1.23255	5.36988	2.89092	5.39225	8.03498	8.09159	4.92055	7.21118	5.74312	0	6.40698	0	6.43466	6.34068	7.06875	6.07197	2.89092	7.0872	3.99746	7.37009	3.01748	6.86528	3.01748	1.76814	1.76814	1.76814	6.52057	3.12982
X892s_L13_S294_L004_R1_001	vCap	0.366716	4.46171	5.85477	7.90244	7.08103	4.25673	0	3.64976	1.8488	2.45997	3.49993	8.64841	6.74759	6.99163	7.64669	3.10945	0	2.83654	3.10945	6.21211	0	7.00143	3.89528	7.09887	5.2662	6.8715	6.61333	7.837	0	1.8488	1.8488	2.45997	2.83654	0	1.8488	3.10945	4.25673	8.23171	0	3.78004	7.83911	7.67939	6.80851	2.45997	2.45997	4.17786	0	5.41962
X326s_M20_S308_L001_R1_001	vCap	0.370263	2.46947	5.99446	8.76555	8.0734	1.85756	0	1.85756	0	6.26451	6.39909	8.08347	5.84966	8.32014	5.92468	4.4082	2.84632	0	2.46947	3.33365	3.90546	2.46947	7.10925	7.10925	8.1033	7.74042	6.33406	2.46947	0	0	2.46947	0	0	0	3.11938	0	1.85756	6.59454	0	1.85756	6.63086	5.21968	7.2338	4.58849	5.47628	0	0	7.24929
X323s_B13_S37_L004_R1_001	vCap	0.374516	4.35519	6.04938	8.52261	7.11956	3.89286	3.6748	3.2199	0	7.71216	6.66471	8.62171	5.07247	3.98632	6.17693	2.73536	5.46574	3.39554	2.36182	3.39554	5.31229	6.88391	4.47155	6.79116	7.7847	7.87085	7.03439	6.68292	4.52501	1.75874	2.73536	0	4.47155	1.75874	6.59493	3.6748	4.22349	7.42821	0	3.98632	6.54785	6.3077	6.95053	2.36182	3.2199	4.62406	1.75874	5.44521
X323s_C19_S67_L004_R1_001	vCap	0.375546	4.82181	4.82181	8.98309	8.78542	3.52195	2.22057	3.24407	0	3.24407	6.438	8.77278	3.24407	3.91752	6.438	3.52195	2.22057	2.85792	3.73917	6.84294	2.22057	3.52195	7.21235	5.82221	6.92693	4.75339	3.24407	5.89262	2.85792	2.22057	3.52195	0	3.73917	0	6.60683	5.51092	4.51457	7.57002	2.85792	2.22057	7.96109	3.91752	2.22057	0	3.24407	0	2.22057	5.84624
X891s_echo_J15_S309_L003_R1_001	vCap	0.383057	7.89878	6.60101	8.72377	6.523	2.62052	0	7.29636	0	4.59204	7.34964	8.74632	6.30023	3.42535	7.32475	2.62052	0	6.06381	0	3.5548	0	4.78694	6.55373	2.62052	3.5548	7.99348	8.13251	7.3632	1.65777	0	2.25079	1.65777	7.37391	0	7.16087	5.59322	2.88984	7.34416	6.01316	7.68904	3.27661	6.96876	7.18691	5.93764	6.21054	0	2.25079	7.86184
X326s_A24_S24_L001_R1_001	Pik3ca-1	0.387289	6.84456	6.64019	7.90095	2.75798	5.37127	1.54586	7.63458	5.28155	1.54586	4.81085	6.70102	4.95085	7.23114	4.71635	1.54586	0	5.24329	2.12632	6.62561	0	1.54586	5.84167	5.31841	4.61198	6.35776	6.7669	2.75798	2.12632	0	2.12632	2.12632	1.54586	2.12632	0	5.11883	5.07364	5.87333	0	0	5.14068	4.78033	7.74275	4.57462	4.3635	0	0	7.33027
X323s_J23_S239_L004_R1_001	Pik3ca-2	0.390061	2.58268	4.38841	6.80927	8.69919	2.58268	0	2.7906	0	1.96239	6.37701	6.30702	5.93265	1.96239	7.82263	1.96239	1.40073	0	6.04743	6.07594	0	0	7.1777	5.28179	4.02619	6.44727	2.31988	1.40073	1.40073	5.92451	2.58268	1.96239	4.86324	5.26612	2.31988	0	2.58268	6.46171	0	5.09425	6.24372	1.96239	6.48997	0	1.40073	0	1.40073	7.05357
X891s_echo_P21_S360_L003_R1_001	vCap	0.395059	3.85675	5.31363	8.17355	4.16125	3.26807	0	2.6123	1.6506	2.6123	3.09334	8.51688	4.34097	2.6123	4.91062	3.26807	0	1.6506	2.6123	6.93563	0	0	6.29914	3.26807	7.95256	7.42705	3.41677	7.20343	0	0	1.6506	2.6123	6.46293	5.22706	6.3145	3.09334	2.6123	7.10128	2.6123	7.10819	6.83673	6.03501	3.66076	0	0	0	2.24286	6.55091
X329s_P19_S379_L002_R1_001	vCap	0.401717	2.11796	5.59086	8.67771	6.49667	6.05261	4.02278	7.98784	1.53839	6.2331	6.73158	8.40595	6.4687	5.61779	7.48137	1.53839	4.14583	0	1.53839	3.52382	4.0862	0	6.11107	7.48343	7.8749	6.66392	6.66857	5.47525	0	0	0	1.53839	0	1.53839	6.31575	5.39555	2.4825	7.52571	0	5.78837	5.36181	6.88119	4.77091	5.57712	5.92431	0	0	5.49045
X330s_J15_S223_L007_R1_001	vCap	0.403941	4.08472	4.8135	8.4106	9.0269	3.99109	1.84236	3.99109	0	3.64231	5.45832	8.54114	5.50258	3.49251	8.08853	3.10215	0	2.82934	6.23616	6.80087	0	1.84236	6.28684	7.66179	5.89213	7.1044	6.32561	5.98985	2.45297	0	2.45297	0	3.10215	0	2.82934	1.84236	3.77256	7.85439	1.84236	2.45297	7.74103	4.39038	5.25859	0	0	0	0	7.83986
X892s_K24_S190_L004_R1_001	vCap	0.40466	3.26319	5.46911	8.12752	5.05512	3.35502	0	1.79618	1.25655	1.79618	6.49904	8.14663	4.95402	2.40271	7.61293	0	1.25655	0	1.25655	6.12228	0	1.25655	5.91473	6.46049	7.42647	7.4114	4.23206	6.53981	0	0	0	1.79618	1.25655	6.10561	0	1.25655	3.04957	6.26583	1.25655	2.6076	7.58905	7.05802	7.29046	1.25655	1.79618	0	0	7.62281
X891s_echo_A14_S105_L003_R1_001	vCap	0.405238	3.71187	5.40244	7.8812	7.85883	2.66097	2.19568	2.19568	0	1.84436	2.97727	8.39087	6.12294	2.83157	7.87616	1.84436	1.29802	2.19568	2.19568	8.08927	0	2.45514	6.41445	6.70063	3.41056	4.28874	2.66097	6.38794	1.29802	0	1.84436	0	4.95644	0	2.19568	1.84436	2.66097	7.62337	1.84436	6.07514	7.38988	6.63289	2.97727	1.29802	1.29802	0	1.84436	2.66097
X326s_I19_S211_L001_R1_001	vCap	0.406876	3.02394	6.16805	8.38895	8.67472	2.0181	0	6.94536	0	2.0181	4.82797	7.98508	5.05992	6.61304	7.5459	0	0	0	0	5.05992	0	0	6.49213	6.99441	6.06747	7.8573	5.64025	6.88715	0	0	0	2.0181	2.0181	5.05992	5.43521	2.0181	3.29939	7.32289	0	0	7.20895	6.25944	5.24806	0	0	0	2.0181	5.95563
X330s_H21_S182_L007_R1_001	vCap	0.40701	4.66783	4.6238	5.56977	8.82689	4.30902	2.31954	3.35036	0	1.72017	3.62923	8.78146	2.69168	2.69168	8.35832	2.69168	0	1.72017	1.72017	6.9038	0	2.31954	7.42613	5.65354	3.17503	6.42236	3.17503	4.86286	1.72017	1.72017	0	0	3.35036	0	7.25371	1.72017	3.62923	7.4998	2.31954	2.69168	5.76016	0	2.96228	0	2.69168	0	2.31954	3.35036
X323s_O23_S359_L004_R1_001	vCap	0.407605	4.83619	4.75681	8.95051	8.28939	3.67523	2.36222	3.67523	2.36222	3.00711	7.48419	8.34344	6.23552	5.95474	5.79268	3.00711	2.36222	0	3.89329	7.53166	0	5.84967	7.4568	7.51084	7.39378	6.30814	8.18513	5.97937	2.36222	0	0	2.36222	6.69532	0	0	0	4.35563	7.42292	0	0	8.02565	6.17737	6.37585	0	5.73225	2.36222	0	4.22393
X329s_D21_S93_L002_R1_001	vCap	0.408309	1.63548	5.3936	7.70706	7.29155	2.59494	0	2.86379	0	0	6.1999	8.10491	4.72351	1.63548	8.2932	0	0	1.63548	0	2.22612	0	0	6.28814	7.39571	0	6.57344	7.13328	2.59494	1.63548	0	1.63548	1.63548	1.63548	0	0	5.56572	2.59494	6.818	2.22612	0	6.53819	6.44422	7.01436	0	6.76701	0	0	7.76305
X891s_echo_A20_S153_L003_R1_001	vCap	0.409184	4.64912	6.44789	7.7911	8.13768	3.52429	2.34262	2.34262	1.74121	3.37504	3.76903	6.94306	2.98654	3.52429	5.66282	2.71554	1.74121	0	3.37504	9.15794	0	2.98654	3.87208	6.81742	5.55966	3.65413	6.86763	4.45058	2.34262	0	2.71554	1.74121	3.52429	3.37504	6.60606	2.98654	3.52429	7.36323	1.74121	4.05093	4.20259	7.35123	6.66773	2.71554	2.71554	0	3.19954	3.9655
X332s_G13_S149_L003_R1_001	vCap	0.409382	5.63798	6.08711	8.01843	5.47001	5.56679	0	6.89311	0	0	6.50994	8.48692	4.84001	2.36571	8.02635	2.73938	0	0	0	2.73938	0	2.36571	3.39969	7.24457	4.76063	6.98207	6.61874	2.73938	0	1.76229	0	0	0	1.76229	2.36571	5.31657	1.76229	6.29432	6.01906	0	6.92681	1.76229	6.95483	4.15474	5.54817	1.76229	0	7.15071
X330s_L18_S274_L007_R1_001	vCap	0.410102	3.87205	3.97813	7.68322	8.21421	3.05213	1.3051	6.85492	0	3.11371	6.86339	8.19324	4.33422	2.34259	7.57688	2.20433	0	0	1.3051	4.62303	1.85256	1.3051	6.29397	6.87318	3.05213	8.16076	6.8676	4.8882	0.851871	1.85256	0	1.85256	2.04383	4.73531	1.85256	4.26112	2.84073	6.50776	0	1.3051	5.79179	6.30139	2.20433	0	2.04383	0	1.61583	7.7161
X891s_echo_D24_S378_L003_R1_001	vCap	0.41205	3.56497	5.93681	7.88045	6.51328	3.22035	1.48927	2.42494	2.06277	2.69025	3.46275	7.79654	3.07284	2.42494	7.57456	2.06277	1.48927	0	2.42494	3.89333	0	2.06277	3.74257	7.5657	6.72794	7.23582	2.42494	6.87662	0	0	1.48927	1.48927	2.69025	2.89973	2.69025	5.69141	3.22035	7.92489	2.06277	7.32565	7.35681	6.31689	6.38866	0	0	0	0	3.46275
X332s_O15_S343_L003_R1_001	vCap	0.41375	5.82657	5.56961	8.19102	8.84714	3.85264	0	6.62572	0	1.81224	6.75909	8.77457	2.42021	0	8.25961	0	0	0	7.01935	3.45773	0	6.26085	6.36307	6.18989	5.16605	7.5289	6.6189	7.19923	1.81224	1.81224	1.81224	1.81224	6.15787	0	5.25014	0	1.81224	7.65788	0	0	7.2801	6.07891	7.93694	0	0	4.04944	0	7.32498
X323s_J18_S234_L004_R1_001	vCap	0.414425	4.79469	4.39335	9.00503	7.61616	4.04196	2.19624	3.89073	0	6.75233	5.86536	8.43118	6.51064	7.68459	7.1161	3.71249	4.91888	0	3.49543	3.49543	4.17329	7.34683	6.54568	6.44936	7.93089	7.22073	3.21781	3.71249	2.83217	0	0	0	3.89073	0	7.20897	2.19624	3.71249	6.87515	2.19624	3.71249	7.36723	5.90969	6.93911	2.19624	0	4.79469	2.83217	6.96208
X329s_O23_S359_L002_R1_001	vCap	0.414512	2.5897	4.82236	8.92692	8.07268	2.5897	0	3.2446	1.96891	0	7.35257	8.63874	5.40656	6.78252	7.92593	1.96891	0	0	0	6.055	0	0	2.5897	6.84349	4.46912	8.00096	5.93207	7.13746	0	1.96891	0	0	0	0	6.2631	1.96891	1.96891	7.98849	0	1.96891	7.79531	1.96891	1.96891	0	0	0	0	6.2026
X891s_echo_C21_S162_L003_R1_001	vCap	0.414574	4.54363	5.63513	6.27529	9.47894	4.32315	2.33245	2.33245	0	2.97586	4.63798	8.61066	2.97586	4.43945	8.70903	2.97586	0	2.33245	2.97586	8.68258	0	3.86107	7.25494	7.81801	5.27999	4.87706	3.36417	7.10637	2.33245	0	2.33245	0	4.03987	3.36417	3.86107	4.43945	4.43945	8.48054	2.97586	3.86107	3.36417	7.92108	2.33245	0	3.36417	2.33245	0	4.80354
X891s_echo_O17_S136_L003_R1_001	vCap	0.417258	3.96127	6.18482	8.55472	6.7486	3.56528	0	3.34918	0	2.06304	6.04854	8.26334	6.38897	2.69055	6.74456	3.22065	1.48951	2.69055	0	3.07314	0	2.06304	2.90003	6.95526	3.74287	6.31721	7.71142	7.03094	0	1.48951	0	2.42523	0	2.06304	6.04854	2.90003	3.56528	7.80108	2.06304	2.06304	7.00634	6.92871	2.90003	2.06304	0	0	0	3.46306
X326s_A19_S19_L001_R1_001	vCap	0.417467	2.01613	5.17473	8.36721	8.17978	3.51292	0	3.2972	0	0	0	8.80971	6.01879	6.79432	6.94935	2.01613	0	0	2.01613	6.94935	0	0	8.04524	6.45976	6.43917	6.76472	7.91859	3.02177	0	2.64038	0	0	0	5.54071	5.13721	2.01613	0	7.77627	0	0	6.95558	6.59309	2.01613	0	0	0	2.01613	5.43295
X332s_I16_S200_L003_R1_001	vCap	0.418814	2.22431	5.56369	7.18891	8.81442	1.63385	0	0	0	0	5.91921	8.3998	5.46401	2.22431	8.10661	0	0	0	6.26281	4.92054	0	0	7.0086	7.30349	6.03423	7.89866	0	6.88157	0	1.63385	0	0	2.22431	0	6.24696	1.63385	1.63385	7.37834	0	0	7.50176	6.94313	2.22431	5.6828	0	0	0	7.37059
X329s_J24_S240_L002_R1_001	vCap	0.420232	1.77499	5.44376	8.76186	8.0161	3.02533	5.50537	1.77499	1.77499	7.13134	8.08937	7.85687	6.7778	7.166	3.91206	2.37958	5.15044	0	2.37958	2.37958	4.68955	1.77499	7.3425	4.99725	7.91758	7.35197	6.39497	6.84262	1.77499	0	2.37958	1.77499	0	6.8936	7.21763	5.97385	3.23872	7.10353	0	0	7.25641	6.24518	7.1995	0	5.40046	1.77499	0	2.37958
X330s_J21_S230_L007_R1_001	vCap	0.420239	3.89418	5.14405	6.69076	6.79699	3.61326	0	5.9132	1.61136	2.40008	7.61967	8.23112	5.33511	2.56717	7.04206	2.71029	0	1.10022	2.71029	3.80901	0	1.10022	6.12708	7.1357	3.36962	7.58157	7.14365	1.94797	0	1.94797	1.94797	0	2.40008	1.61136	1.61136	1.10022	3.61326	5.64075	1.10022	0	4.55626	5.25467	6.62114	1.10022	2.19936	0	1.94797	6.19066
X891s_echo_H13_S292_L003_R1_001	vCap	0.42204	3.99656	5.69091	8.32	8.16315	3.15652	1.33791	3.26956	0	1.89042	6.36317	8.39771	2.50506	2.24424	7.4909	1.89042	0	1.89042	6.20039	3.37111	0	1.33791	6.19467	6.81541	5.97775	7.37632	1.89042	7.08414	2.50506	1.33791	1.33791	1.33791	3.02905	0	3.46329	2.50506	3.15652	7.82407	1.89042	3.99656	7.38856	6.9123	2.50506	1.33791	6.09208	0	0	3.62552
X326s_C23_S71_L001_R1_001	vCap	0.422864	0	5.8851	8.33061	6.43599	2.34544	0	2.34544	1.74378	3.52732	6.19801	8.3041	0	7.81157	7.28237	2.34544	2.34544	0	0	2.71845	0	0	6.82053	6.88049	7.49494	7.62512	4.45366	6.84595	0	0	0	0	2.34544	4.60615	6.08646	0	0	7.25607	0	4.50711	2.34544	7.2222	5.34058	0	6.03133	0	0	5.64945
X326s_H18_S186_L001_R1_001	vCap	0.423446	3.68396	5.74117	8.09852	6.72777	3.40462	0	2.37033	2.37033	0	2.37033	8.14744	5.83051	0	7.37272	0	0	0	0	3.40462	0	3.40462	6.41699	6.96451	6.96451	7.85234	2.37033	6.01234	0	0	0	0	2.37033	0	2.37033	2.37033	0	7.78607	0	0	5.83051	5.41219	3.01563	2.37033	0	2.37033	0	6.47845
X330s_D21_S86_L007_R1_001	vCap	0.424492	3.7813	5.24989	8.40791	7.54416	3.67276	0	3.0591	1.18065	2.67683	2.94717	8.31182	6.73389	1.7071	7.89505	3.0591	1.18065	0	3.61372	3.33498	1.7071	1.7071	6.02571	7.53336	3.92479	4.2933	7.52609	1.18065	2.0502	6.51907	1.7071	0	2.67683	2.0502	2.30518	0	3.2512	6.90612	2.50817	0	7.89924	5.89796	7.0313	4.12593	0	0	1.7071	7.06271
X323s_F15_S135_L004_R1_001	vCap	0.42542	3.82675	5.90242	7.5577	4.37699	6.72371	1.88921	1.88921	1.88921	1.88921	4.56893	8.38353	6.14628	2.88158	7.59226	0	0	0	1.88921	6.73043	0	1.88921	4.91074	6.40907	6.29149	7.43299	7.52795	5.06384	0	0	2.88158	0	0	0	1.88921	2.50375	6.27048	6.94661	0	0	6.72371	3.15515	6.48899	1.88921	2.50375	1.88921	2.88158	7.65269
X323s_L23_S287_L004_R1_001	vCap	0.429372	4.38362	5.12425	8.76978	8.68872	3.80577	2.9223	3.30966	2.28156	3.80577	3.58817	8.48578	7.07253	4.13587	8.21437	3.58817	0	3.30966	4.13587	3.30966	0	2.28156	6.10789	7.62107	6.53201	6.68595	7.74643	3.80577	2.9223	0	3.98438	0	3.30966	0	2.9223	4.13587	4.48774	8.01481	0	2.28156	6.65247	6.72891	5.17524	2.28156	2.9223	0	0	6.81932
X892s_K16_S126_L004_R1_001	vCap	0.430607	3.8424	5.55013	8.35851	7.15096	3.76414	2.08207	2.44509	1.50642	2.92062	3.3702	8.31649	6.70803	1.50642	7.86954	2.08207	0	2.08207	1.50642	4.81923	1.50642	6.20655	6.2136	7.28474	6.50954	8.03715	2.71086	7.28714	2.08207	1.50642	2.08207	1.50642	6.53534	6.16315	6.94032	2.92062	3.58644	7.82985	2.08207	2.44509	6.81755	6.67314	3.24157	0	0	3.91497	1.50642	3.09391
X332s_H21_S182_L003_R1_001	vCap	0.432694	6.48396	5.43332	8.15861	7.70816	3.19708	0	2.04163	6.07926	2.04163	3.04972	7.83389	2.87683	1.47054	8.03413	3.19708	1.47054	0	0	5.60756	0	1.47054	6.77509	7.22632	3.63409	6.61345	7.77512	1.47054	1.47054	2.04163	2.04163	0	2.04163	4.0005	2.40286	0	2.40286	6.70782	0	5.93946	0	6.38161	7.30593	5.66724	2.04163	0	0	6.40958
X326s_F18_S138_L001_R1_001	vCap	0.433169	1.94856	4.3725	7.58531	8.39902	2.5678	0	3.22184	0	1.94856	4.3725	9.06109	5.23418	2.5678	7.96061	1.94856	0	1.94856	0	6.27407	0	0	7.70609	7.04799	6.23945	7.76908	2.5678	6.81982	0	0	0	0	0	0	1.94856	0	1.94856	7.9177	0	0	6.87106	5.02035	6.57536	0	0	0	0	6.86479
X329s_B23_S47_L002_R1_001	vCap	0.433897	1.77125	4.00113	8.78982	9.45387	2.3755	0	2.74948	2.3755	1.77125	6.66745	8.765	1.77125	5.37361	6.05304	1.77125	0	2.3755	6.53499	8.04343	0	0	8.15314	7.69891	7.53334	4.68509	2.74948	5.35073	0	0	1.77125	0	2.3755	0	5.86428	1.77125	3.02105	7.98703	5.61378	0	7.9095	6.54905	4.16537	1.77125	1.77125	0	0	3.41013
X330s_E20_S109_L007_R1_001	vCap	0.435089	4.9067	4.1421	8.95186	9.13237	4.1421	0	3.96295	0	3.74455	3.74455	8.00109	5.33489	7.25501	8.16942	0	0	0	3.74455	4.54225	0	3.07477	5.23006	8.06149	6.00037	5.38345	3.07477	0	2.42679	2.42679	0	2.42679	4.1421	0	6.05026	3.07477	3.07477	7.53336	2.42679	2.42679	7.02656	4.4258	4.29398	2.42679	3.07477	0	0	6.05026
X326s_D19_S91_L001_R1_001	vCap	0.43663	2.83847	4.92553	7.80411	8.30884	2.20219	1.61391	2.57011	1.61391	2.57011	5.90547	8.63843	1.61391	0	6.65586	1.61391	0	0	1.61391	2.20219	1.61391	1.61391	7.14207	7.61495	1.61391	4.34932	8.25595	2.57011	0	1.61391	1.61391	1.61391	2.83847	5.32857	0	0	2.20219	7.70769	0	0	7.4678	6.30636	1.61391	0	1.61391	0	0	1.61391
X332s_B17_S33_L003_R1_001	vCap	0.43858	3.68766	5.5295	8.4819	8.57597	3.29463	1.67296	2.26756	0	1.67296	5.29873	8.39776	5.20824	2.63789	8.21411	0	0	0	2.63789	3.79051	0	0	5.70253	7.18615	3.79051	8.26216	7.63099	7.20883	0	2.26756	1.67296	0	3.44347	6.07256	2.26756	0	2.26756	7.60762	0	0	7.98898	6.44341	1.67296	4.25201	2.26756	0	1.67296	1.67296
X892s_N18_S335_L004_R1_001	vCap	0.438915	3.39575	3.39575	6.08524	7.06135	3.78998	2.26707	2.26707	0	0	3.65035	7.83939	4.56604	1.91212	8.25752	2.26707	0	2.52851	2.52851	8.11383	0	1.35679	7.54881	5.40738	6.60561	3.18095	0	6.86826	0	0	1.91212	1.35679	0	2.52851	7.11667	1.35679	3.18095	7.2189	0	4.47177	6.09828	6.81907	2.26707	0	1.91212	0	1.91212	2.73557
X326s_F20_S140_L001_R1_001	vCap	0.439594	3.11489	4.94841	8.55655	8.47799	1.85359	0	0	0	1.85359	5.53728	8.98581	5.6939	0	6.06754	1.85359	0	0	1.85359	7.22909	0	0	6.99731	6.54444	6.42974	7.10896	6.75953	4.09784	1.85359	0	0	0	1.85359	0	0	5.79711	2.84189	7.72864	0	0	7.58086	4.94841	6.06754	0	0	0	0	7.23299
X330s_J24_S233_L007_R1_001	vCap	0.440164	4.20713	4.47799	8.88844	8.7095	4.03807	1.50014	4.09766	0	2.43772	7.60082	8.01652	2.70332	2.43772	6.81331	2.43772	0	2.07501	2.43772	3.3624	0	2.91298	7.04766	7.46088	6.92543	8.21682	2.70332	3.08621	0	1.50014	2.70332	0	3.08621	4.62484	6.81331	2.43772	3.08621	6.39686	0	2.07501	6.98197	5.75069	3.3624	3.67136	2.43772	0	2.07501	3.23381
X892s_O15_S120_L004_R1_001	vCap	0.442179	3.11104	5.08657	8.19416	8.33163	2.66742	0	2.66742	0	1.8502	7.06681	8.41636	4.73254	1.8502	7.24823	1.30306	0	1.30306	2.20184	7.48034	0	1.30306	7.05068	6.8676	7.48185	5.16613	1.8502	7.29298	0	0	1.30306	1.30306	1.30306	1.8502	6.32535	1.8502	3.32524	7.72225	0	7.51013	7.73522	7.02717	0	2.46149	2.8381	1.30306	1.30306	6.5932
X323s_M22_S310_L004_R1_001	vCap	0.448167	4.5633	4.66762	8.31685	7.77212	4.66762	3.09507	2.4462	3.09507	5.19437	6.53144	6.67435	5.0014	3.48533	8.06634	3.09507	4.44682	3.09507	3.09507	8.28544	2.4462	0	6.41767	7.01993	7.5152	8.09247	6.63358	5.25122	2.4462	0	3.48533	0	4.44682	2.4462	6.54669	3.98382	4.84837	7.25414	0	2.4462	5.4952	5.40462	3.09507	2.4462	0	0	2.4462	5.69118
X329s_G21_S165_L002_R1_001	vCap	0.448228	1.66514	5.81515	8.3959	2.25893	1.66514	1.66514	2.25893	0	0	3.1105	8.61803	0	1.66514	8.16991	2.25893	0	0	0	2.89844	0	0	7.55181	7.46484	2.25893	7.12614	6.45424	3.1105	1.66514	0	1.66514	0	1.66514	0	0	1.66514	2.62896	7.56077	1.66514	0	3.1105	6.25317	5.96888	6.42689	0	0	0	1.66514
X332s_G23_S160_L003_R1_001	vCap	0.44954	2.88586	5.77598	8.82441	7.74702	3.27255	0	2.61661	4.02511	1.65436	1.65436	8.79152	1.65436	0	8.03824	1.65436	0	1.65436	1.65436	3.27255	0	1.65436	7.63499	7.58038	2.88586	8.27327	3.8613	2.24702	0	1.65436	0	0	1.65436	0	6.21483	0	1.65436	7.88982	1.65436	0	7.98639	1.65436	6.69041	0	6.8899	0	1.65436	1.65436
X892s_G16_S124_L004_R1_001	vCap	0.449735	4.06233	5.62902	8.61099	6.87922	4.41383	0	3.23772	0	0	7.61701	7.62501	2.85169	3.73272	5.86311	0	0	0	3.23772	8.10078	0	3.51554	7.11716	8.46403	4.19371	4.06233	3.51554	7.41779	0	2.85169	3.91105	2.85169	2.85169	2.85169	3.51554	0	4.06233	8.52575	0	2.85169	6.92836	7.49325	3.51554	2.85169	0	0	2.85169	2.85169
X332s_K18_S250_L003_R1_001	vCap	0.453353	3.2772	4.85598	8.33477	7.02633	2.25134	1.34377	2.71915	0	2.25134	5.69882	8.66581	1.34377	6.67756	6.16161	1.89717	0	0	1.34377	5.76315	0	1.34377	7.22226	7.94159	3.63324	6.13742	3.2772	6.08075	0	1.89717	1.89717	0	2.25134	0	1.34377	2.25134	2.51236	7.3263	0	0	8.21956	5.14172	5.97132	1.34377	1.34377	0	0	7.11306
X326s_H24_S192_L001_R1_001	vCap	0.454585	1.50122	5.70676	7.22362	3.08753	1.50122	0	1.50122	0	0	2.07622	8.56914	0	0	7.61433	0	0	0	2.07622	4.51815	0	0	5.45805	7.45018	1.50122	7.86821	7.17143	0	0	1.50122	1.50122	0	1.50122	1.50122	0	0	0	5.97901	0	0	7.19264	0	6.57835	0	0	0	0	3.97607
X332s_J18_S226_L003_R1_001	vCap	0.454922	2.68698	5.66446	7.48839	6.62512	3.56156	1.48655	2.68698	0	1.48655	2.68698	7.3467	0	2.68698	7.97575	2.42174	0	1.48655	1.48655	6.71202	0	0	3.95751	5.14802	2.42174	6.58813	2.0597	6.14497	1.48655	0	2.42174	0	2.89641	2.0597	0	2.0597	1.48655	5.87736	1.48655	1.48655	3.65428	6.20891	6.33181	5.08651	0	0	0	7.57456
X329s_J16_S232_L002_R1_001	vCap	0.456616	3.42886	3.10527	8.39527	9.24078	2.62389	2.25404	2.25404	0	1.66071	6.83556	8.24707	0	2.62389	7.35326	1.66071	0	0	2.25404	3.42886	0	0	7.7512	7.38814	2.89327	7.47158	0	2.89327	0	1.66071	3.10527	2.25404	1.66071	0	0	1.66071	2.25404	7.82371	0	0	8.33164	1.66071	2.25404	0	0	0	0	7.20331
X332s_B15_S31_L003_R1_001	vCap	0.456667	3.02162	5.08807	8.5749	7.99259	1.77175	1.77175	0	0	0	2.37604	8.51215	5.08807	0	7.7257	1.77175	0	0	2.37604	3.80511	0	1.77175	5.71581	7.49401	2.37604	8.1828	0	0	0	1.77175	0	0	5.82245	0	6.18256	0	0	7.44389	0	1.77175	6.10939	5.20181	6.46213	0	0	0	0	5.30393
X329s_I15_S207_L002_R1_001	vCap	0.458041	2.40198	4.56879	8.53578	6.91822	1.7955	0	3.0488	0	3.0488	2.7768	8.48523	0	1.7955	7.3217	1.7955	0	0	0	2.7768	0	0	6.24085	6.20093	7.34142	7.25299	1.7955	5.23021	0	1.7955	0	0	0	5.5098	0	1.7955	2.40198	7.56509	0	2.7768	6.5641	5.58797	1.7955	1.7955	0	0	2.40198	6.68408
X332s_J20_S229_L003_R1_001	vCap	0.460511	0	5.78306	8.2238	6.9204	1.70412	1.70412	2.67343	0	2.67343	6.57361	8.70911	0	1.70412	3.61017	1.70412	0	1.70412	0	2.94371	1.70412	1.70412	7.06485	7.61083	3.15626	4.40596	0	0	0	0	2.30189	0	2.67343	1.70412	0	2.30189	2.67343	7.2045	0	0	6.96384	6.47467	7.33877	0	0	0	0	6.09054
X326s_A14_S14_L001_R1_001	vCap	0.461228	4.03797	0	7.81981	6.70698	4.03797	0	4.87514	0	2.97402	6.01506	6.2557	2.97402	2.97402	7.6042	0	0	0	3.64129	5.32435	0	0	7.76618	3.64129	4.03797	4.03797	3.64129	0	0	0	0	0	2.97402	0	4.03797	0	2.97402	5.75795	2.97402	0	6.10187	0	0	3.64129	0	0	0	3.64129
X330s_I17_S201_L007_R1_001	vCap	0.466664	7.45985	5.48497	8.4893	6.84151	7.66319	1.26038	2.40758	2.61255	2.61255	7.14433	7.57902	1.80064	6.75705	7.10984	5.65782	1.26038	0	0	5.99833	0	4.34124	2.14947	6.25673	7.41826	8.46724	3.05466	6.92437	3.59387	0	1.80064	0	3.44429	0	4.74236	6.32236	6.24209	6.40087	6.0108	6.31325	6.52682	5.40876	7.10363	5.42001	5.89255	0	2.14947	3.66103
X323s_J15_S231_L004_R1_001	vCap	0.466814	4.16323	3.48552	8.28297	9.38274	3.70251	0	0	0	3.48552	2.18715	8.31058	2.18715	2.18715	5.9625	2.18715	2.82255	0	3.48552	3.208	2.18715	2.18715	6.54688	8.02686	4.64273	3.88072	8.50125	0	0	2.18715	2.18715	2.82255	0	2.18715	0	2.18715	2.18715	7.73842	0	3.208	5.70901	5.36861	5.33105	0	2.82255	0	0	2.82255
X326s_I18_S210_L001_R1_001	vCap	0.467165	2.95609	5.84998	8.47882	8.80544	2.31365	2.95609	3.34406	0	2.95609	3.34406	7.75121	5.54563	0	7.98441	2.95609	0	0	2.95609	6.41584	2.31365	0	7.05456	6.90187	3.62288	6.80574	6.083	6.69938	0	0	0	0	6.083	0	5.64704	2.95609	2.95609	8.1287	0	0	7.79717	6.33842	0	0	0	0	0	3.34406
X329s_L14_S278_L002_R1_001	vCap	0.467603	2.5779	5.79781	6.83075	7.45299	3.05788	0	8.09766	0	1.62067	3.05788	8.23899	0	0	7.8838	1.62067	0	0	0	6.17309	0	0	7.41708	7.2241	2.5779	3.38084	2.5779	2.2097	2.2097	1.62067	2.2097	0	0	2.5779	2.2097	2.2097	0	6.77674	1.62067	0	7.27594	6.40592	0	0	1.62067	0	0	2.5779
X892s_H23_S372_L004_R1_001	vCap	0.467667	5.39043	5.19725	8.19483	4.17754	4.35731	0	2.62764	0	3.284	3.95823	8.4278	3.284	3.284	8.30864	4.17754	2.62764	3.67689	0	7.7006	2.62764	2.62764	3.67689	7.67708	4.35731	6.7585	5.12357	6.44606	3.67689	2.62764	0	0	3.67689	3.284	3.67689	3.284	4.17754	8.75534	0	2.62764	4.50962	7.83625	4.50962	2.62764	3.67689	0	0	4.17754
X329s_L16_S280_L002_R1_001	vCap	0.469001	3.34134	5.1742	8.26061	7.27629	2.78147	1.39341	1.95403	0	1.39341	2.31111	8.7693	5.73629	1.39341	8.00814	1.39341	0	1.95403	1.95403	3.34134	0	2.5737	7.46996	7.16798	2.5737	7.32335	7.10287	2.5737	0	0	2.31111	0	0	1.39341	1.95403	1.39341	1.95403	7.3683	1.95403	0	7.7497	6.94969	5.84717	0	1.39341	0	1.39341	7.36638
X330s_F22_S135_L007_R1_001	vCap	0.469401	2.90281	5.06827	8.68476	5.08617	2.90281	0	2.52441	1.35348	1.35348	1.90832	8.20402	6.46782	7.10281	4.24708	1.90832	0	1.35348	2.26308	2.7314	0	0	5.84501	7.7334	3.04909	6.73257	5.50136	1.35348	1.90832	0	0	2.26308	1.90832	0	2.26308	1.35348	3.17668	6.77934	0	0	7.54739	6.38418	5.683	1.35348	1.35348	0	1.90832	3.17668
X326s_G21_S165_L001_R1_001	vCap	0.469788	3.10293	4.9102	8.06347	7.75181	0	0	3.10293	0	2.09035	7.24734	7.8365	0	0	8.07236	3.10293	0	0	5.72284	8.06124	2.09035	0	7.34808	7.48438	4.60745	4.45496	0	6.31688	0	0	2.09035	0	0	0	5.51774	0	2.09035	8.14074	0	5.54579	6.98972	5.14228	4.27496	0	0	0	0	4.96113
X329s_E16_S112_L002_R1_001	vCap	0.470239	3.49151	5.46629	8.10911	7.56539	2.61989	0	0	0	0	2.61989	8.11484	1.99702	1.99702	8.74496	0	0	0	0	8.42504	0	0	7.80738	8.09755	3.00078	4.69355	0	1.99702	0	7.31564	2.61989	0	0	1.99702	0	1.99702	2.61989	7.22715	0	0	7.40471	3.49151	5.46629	0	1.99702	0	1.99702	3.00078
X329s_K16_S256_L002_R1_001	vCap	0.47246	1.87098	5.3196	8.73213	7.50644	3.13456	0	2.48401	0	0	1.87098	8.87633	1.87098	1.87098	7.11623	0	0	0	0	6.10046	0	1.87098	8.137	8.08081	3.34896	7.19346	7.4148	3.13456	1.87098	0	2.48401	0	3.34896	0	5.95486	0	2.48401	7.91273	0	0	7.89241	6.97257	2.48401	0	6.06281	0	1.87098	6.85232
X329s_N14_S326_L002_R1_001	vCap	0.472503	1.73323	5.25757	8.60201	6.2412	3.36568	0	1.73323	1.73323	2.33387	2.33387	8.48499	2.97734	2.33387	7.22986	0	0	0	1.73323	7.64628	0	1.73323	5.89823	7.97687	6.46758	6.73292	7.08479	5.3502	1.73323	0	2.33387	0	1.73323	0	0	0	2.33387	7.43377	0	1.73323	8.11693	4.9471	7.18144	1.73323	2.70649	0	0	4.1201
X332s_N14_S318_L003_R1_001	vCap	0.473546	1.92444	4.99236	8.63118	8.30939	1.36754	0	6.4411	0	1.36754	6.91806	8.05763	6.21718	1.92444	3.06711	1.36754	0	0	1.36754	8.24774	0	1.92444	7.3731	6.71309	7.7759	3.06711	6.89758	1.36754	1.92444	6.49114	0	1.36754	1.36754	1.36754	0	0	1.36754	6.31178	5.79507	6.26282	2.54181	5.91251	5.68211	5.47218	0	0	0	7.30664
X329s_O19_S355_L002_R1_001	vCap	0.477096	3.27736	5.01323	8.52664	8.815	1.5355	1.5355	2.11473	0	1.5355	1.5355	8.31074	3.40616	7.40949	8.1716	0	0	0	1.5355	2.95586	0	0	7.21798	7.36436	6.20766	8.15184	6.42451	3.40616	0	0	1.5355	0	1.5355	5.1904	6.00499	2.95586	1.5355	7.19637	0	0	7.08073	5.21049	6.20766	0	0	0	0	2.47914
X326s_L15_S279_L001_R1_001	vCap	0.477108	3.96069	5.15123	5.61906	7.97308	3.96069	0	3.5647	0	2.89947	0	7.0632	3.96069	3.5647	7.62245	0	0	0	5.67947	3.5647	0	0	7.51621	7.93695	3.96069	8.58923	0	4.46386	0	0	0	0	2.89947	0	3.5647	0	2.89947	7.88017	0	2.89947	7.92461	5.93653	0	0	2.89947	0	0	2.89947
X332s_H13_S173_L003_R1_001	vCap	0.47711	3.87115	6.09306	6.78508	8.12983	4.04999	2.34175	7.0537	0	0	2.34175	8.64275	0	0	7.52946	2.34175	0	2.34175	0	7.26523	0	2.34175	5.95682	7.08568	3.87115	3.37411	7.34724	2.98563	0	2.34175	3.6532	0	2.34175	2.34175	0	0	3.6532	5.67807	0	0	7.32272	6.53257	4.88728	2.98563	0	2.34175	0	2.34175
X892s_E20_S155_L004_R1_001	vCap	0.479166	4.3514	7.34476	8.79525	6.54814	3.84913	0	0	0	3.84913	8.08824	8.90707	2.15857	5.80008	5.25993	6.89667	2.15857	7.27828	2.15857	3.84913	0	0	7.17241	2.15857	8.16736	6.69105	6.38135	7.73338	5.25993	0	3.17706	0	2.15857	8.04006	3.17706	3.45426	3.17706	8.24067	0	7.72326	3.84913	7.02035	7.61983	2.79224	0	0	2.15857	3.17706
X892s_A16_S121_L004_R1_001	vCap	0.479185	3.01955	5.87647	8.38137	7.28434	2.37408	0	1.76995	0	2.37408	7.17496	8.21416	2.37408	0	7.95174	2.74802	0	0	2.37408	7.62157	0	6.21019	6.86745	7.57518	7.51068	7.02651	6.99577	5.84877	0	1.76995	2.37408	1.76995	1.76995	0	1.76995	1.76995	2.74802	7.97547	0	3.01955	7.8042	7.09746	6.26724	5.82028	2.37408	4.08508	0	6.23912
X326s_D16_S88_L001_R1_001	vCap	0.481832	1.77021	3.6883	8.88075	8.99701	2.37436	0	2.37436	0	0	1.77021	8.07607	0	2.37436	3.23319	0	0	0	1.77021	3.6883	0	0	6.60875	6.8928	3.23319	6.94108	6.67238	0	0	0	0	0	0	1.77021	0	5.59458	3.01986	6.46028	0	0	8.1686	5.61253	6.53374	0	0	0	0	7.6171
X330s_P17_S369_L007_R1_001	vCap	0.481883	3.46107	4.38005	8.35182	8.27536	3.74087	0	3.56329	1.48792	3.21869	7.68917	8.1637	4.7956	4.76685	7.04993	1.48792	0	2.42336	2.89809	6.90283	1.48792	2.06125	7.04993	7.62936	2.89809	6.46994	6.92666	2.89809	2.06125	1.48792	1.48792	0	2.06125	1.48792	2.42336	0	3.34721	6.27079	0	1.48792	5.59239	6.69701	6.35765	0	1.48792	0	0	5.49873
X891s_echo_B22_S361_L003_R1_001	vCap	0.48239	4.5094	5.50571	7.62638	4.81661	4.06368	2.85299	3.51687	0	3.23904	4.06368	7.37406	2.85299	3.91239	8.44101	2.21591	2.21591	2.21591	0	5.3242	0	2.85299	3.51687	3.23904	3.73406	2.85299	2.85299	7.98131	0	0	2.85299	2.21591	3.51687	3.23904	3.51687	2.85299	3.51687	8.47567	2.21591	3.23904	3.51687	6.27671	3.73406	2.21591	2.21591	0	0	5.79237
X332s_A15_S7_L003_R1_001	vCap	0.483426	2.0237	1.45469	8.54336	8.96672	2.38411	0	0	0	1.45469	0	8.63556	1.45469	2.0237	7.59288	6.73126	0	0	2.0237	3.03008	0	0	7.22978	7.73315	0	7.61578	6.52299	2.0237	0	0	0	0	2.0237	0	1.45469	0	0	7.54022	0	0	7.19836	6.77719	6.72339	1.45469	0	0	0	5.62323
X891s_echo_B13_S289_L003_R1_001	vCap	0.486104	4.11574	5.55844	7.83849	7.87952	3.84889	1.35359	1.90845	1.35359	2.26321	7.00632	7.19109	2.52455	3.17682	7.42184	1.35359	1.35359	1.90845	1.35359	8.16412	0	1.90845	7.02692	7.09823	3.84889	3.39159	1.90845	5.90169	1.90845	6.21007	2.26321	1.90845	1.35359	0	2.52455	5.9552	3.39159	7.79096	1.90845	2.73154	7.30348	6.32442	2.26321	0	1.35359	0	1.35359	3.17682
X332s_G19_S155_L003_R1_001	vCap	0.487797	3.85148	4.81005	8.29698	3.03212	2.8594	1.45633	2.65048	1.45633	2.02557	8.04983	3.98235	0	1.45633	3.77901	1.45633	0	2.38606	0	9.14648	0	0	7.54411	8.55061	2.8594	4.95919	1.45633	2.02557	1.45633	1.45633	0	0	2.02557	1.45633	0	2.65048	2.02557	6.63035	1.45633	0	3.17936	2.02557	3.17936	0	0	0	0	1.45633
X329s_J15_S231_L002_R1_001	vCap	0.488743	2.20938	3.82003	8.5787	8.47429	3.50977	0	1.62039	1.62039	1.62039	5.56269	8.73119	2.20938	1.62039	7.12435	2.84608	0	0	0	7.90162	0	0	7.09788	7.44792	6.92241	7.34864	0	7.10789	0	5.33661	2.20938	0	1.62039	1.62039	5.96688	2.20938	2.57757	7.71033	0	0	7.52955	5.90251	1.62039	0	0	0	0	6.91439
X323s_L18_S282_L004_R1_001	vCap	0.489266	4.5095	3.8775	8.84033	9.10425	4.85763	0	3.38038	2.34762	3.77444	3.65952	8.042	2.34762	3.20485	6.91628	2.72071	1.74578	0	4.13508	8.10966	1.74578	2.34762	7.90001	7.67476	8.15687	7.27827	1.74578	3.52966	2.72071	7.73031	2.72071	2.72071	2.34762	0	2.99179	3.77444	4.20804	6.35975	2.34762	2.72071	7.06019	6.63049	2.99179	0	1.74578	0	2.99179	6.83827
X332s_C15_S55_L003_R1_001	vCap	0.49117	3.60144	4.96705	8.45895	7.4835	3.06208	1.80714	2.78987	1.80714	2.78987	5.24407	7.95793	5.32164	1.80714	6.57801	1.80714	0	0	0	7.5738	0	0	6.3745	7.63716	3.45182	6.08449	7.81653	1.80714	0	1.80714	0	0	1.80714	3.06208	0	0	0	7.46325	1.80714	0	5.97421	6.61281	2.41466	1.80714	1.80714	0	0	6.52717
X891s_echo_O21_S168_L003_R1_001	vCap	0.49161	3.41775	5.99488	8.55428	8.97819	4.22582	0	2.61324	0	2.24377	6.68678	8.20382	2.88243	2.24377	6.733	1.65142	0	1.65142	1.65142	3.41775	0	2.61324	6.88195	7.18865	6.24447	3.54718	6.89484	7.1092	0	0	1.65142	2.24377	1.65142	5.83588	2.24377	2.88243	3.09431	8.09554	2.24377	2.88243	8.07869	7.63543	2.61324	1.65142	2.61324	0	2.24377	5.77236
X332s_A14_S6_L003_R1_001	vCap	0.492705	3.30811	4.03588	8.64321	8.66161	7.40573	0	2.74917	2.74917	0	2.28012	8.55198	1.36761	1.92452	2.5419	0	0	2.5419	4.34477	6.34324	0	0	7.47444	7.60207	2.92078	1.92452	7.67802	2.74917	0	0	2.28012	1.36761	0	1.92452	0	2.28012	2.5419	7.35839	0	0	7.47278	6.62402	2.74917	0	1.36761	0	0	2.5419
X891s_echo_C23_S178_L003_R1_001	vCap	0.49611	4.38343	6.79236	5.591	5.95758	3.92089	2.38776	2.38776	2.38776	3.70269	4.0999	7.9855	3.42319	4.25168	8.51023	3.42319	2.38776	3.70269	2.38776	4.0999	0	3.0339	7.49048	7.77249	4.78473	4.38343	3.42319	6.91739	0	0	3.70269	0	2.38776	2.38776	3.70269	3.92089	3.42319	7.97875	3.70269	3.0339	4.49983	7.72122	4.0999	0	3.42319	2.38776	2.38776	4.49983
X326s_B14_S38_L001_R1_001	vCap	0.496551	2.27612	4.32122	8.06112	9.08163	2.91656	1.68072	2.27612	2.27612	1.68072	2.27612	8.74441	5.0365	2.27612	8.04022	5.60545	0	0	6.759	5.0365	0	2.64676	2.64676	6.89618	2.27612	6.38897	2.27612	0	0	0	1.68072	0	1.68072	3.12883	5.66775	0	2.64676	7.11735	0	0	8.17441	2.64676	6.13077	0	2.27612	1.68072	0	8.03315
X323s_K23_S263_L004_R1_001	vCap	0.496671	3.76979	3.76979	9.09962	8.34686	4.16754	2.45038	0	0	3.09944	3.48977	9.19115	3.48977	3.09944	7.92888	3.09944	3.09944	2.45038	3.09944	7.0245	0	2.45038	6.90447	7.96264	4.31948	2.45038	0	2.45038	2.45038	0	0	0	3.48977	3.98831	3.09944	2.45038	4.31948	7.8495	0	0	8.51947	3.76979	4.16754	2.45038	0	0	2.45038	8.36922
X326s_F14_S134_L001_R1_001	vCap	0.499751	3.19263	5.66647	8.24267	9.10146	2.80749	0	6.39756	2.80749	2.17295	6.65855	8.89491	2.17295	0	4.94957	2.17295	0	0	2.80749	3.86504	0	2.17295	7.53742	6.56436	6.07973	5.66647	7.482	5.35267	0	0	2.17295	0	0	0	5.10271	0	3.19263	7.41867	2.17295	0	7.79551	5.00327	6.35789	0	5.55248	0	0	2.80749
X326s_J13_S229_L001_R1_001	vCap	0.501331	2.34937	4.74273	8.27881	7.8292	1.74737	1.74737	2.72251	0	1.74737	2.34937	8.7632	5.92804	0	7.34653	1.74737	0	1.74737	0	0	0	0	7.02908	7.60143	7.20564	7.3647	0	5.49188	6.78816	0	1.74737	1.74737	2.34937	0	2.34937	0	1.74737	6.83512	2.34937	0	7.65223	6.67518	7.3677	5.02823	6.44032	0	1.74737	7.14021
X892s_G24_S188_L004_R1_001	vCap	0.502923	3.24474	5.68282	7.85694	7.33879	2.58983	0	0	1.40656	1.40656	6.75073	8.35489	1.96903	6.37951	7.32264	1.40656	0	0	0	4.27504	0	1.96903	6.58224	7.23772	6.59917	7.37999	0	7.05599	0	0	1.40656	1.40656	2.79785	1.40656	4.6614	2.32685	2.58983	7.50111	0	2.32685	6.71025	7.50621	5.13875	0	6.71773	0	0	2.96997
X892s_F15_S307_L004_R1_001	vCap	0.503081	3.08011	6.30257	7.87567	9.12788	4.06204	1.82297	2.4319	0	1.82297	3.47014	8.71511	3.08011	4.5478	8.10542	1.82297	1.82297	0	1.82297	7.53895	0	2.4319	2.4319	7.6312	3.75002	2.4319	6.68498	3.47014	0	0	2.4319	2.4319	2.80763	1.82297	2.4319	1.82297	1.82297	8.39341	0	3.08011	2.4319	7.44342	2.80763	2.80763	0	1.82297	1.82297	3.08011
X329s_E22_S118_L002_R1_001	vCap	0.507835	3.00191	5.39783	8.49241	7.67436	3.21507	1.75458	3.21507	0	0	2.35726	8.35611	0	1.75458	8.19561	1.75458	0	1.75458	1.75458	5.81613	0	0	6.24872	6.41831	2.35726	4.35023	0	2.35726	0	0	1.75458	0	2.35726	0	1.75458	0	3.39068	8.03423	0	1.75458	4.79186	2.35726	6.18184	0	6.29389	0	0	2.35726
X330s_E22_S111_L007_R1_001	vCap	0.508096	4.28585	3.85163	5.00694	9.13025	2.79463	0	2.79463	1.81138	3.06691	3.60637	7.9963	1.81138	2.41928	8.34734	0	0	0	3.60637	6.66465	1.81138	2.41928	6.25982	6.69042	2.41928	7.85985	7.73369	2.41928	2.41928	0	0	0	1.81138	0	0	3.06691	3.45673	6.95201	1.81138	1.81138	8.15384	4.47757	2.41928	0	1.81138	0	1.81138	3.2807
X332s_O14_S342_L003_R1_001	vCap	0.508314	2.23992	5.6572	8.32505	7.70185	5.39001	0	4.84331	0	1.64794	6.7287	8.26317	5.31035	1.64794	5.89131	1.64794	0	0	0	8.05592	1.64794	5.94767	7.47025	7.58744	5.99058	6.95261	6.30356	6.02159	1.64794	5.17752	0	0	5.07803	0	4.87584	0	0	7.82316	0	0	6.94455	7.12198	6.95261	0	0	3.65755	0	5.67175
X332s_K16_S248_L003_R1_001	vCap	0.527345	3.95928	3.67794	4.75956	8.03885	3.28503	0	3.28503	0	0	2.62864	8.76449	0	2.62864	4.64285	0	0	0	0	8.29377	0	2.62864	4.17861	7.74712	3.95928	4.17861	3.28503	2.62864	0	8.15244	0	0	0	2.62864	0	0	2.62864	5.73502	2.62864	2.62864	7.70168	0	2.62864	0	2.62864	0	2.62864	0
X323s_K14_S254_L004_R1_001	vCap	0.530149	4.16686	5.76382	8.65538	7.92149	4.3869	0	3.70612	0	3.21154	7.18455	8.37648	3.21154	3.21154	5.37229	6.91698	0	0	2.82602	8.51295	0	3.21154	7.08327	7.06986	4.96914	8.32202	2.19043	3.21154	2.82602	2.19043	0	2.82602	2.82602	0	2.19043	3.4891	3.88433	7.18455	2.19043	0	5.73858	4.78821	3.4891	0	2.82602	0	0	3.88433
X891s_echo_L21_S358_L003_R1_001	vCap	0.541655	3.39694	6.12929	7.8616	7.09342	2.7972	1.07324	1.07324	1.91316	1.57891	2.67234	7.41121	5.23489	6.81503	6.70107	4.381	1.07324	1.07324	1.07324	6.92302	1.07324	6.50566	6.94366	5.642	3.18213	6.55616	2.16325	6.55067	4.7242	0	1.07324	0	1.57891	5.94068	1.57891	5.1604	5.65555	5.20364	1.57891	6.82554	6.90774	6.66247	6.60943	5.06787	0	4.03989	3.39694	3.09888
X332s_C14_S54_L003_R1_001	vCap	0.54298	3.0341	4.06678	8.12382	8.45979	4.89441	1.09133	1.93654	0	1.09133	6.26384	7.8135	5.3504	0	7.00747	1.60069	0	1.93654	1.60069	8.22944	1.09133	5.80917	6.38767	7.09813	7.16302	6.79921	6.6898	1.09133	5.58381	7.52755	1.09133	0	0	0	1.60069	1.09133	0	6.18144	0	4.71654	7.31618	6.03645	6.75871	0	6.83175	0	0	1.93654
X329s_F14_S134_L002_R1_001	aCap	0.549117	2.8078	5.25632	7.60394	7.15307	6.84927	1.58788	2.17324	4.54797	2.17324	6.81141	8.30457	1.58788	1.58788	7.68945	1.58788	0	0	2.54003	8.52187	0	6.73574	7.29749	7.5603	0	1.58788	5.07909	2.17324	1.58788	7.15611	2.17324	0	0	2.17324	0	0	1.58788	5.3344	1.58788	1.58788	2.17324	5.12643	3.34122	0	0	4.31714	0	1.58788
X330s_A18_S10_L007_R1_001	vCap	0.554461	5.1767	3.89236	8.87919	8.08419	4.04359	2.19772	4.39499	3.49704	4.72794	5.66698	8.53066	3.49704	3.49704	7.11125	6.22511	3.21941	2.83373	2.83373	8.65803	2.19772	2.19772	7.00089	7.16217	5.88943	4.79634	7.21653	3.21941	2.19772	6.86853	3.71411	0	2.19772	0	3.71411	3.21941	4.97728	4.86036	3.89236	2.19772	7.79414	5.30385	6.61394	0	6.4383	0	2.19772	4.04359
X892s_O22_S176_L004_R1_001	aCap	0.558537	2.766	4.88338	6.66881	8.47081	3.21213	0	1.38103	0	0	2.29627	8.40902	1.38103	0	7.69734	1.93989	0	0	2.55847	8.28628	0	1.93989	7.15615	7.2619	3.75434	2.55847	2.29627	5.58399	1.93989	7.01407	2.766	1.38103	1.93989	0	1.93989	6.34038	3.32543	7.42369	1.38103	1.93989	7.7319	6.7797	6.69494	0	0	1.38103	1.38103	1.38103
X330s_K18_S250_L007_R1_001	vCap	0.562853	3.3953	4.82648	8.06252	8.0779	6.99814	0.991583	2.78868	1.47956	2.67855	7.36272	8.39454	6.04378	1.47956	7.43131	1.80607	0	1.47956	0.991583	7.98996	0	7.04947	6.94893	7.52794	5.48091	2.4135	7.88718	1.80607	0	7.04504	1.80607	0.991583	0	0	0.991583	0	2.05181	6.75962	0.991583	0	7.52611	6.10993	2.67855	0	6.34088	4.56381	2.24892	7.68461
X329s_B22_S46_L002_R1_001	vCap	0.56311	2.62793	3.49991	6.67326	8.09453	2.62793	0	2.00452	4.17785	2.00452	0	8.47475	3.95853	2.00452	5.62463	2.62793	0	0	2.62793	8.84652	0	0	7.22183	7.69215	3.00902	0	2.00452	2.62793	0	5.36103	2.00452	2.62793	3.28429	2.00452	0	0	2.62793	7.42493	0	2.62793	5.26619	6.02112	2.00452	2.00452	6.80257	0	2.00452	2.62793
X323s_N19_S331_L004_R1_001	vCap	0.566127	4.69861	4.61242	8.94874	8.56432	4.51811	2.30918	3.61805	0	2.95138	3.83581	8.82344	6.36516	2.30918	7.1326	3.83581	2.30918	0	3.61805	8.86013	0	0	5.92081	7.44688	4.77795	4.85146	7.70626	2.95138	2.30918	2.95138	2.95138	0	3.33927	2.30918	2.95138	2.95138	4.51811	6.23187	2.95138	0	8.28245	5.79113	3.33927	2.30918	2.30918	0	0	6.28396
X891s_echo_B17_S321_L003_R1_001	aCap	0.56823	3.41806	5.45878	4.49458	6.2939	2.95283	2.31055	2.31055	1.18479	2.51366	2.68239	8.2707	2.31055	2.82672	7.90689	2.51366	1.18479	2.68239	1.18479	7.93084	1.18479	2.82672	6.19247	7.10846	3.61953	5.57716	1.712	5.2073	1.18479	5.53327	1.712	1.712	2.31055	2.95283	1.18479	2.31055	3.16548	6.82968	1.712	6.84671	7.02523	6.70711	6.42352	6.14979	1.18479	1.18479	0	5.63554
X326s_J22_S238_L001_R1_001	aCap	0.569164	3.24233	6.05745	5.52558	7.23152	0	0	6.54206	1.62902	1.62902	2.21896	8.49849	5.00099	2.21896	7.00633	2.21896	0	0	1.62902	8.45583	0	1.62902	6.81449	6.73977	1.62902	1.62902	2.58751	0	0	6.78249	0	0	1.62902	0	0	1.62902	1.62902	5.83249	0	0	6.99136	5.36664	6.3541	0	1.62902	0	0	3.06779
X330s_N14_S318_L007_R1_001	aCap	0.576861	3.42316	4.59409	4.9587	7.5837	3.39038	1.37791	6.3432	0.687566	2.06965	4.84871	8.13146	4.75959	2.29252	7.1855	1.78244	0	1.37791	1.37791	8.00645	0	1.60049	6.25792	6.63521	2.62867	6.54133	1.09116	1.09116	1.60049	7.00632	1.78244	0.687566	2.06965	1.09116	1.60049	1.93632	3.12479	5.35484	1.09116	0.687566	6.71145	5.77267	6.71505	0	5.67582	0.687566	1.09116	2.7621
X892s_K14_S110_L004_R1_001	aCap	0.57728	3.56144	5.72071	7.1533	5.29169	3.3182	0	1.56893	0	4.06084	3.3182	8.35672	2.15212	2.51807	7.90385	2.15212	1.56893	1.56893	2.15212	7.87825	0	0	3.3182	7.26835	3.99308	3.56144	2.78539	3.66395	0	1.56893	2.51807	1.56893	2.15212	0	1.56893	2.78539	3.3182	7.68849	0	2.15212	7.53238	6.09126	7.45847	1.56893	4.39237	0	1.56893	2.99611
X332s_H15_S175_L003_R1_001	aCap	0.57728	1.96711	5.8447	6.37204	8.1711	4.31482	0	0	0	0	4.59915	7.85947	0	0	6.47196	1.96711	0	0	0	8.62014	0	0	7.06433	7.22435	1.96711	2.96784	1.96711	0	0	7.53729	0	0	0	1.96711	0	1.96711	2.96784	6.83481	0	0	7.98431	2.96784	7.04307	0	6.76636	0	0	1.96711
X330s_L20_S277_L007_R1_001	aCap	0.579815	5.21907	4.53132	6.29883	9.12122	4.90264	2.23568	4.33304	0	3.93412	4.96283	9.17715	3.26034	3.93412	8.35528	4.08547	2.23568	2.23568	0	8.73883	0	4.08547	7.33819	7.83342	4.2169	4.53132	4.53132	3.26034	2.87388	2.23568	3.7557	0	3.7557	0	3.7557	2.87388	3.93412	6.35844	3.26034	2.23568	7.18595	4.43709	4.2169	0	3.26034	0	3.26034	4.69672
X323s_K22_S262_L004_R1_001	vCap	0.581005	3.96934	4.44756	8.90448	9.42577	4.44756	2.01406	6.73955	2.01406	3.29491	5.17236	8.38873	0	3.29491	6.07782	2.01406	2.01406	0	7.38085	7.38085	0	2.01406	7.26516	7.07018	6.67612	4.653	2.01406	3.01951	2.63816	6.49732	2.63816	0	2.63816	0	6.27943	2.63816	3.96934	6.43679	2.01406	0	7.55833	6.7992	7.04219	0	2.63816	0	2.01406	2.01406
X332s_B14_S30_L003_R1_001	aCap	0.582002	1.12424	3.40419	3.40419	8.48302	2.98066	1.12424	1.64011	0	1.12424	2.23124	8.25292	1.12424	1.64011	7.41905	0	0	0	1.12424	8.43049	0	0	6.95883	7.73484	2.23124	1.64011	2.23124	1.64011	0	6.89986	0	0	1.12424	4.59167	1.12424	0	1.64011	6.463	0	0	7.6623	5.42709	2.60025	1.64011	1.12424	0	1.12424	0
X329s_O22_S358_L002_R1_001	aCap	0.583034	0	4.51545	2.87606	8.04948	2.40211	0	2.04092	0	1.46991	6.41973	7.73114	6.16654	0	7.57043	0	0	0	1.46991	8.11466	0	1.46991	6.34616	6.86215	0	1.46991	1.46991	0	2.87606	7.28694	0	0	2.40211	0	0	0	1.46991	6.64799	4.31313	4.11544	8.22817	4.11544	5.12659	0	0	1.46991	0	1.46991
X326s_H14_S182_L001_R1_001	aCap	0.585781	2.281	5.73181	3.13403	8.47329	4.38301	0	2.281	1.68515	0	1.68515	8.29046	0	2.281	5.87732	1.68515	0	0	0	8.19694	0	0	6.96166	7.42347	2.92171	5.80059	6.03634	2.281	1.68515	6.77952	0	0	1.68515	5.22314	0	0	0	7.04546	0	1.68515	7.56963	5.54443	6.38703	0	0	0	0	0
X892s_A18_S137_L004_R1_001	aCap	0.58662	3.6615	4.94191	5.25016	8.37481	4.34171	0	2.61299	2.61299	0	2.61299	7.11238	0	3.2688	8.36309	2.61299	0	2.61299	3.2688	7.70779	0	2.61299	3.94273	7.01509	4.16199	3.6615	3.2688	3.94273	0	4.16199	3.2688	3.2688	0	0	3.2688	0	3.2688	7.96655	0	3.2688	6.84199	7.34152	0	0	0	0	2.61299	3.6615
X892s_I20_S157_L004_R1_001	aCap	0.58662	3.58588	5.34144	4.66585	7.47498	3.3318	1.85594	2.67376	1.30803	2.46772	6.03864	8.31493	1.30803	2.2079	8.03369	0	1.30803	1.30803	1.85594	8.30497	0	1.85594	6.94183	6.69785	3.3318	5.97897	1.30803	3.50815	1.30803	5.61161	2.67376	1.85594	5.99926	2.67376	0	1.85594	2.46772	7.05048	1.30803	6.415	7.08724	6.53555	6.15401	1.30803	2.2079	0	1.85594	2.2079
X326s_D24_S96_L001_R1_001	vCap	0.588431	3.10987	4.52209	4.33026	6.21255	2.83695	0	1.84917	0	2.46037	6.99698	8.6983	0	0	7.48965	0	0	0	2.83695	5.08535	0	2.46037	6.5846	6.38916	2.46037	2.46037	7.08596	2.46037	0	6.40699	1.84917	0	1.84917	0	1.84917	1.84917	2.46037	7.03541	0	0	4.39837	6.38916	1.84917	1.84917	0	0	0	0
X323s_B21_S45_L004_R1_001	aCap	0.590806	4.70536	4.12479	5.4478	7.93749	4.21863	0	3.23246	1.95805	3.23246	5.90298	8.13592	6.8821	3.90568	7.70351	1.95805	1.95805	0	2.95784	8.81817	0	2.57801	4.02122	7.71985	4.30441	3.62468	5.95164	3.62468	2.95784	6.77686	0	0	1.95805	1.95805	2.57801	6.77686	4.30441	6.79745	0	1.95805	7.559	5.99804	2.57801	0	2.95784	1.95805	2.57801	3.44768
X329s_A23_S23_L002_R1_001	aCap	0.590863	3.77982	4.8631	4.58793	7.59961	3.34079	0	3.01838	1.58753	1.58753	6.44183	8.30989	2.17285	0	8.12877	1.58753	0	2.53963	0	8.55646	0	0	7.82382	8.01974	3.34079	2.80739	2.17285	2.80739	0	7.49495	2.53963	0	0	0	0	5.6528	2.80739	6.83218	1.58753	1.58753	8.19965	5.14884	3.58421	2.17285	6.39095	0	1.58753	2.53963
X892s_G19_S148_L004_R1_001	aCap	0.591866	3.77465	3.30338	4.24544	8.07537	3.51914	0	3.02787	2.02169	1.45291	2.38201	8.17241	1.45291	3.02787	8.05373	1.45291	0	1.45291	2.38201	8.5879	0	0	5.59692	7.36506	3.41707	2.64633	0	6.53504	1.45291	7.43512	0	0	0	1.45291	7.09268	3.02787	2.02169	6.96198	0	2.64633	4.63027	6.84703	7.23458	0	1.45291	0	1.45291	3.51914
X326s_N24_S336_L001_R1_001	vCap	0.592259	2.72999	3.38998	8.22061	7.68853	7.29552	0	1.52239	1.52239	4.23527	1.52239	8.53767	1.52239	1.52239	6.11474	1.52239	0	0	2.10002	8.48061	0	0	6.93322	7.31479	6.02361	5.73384	6.872	0	5.13232	6.55068	0	0	5.25179	0	5.69845	2.10002	2.72999	6.66659	0	7.14351	6.19827	5.30657	5.4851	2.10002	6.15358	0	1.52239	0
X332s_P14_S366_L003_R1_001	vCap	0.593528	2.8954	5.97657	7.98985	7.21125	3.06846	0	6.60109	0	0	6.58706	7.828	2.05876	0	7.19855	1.48572	0	0	1.48572	8.48207	0	0	6.68139	7.10204	5.61477	7.14339	7.79195	1.48572	0	7.34563	0	1.48572	2.05876	6.03551	1.48572	0	2.42076	6.12912	1.48572	1.48572	7.02604	2.05876	1.48572	5.96786	1.48572	0	0	6.41252
X323s_F18_S138_L004_R1_001	aCap	0.593643	3.71705	4.74265	7.62475	8.22172	4.47706	3.04791	3.04791	0	2.03998	6.79963	9.02286	5.51563	3.71705	6.9892	2.6659	0	2.6659	3.32366	8.10554	0	0	6.04618	7.2485	3.99863	3.53957	6.014	2.03998	3.04791	6.84339	3.32366	2.6659	2.03998	2.03998	3.04791	2.03998	4.11438	6.0619	2.03998	0	7.64736	4.2181	2.6659	0	3.53957	2.03998	2.6659	3.53957
X330s_C24_S65_L007_R1_001	aCap	0.593934	4.48668	2.67496	5.45565	8.3339	4.22769	2.40999	4.12395	2.04845	3.44685	3.87725	8.24129	2.40999	2.40999	7.44833	2.67496	0	2.67496	2.04845	8.26068	0	2.40999	7.23901	7.81208	4.48668	3.94486	2.04845	4.62828	0	6.67811	2.67496	0	3.33304	2.04845	2.67496	1.47658	3.64172	6.95156	1.47658	2.04845	7.64099	6.60769	4.55999	0	3.2046	1.47658	2.04845	3.87725
X332s_E15_S103_L003_R1_001	aCap	0.594181	2.16118	4.85002	4.19406	9.32268	1.57706	0	2.16118	1.57706	0	0	8.23957	1.57706	1.57706	6.10148	1.57706	0	0	1.57706	7.63955	0	0	7.07984	7.74135	0	2.52749	2.16118	0	2.52749	7.26525	0	0	0	1.57706	0	0	0	6.65025	0	0	8.06498	6.0485	7.97404	0	7.21002	0	0	1.57706
X326s_A16_S16_L001_R1_001	aCap	0.595597	1.71429	4.09743	7.67317	8.33708	0	0	3.16816	0	2.31308	5.3049	8.91709	0	1.71429	7.84048	1.71429	0	0	1.71429	9.01583	0	0	7.29096	7.75643	2.31308	1.71429	0	3.9334	0	6.57337	0	0	0	2.31308	0	1.71429	2.685	7.18637	1.71429	0	7.52508	6.88739	6.2967	0	5.21008	0	0	1.71429
X326s_F17_S137_L001_R1_001	aCap	0.596614	0	5.26923	4.36063	7.81782	3.01193	0	2.36681	2.36681	0	3.01193	8.63499	0	0	8.68524	0	0	0	2.36681	8.86971	0	0	6.96976	6.65166	3.01193	3.68017	2.36681	0	0	6.53247	0	0	2.36681	0	0	0	2.36681	7.27298	0	0	6.8233	5.67298	5.67298	0	2.36681	0	0	0
X891s_echo_D16_S314_L003_R1_001	aCap	0.598138	4.46683	4.16859	4.9107	8.60958	3.82671	1.55659	3.15511	0	2.13833	2.98128	8.2238	2.50372	3.30315	7.94155	2.50372	0	2.13833	0	8.26798	0	1.55659	7.36542	7.36779	3.74168	8.09546	2.98128	7.11361	0	7.1612	1.55659	2.50372	2.50372	1.55659	6.42128	3.30315	3.74168	6.24171	0	2.50372	7.90908	6.94115	2.98128	0	1.55659	0	0	3.15511
X332s_K21_S254_L003_R1_001	aCap	0.600694	2.8137	3.08628	4.43772	8.30376	3.4764	1.82839	1.82839	0	1.82839	2.8137	8.14879	2.43779	0	8.12123	1.82839	0	0	1.82839	8.98899	1.82839	1.82839	7.38395	7.9904	3.30024	2.8137	1.82839	0	1.82839	7.33406	1.82839	1.82839	1.82839	0	2.8137	0	2.8137	6.05004	0	2.43779	7.67714	0	1.82839	0	1.82839	0	0	2.43779
X332s_J24_S233_L003_R1_001	aCap	0.601367	3.09981	4.40967	3.98869	7.87972	2.08748	0	2.08748	1.51122	0	2.71662	7.20022	2.08748	2.08748	7.9216	2.08748	0	1.51122	1.51122	8.54696	0	0	3.2475	5.94669	2.92645	1.51122	2.08748	0	1.51122	6.72697	2.71662	0	2.08748	0	0	1.51122	2.45073	5.92805	1.51122	0	7.46909	6.50518	6.77651	0	0	0	1.51122	1.51122
X323s_E14_S110_L004_R1_001	aCap	0.602511	4.10923	4.32908	7.03139	8.71043	3.827	0	3.43237	3.43237	2.77102	3.1554	8.91409	2.13859	2.77102	7.30217	2.77102	0	2.13859	2.77102	8.83883	0	3.43237	4.22518	6.75932	3.827	3.97804	7.07667	0	2.13859	7.3072	2.13859	2.13859	3.64903	3.1554	0	3.43237	3.97804	7.09546	0	2.77102	6.48067	6.42157	3.1554	2.77102	0	0	2.13859	8.23408
X332s_D17_S81_L003_R1_001	aCap	0.602605	3.3251	4.13133	8.56458	7.72312	2.52464	0	2.52464	0	2.7921	5.66352	8.3903	2.52464	0	5.78827	2.15844	0	0	0	8.44527	0	2.15844	6.66684	7.52104	3.17692	2.52464	7.73323	0	3.76391	7.36905	1.5746	0	0	0	1.5746	0	1.5746	6.9157	0	1.5746	8.04729	6.23486	2.15844	0	0	0	0	2.52464
X329s_L24_S288_L002_R1_001	aCap	0.604001	3.45892	4.4503	8.02618	7.95045	6.60636	2.5292	2.5292	1.57853	3.5732	6.66691	8.75559	2.5292	1.57853	8.0954	0	1.57853	1.57853	1.57853	8.7397	2.5292	3.93226	2.79675	7.56064	4.4503	3.32988	6.9974	2.79675	2.16283	7.55259	1.57853	0	3.00762	1.57853	1.57853	0	2.79675	6.79967	2.5292	2.5292	7.50716	6.42431	2.5292	2.16283	2.16283	0	0	2.79675
X326s_A20_S20_L001_R1_001	aCap	0.604107	0	4.70922	3.29117	7.43589	2.0107	2.63456	6.39042	0	0	6.15953	8.92756	0	2.63456	6.68848	0	0	0	0	8.75057	0	0	7.0269	7.27033	0	5.58429	2.0107	0	2.0107	6.88526	0	0	0	0	6.01254	2.0107	0	5.87709	0	0	7.22427	4.965	0	0	0	0	0	0
X326s_N23_S335_L001_R1_001	aCap	0.604143	3.34438	2.0587	8.3093	8.75104	2.68591	0	2.68591	0	2.0587	2.0587	8.66522	0	2.0587	8.60946	2.68591	0	0	0	9.05319	0	0	7.4281	7.50997	6.40117	2.0587	2.0587	2.0587	0	7.53218	0	0	0	0	0	2.0587	2.68591	7.22122	0	0	7.03504	4.92519	2.0587	0	0	0	0	0
X892s_L19_S342_L004_R1_001	aCap	0.605285	2.89113	5.00719	7.57867	7.94362	3.04961	0	2.47038	0.934799	0.934799	6.4292	8.0473	1.40938	2.47038	6.75265	1.97225	0	1.97225	2.16717	7.66933	0	1.7299	5.76228	6.37008	2.80136	2.16717	1.7299	3.30666	0	0.934799	0	1.7299	2.16717	1.97225	1.40938	1.7299	3.30666	6.99948	0	1.40938	7.42606	6.56658	6.5644	0.934799	1.7299	0	0	2.89113
X892s_K13_S102_L004_R1_001	aCap	0.607712	4.58224	5.90382	7.0851	8.09699	4.09625	2.46369	3.32756	1.85224	3.11335	4.00261	8.04493	2.84037	3.65373	5.32405	1.85224	0	2.46369	3.11335	9.36783	1.85224	0	7.55423	7.3658	4.73493	3.89927	3.11335	4.33385	2.46369	7.15464	1.85224	1.85224	2.46369	1.85224	1.85224	3.50389	3.32756	8.28578	1.85224	7.15883	8.17562	3.78402	3.89927	1.85224	2.46369	0	3.32756	1.85224
X332s_M15_S295_L003_R1_001	aCap	0.608554	0	4.43899	6.88487	8.83153	6.36517	0	1.88392	0	0	2.8757	8.24435	6.36517	0	8.0293	0	0	0	0	8.98671	0	0	4.90455	7.1448	0	2.49803	0	0	0	7.3861	1.88392	0	2.8757	0	1.88392	0	1.88392	7.14919	0	0	6.83812	5.91142	0	0	1.88392	0	0	2.8757
X891s_echo_M20_S159_L003_R1_001	aCap	0.609115	4.00546	4.42655	5.27316	8.58037	3.39267	0	3.26393	0	3.26393	3.39267	7.91534	0	2.10246	7.49219	3.26393	0	2.10246	0	8.67982	0	1.52457	7.01972	7.56182	4.18475	6.27135	3.11613	4.12848	4.81354	6.86357	1.52457	1.52457	2.73259	6.141	3.11613	2.94264	3.11613	6.93599	1.52457	6.47353	2.46636	7.39774	3.26393	2.73259	1.52457	0	2.73259	2.46636
X332s_G16_S152_L003_R1_001	vCap	0.609709	4.32573	5.09177	8.30473	7.79918	3.25322	3.25322	2.59799	0	3.25322	3.25322	7.7251	2.59799	0	4.92583	3.64572	2.59799	0	0	7.90552	0	0	6.26024	7.5646	3.25322	2.59799	6.98749	3.25322	0	0	0	0	5.16544	5.81946	2.59799	2.59799	0	6.97594	3.25322	0	6.37251	2.59799	7.14641	0	2.59799	0	0	3.64572
X332s_K23_S256_L003_R1_001	aCap	0.610631	2.16151	4.90878	4.07128	7.95303	2.79536	0	1.57735	1.57735	1.57735	1.57735	7.97705	5.87064	1.57735	8.3955	2.16151	1.57735	0	1.57735	8.81068	0	0	6.58915	7.79057	1.57735	1.57735	1.57735	1.57735	0	7.45807	1.57735	0	2.16151	0	1.57735	1.57735	2.16151	5.92341	1.57735	0	6.95278	4.57526	6.50082	0	0	0	0	2.16151
X332s_B22_S39_L003_R1_001	aCap	0.610645	4.72597	3.06033	7.71778	8.42641	4.41083	2.41299	3.72976	0	3.06033	3.06033	8.51785	3.45004	3.94809	4.41083	3.06033	0	0	2.41299	8.44407	2.41299	0	8.02661	8.31587	4.52727	4.27903	3.06033	7.40119	0	2.41299	0	3.72976	2.41299	5.87733	3.45004	0	2.41299	6.213	0	3.06033	7.71778	5.58104	3.06033	2.41299	0	0	2.41299	3.45004
X891s_echo_A22_S169_L003_R1_001	aCap	0.61096	5.03134	4.49699	7.09459	6.32586	4.49699	0	3.27171	3.27171	3.27171	3.9457	7.84358	3.27171	3.27171	5.9437	0	2.6158	2.6158	2.6158	9.18377	0	3.27171	4.74583	6.65204	4.3447	2.6158	2.6158	7.42328	2.6158	5.43462	2.6158	3.27171	2.6158	3.27171	3.27171	3.27171	4.74583	8.57555	2.6158	5.03134	3.9457	7.0294	4.62913	0	2.6158	0	0	4.85032
X329s_M24_S312_L002_R1_001	aCap	0.61292	3.34636	5.05154	6.30807	8.58028	3.6252	0	2.31581	0	2.95835	2.31581	8.89038	2.95835	2.31581	8.13912	2.95835	2.31581	3.34636	3.6252	8.4925	2.31581	0	6.23921	6.92242	2.95835	2.31581	3.34636	2.95835	0	6.53085	2.31581	0	0	0	4.30494	0	3.6252	6.67907	2.31581	0	6.66752	2.31581	3.34636	2.31581	0	0	2.31581	0
X329s_A18_S18_L002_R1_001	aCap	0.613145	3.5827	4.52096	7.706	7.35736	3.67548	0	2.91698	0	1.50343	4.69509	7.91542	5.98184	2.07871	8.1827	2.44158	0	0	1.50343	8.78791	0	1.50343	7.00223	7.24909	3.23787	2.70727	0	2.07871	5.06492	6.67372	0	0	2.44158	0	0	0	2.07871	7.01801	0	6.10619	7.80055	5.14956	5.51862	0	0	1.50343	2.07871	2.44158
X891s_echo_J22_S365_L003_R1_001	aCap	0.613175	4.0134	5.56299	4.21078	8.18342	2.57066	1.95121	1.95121	0	0	3.22481	8.51049	5.60828	6.02719	8.1724	2.57066	0	2.30815	0	8.25261	0	2.9503	5.80828	5.38605	3.69491	3.33817	1.95121	5.79918	1.39093	5.7619	0	1.39093	2.30815	0	1.39093	1.95121	2.30815	6.45348	1.95121	3.43997	7.85042	5.59715	6.96082	0	2.30815	1.39093	0	5.8698
X330s_L22_S279_L007_R1_001	aCap	0.614082	3.76077	1.50374	6.88814	9.35045	2.91736	0	3.23826	1.50374	2.07906	3.67588	8.87023	0	3.09063	8.36733	1.50374	0	0	0	8.27545	0	2.44195	6.98982	7.51054	3.23826	2.91736	1.50374	0	1.50374	7.31445	2.07906	1.50374	2.70764	0	1.50374	1.50374	3.58309	6.36603	0	0	7.18533	4.55869	2.91736	0	2.07906	0	1.50374	3.76077
X329s_B15_S39_L002_R1_001	aCap	0.614496	2.33517	4.98109	5.68675	8.3101	6.81431	0	0	0	2.70784	0	8.3078	2.33517	1.73441	6.95282	1.73441	1.73441	1.73441	0	8.77455	0	0	7.92914	7.66755	2.70784	2.70784	6.36222	0	1.73441	6.00858	0	0	2.33517	1.73441	0	1.73441	1.73441	7.27748	1.73441	1.73441	7.90361	6.03126	6.18666	0	0	0	1.73441	1.73441
X891s_echo_G16_S124_L003_R1_001	aCap	0.614722	4.58859	3.944	7.70382	8.97294	4.36798	2.17344	3.01901	0	2.80801	5.23603	8.63207	2.17344	3.01901	8.43636	3.19316	0	3.01901	3.47053	9.03609	0	0	6.14912	7.13484	6.47902	4.01673	2.17344	6.63381	2.17344	7.40983	3.19316	1.58805	3.34143	0	2.80801	1.58805	3.78046	7.1192	2.17344	3.58485	7.90951	6.43627	3.78046	0	0	0	0	3.86557
X323s_F19_S139_L004_R1_001	aCap	0.614913	4.36074	4.69356	6.09062	8.0977	3.46342	2.80112	0	2.80112	3.68028	3.46342	8.53774	0	2.80112	8.20256	0	0	3.68028	0	7.4969	2.16694	2.16694	6.55758	7.31383	4.2568	2.16694	2.16694	2.16694	2.16694	7.46641	0	0	2.80112	0	2.16694	6.12503	4.00952	5.83243	0	0	5.57546	3.18613	6.47766	0	2.80112	0	2.80112	2.16694
X332s_B20_S37_L003_R1_001	aCap	0.615453	3.50644	3.63621	4.6309	6.17653	2.69836	1.72606	2.69836	1.72606	2.326	2.96907	8.69418	1.72606	0	8.72316	0	0	0	2.96907	8.80608	0	2.326	5.29629	7.50696	3.18189	2.326	0	5.79579	1.72606	8.02566	1.72606	0	0	5.72299	1.72606	0	2.96907	6.00986	1.72606	1.72606	7.56367	6.12737	2.69836	0	1.72606	0	0	2.326
X323s_E19_S115_L004_R1_001	aCap	0.616094	4.43309	0	8.32134	8.3649	7.23727	0	0	0	0	2.87007	8.79579	3.25646	2.87007	8.5708	3.75175	0	0	3.75175	8.81203	0	0	3.93015	6.69451	3.93015	0	0	2.87007	0	8.3649	3.25646	2.87007	3.25646	2.87007	2.23207	3.53446	3.25646	6.05274	2.87007	0	3.53446	5.45505	6.68416	0	0	0	0	2.23207
X332s_G14_S150_L003_R1_001	aCap	0.616873	3.47463	1.98199	4.04856	7.13285	1.98199	0	2.98425	0	1.98199	2.60376	7.28116	1.98199	0	7.42158	0	1.98199	1.98199	0	9.15503	0	0	5.93074	7.21437	2.60376	1.98199	0	1.98199	1.98199	7.84294	1.98199	0	2.60376	1.98199	0	1.98199	1.98199	7.17683	1.98199	1.98199	6.50805	2.60376	7.39118	0	0	0	0	0
X332s_O20_S349_L003_R1_001	aCap	0.618519	2.4725	4.5352	4.47524	7.95114	2.4725	2.84943	3.12254	1.86035	2.4725	5.58678	8.82065	1.86035	1.86035	7.49388	0	0	1.86035	0	8.93198	1.86035	0	6.95485	8.04066	2.84943	2.84943	0	2.4725	0	7.97568	1.86035	1.86035	1.86035	0	2.4725	2.4725	2.84943	6.5678	0	1.86035	7.69554	0	2.84943	0	0	0	0	3.33684
X326s_C24_S72_L001_R1_001	aCap	0.619029	2.28514	4.27133	8.2411	8.7409	1.92931	0	1.37178	0	0	1.92931	8.45781	3.93222	1.37178	2.28514	1.92931	0	0	0	8.27615	0	0	6.03038	7.49323	2.54706	2.28514	2.28514	1.37178	1.37178	4.38756	0	0	0	0	0	1.37178	2.54706	6.45606	0	0	7.46329	6.9855	5.42742	6.39409	0	0	4.64422	0
X326s_A22_S22_L001_R1_001	aCap	0.620317	1.9628	4.95401	7.51576	8.6129	3.23777	0	2.96309	0	1.9628	5.31288	8.97318	0	2.58312	3.45303	0	0	1.9628	2.58312	8.05979	0	0	7.24587	7.95382	1.9628	6.67251	1.9628	0	0	6.46695	0	0	0	0	0	2.58312	1.9628	7.39929	0	0	7.67836	6.1311	2.96309	1.9628	0	0	0	0
X323s_N22_S334_L004_R1_001	aCap	0.623447	4.52966	3.84724	5.96175	8.77221	3.73212	2.79042	6.69228	2.41519	3.27638	3.602	8.79871	0	3.06263	6.01292	0	1.80762	0	3.27638	8.34164	0	2.41519	6.40079	7.3362	4.20837	4.04402	5.06874	2.41519	1.80762	4.58316	2.41519	1.80762	2.79042	1.80762	1.80762	2.79042	4.20837	7.14266	1.80762	0	7.84144	6.48977	5.92159	0	0	0	0	3.45238
X329s_M18_S306_L002_R1_001	aCap	0.624277	3.45421	4.68413	3.06442	8.20567	3.60383	0	2.4169	0	1.8092	1.8092	8.65337	0	0	6.6489	1.8092	0	0	1.8092	8.05875	0	1.8092	7.05614	7.61475	0	0	1.8092	5.10216	0	6.84088	1.8092	0	0	0	0	5.39607	0	7.24417	2.4169	0	5.58533	5.00435	2.79218	0	0	0	1.8092	2.79218
X332s_H16_S176_L003_R1_001	aCap	0.624404	2.65695	5.07538	7.99916	8.19151	3.59294	0	2.28597	0	1.68965	7.00396	8.20368	5.93091	0	7.56833	0	0	1.68965	2.28597	8.73781	0	6.07287	7.11403	7.76079	3.70766	2.28597	5.94257	0	0	7.33557	0	0	5.79272	0	2.28597	3.13931	2.65695	6.89825	0	6.0313	6.72324	6.39255	6.55592	0	5.22864	2.92694	0	0
X330s_O16_S344_L007_R1_001	vCap	0.625243	4.90416	3.82027	8.82705	8.45703	4.03902	0	3.53987	3.53987	4.03902	6.93457	8.42574	5.05725	7.19169	5.18999	3.14881	2.49767	2.49767	2.49767	8.38075	0	0	3.53987	6.8672	6.58757	4.50239	3.14881	0	5.96971	4.98363	2.49767	0	4.50239	0	3.82027	3.53987	4.03902	4.50239	0	5.50692	6.32562	3.14881	7.2488	5.36096	2.49767	0	0	3.53987
X332s_D20_S85_L003_R1_001	aCap	0.626436	4.1112	3.11065	4.35887	8.75287	2.25908	1.66528	1.66528	0	3.11065	2.62911	7.86123	2.25908	0	8.42563	0	0	0	0	8.11521	0	1.66528	7.34791	7.06228	6.51969	1.66528	2.25908	1.66528	3.67843	4.72265	2.62911	0	0	0	1.66528	0	1.66528	6.44082	0	1.66528	6.2697	2.89859	2.25908	1.66528	5.99072	0	0	2.25908
X326s_P14_S374_L001_R1_001	vCap	0.627105	1.92868	2.54639	8.35528	9.34113	2.54639	0	2.54639	0	1.92868	1.92868	8.33854	1.92868	7.4421	3.59134	0	0	0	0	7.58925	0	0	7.60986	5.86881	1.92868	2.54639	6.71449	1.92868	0	1.92868	0	1.92868	2.92538	0	1.92868	1.92868	3.59134	7.42822	0	0	8.2504	6.86028	6.45534	5.835	0	0	0	3.19956
X330s_H15_S175_L007_R1_001	aCap	0.627884	4.60658	5.13309	7.53094	8.87474	4.60658	0	3.92337	3.42564	3.70516	4.60658	8.40787	0	3.42564	7.52561	3.03631	3.03631	2.39006	3.42564	8.72061	0	0	6.74948	5.47621	3.92337	4.10239	0	0	0	3.92337	3.70516	3.03631	3.70516	2.39006	3.03631	0	4.86664	6.91992	0	0	7.19255	5.62976	3.92337	0	2.39006	0	0	4.25418
X330s_J20_S229_L007_R1_001	aCap	0.628963	4.54696	3.97337	5.40888	8.08606	4.07166	1.32054	3.52475	1.8704	3.13391	1.8704	8.24654	1.32054	2.86063	7.98849	2.48338	1.8704	1.32054	2.68969	8.53954	0	6.49209	6.64246	7.72334	2.68969	3.3483	3.00658	5.84911	1.8704	7.18864	2.48338	0	2.86063	1.8704	2.48338	1.32054	3.52475	6.45393	1.32054	6.18815	7.82048	5.70462	3.52475	0	1.8704	0	1.32054	3.24684
X332s_F24_S137_L003_R1_001	aCap	0.629316	2.19691	3.77624	5.06435	8.50847	1.84553	1.29903	1.29903	1.29903	2.19691	3.21854	8.57655	0	1.29903	7.50312	1.29903	0	0	0	8.60966	1.29903	0	6.96787	6.62371	2.66226	1.84553	0	2.45641	1.29903	7.30371	1.29903	0	1.84553	4.99461	1.29903	0	2.19691	6.93469	1.29903	1.29903	7.33376	4.87992	2.45641	1.84553	0	0	1.84553	0
X323s_K24_S264_L004_R1_001	aCap	0.629535	4.05706	4.56094	8.70739	9.24979	2.61177	1.98945	1.98945	1.98945	3.6602	7.09548	7.82923	2.99246	6.77078	4.56094	1.98945	1.98945	0	5.85259	8.44247	0	1.98945	7.53664	7.60807	6.27508	4.3404	5.02701	2.99246	0	6.48829	3.48301	0	2.99246	1.98945	0	2.99246	3.6602	7.32783	0	1.98945	8.06129	6.0192	5.21512	4.74151	2.61177	0	0	5.21512
X326s_I16_S208_L001_R1_001	aCap	0.630157	0	5.38612	4.05528	7.3281	3.37931	2.34662	2.99074	0	2.99074	2.34662	8.51344	3.87642	0	7.76792	0	0	2.34662	0	8.93203	0	0	3.87642	7.4057	0	3.37931	0	2.99074	0	7.68022	2.34662	0	0	2.34662	0	0	3.65844	6.35864	0	0	7.87404	6.70161	2.34662	2.34662	0	0	0	3.65844
X332s_O23_S352_L003_R1_001	aCap	0.63033	3.54683	3.7642	4.7788	7.8388	2.88209	0	2.24345	0	2.24345	3.26871	8.48935	5.71811	2.24345	8.15261	2.88209	0	0	0	8.50993	0	0	7.82543	8.39111	2.88209	3.26871	0	2.24345	0	7.54347	2.24345	0	0	2.24345	6.8419	2.24345	2.24345	6.17643	0	0	8.0612	7.46459	2.88209	2.24345	2.24345	0	0	0
X330s_F15_S127_L007_R1_001	aCap	0.630772	4.34532	4.56586	5.49562	8.35674	2.99719	1.75047	3.53517	1.75047	2.72601	3.2103	8.50973	2.35276	3.38587	6.30644	1.75047	1.75047	0	2.35276	7.98812	0	2.35276	7.80619	6.85904	3.53517	2.99719	6.85404	2.35276	0	0	2.72601	0	2.35276	4.40518	1.75047	0	3.88306	6.57835	1.75047	3.2103	8.27894	6.10521	3.2103	0	1.75047	0	2.35276	2.72601
X323s_M15_S303_L004_R1_001	aCap	0.631481	4.24985	2.1607	7.52774	7.48124	4.53396	2.1607	0	3.4566	0	2.7945	8.75138	2.7945	2.7945	6.50567	3.17938	0	2.1607	3.4566	8.4826	0	2.1607	6.69346	8.04494	4.35379	2.1607	4.00261	3.17938	2.1607	7.13892	3.17938	0	0	0	2.7945	0	4.00261	7.0564	2.1607	0	7.92195	6.60397	2.7945	0	0	0	2.1607	4.00261
X329s_H24_S192_L002_R1_001	aCap	0.632469	2.6173	4.7746	5.9618	8.05222	1.42904	0	1.42904	1.42904	0	5.46352	8.67344	1.99461	1.42904	7.65996	1.99461	0	0	0	8.25879	0	1.42904	6.11325	7.17699	3.27327	2.35366	1.99461	1.99461	6.21979	7.17456	2.35366	0	6.40913	0	0	0	1.42904	6.84663	5.47688	1.42904	6.83986	5.319	6.70551	0	6.59465	0	1.42904	1.42904
X326s_B17_S41_L001_R1_001	aCap	0.633382	2.95704	4.85738	7.96503	8.55898	1.71564	0	6.21985	0	1.71564	1.71564	8.31109	0	6.70598	6.66614	1.71564	0	0	2.68653	8.69456	0	0	7.44222	7.57233	0	2.31456	1.71564	5.10697	0	7.25142	1.71564	0	2.31456	0	0	0	2.68653	6.65446	0	0	7.78689	6.10458	6.18288	0	1.71564	0	0	0
X330s_N22_S327_L007_R1_001	aCap	0.63485	4.68871	3.54559	8.45674	9.34241	4.55649	0	4.22421	0	0	3.54559	8.50423	2.67167	3.54559	6.36295	2.67167	0	2.04537	3.32964	8.54433	0	2.67167	6.82795	7.45264	5.67153	7.57036	4.91001	3.32964	0	3.32964	2.67167	0	2.67167	0	2.67167	2.67167	4.62479	6.60871	0	2.67167	7.97101	5.17067	2.67167	2.04537	2.67167	0	2.04537	4.48319
X326s_B20_S44_L001_R1_001	aCap	0.635605	1.65736	4.10158	3.6689	8.47779	2.25033	0	1.65736	1.65736	1.65736	2.62004	8.61074	3.6689	1.65736	7.00743	1.65736	0	0	2.25033	8.69095	0	0	7.08147	7.24261	0	0	1.65736	1.65736	0	7.1702	1.65736	0	0	0	1.65736	1.65736	1.65736	6.50993	0	0	6.21003	4.91891	4.54753	0	6.02298	0	0	2.25033
X332s_J21_S230_L003_R1_001	aCap	0.636171	3.78853	1.85613	7.69301	8.75283	3.11776	0	0	0	1.85613	2.46792	7.02463	0	1.85613	7.84357	1.85613	0	0	0	8.74426	0	0	7.47978	8.31581	3.65823	0	5.7325	1.85613	3.11776	8.30251	1.85613	0	0	0	1.85613	0	2.46792	7.50979	1.85613	0	2.46792	4.82972	2.84472	0	0	0	1.85613	2.46792
X332s_O22_S351_L003_R1_001	vCap	0.6366	4.36284	3.18817	8.23596	8.02157	3.46548	0	2.16882	0	3.46548	2.80311	8.65426	0	3.46548	7.03874	7.18985	2.16882	2.16882	0	9.12841	0	2.16882	8.13677	6.81071	3.46548	5.57758	3.18817	3.46548	2.16882	6.79349	3.18817	2.16882	2.80311	3.18817	7.91426	2.16882	2.80311	6.53752	0	3.18817	4.14288	3.46548	5.23085	0	2.16882	0	0	2.16882
X326s_L19_S283_L001_R1_001	vCap	0.638367	3.13819	4.49142	8.32307	8.44593	2.92582	0	2.92582	0	0	2.28491	8.54251	0	2.65586	3.5918	0	0	0	2.28491	7.63976	0	0	6.54845	7.08737	2.65586	2.92582	5.29611	0	4.53968	0	0	0	1.68869	1.68869	0	1.68869	1.68869	6.56101	5.70725	2.28491	6.90153	5.15377	6.28208	0	5.8939	0	0	3.31325
X892s_I14_S109_L004_R1_001	aCap	0.639392	3.56003	4.11814	6.48119	8.92948	3.48236	1.28869	2.64902	0	1.28869	6.7963	8.5512	2.18426	2.81948	8.05496	3.20487	0	0	5.90344	8.07315	0	0	6.84223	6.79335	2.96508	3.39813	2.18426	3.69933	1.28869	5.97273	1.28869	0	1.83355	1.83355	1.83355	1.83355	3.30616	7.57878	0	2.64902	6.10427	6.94101	5.67017	1.28869	1.28869	1.28869	0	3.20487
X329s_K22_S262_L002_R1_001	aCap	0.640134	2.96062	4.12767	7.18023	7.93387	3.62753	0	1.96056	0	0	2.96062	8.37994	0	0	6.00096	0	0	1.96056	0	8.70872	0	1.96056	6.53767	8.53286	3.45051	3.90854	2.58072	2.58072	2.58072	6.85973	1.96056	0	1.96056	1.96056	1.96056	0	3.23527	7.38918	2.58072	2.96062	7.96827	5.24809	1.96056	2.58072	1.96056	0	0	2.96062
X329s_B19_S43_L002_R1_001	aCap	0.641366	2.56608	5.8563	4.00854	8.23101	1.94696	0	2.9456	0	2.56608	4.57593	8.20999	1.94696	2.9456	8.05289	2.56608	0	0	2.56608	8.19684	1.94696	0	7.37711	7.86642	2.9456	2.56608	0	3.22006	0	5.23233	1.94696	0	2.56608	2.56608	1.94696	0	2.9456	7.17825	1.94696	0	7.6988	5.6882	2.9456	0	2.56608	0	1.94696	1.94696
X326s_M19_S307_L001_R1_001	aCap	0.641461	3.01541	5.19533	3.68374	7.8615	1.76634	0	0	0	0	2.74394	8.79424	0	3.01541	3.68374	1.76634	0	0	0	8.08195	0	3.79873	5.87213	7.90358	2.37013	2.37013	0	1.76634	1.76634	6.99587	0	0	0	2.37013	0	0	2.74394	6.64275	0	0	7.77978	4.8823	6.2812	0	1.76634	0	2.37013	0
X332s_C17_S57_L003_R1_001	aCap	0.642762	3.51585	4.95316	7.72134	9.00941	3.16125	1.25593	3.04875	0	2.40193	5.81406	8.43792	1.79546	3.16125	7.32826	2.14398	0	0	1.25593	8.41036	0	6.74199	7.37655	7.63052	3.35418	1.79546	2.40193	2.6068	0	6.03511	1.25593	1.79546	1.79546	0	4.97074	6.31161	1.79546	6.25053	1.25593	2.6068	7.14012	4.42923	2.77675	1.25593	1.25593	4.19402	1.79546	1.25593
X329s_D13_S85_L002_R1_001	aCap	0.6428	3.07338	5.12691	7.81286	7.78324	2.42546	0	2.63075	0	0	5.72053	7.48382	5.72053	2.16683	7.94086	0	0	0	1.27448	8.4113	0	6.22666	7.43027	7.44844	1.81705	2.94643	4.32716	3.91122	5.65959	7.22769	1.27448	0	6.89561	0	1.27448	0	1.81705	6.60391	0	6.82818	5.33343	5.12691	6.61087	0	6.38198	4.48428	0	1.27448
X891s_echo_L22_S366_L003_R1_001	aCap	0.64586	3.41086	4.48722	4.20328	9.0816	2.75019	0	4.147	1.53932	0	2.48359	8.32718	2.119	2.96047	7.69022	2.119	0	2.48359	1.53932	8.48193	0	1.53932	6.96522	6.74576	3.95623	2.48359	2.75019	3.88359	2.119	7.05129	0	0	0	0	2.48359	2.48359	2.48359	7.21209	0	3.41086	7.09777	6.96522	3.13412	1.53932	1.53932	0	0	3.80526
X323s_E16_S112_L004_R1_001	aCap	0.64596	3.67039	2.73113	5.30779	8.96284	2.73113	2.35772	2.35772	0	0	3.00239	8.61459	1.75499	1.75499	8.28442	2.35772	0	0	1.75499	8.38867	0	1.75499	6.72541	7.6793	3.98188	2.73113	1.75499	2.35772	0	4.41059	2.35772	2.35772	3.00239	2.35772	2.35772	1.75499	3.88843	7.05082	1.75499	0	4.28704	6.75371	2.73113	1.75499	1.75499	0	2.35772	2.73113
X326s_O17_S353_L001_R1_001	aCap	0.647117	2.3089	3.83551	7.1431	8.04375	2.95109	0	1.71049	0	0	1.71049	8.09065	1.71049	2.3089	7.91669	2.3089	0	0	0	8.17579	0	1.71049	7.33183	6.95447	2.95109	7.05322	0	1.71049	0	6.71631	0	0	0	0	6.31692	1.71049	1.71049	6.80048	0	0	6.90573	5.88333	6.72179	1.71049	5.87063	0	0	0
X332s_M24_S305_L003_R1_001	aCap	0.647125	3.90852	3.69038	4.55803	6.69486	3.16906	0	2.84927	2.37631	1.4481	3.02189	8.65401	1.4481	1.4481	7.53684	2.01624	0	1.4481	0	8.26719	0	2.01624	7.09183	7.09992	2.84927	2.64049	1.4481	0	0	8.3201	2.01624	0	0	0	1.4481	2.01624	2.37631	5.90144	0	1.4481	7.97848	5.9103	6.33526	0	0	0	2.01624	2.84927
X326s_H19_S187_L001_R1_001	aCap	0.648964	1.89909	4.23639	4.45664	8.89401	1.89909	0	1.89909	0	2.51444	3.16629	8.90023	0	1.89909	7.0801	0	0	0	0	8.19553	0	2.51444	5.40498	7.54258	1.89909	1.89909	1.89909	0	1.89909	6.32368	0	0	1.89909	0	1.89909	1.89909	2.89256	6.90271	0	1.89909	7.46434	6.02979	2.89256	0	0	0	2.51444	0
X326s_F15_S135_L001_R1_001	aCap	0.650041	2.27889	5.35366	3.3068	7.86834	2.91948	0	0	0	0	2.27889	8.86557	0	0	6.67194	2.27889	0	0	0	7.75102	0	0	7.33057	7.49443	2.27889	5.83735	2.27889	2.27889	0	6.52903	2.27889	0	0	0	2.27889	5.47092	2.27889	6.94252	0	2.27889	0	6.61486	2.27889	0	6.21591	0	0	0
X891s_echo_C22_S170_L003_R1_001	aCap	0.65142	3.94289	4.99481	4.27381	8.51863	3.83968	0	3.44491	2.78317	0	3.72458	8.67102	3.05527	3.05527	8.34479	4.67462	0	2.40816	0	8.73321	0	2.78317	6.69087	6.50502	3.59449	2.40816	3.26895	3.05527	1.80117	5.23697	0	0	2.40816	2.40816	1.80117	2.40816	3.26895	7.76318	2.40816	6.34986	7.01978	5.87204	2.78317	1.80117	6.43451	0	0	3.83968
X323s_F23_S143_L004_R1_001	aCap	0.652249	3.2988	4.94231	5.66255	8.12128	4.12477	2.27144	2.91163	0	3.97331	3.2988	8.78279	3.2988	2.91163	7.71983	2.27144	0	2.27144	3.2988	8.55968	0	3.2988	6.49481	7.93747	4.8098	4.37249	2.91163	2.91163	2.27144	7.51969	4.37249	2.91163	2.27144	0	0	2.27144	4.47658	5.56759	0	2.27144	8.26984	3.57721	2.91163	2.91163	6.84576	0	2.91163	0
X332s_P17_S369_L003_R1_001	aCap	0.652249	3.43723	4.72563	4.76305	7.40988	2.63191	0	4.04131	0	1.66772	4.04131	8.32477	0	2.26178	7.17643	1.66772	0	1.66772	1.66772	8.31534	0	0	5.97204	6.78764	3.43723	0	6.8396	2.63191	0	7.74133	1.66772	1.66772	2.26178	0	0	0	2.26178	6.38757	0	0	6.58991	6.22279	4.36184	0	0	0	0	2.26178
X332s_M13_S293_L003_R1_001	aCap	0.654123	3.80702	3.52672	7.97266	8.19763	3.67666	1.87211	3.35026	1.87211	2.48525	3.80702	8.32143	1.87211	1.87211	7.14832	3.13585	0	2.48525	0	8.72904	0	7.2233	6.1381	7.56357	2.48525	1.87211	2.48525	0	2.86255	7.69704	1.87211	0	2.48525	3.13585	2.48525	0	1.87211	5.17652	0	1.87211	6.96875	1.87211	6.76886	0	1.87211	4.80439	1.87211	1.87211
X323s_B19_S43_L004_R1_001	aCap	0.654674	3.57644	2.91089	5.0362	8.2221	2.70126	0	1.49842	0	0	2.70126	8.73058	2.91089	2.70126	8.33246	2.91089	0	2.07308	2.4357	8.26504	0	2.07308	4.0359	7.77532	3.23169	3.57644	2.4357	2.70126	2.4357	6.8263	2.07308	1.49842	2.07308	2.07308	2.07308	2.4357	3.57644	6.84867	1.49842	0	7.95636	6.62671	2.4357	0	2.07308	0	1.49842	3.66921
X332s_K19_S251_L003_R1_001	aCap	0.65618	3.49043	5.96756	4.16822	6.59633	2.55917	0	2.55917	1.60443	2.19166	3.03856	8.75482	6.24179	2.55917	8.23991	1.60443	0	1.60443	0	8.20793	0	0	6.68954	7.84033	2.55917	2.82732	1.60443	2.82732	0	4.60892	0	0	2.55917	0	1.60443	1.60443	0	7.13973	0	0	2.82732	5.99764	7.29691	0	0	0	2.19166	2.19166
X329s_G16_S160_L002_R1_001	aCap	0.65636	2.38877	4.01549	3.92198	7.32364	2.76318	0	2.38877	0	0	5.102	8.21439	0	1.7834	8.08586	0	0	0	2.38877	8.88572	0	1.7834	7.28026	7.87076	3.57375	7.17989	2.38877	6.38857	1.7834	7.62333	0	1.7834	3.24844	0	6.52811	0	3.03496	7.26652	0	0	7.09739	6.66957	6.68824	0	6.03261	0	0	1.7834
X323s_B22_S46_L004_R1_001	aCap	0.656383	4.49159	4.22677	5.60205	8.6974	6.33102	0	3.08043	0	2.80795	3.29434	8.45415	0	2.80795	7.44678	3.08043	0	0	3.86551	8.22245	2.4322	2.80795	7.04614	7.93903	3.86551	4.06236	4.83316	3.75034	2.4322	6.64562	1.82325	0	0	1.82325	2.80795	2.4322	4.06236	7.40977	3.08043	0	7.38752	6.57576	3.47046	0	0	0	3.08043	3.86551
X891s_echo_N15_S311_L003_R1_001	aCap	0.656716	4.06761	4.79624	5.24128	7.15449	4.06761	0	3.29949	0	3.08553	6.38153	8.18942	2.43707	3.62536	8.1704	1.82773	1.82773	1.82773	2.43707	8.3171	1.82773	1.82773	5.32091	6.97151	6.20834	3.87074	3.47564	4.06761	1.82773	7.19054	0	0	1.82773	5.52763	1.82773	3.62536	3.29949	7.80346	0	6.39905	7.36681	6.93154	3.29949	1.82773	1.82773	1.82773	1.82773	3.62536
X892s_P19_S344_L004_R1_001	aCap	0.657816	3.89627	5.47499	6.77122	8.09345	3.46566	1.4916	1.4916	2.69305	0	3.22324	8.21982	6.58992	2.90257	8.18202	0	0	0	2.69305	8.26426	0	5.58425	3.7455	6.46399	3.46566	3.35178	2.69305	6.50604	2.90257	6.67603	2.06539	0	5.04978	0	2.69305	2.69305	3.22324	4.61394	1.4916	5.65902	7.24129	6.82502	4.9328	0	0	0	1.4916	3.0757
X329s_J13_S229_L002_R1_001	aCap	0.658301	3.19796	3.66764	7.56502	8.19835	2.28299	0	1.37	0	0	4.4558	8.13329	6.27167	1.37	8.0991	0	0	1.37	1.37	8.22386	0	0	6.45367	7.95344	2.75217	2.54485	0	0	1.92726	6.79497	0	1.37	6.04204	0	6.20281	1.92726	1.92726	6.24355	1.92726	0	6.20281	6.82091	6.19685	0	0	0	1.37	1.37
X329s_I14_S206_L002_R1_001	aCap	0.659346	2.71787	5.03565	3.94995	7.94725	2.71787	0	2.25011	1.34276	1.896	1.896	8.35293	1.34276	1.896	7.62265	0	0	0	0	8.65117	1.34276	1.896	5.91039	7.07407	2.25011	1.896	1.896	1.34276	1.34276	6.14216	0	0	1.34276	1.34276	2.25011	0	0	6.6833	0	0	7.04243	6.86127	1.896	1.34276	0	0	0	1.34276
X892s_H20_S348_L004_R1_001	aCap	0.659408	4.21778	3.71673	5.4311	8.95838	3.32334	0	2.66559	0	3.99831	4.21778	8.55212	3.71673	0	8.41083	0	2.66559	2.66559	3.71673	8.39584	0	0	7.29466	0	4.99817	4.39764	3.99831	4.21778	0	0	3.99831	0	3.32334	0	0	3.32334	3.71673	8.49634	2.66559	3.32334	3.71673	5.59296	3.99831	3.71673	3.32334	0	0	3.32334
X326s_F24_S144_L001_R1_001	aCap	0.659894	3.0333	5.38643	4.60345	8.11414	2.38718	0	2.38718	2.38718	2.38718	2.38718	8.35482	0	3.0333	4.38281	0	0	2.38718	0	8.4047	2.38718	0	7.92595	6.83517	2.38718	0	2.38718	0	0	6.40333	3.0333	0	0	0	2.38718	2.38718	4.09928	6.76928	0	0	6.90692	4.38281	3.0333	0	0	0	0	0
X326s_E17_S113_L001_R1_001	aCap	0.660416	0	4.6859	2.04291	7.98203	2.66903	2.04291	2.04291	2.04291	0	2.04291	8.34523	0	0	7.23748	0	0	0	2.04291	8.40405	0	6.65892	6.70929	6.92231	2.04291	6.26266	0	0	0	5.85815	0	0	2.04291	0	0	0	2.04291	6.94196	0	0	8.00245	0	2.04291	0	0	4.11768	0	2.04291
X330s_E17_S105_L007_R1_001	aCap	0.661229	3.66315	3.48595	5.10956	8.42765	3.66315	0	1.99207	0	0	2.99533	8.71562	2.61457	2.61457	6.25405	1.99207	0	0	3.66315	7.96605	0	1.99207	7.11408	7.2488	0	3.81363	3.27043	1.99207	1.99207	7.74299	2.99533	0	3.27043	1.99207	2.61457	0	2.61457	6.57419	0	0	7.25776	2.61457	6.69867	0	0	1.99207	0	3.81363
X332s_B23_S40_L003_R1_001	aCap	0.661548	4.05665	3.61451	4.69501	7.51958	4.05665	1.81838	2.80249	0	2.4269	2.4269	8.37255	1.81838	3.07489	7.22552	0	0	0	0	8.82304	1.81838	1.81838	7.24413	7.45899	3.61451	2.4269	1.81838	1.81838	1.81838	7.65793	2.4269	0	2.80249	0	0	0	2.4269	5.84888	2.4269	0	7.92952	6.06247	2.4269	0	1.81838	0	1.81838	2.4269
X323s_J20_S236_L004_R1_001	aCap	0.661732	4.21453	4.79572	5.53858	8.85374	4.67897	2.66253	3.32016	0	3.32016	3.53605	7.66584	2.03682	5.26951	6.5989	3.04446	0	0	6.28095	8.54104	2.03682	0	5.99389	7.65643	4.61505	3.99507	3.04446	3.04446	2.03682	7.05121	3.04446	3.04446	2.03682	3.32016	3.32016	2.66253	3.99507	6.88169	0	5.68465	7.7323	2.66253	2.03682	2.03682	6.50372	0	2.66253	0
X329s_H21_S189_L002_R1_001	aCap	0.663814	2.88327	4.2267	3.26991	7.932	2.61407	1.65215	1.65215	1.65215	2.61407	2.24457	8.22413	1.65215	2.24457	3.66262	6.90846	0	1.65215	0	8.38756	1.65215	1.65215	6.52846	7.66838	3.09516	2.61407	1.65215	6.58827	0	7.45857	1.65215	0	1.65215	0	2.24457	1.65215	1.65215	7.32893	0	0	7.7351	5.77325	2.24457	0	0	0	0	1.65215
X330s_I16_S200_L007_R1_001	aCap	0.664116	4.5198	5.26779	5.61113	8.87209	3.83749	2.51383	3.55696	2.51383	2.51383	4.38782	9.08625	2.51383	3.16566	5.26779	0	0	0	2.51383	8.58657	2.51383	0	7.60605	7.7958	4.5198	4.74076	3.16566	3.55696	0	7.23415	3.16566	0	2.51383	0	2.51383	0	4.23574	7.36452	0	0	8.28186	6.50844	2.51383	2.51383	0	0	2.51383	0
X332s_N23_S328_L003_R1_001	vCap	0.665277	3.80685	4.13695	5.01481	7.49362	3.31072	2.28255	3.80685	0	0	3.98546	4.13695	2.28255	3.31072	5.22486	0	0	0	0	7.48871	0	2.92334	3.31072	3.98546	3.31072	2.92334	3.80685	3.58924	2.28255	7.19297	3.80685	0	2.92334	0	2.28255	2.28255	3.31072	2.92334	0	2.28255	7.80297	5.93878	3.31072	0	0	0	2.92334	2.92334
X332s_E17_S105_L003_R1_001	aCap	0.665527	3.58228	4.59386	4.52053	7.83668	2.70686	2.70686	3.58228	0	2.07833	3.58228	8.41566	3.36607	3.08983	8.4249	2.07833	0	2.07833	2.07833	8.51991	0	2.07833	7.27805	7.56193	2.70686	3.08983	7.52491	2.70686	2.07833	8.02031	2.07833	0	2.07833	0	2.07833	2.07833	2.70686	6.0246	0	0	7.50587	3.58228	6.46798	0	6.6188	0	0	2.07833
X329s_K23_S263_L002_R1_001	aCap	0.665821	3.12742	4.41651	4.41651	7.90325	2.47717	0	3.51817	0	0	1.86467	8.37236	0	2.47717	6.87349	1.86467	0	0	0	7.73462	0	0	7.70803	7.22647	3.51817	2.85425	1.86467	3.12742	1.86467	6.34246	0	0	1.86467	4.83974	1.86467	0	2.85425	6.01624	0	0	7.92912	6.74734	2.47717	2.47717	1.86467	0	2.47717	2.85425
X329s_F22_S142_L002_R1_001	aCap	0.666861	1.70673	4.08835	4.40911	8.31246	2.30476	1.70673	0	0	0	2.94673	8.50155	0	1.70673	7.05254	1.70673	0	0	1.70673	8.77208	0	1.70673	7.81317	7.5183	2.6764	6.79588	1.70673	2.30476	5.09615	7.09082	2.30476	0	0	1.70673	0	0	2.94673	6.72263	0	1.70673	7.54489	6.46388	6.12381	5.97495	1.70673	0	2.6764	2.30476
X326s_D15_S87_L001_R1_001	aCap	0.667253	0	3.75548	3.75548	8.59181	3.47556	0	3.75548	0	0	0	8.79929	5.05993	0	8.08882	2.437	0	0	0	9.28389	0	0	5.48516	8.42338	0	6.99083	2.437	2.437	0	7.9913	0	0	0	5.48516	3.08545	0	3.08545	6.58101	0	0	7.17459	0	0	0	2.437	0	0	2.437
X329s_P20_S380_L002_R1_001	aCap	0.668093	3.62423	4.7049	5.16109	8.42772	4.02076	0	2.3149	0	0	2.3149	8.19511	2.9574	0	7.77584	0	0	0	0	7.89485	0	0	6.35577	7.77966	2.9574	2.3149	0	2.3149	2.3149	8.17733	3.34539	0	2.9574	0	2.9574	2.3149	4.02076	7.79104	0	0	7.95104	2.9574	0	0	2.3149	0	3.34539	2.9574
X332s_E24_S113_L003_R1_001	aCap	0.668318	2.59795	4.0424	4.2837	8.19421	2.59795	1.41319	1.97659	0	1.97659	3.12515	8.28762	1.97659	2.8061	6.99602	1.41319	1.41319	0	1.41319	8.28134	0	1.41319	7.40591	8.15658	3.46856	2.33478	2.33478	1.41319	0	7.38105	1.41319	1.41319	1.41319	0	2.9783	1.41319	1.41319	5.31364	1.41319	1.97659	8.00054	5.90772	5.32883	0	0	0	0	2.33478
X323s_E22_S118_L004_R1_001	aCap	0.6694	4.40611	4.18601	5.39165	9.49377	4.40611	0	2.20773	0	2.20773	3.90339	8.69806	0	2.20773	6.18765	3.50796	2.20773	2.20773	2.20773	7.5471	0	0	6.36963	7.19187	4.05465	5.80783	0	0	0	7.64855	2.20773	0	2.20773	2.20773	3.72509	0	4.40611	6.29778	2.20773	2.20773	7.7581	0	2.84433	0	0	0	2.84433	3.72509
X332s_A23_S16_L003_R1_001	aCap	0.669444	4.09755	4.2771	5.18502	7.72407	3.59774	0	3.59774	2.55245	1.93431	2.93161	8.54919	1.93431	3.20587	4.2771	1.93431	0	1.93431	2.93161	8.40117	0	1.93431	1.93431	8.42612	3.20587	3.59774	0	3.20587	1.93431	8.41961	2.55245	2.55245	0	0	3.20587	1.93431	3.20587	6.80975	0	1.93431	8.50225	6.873	1.93431	2.55245	1.93431	0	1.93431	1.93431
X326s_C14_S62_L001_R1_001	aCap	0.670346	2.99665	4.74589	3.94576	8.3779	1.99327	0	2.99665	0	1.99327	2.99665	8.87691	0	0	6.60174	1.99327	0	0	0	8.45231	0	0	6.40233	8.06968	0	5.31745	2.61586	0	0	8.05369	0	1.99327	1.99327	0	1.99327	0	1.99327	6.65211	0	0	2.61586	3.27177	0	0	5.76197	0	1.99327	1.99327
X891s_echo_D23_S370_L003_R1_001	aCap	0.671251	3.36382	5.72975	4.28691	8.08619	3.04109	1.60656	2.19402	2.56163	1.60656	1.60656	7.33138	0	2.19402	8.52017	1.60656	0	0	1.60656	8.60908	0	0	3.71006	3.21542	2.82982	1.60656	4.79222	4.03951	1.60656	7.44473	1.60656	1.60656	1.60656	2.19402	2.56163	2.19402	2.56163	6.44054	1.60656	3.04109	4.7586	6.80875	6.41477	0	4.85624	0	2.19402	3.21542
X892s_C14_S106_L004_R1_001	vCap	0.672916	3.66691	4.24327	8.00826	7.75559	3.84496	2.1548	0	2.1548	3.45013	3.66691	7.92635	2.78823	3.66691	5.17276	2.1548	0	0	3.45013	7.90125	0	2.1548	7.7122	5.90551	3.45013	3.45013	7.36009	3.66691	0	2.78823	2.78823	2.78823	0	2.1548	3.17297	3.17297	3.17297	7.96417	5.86307	3.66691	7.00922	4.12728	6.16083	0	2.78823	0	0	4.9829
X326s_M22_S310_L001_R1_001	aCap	0.673011	2.70365	4.1171	7.58832	8.62598	2.33111	0	2.33111	0	1.73072	2.33111	8.63263	0	2.33111	6.50008	0	0	0	0	8.98825	0	0	6.15298	7.28262	2.33111	2.70365	1.73072	0	0	7.68679	1.73072	1.73072	1.73072	1.73072	0	0	1.73072	6.8401	0	0	7.62072	5.09721	2.33111	0	0	0	0	1.73072
X892s_D19_S338_L004_R1_001	aCap	0.674764	3.84671	6.28373	4.68173	6.99012	4.68173	2.78991	3.84671	0	2.78991	3.84671	7.41846	0	3.45186	8.2836	2.78991	0	2.78991	2.78991	8.56152	0	2.78991	7.58683	7.99471	4.12904	0	3.84671	4.52912	0	8.15615	2.78991	0	2.78991	0	0	3.84671	4.12904	7.59455	0	3.45186	4.12904	4.8141	3.84671	0	2.78991	0	0	4.12904
X326s_N17_S329_L001_R1_001	aCap	0.674955	3.65266	3.47551	3.47551	8.5207	3.26008	0	2.6046	0	0	1.98278	8.19622	0	2.98511	7.40359	2.6046	0	1.98278	0	8.21842	0	0	6.92322	7.6552	5.09886	2.6046	0	0	0	7.44103	1.98278	0	2.6046	0	1.98278	1.98278	2.98511	6.04171	0	6.15425	7.44835	6.07106	5.78895	0	0	0	0	0
X332s_G15_S151_L003_R1_001	aCap	0.675342	3.12228	2.7386	7.67952	8.99355	2.10811	0	3.12228	0	0	3.12228	8.81179	0	2.10811	6.5444	2.10811	0	2.10811	0	8.69174	0	2.10811	7.45565	5.93251	2.10811	4.9303	6.63389	0	0	6.97676	0	0	0	0	0	2.10811	0	7.66944	2.10811	0	7.18338	5.07592	3.79315	0	6.65273	0	0	2.10811
X329s_C20_S68_L002_R1_001	aCap	0.675699	2.48874	4.85227	4.42898	8.29673	3.35394	0	2.86615	0	1.87534	7.03769	8.51153	1.87534	1.87534	8.15494	0	0	1.87534	0	8.72211	0	0	6.00187	7.66265	3.35394	6.11786	1.87534	1.87534	1.87534	6.44672	1.87534	0	2.48874	0	6.86903	0	2.86615	7.05213	0	0	6.86327	6.39274	0	0	3.1395	0	0	1.87534
X326s_H17_S185_L001_R1_001	aCap	0.676107	2.76104	2.76104	3.81658	9.00576	3.42206	0	6.81586	0	0	4.78357	8.43894	0	0	7.33111	0	0	0	2.1292	8.6569	0	0	7.52057	7.15086	2.1292	2.1292	0	0	0	3.1452	2.1292	0	0	0	2.1292	2.1292	2.76104	6.84783	0	2.1292	8.01417	6.36101	5.66959	0	0	0	0	2.1292
X332s_F19_S131_L003_R1_001	aCap	0.676658	2.44601	2.08295	4.40457	9.10777	2.44601	0	2.08295	0	2.44601	3.24253	8.56618	0	1.5072	7.30246	0	0	1.5072	1.5072	8.56685	0	0	7.77487	7.98095	2.92157	0	1.5072	1.5072	0	4.26664	0	0	0	0	0	2.7118	1.5072	6.92419	2.08295	0	7.99645	1.5072	2.44601	0	1.5072	0	1.5072	2.7118
X329s_B16_S40_L002_R1_001	aCap	0.676984	3.45848	4.88103	4.88103	8.18251	3.18123	0	2.16242	0	0	2.79632	8.88409	0	3.45848	7.99637	2.79632	0	2.16242	2.16242	8.65777	0	0	8.39827	7.99378	3.6753	0	6.68584	2.79632	2.16242	7.57804	0	0	3.85339	0	0	2.16242	2.79632	6.5634	0	0	8.61126	5.30328	3.45848	0	0	0	0	3.45848
X329s_M21_S309_L002_R1_001	aCap	0.67715	3.01759	3.83654	4.51884	8.66246	2.63629	0	2.63629	0	0	6.76033	8.69662	0	2.01232	6.20159	0	0	2.01232	2.01232	8.8024	0	0	8.06762	7.47519	3.50866	2.01232	0	2.01232	0	0	0	0	2.63629	0	4.28065	2.63629	3.01759	7.50773	0	2.63629	6.41376	2.63629	0	0	0	0	0	0
X330s_E23_S112_L007_R1_001	aCap	0.677322	3.89439	2.06371	4.64561	9.41292	4.02537	2.06371	3.07387	0	3.34992	0	8.20858	2.06371	3.34992	7.86583	2.06371	0	2.06371	3.07387	8.52115	0	2.06371	6.31175	6.68275	3.34992	3.89439	3.07387	0	0	7.09922	2.69126	2.06371	3.07387	0	2.06371	6.79656	3.89439	5.7378	0	2.06371	6.97227	2.69126	6.9261	0	0	0	0	3.07387
X332s_I21_S206_L003_R1_001	aCap	0.679399	1.80573	4.34725	6.1392	7.07806	1.80573	0	2.41312	0	1.80573	4.27919	8.60177	2.41312	2.41312	4.20614	1.80573	0	1.80573	1.80573	8.92881	0	0	7.24366	7.20665	2.41312	0	1.80573	0	0	6.22328	0	1.80573	3.2742	0	0	0	1.80573	5.9854	0	1.80573	7.99127	2.78829	6.44804	0	1.80573	0	0	3.84502
X326s_F16_S136_L001_R1_001	aCap	0.679625	2.66014	5.23205	4.30597	7.76984	0	0	0	0	2.0346	2.66014	8.7822	0	2.0346	7.99962	2.66014	0	0	2.0346	9.04688	0	2.0346	7.61857	7.59544	0	2.66014	0	0	0	0	0	0	3.04202	2.66014	2.0346	0	0	7.42054	0	2.0346	6.49113	6.80825	2.0346	2.0346	2.0346	2.0346	0	0
X892s_E19_S147_L004_R1_001	aCap	0.679982	3.41175	4.27946	4.27946	8.16955	3.54115	2.23822	1.64641	0	1.64641	3.08838	8.80519	2.23822	3.26308	8.33226	2.60749	0	2.23822	2.87657	8.85481	0	2.87657	6.10735	7.57699	3.85166	2.87657	2.23822	3.54115	1.64641	7.02044	3.08838	1.64641	0	1.64641	2.23822	2.23822	2.23822	8.046	1.64641	2.23822	7.22299	6.68058	3.41175	0	0	0	2.60749	2.60749
X891s_echo_P23_S376_L003_R1_001	aCap	0.680505	4.51315	4.7341	5.75805	7.99137	3.55043	0	3.15922	0	2.50766	3.55043	7.77022	2.50766	0	6.00867	3.55043	0	0	2.50766	8.85577	0	3.15922	8.11672	7.50464	4.04971	0	2.50766	7.4069	2.50766	7.6596	0	3.15922	3.15922	0	2.50766	3.55043	4.38119	8.97103	0	3.83091	6.78053	8.28941	3.55043	0	0	0	0	3.55043
X330s_B17_S33_L007_R1_001	aCap	0.680767	4.72312	4.2182	8.142	8.73013	4.32209	2.76437	3.42551	2.13234	4.10225	4.58138	8.97512	0	3.42551	8.58419	3.14861	2.76437	2.13234	3.14861	8.69839	3.14861	3.97108	6.62259	7.51202	3.82007	4.32209	5.77046	3.42551	2.13234	7.29509	3.42551	0	3.64212	3.97108	2.13234	2.13234	4.72312	5.64726	5.95997	2.76437	7.72689	6.18259	3.97108	4.2182	6.76089	2.13234	2.13234	3.82007
X329s_I18_S210_L002_R1_001	vCap	0.681876	3.8913	6.66516	5.54855	2.83272	4.39393	2.83272	2.83272	0	4.17387	4.17387	5.34181	3.496	3.496	4.85929	2.83272	0	2.83272	0	4.39393	0	0	8.12422	2.83272	4.17387	2.83272	0	3.8913	0	8.12422	0	0	2.83272	0	0	0	2.83272	3.8913	0	0	4.17387	7.81589	0	0	2.83272	0	2.83272	4.17387
X332s_I20_S205_L003_R1_001	aCap	0.68233	3.04393	3.71296	4.21398	8.041	0	0	2.66201	0	2.03634	6.96634	8.2327	1.46586	2.03634	7.80226	0	0	0	1.46586	8.58628	0	0	6.49313	7.97333	2.03634	2.39733	1.46586	0	0	7.35246	2.03634	0	1.46586	0	6.61633	1.46586	2.03634	5.86961	0	1.46586	7.03611	3.79112	6.00161	0	0	0	1.46586	2.39733
X892s_I16_S125_L004_R1_001	aCap	0.682885	3.19667	4.52394	4.60532	8.18272	3.19667	2.17668	2.4356	0	1.82638	2.81145	8.09209	1.82638	2.17668	7.79543	2.17668	1.82638	1.28251	1.28251	8.25977	0	1.28251	6.19085	7.35692	2.95697	2.4356	2.17668	6.57585	0	7.18696	2.4356	1.82638	2.17668	1.82638	1.28251	2.81145	3.19667	7.07663	0	6.04765	8.00293	5.6153	6.19085	0	2.17668	0	1.82638	3.29793
X323s_I15_S207_L004_R1_001	aCap	0.68382	3.64145	3.85934	5.41112	8.92576	3.64145	2.97418	2.97418	2.33086	2.33086	3.64145	8.47297	0	2.97418	6.77303	2.33086	0	0	3.64145	8.03706	0	0	6.61196	7.6496	4.03814	0	2.97418	3.36247	0	5.72836	2.33086	0	2.33086	0	0	0	2.97418	6.37343	0	0	8.6617	4.72243	0	0	2.33086	0	0	2.97418
X332s_K14_S246_L003_R1_001	aCap	0.686486	3.84997	5.03893	4.61163	7.20792	2.79303	2.15932	2.15932	0	0	3.17788	8.56922	5.44223	0	7.51371	2.79303	0	0	0	8.88908	0	2.15932	3.17788	6.25812	4.13231	4.53242	2.15932	2.15932	0	6.96489	2.15932	0	0	0	0	2.15932	2.79303	7.0212	0	0	7.06143	3.45508	5.65113	0	0	0	2.15932	3.84997
X329s_O13_S349_L002_R1_001	aCap	0.687356	3.13146	3.58496	2.91917	8.12537	1.68296	0	0	0	0	1.68296	8.09909	0	1.68296	7.66817	0	0	0	2.27859	8.38736	0	0	6.76175	7.3915	1.68296	2.27859	1.68296	1.68296	0	7.60911	0	0	0	1.68296	1.68296	1.68296	1.68296	7.06922	4.6649	0	8.08434	5.84972	5.62413	0	0	0	0	1.68296
X323s_E13_S109_L004_R1_001	aCap	0.688111	3.16797	4.74316	5.71853	7.9156	3.83985	2.78333	2.15018	2.15018	2.78333	3.66182	8.46911	0	2.78333	6.35882	2.78333	0	2.15018	3.66182	7.87318	0	2.15018	6.15561	3.66182	4.43616	4.34204	2.15018	0	2.15018	5.55659	3.83985	0	3.44507	3.16797	3.16797	3.16797	4.34204	6.2478	2.15018	2.15018	7.77935	5.25049	3.44507	3.99092	2.78333	0	0	3.44507
X332s_D13_S77_L003_R1_001	aCap	0.689266	3.35108	4.10522	7.65752	8.33623	3.17574	0	2.32021	0	0	2.69238	7.79126	0	1.72079	7.31121	5.98052	0	0	0	8.5954	0	2.69238	7.3822	7.13025	3.94116	2.96299	5.80333	1.72079	0	7.73267	0	0	2.32021	0	0	0	1.72079	6.70665	0	1.72079	8.08073	4.53021	6.48801	0	0	1.72079	2.32021	2.69238
X323s_E15_S111_L004_R1_001	aCap	0.689344	3.6982	3.20375	7.99361	9.68052	3.6982	2.81838	2.81838	2.18323	0	3.48123	8.76825	2.18323	2.18323	6.14337	3.20375	0	2.18323	3.48123	8.96755	0	0	6.64994	7.51096	6.36946	2.81838	0	0	0	6.73769	2.18323	0	4.37888	0	0	0	2.18323	6.58685	0	3.20375	8.30615	4.02757	0	2.18323	0	0	0	3.20375
X326s_L20_S284_L001_R1_001	aCap	0.689897	3.02181	2.64041	4.37089	8.11773	3.97172	0	2.01617	2.01617	2.64041	0	8.42456	0	0	7.64206	2.01617	0	2.64041	2.01617	8.81169	0	2.01617	5.919	7.2211	2.64041	3.29724	0	0	0	2.01617	0	0	0	0	2.01617	0	3.02181	6.50948	0	0	8.04319	0	0	0	2.64041	2.01617	0	2.64041
X892s_K22_S174_L004_R1_001	aCap	0.690135	3.90938	4.79819	7.64901	8.2038	3.90938	0	2.1422	0	2.1422	2.77485	7.73478	1.56005	2.50775	7.55518	0	0	2.1422	2.50775	8.6389	0	1.56005	7.46893	7.09955	3.65301	2.50775	2.98545	6.12216	1.56005	7.86559	0	1.56005	1.56005	2.50775	0	2.1422	3.15931	7.33854	0	2.50775	8.00033	5.84885	3.15931	0	0	0	0	2.77485
X326s_N22_S334_L001_R1_001	aCap	0.69071	3.98429	2.28148	7.01094	6.18315	3.30958	2.28148	2.28148	2.28148	0	3.58809	8.76008	2.28148	2.28148	7.55877	2.28148	0	2.28148	2.28148	9.30474	0	0	5.01363	6.97871	3.30958	2.28148	0	0	0	8.25851	2.28148	2.28148	2.28148	0	2.28148	6.88431	2.92222	6.02632	0	5.73235	7.61666	6.71826	2.92222	2.28148	0	0	0	2.28148
X323s_J21_S237_L004_R1_001	aCap	0.692129	3.80652	4.25039	7.17644	9.21662	3.80652	0	2.60783	0	3.80652	6.45483	8.52169	0	1.98579	7.73022	1.98579	0	0	2.98843	7.63468	1.98579	1.98579	7.37609	6.95708	3.93727	4.15651	5.4799	0	0	6.60167	0	0	0	1.98579	1.98579	0	3.4789	6.88901	0	1.98579	7.32359	6.69918	3.26344	0	0	0	0	3.4789
X326s_B19_S43_L001_R1_001	aCap	0.692696	1.98351	3.47633	8.10772	8.95687	0	0	1.41927	0	0	6.12813	8.53333	0	0	7.50592	1.41927	0	0	1.41927	8.77683	0	1.41927	7.18335	7.23211	0	0	1.98351	1.98351	2.98591	7.83977	0	0	1.41927	0	0	0	2.34202	6.99258	0	0	7.523	4.99925	1.98351	0	0	0	0	0
X323s_C15_S63_L004_R1_001	aCap	0.693379	3.80121	5.07586	8.17559	8.93623	3.36191	0	3.21352	1.60498	1.60498	3.03921	8.63649	2.5598	2.5598	6.89918	3.03921	0	0	6.70981	7.62537	0	0	5.81452	7.16532	3.80121	3.80121	3.60549	1.60498	1.60498	7.07193	0	0	2.82797	0	1.60498	2.19227	3.21352	6.90717	0	1.60498	7.45894	6.78453	6.47601	0	2.19227	0	1.60498	3.70813
X326s_B24_S48_L001_R1_001	aCap	0.693975	1.42887	4.11587	3.14492	8.52163	2.35347	1.42887	0	0	0	0	8.58648	1.42887	0	6.93978	0	0	0	1.42887	7.9544	0	1.42887	7.36622	7.97535	1.42887	0	1.42887	1.42887	0	7.20547	1.42887	0	1.42887	1.42887	0	0	0	4.7193	0	1.42887	7.48705	6.49404	1.99443	0	0	0	0	1.42887
X332s_E16_S104_L003_R1_001	aCap	0.695223	2.99129	4.37949	3.87699	8.39317	2.81897	0	0	1.42357	1.42357	2.61063	8.38673	1.42357	2.81897	7.53205	1.98839	0	0	1.98839	8.1039	0	1.42357	7.25351	7.50293	2.81897	6.08476	1.98839	1.98839	1.42357	1.42357	1.42357	0	0	1.42357	1.42357	0	2.34715	6.48226	1.42357	0	7.74148	2.34715	1.42357	1.98839	6.56551	0	1.42357	2.34715
X332s_I14_S198_L003_R1_001	aCap	0.696106	2.03747	5.82273	3.71423	8.04444	2.39851	0	2.66321	0	1.46686	1.46686	7.66658	1.46686	1.46686	3.04516	1.46686	0	0	0	8.81168	1.46686	1.46686	7.20927	7.7198	1.46686	0	2.03747	1.46686	0	7.74177	1.46686	0	1.46686	0	0	0	0	6.96134	1.46686	0	7.74467	2.03747	2.66321	1.46686	0	0	0	1.46686
X329s_E19_S115_L002_R1_001	aCap	0.696131	2.55494	3.03419	3.48599	8.44723	2.18759	0	2.18759	0	0	0	8.34171	0	1.60077	6.83185	1.60077	0	1.60077	2.18759	8.47568	0	1.60077	6.3676	7.99051	1.60077	4.27976	0	1.60077	0	7.30836	0	0	6.24492	0	0	1.60077	2.18759	6.76567	0	0	8.12567	1.60077	2.18759	0	0	0	2.18759	1.60077
X332s_F18_S130_L003_R1_001	aCap	0.697431	3.32032	4.47363	7.88404	8.11909	2.66267	1.46641	3.04461	2.03696	3.04461	2.87177	7.93901	0	2.39798	3.19194	0	1.46641	0	6.39869	8.20467	1.46641	2.03696	7.29379	6.77736	3.43408	0	1.46641	2.87177	1.46641	0	2.39798	0	1.46641	0	2.03696	1.46641	3.04461	5.73989	0	0	8.15037	6.47347	1.46641	1.46641	2.03696	0	2.03696	2.87177
X329s_P21_S381_L002_R1_001	aCap	0.697636	1.4916	4.46711	3.22324	7.82464	2.06539	1.4916	1.4916	0	2.06539	2.42768	8.38053	0	2.06539	3.35178	2.06539	0	0	6.55132	8.29225	2.06539	1.4916	7.73991	7.51199	2.42768	1.4916	2.06539	1.4916	0	7.17235	2.06539	0	1.4916	0	1.4916	1.4916	2.69305	6.60867	0	3.46566	8.09765	5.09299	1.4916	0	0	2.06539	0	1.4916
X326s_L23_S287_L001_R1_001	aCap	0.701606	2.32886	4.03596	8.68957	8.67543	3.36033	1.72866	1.72866	0	0	5.27602	8.71802	1.72866	1.72866	2.97208	0	0	1.72866	0	8.24401	0	0	7.10999	6.57804	2.97208	2.70132	0	0	0	7.16162	0	0	0	6.2447	1.72866	1.72866	2.97208	6.09982	0	0	7.94868	5.82664	1.72866	6.01301	6.48352	0	0	2.70132
X892s_C13_S98_L004_R1_001	aCap	0.706776	4.29361	2.87178	7.32137	9.08084	3.93193	0	2.87178	0	2.49423	3.68621	8.08854	1.88041	2.87178	4.94096	0	0	2.49423	6.84587	8.17039	1.88041	2.49423	3.68621	7.19213	4.43489	3.53622	1.88041	3.8166	0	4.94096	1.88041	2.49423	2.49423	0	2.49423	2.87178	2.87178	7.55898	1.88041	3.35971	6.56051	6.71334	3.53622	0	0	0	0	3.14522
X329s_L18_S282_L002_R1_001	aCap	0.706883	2.85439	4.13299	3.99236	7.24138	2.58572	0	3.51832	1.62746	1.62746	6.95491	7.86906	0	1.62746	3.73551	1.62746	1.62746	2.21723	1.62746	8.73672	0	0	7.72277	7.18098	2.21723	2.21723	2.21723	1.62746	0	7.96306	1.62746	2.21723	0	0	1.62746	0	3.24047	6.55769	0	0	8.22688	4.67623	7.10669	0	0	0	1.62746	2.21723
X891s_echo_H23_S372_L003_R1_001	aCap	0.708544	3.73175	4.46628	4.46628	9.19425	2.30817	0	2.95032	1.70983	0	3.16294	8.06595	2.30817	2.30817	4.16499	0	0	0	1.70983	8.45843	0	1.70983	7.41078	7.0246	3.33819	2.30817	2.30817	5.67261	2.95032	7.32507	2.67993	1.70983	1.70983	0	1.70983	2.30817	2.95032	7.89247	1.70983	0	7.97677	7.0641	3.73175	0	0	0	0	2.67993
X323s_E18_S114_L004_R1_001	aCap	0.713083	4.06305	4.19443	7.09106	8.61765	4.1309	2.21534	2.85238	1.62575	2.21534	3.38695	8.57542	2.58375	3.23842	4.96897	2.85238	0	0	3.06392	7.2509	0	2.21534	6.40551	6.89246	3.23842	2.85238	6.612	2.85238	0	6.04375	1.62575	3.06392	2.58375	1.62575	1.62575	2.85238	3.63073	6.44519	2.21534	2.58375	7.56415	6.76909	3.38695	0	1.62575	0	1.62575	5.50507
X329s_D19_S91_L002_R1_001	aCap	0.713561	3.90231	3.83476	3.96559	8.68172	1.44325	0	2.84329	0	2.37056	2.01075	8.18535	1.44325	2.01075	7.75769	0	1.44325	0	0	7.8626	2.01075	0	7.4492	7.546	2.01075	2.01075	0	0	1.44325	6.18655	0	0	1.44325	4.87044	0	1.44325	2.6346	6.84824	0	1.44325	7.90644	0	2.37056	0	2.01075	0	0	1.44325
X329s_O21_S357_L002_R1_001	aCap	0.716335	1.68733	2.28341	4.06501	8.70839	2.92424	2.28341	1.68733	0	1.68733	0	8.53393	0	1.68733	4.53802	0	0	0	7.34418	8.59363	0	1.68733	7.95235	7.97836	1.68733	3.59017	2.6543	2.28341	0	7.0249	2.92424	0	0	1.68733	6.14833	0	0	6.43312	0	0	7.17724	1.68733	0	1.68733	1.68733	0	0	2.28341
X332s_G22_S159_L003_R1_001	aCap	0.722467	3.2189	3.32025	4.39447	8.4581	2.83323	1.2993	2.83323	0	1.2993	2.19724	8.56378	1.2993	1.2993	7.41117	1.84584	0	0	0	8.43925	0	0	6.97325	7.66718	3.2189	2.19724	1.84584	2.19724	0	7.54382	2.19724	1.84584	1.2993	0	2.19724	1.2993	0	6.51177	1.84584	1.2993	8.04934	5.77146	1.2993	0	1.2993	0	0	2.19724
X326s_O20_S356_L001_R1_001	aCap	0.723527	0	3.32738	5.59714	7.7648	2.9397	0	0	0	2.29809	0	8.30394	2.29809	2.29809	3.82375	0	0	0	0	8.33019	0	0	7.30489	7.83807	2.9397	0	0	3.32738	2.29809	2.29809	0	2.29809	0	2.29809	0	5.41556	0	5.59714	0	2.29809	7.9977	5.85865	2.9397	0	0	0	0	2.29809
X332s_I18_S202_L003_R1_001	aCap	0.724143	3.53461	4.68436	4.26636	7.58682	2.12775	1.54713	2.9699	0	0	3.2916	8.17396	0	2.7595	6.57188	2.9699	0	1.54713	0	8.49489	0	2.4927	7.25391	7.61638	3.2916	3.2916	2.12775	2.9699	0	6.71617	1.54713	2.12775	3.63705	0	2.12775	2.4927	1.54713	6.237	1.54713	1.54713	7.48005	6.27252	6.89605	1.54713	1.54713	0	2.4927	2.4927
X326s_L24_S288_L001_R1_001	aCap	0.724272	3.2511	4.28157	7.92599	9.07712	3.2511	2.33283	3.7216	1.41156	2.59596	2.33283	7.86476	0	2.80407	7.65473	2.59596	0	1.41156	0	8.41032	0	0	6.76094	6.13827	2.59596	1.41156	1.41156	2.33283	2.80407	5.8624	1.41156	0	1.97473	1.41156	1.41156	1.41156	2.33283	5.34165	0	6.26985	7.50773	5.90557	2.97625	0	1.41156	0	1.41156	6.28153
X326s_E24_S120_L001_R1_001	aCap	0.726292	2.70574	4.86354	3.02293	8.20367	1.88497	0	3.02293	1.33318	1.33318	1.88497	8.08964	1.33318	1.33318	6.23858	0	0	0	6.68787	8.21959	0	0	6.96298	8.00289	1.33318	1.88497	1.33318	0	0	4.29891	0	0	0	0	1.33318	0	1.33318	6.73212	1.33318	5.33603	8.04944	5.90507	1.33318	0	1.33318	0	0	2.2385
X326s_I22_S214_L001_R1_001	aCap	0.72687	3.02573	5.10236	6.03865	8.89144	2.64424	0	2.01974	0	0	4.09146	8.95501	0	0	6.5328	2.01974	0	0	5.17887	8.79326	0	0	7.41925	7.5374	3.02573	2.64424	0	0	0	6.87563	0	0	6.21013	5.14135	0	2.01974	2.01974	6.65779	0	0	7.07672	6.99629	2.01974	4.65949	0	0	0	6.09914
X892s_I13_S101_L004_R1_001	aCap	0.727277	3.82179	4.79535	4.73524	8.10545	3.5242	1.74113	2.08638	1.20952	2.08638	6.06156	8.17603	1.20952	1.74113	6.33763	2.71545	0	1.20952	1.20952	7.68005	1.20952	1.20952	7.44198	7.09632	3.91979	3.29104	2.54627	6.01097	1.74113	6.61861	2.54627	2.34253	1.74113	0	2.34253	1.20952	2.98645	6.96541	2.08638	5.76364	7.54783	3.19944	2.8601	1.20952	1.20952	0	2.08638	2.98645
X323s_M24_S312_L004_R1_001	aCap	0.729553	6.4094	5.2953	6.91207	8.4874	5.23676	2.5126	4.14873	3.95156	3.95156	4.9203	8.27621	4.45466	4.6886	7.41228	3.37903	3.16437	2.5126	3.37903	7.69895	0	3.70572	7.35596	7.51312	4.78781	5.76342	3.70572	4.51848	3.37903	6.49003	3.37903	0	4.14873	3.55566	3.16437	0	3.70572	7.34137	0	1.89739	8.50591	5.20616	4.6886	2.89067	1.89739	1.89739	2.5126	3.95156
X323s_G14_S158_L004_R1_001	vCap	0.729986	4.54392	3.79386	5.41317	7.93479	4.40246	1.97463	2.59584	2.59584	2.59584	7.06778	8.93846	0	3.64345	5.32656	3.25098	0	1.97463	7.72552	7.47473	1.97463	1.97463	7.0783	7.44978	4.72447	4.14376	2.59584	2.59584	0	7.76578	1.97463	0	1.97463	2.97613	1.97463	3.25098	3.92457	6.00205	1.97463	0	8.07354	0	3.92457	0	0	0	1.97463	3.64345
X330s_G17_S153_L007_R1_001	aCap	0.735992	4.16114	2.94661	7.2785	9.15474	4.08823	2.30465	4.00958	1.70662	2.30465	2.67628	9.10538	0	7.6359	7.93483	1.70662	0	0	7.19748	8.781	0	1.70662	7.61611	7.73136	3.15919	3.72793	2.30465	1.70662	2.67628	7.53998	2.67628	2.30465	2.67628	1.70662	2.67628	0	2.94661	7.13837	1.70662	1.70662	5.6044	5.12326	5.09603	1.70662	0	0	0	4.22909
X332s_M21_S302_L003_R1_001	aCap	0.736306	3.0768	0	6.47885	9.12842	1.93313	1.93313	0	0	0	5.49452	8.53976	0	0	3.5964	1.37512	0	0	1.37512	8.65739	0	0	7.37217	7.5026	1.93313	2.55118	1.37512	2.28916	1.37512	6.81164	0	1.37512	0	0	1.37512	1.37512	1.93313	7.2286	0	1.37512	8.21645	4.55994	1.93313	5.56486	0	0	0	1.93313
X332s_D16_S80_L003_R1_001	aCap	0.736744	2.85817	1.86819	3.00409	8.4418	3.13141	0	1.31862	0	1.31862	1.31862	8.2758	1.31862	0	7.97558	1.31862	0	0	6.64698	8.7105	0	1.86819	7.71096	7.12402	2.68726	1.86819	0	0	0	7.59813	1.31862	0	1.31862	0	0	1.31862	0	6.52223	1.31862	1.31862	8.30127	4.02115	2.22081	5.93722	1.86819	1.31862	1.31862	2.22081
X329s_J19_S235_L002_R1_001	aCap	0.738676	2.51992	4.06282	4.01244	8.63622	0	0	1.34987	0	2.25871	6.48062	7.87232	5.77136	2.25871	7.89387	2.25871	0	0	6.19927	8.50755	1.34987	1.34987	7.71714	7.15977	2.25871	7.09321	0	1.34987	0	7.42366	1.90417	1.34987	1.34987	0	1.90417	6.16384	1.34987	7.28091	0	1.90417	7.53491	0	1.34987	0	1.34987	0	0	1.90417
X323s_F14_S134_L004_R1_001	aCap	0.738778	3.82388	4.38964	5.27327	8.66264	4.02057	0	1.7877	1.7877	3.03989	2.39347	8.77792	3.57879	2.76803	7.13875	1.7877	0	1.7877	6.59637	8.02163	1.7877	0	6.88371	7.26126	4.25788	7.62608	6.80418	1.7877	0	6.43449	1.7877	0	2.39347	1.7877	2.39347	2.76803	3.70882	7.12683	0	2.39347	7.85493	4.79096	3.25342	0	6.17101	0	0	2.76803
X330s_N17_S321_L007_R1_001	aCap	0.741016	4.35225	3.9532	5.62691	8.8174	4.23607	1.65984	2.25308	2.25308	3.27907	3.10425	8.94514	4.75341	3.77471	4.85791	3.77471	0	2.25308	7.50625	8.4791	0	2.89226	7.25476	8.08779	3.77471	4.40564	2.25308	2.62289	0	7.95952	3.6719	0	2.62289	0	3.10425	2.25308	4.10461	6.79237	1.65984	4.63671	5.38533	4.40564	6.13322	0	1.65984	1.65984	0	4.03177
X329s_N17_S329_L002_R1_001	aCap	0.744677	2.55394	2.55394	4.96489	8.11637	2.55394	0	2.82199	0	1.59991	0	8.88219	1.59991	1.59991	8.17593	2.18663	1.59991	1.59991	7.02423	8.5787	0	2.18663	7.18925	8.1021	3.59931	2.18663	1.59991	1.59991	0	7.54868	1.59991	0	2.18663	0	0	3.20743	2.82199	6.93986	0	5.85457	7.95397	1.59991	2.18663	0	1.59991	0	2.18663	1.59991
X892s_O18_S144_L004_R1_001	aCap	0.753196	3.07407	4.36134	5.11222	8.89617	3.85898	1.81766	2.42612	1.81766	0	6.63897	8.37289	1.81766	2.42612	8.43525	2.80168	0	3.46401	3.07407	7.88693	0	2.42612	7.52152	7.40937	6.72924	7.62738	2.80168	6.10858	0	7.25428	2.42612	2.42612	1.81766	0	7.09659	1.81766	3.61368	7.76774	1.81766	2.42612	7.77209	3.46401	3.28793	1.81766	2.42612	0	0	1.81766
X323s_H23_S191_L004_R1_001	aCap	0.758786	2.92874	5.1045	4.71537	8.86665	3.31622	1.6912	2.28768	1.6912	2.28768	3.31622	8.11186	2.92874	1.6912	5.51688	0	0	1.6912	6.40913	7.52591	1.6912	2.28768	7.46696	7.09045	3.59479	3.31622	5.23053	3.31622	0	6.2601	3.14113	2.28768	0	1.6912	1.6912	5.68057	2.65872	7.04133	1.6912	2.28768	8.03461	4.06968	4.06968	0	5.15684	1.6912	1.6912	2.65872
X329s_D20_S92_L002_R1_001	aCap	0.781491	3.71188	2.39632	4.26097	8.02476	3.58183	0	0	0	0	3.43231	7.75017	0	2.39632	7.77564	1.79032	0	0	0	7.00677	0	0	7.34814	7.56665	3.04287	2.77096	1.79032	2.77096	2.77096	7.60714	2.39632	0	2.39632	1.79032	0	2.77096	3.43231	6.81281	0	1.79032	8.19691	5.80039	2.39632	1.79032	2.39632	0	1.79032	2.77096
X329s_M19_S307_L002_R1_001	Artery	0.794302	2.82574	2.44948	6.29286	8.53212	3.31257	1.83914	2.82574	0	2.82574	0	8.3633	5.16825	1.83914	7.69477	0	1.83914	2.44948	0	8.2648	0	0	7.7757	6.87108	3.0985	1.83914	0	0	0	6.4551	2.44948	0	0	0	0	1.83914	2.44948	7.38697	0	2.44948	7.74869	4.80971	1.83914	0	1.83914	0	0	7.09182
X891s_echo_F20_S347_L003_R1_001	Artery	0.822307	4.32336	4.32336	6.88962	8.99293	3.88886	2.45397	2.19454	0	2.83037	3.49358	8.45166	2.45397	5.28694	8.21153	1.84328	0	1.84328	6.75042	8.36265	0	1.29709	4.67605	6.72202	4.04008	2.97606	2.45397	5.99757	0	5.84053	2.83037	2.45397	5.64479	1.84328	5.00985	1.29709	2.97606	7.44609	2.19454	5.79304	7.11202	6.88419	2.83037	1.84328	1.84328	0	3.40932	3.57128
[truncated: 88 more rows]
[truncated: 53 more columns]

## Sheet: 3e
Fig. 3e: Gene expression of top 100 DEG hits between Artery and Vein clusters, established identity markers are highlighted.
[truncated: 2,264 more rows]
