# Supplementary material for: Angiopoietin–TIE2 feedforward circuit promotes PIK3CA-driven venous malformations
Source: Nat Cardiovasc Res. 2025 May 23;4(7):801–20. doi: 10.1038/s44161-025-00655-9 (PMC12259471; doi:10.1038/s44161-025-00655-9)
Supplement: Supplementary file 6 — Statistical source data for Fig. 4a–c,h. [file 44161_2025_655_MOESM6_ESM.xlsx]

## Sheet: a
Fig. 4a: DEG analysis between vCap and Vein clusters (integrated BECs from Pik3caH1047R; Cdh5-CreERT2 and control mice).
Genes displayed in the heatmap are highlighted.
vCap vs. Vein							vCap vs. Vein
gene	p_val	avg_log2FC	pct.1	pct.2	p_val_adj		gene	p_val	avg_log2FC	pct,1	pct,2	p_val_adj
Cxcl12	5.76078e-38	2.35656	1	1	1.67904e-33		Selp	2.56038e-62	5.39405	0.99	0.62	7.4625e-58
Cldn5	4.78783e-32	2.4744	1	1	1.39546e-27		Gm16548	1.02395e-61	4.81749	0.923	0.179	2.98439e-57
Ly6c1	1.0516e-27	0.86962	1	1	3.06501e-23		Gm16587	3.55277e-58	5.2655	0.866	0.141	1.03549e-53
Gpihbp1	9.55652e-26	2.15323	0.979	0.964	2.78534e-21		Lrg1	1.31633e-53	2.37347	1	0.979	3.83657e-49
Cav1	1.38398e-25	0.925993	1	1	4.03374e-21		Cadm3	5.76644e-53	5.19442	0.912	0.41	1.68069e-48
Col4a2	5.00475e-19	1.56363	0.996	0.99	1.45868e-14		Ackr1	3.13409e-46	6.49171	0.923	0.641	9.13461e-42
Cd200	7.18961e-17	1.58775	0.979	0.923	2.09548e-12		Aqp1	7.81244e-45	1.44867	1	1	2.27701e-40
Sparc	1.15826e-16	0.561327	1	1	3.37585e-12		Igfbp4	1.86729e-41	3.08938	0.995	0.936	5.44241e-37
Rgcc	3.14977e-15	4.30472	0.786	0.598	9.18033e-11		Il6st	2.93927e-39	1.81452	1	0.987	8.56681e-35
Slc9a3r2	2.03558e-14	1.22163	0.991	0.99	5.93291e-10		Slco2a1	2.78539e-36	2.3112	0.969	0.765	8.11831e-32
Sema7a	8.57553e-14	5.03416	0.389	0.098	2.49942e-09		Lbp	1.17534e-34	4.54636	0.954	0.88	3.42564e-30
Col4a1	1.77166e-13	1.76914	0.991	0.99	5.16367e-09		Ehd4	2.52839e-32	1.50319	1	0.932	7.36925e-28
C920021L13Rik	2.43069e-13	2.28203	0.637	0.32	7.0845e-09		Ctnnal1	9.74288e-32	2.56452	0.948	0.714	2.83966e-27
Gm12002	7.84086e-13	4.75658	0.462	0.175	2.2853e-08		Tmem252	1.48433e-31	2.46087	0.866	0.479	4.32622e-27
Gm28045	1.0531e-12	3.21417	0.744	0.485	3.06936e-08		Mmp2	1.91438e-29	2.95788	0.969	0.868	5.57965e-25
Tspan13	1.0787e-12	0.670622	1	1	3.14399e-08		Fbln5	3.78358e-28	3.15334	0.964	0.902	1.10276e-23
Sparcl1	1.74661e-12	0.454964	1	1	5.09066e-08		Sele	1.09175e-27	4.2828	0.706	0.299	3.18202e-23
Lpar6	1.91152e-12	1.67318	0.889	0.784	5.57132e-08		Apoe	2.22357e-27	0.878181	1	0.991	6.48083e-23
BC028528	1.97303e-12	2.25078	0.709	0.454	5.7506e-08		Pdia5	7.36882e-27	1.67388	0.948	0.748	2.14772e-22
AW112010	2.14621e-12	2.6175	0.688	0.438	6.25534e-08		Nt5e	2.87833e-26	6.15085	0.603	0.167	8.38917e-22
Rb1	6.74015e-12	1.44766	0.795	0.603	1.96448e-07		Ptgs1	1.91472e-25	2.79945	0.845	0.521	5.58064e-21
Tcf4	9.39332e-12	1.02498	1	0.985	2.73778e-07		Spint2	2.28497e-25	1.59591	0.959	0.803	6.65976e-21
Lgals3bp	1.19897e-11	2.62071	0.842	0.784	3.49452e-07		Eng	7.64602e-25	0.867817	1	1	2.22851e-20
Ly6a	1.87021e-11	0.662021	1	0.995	5.45091e-07		Rasa4	3.85874e-24	1.1718	0.995	0.927	1.12467e-19
Prnp	5.39873e-11	1.43165	0.889	0.84	1.57351e-06		Prss23os	5.20521e-24	3.1526	0.959	0.825	1.51711e-19
Fscn1	9.99778e-11	2.17916	0.855	0.701	2.91395e-06		Prss23	7.6952e-24	3.15134	0.985	0.923	2.24284e-19
Cdc42ep1	1.22111e-10	1.46884	0.957	0.897	3.55903e-06		Cfb	1.5627e-23	2.95063	0.82	0.483	4.55466e-19
Lama4	1.47348e-10	2.21064	0.855	0.789	4.29461e-06		Gm20547	2.46633e-23	2.93989	0.82	0.496	7.18836e-19
Sox17	1.47758e-10	1.73672	0.863	0.794	4.30655e-06		Icam1	2.85103e-23	2.69047	0.887	0.671	8.30961e-19
Tm4sf1	2.25404e-10	0.772289	1	0.995	6.56962e-06		Bgn	4.871e-23	3.06782	0.959	0.923	1.4197e-18
Cit	2.8823e-10	1.42216	0.923	0.82	8.40076e-06		Grina	4.63183e-22	1.46588	0.99	0.919	1.34999e-17
Zfp36l1	4.1322e-10	1.08067	0.966	0.954	1.20437e-05		Lepr	4.75102e-22	1.46705	0.938	0.671	1.38473e-17
Fryl	1.0574e-09	2.03844	0.761	0.624	3.08189e-05		Fbn1	7.14625e-22	2.64048	0.912	0.752	2.08285e-17
Cst3	1.16142e-09	0.543714	1	1	3.38506e-05		Lgals3	7.93027e-22	1.22836	0.995	0.872	2.31136e-17
Lamb1	1.43355e-09	2.33742	0.812	0.763	4.17824e-05		Golm1	4.00693e-21	2.25493	0.825	0.5	1.16786e-16
Prom1	2.04207e-09	3.29989	0.658	0.5	5.95181e-05		Pam	4.40502e-21	1.34325	1	0.949	1.28389e-16
Jam3	5.74699e-09	2.33028	0.615	0.402	0.000167502		Fabp5	9.28125e-21	1.09803	0.959	0.791	2.70511e-16
Gm26669	8.18485e-09	1.14032	0.927	0.876	0.000238556		Il1r1	1.40988e-20	2.54754	0.701	0.325	4.10923e-16
AU020206	8.97901e-09	2.39122	0.406	0.18	0.000261702		Ret	2.17455e-20	2.83014	0.701	0.346	6.33793e-16
B2m	1.2143e-08	0.440295	1	1	0.00035392		Cyp4b1	2.56074e-20	2.34623	0.794	0.479	7.46355e-16
Rsad2	1.28927e-08	4.51613	0.427	0.222	0.000375771		Tagln	2.83643e-20	1.80436	0.907	0.684	8.26704e-16
Jup	1.8117e-08	1.70565	0.979	0.964	0.000528038		Fabp4	6.72757e-20	0.835261	1	1	1.96082e-15
Dll4	2.07385e-08	1.84425	0.735	0.593	0.000604444		Dnm3	4.28849e-19	1.2142	0.773	0.393	1.24992e-14
Ptp4a3	4.63743e-08	2.00575	0.769	0.66	0.00135162		Gm15701	4.29755e-19	1.08294	0.912	0.675	1.25256e-14
Ablim3	5.31947e-08	1.67751	0.774	0.691	0.00155041		RP23-454A14,10	4.59577e-19	2.28932	0.546	0.171	1.33948e-14
Slc39a10	7.52188e-08	2.17478	0.671	0.552	0.00219233		Bace2	6.93807e-19	2.31048	0.794	0.509	2.02217e-14
Rbp7	8.45913e-08	4.05854	0.568	0.371	0.0024655		Fbln2	3.20952e-18	1.39048	0.969	0.94	9.35445e-14
Tpst1	8.81561e-08	2.2112	0.611	0.397	0.0025694		Lgmn	6.80952e-18	1.63387	0.964	0.957	1.9847e-13
Ptrf	9.42863e-08	0.656181	1	0.995	0.00274807		Timp2	1.56214e-17	1.24259	0.995	0.97	4.55302e-13
Gm16401	1.08908e-07	2.24397	0.209	0.036	0.00317425		Pdlim1	2.53208e-16	1.04203	0.99	0.88	7.38001e-12
Jag2	1.1471e-07	1.88617	0.611	0.448	0.00334333		Tmem176b	3.60823e-16	0.957404	0.99	0.868	1.05165e-11
Mast4	1.37589e-07	1.35305	0.675	0.469	0.00401018		Ctsb	5.91197e-16	1.04967	1	0.962	1.7231e-11
Notch4	1.937e-07	2.40867	0.526	0.325	0.00564559		Tbc1d8	1.57709e-15	2.40231	0.665	0.376	4.59659e-11
Dusp3	2.1241e-07	1.32215	0.927	0.856	0.00619091		Lifr	3.06481e-15	1.18273	0.943	0.816	8.9327e-11
Rapgef4	3.38481e-07	1.20672	0.393	0.175	0.00986537		Tmem176a	3.13468e-15	1.33143	0.959	0.821	9.13633e-11
Cyyr1	3.62771e-07	1.26108	0.91	0.851	0.0105733		Actn1	4.66558e-15	1.78059	0.67	0.333	1.35983e-10
Esm1	3.86716e-07	5.6434	0.316	0.124	0.0112712		Mustn1	7.9425e-15	1.63103	0.825	0.564	2.31492e-10
Akr1c14	3.87362e-07	2.01288	0.397	0.18	0.01129		Ndrg1	8.40013e-15	0.807721	1	0.991	2.4483e-10
Fam198b	4.09394e-07	1.11068	0.885	0.794	0.0119322		Tsc22d1	1.06231e-14	1.01063	1	0.983	3.0962e-10
Ly6c2	4.12877e-07	0.958891	0.718	0.526	0.0120337		Nr2f2	1.5452e-14	2.01727	0.737	0.474	4.50365e-10
Pcp4l1	4.21571e-07	1.17288	0.91	0.887	0.0122871		Kctd10	1.71425e-14	1.08075	0.964	0.85	4.99634e-10
Cmpk2	4.26911e-07	2.72108	0.462	0.273	0.0124427		Gm17035	1.85571e-14	0.805481	0.979	0.859	5.40866e-10
Cdh13	5.69038e-07	0.71403	0.991	0.99	0.0165852		Gm10176	2.60196e-14	1.30152	0.469	0.128	7.58368e-10
Podxl	6.07353e-07	1.09392	0.902	0.871	0.0177019		Cyb5r3	2.64499e-14	0.923591	1	0.987	7.7091e-10
Timp4	7.88407e-07	2.27191	0.774	0.634	0.0229789		B3gnt3	4.20015e-14	1.43802	0.845	0.65	1.22417e-09
Rapgef1	8.38717e-07	1.68731	0.765	0.634	0.0244452		Amigo2	8.09194e-14	2.64593	0.629	0.312	2.35848e-09
Ric1	9.94489e-07	1.53033	0.551	0.356	0.0289854		Myo1h	1.21151e-13	1.03221	0.948	0.791	3.53105e-09
Itih5	1.0309e-06	1.72885	0.838	0.845	0.0300465		Sirpa	1.25229e-13	2.85943	0.701	0.41	3.64994e-09
Tcf15	1.41206e-06	4.1211	0.325	0.144	0.0411558		Cd47	1.30351e-13	0.824784	1	0.974	3.79921e-09
Cd36	1.56426e-06	1.28081	0.991	0.979	0.0455918		Gpr182	1.92494e-13	1.6516	0.747	0.5	5.61044e-09
Fam13c	1.7246e-06	1.44132	0.722	0.613	0.0502651		Scn1b	2.012e-13	2.29586	0.83	0.654	5.86419e-09
Cd34	2.02381e-06	0.427419	1	1	0.0589859		Acer3	2.06142e-13	2.9348	0.526	0.239	6.00822e-09
Mcf2l	2.33803e-06	2.61747	0.573	0.443	0.0681443		Vwf	7.74431e-13	0.78181	0.995	0.983	2.25716e-08
Tril	2.69697e-06	2.65871	0.585	0.438	0.0786058		Nqo1	9.22243e-13	1.65033	0.871	0.739	2.68797e-08
Id1	2.90519e-06	1.12396	0.889	0.825	0.0846748		Plekha7	9.62229e-13	2.36612	0.5	0.214	2.80451e-08
Pltp	3.22924e-06	0.865092	0.979	0.985	0.0941193		Cysltr1	1.64325e-12	2.99356	0.505	0.239	4.78942e-08
Tmem245	4.87227e-06	0.996822	0.774	0.603	0.142007		Grrp1	1.65935e-12	0.809199	0.969	0.786	4.83635e-08
Gm694	4.91534e-06	2.86303	0.184	0.041	0.143263		Arrb1	1.96508e-12	1.52119	0.825	0.607	5.72743e-08
Uaca	5.09764e-06	1.44272	0.795	0.696	0.148576		Rab3il1	2.51203e-12	1.85886	0.804	0.654	7.32155e-08
Pcdh1	6.07544e-06	1.5583	0.658	0.567	0.177075		Bmp4	2.84084e-12	3.15516	0.588	0.346	8.27991e-08
Cav2	6.48124e-06	0.659714	0.987	0.99	0.188902		Gas7	3.27347e-12	2.99735	0.82	0.667	9.54087e-08
Sema3g	8.50131e-06	3.47591	0.239	0.088	0.247779		Acer2	3.67249e-12	1.35921	0.814	0.568	1.07038e-07
Kank3	1.1162e-05	0.635313	0.974	0.923	0.325327		Tll1	3.74711e-12	2.8394	0.603	0.359	1.09213e-07
Lgals2	1.34623e-05	1.04664	0.389	0.206	0.392372		Fth1	4.11282e-12	0.387343	1	1	1.19872e-07
Fxyd3	1.86701e-05	0.67071	0.295	0.129	0.544159		Pcdh7	5.20047e-12	6.08749	0.258	0.034	1.51573e-07
Aqp7	2.19439e-05	5.02739	0.65	0.541	0.639577		Anpep	5.20426e-12	4.10144	0.387	0.12	1.51683e-07
Ly6e	2.2586e-05	0.293288	1	1	0.658291		Lpcat2	5.37546e-12	2.65002	0.593	0.308	1.56673e-07
Arhgef15	2.34433e-05	1.00803	0.902	0.851	0.683277		Cd9	5.48469e-12	0.581824	1	0.996	1.59857e-07
Mt2	2.61953e-05	3.00333	0.286	0.129	0.763487		Ptk2b	6.07632e-12	3.0124	0.371	0.107	1.77101e-07
S100a6	2.86063e-05	0.73949	0.991	0.985	0.833758		AU021092	6.63687e-12	2.1359	0.588	0.316	1.93438e-07
Myo10	3.18387e-05	2.08832	0.568	0.428	0.927971		Tacr1	7.20044e-12	1.71151	0.732	0.526	2.09864e-07
Nos2	3.51492e-05	2.99158	0.248	0.098	1		Gm2895	7.52643e-12	0.865791	0.902	0.705	2.19365e-07
Eps8l2	3.51549e-05	5.47842	0.35	0.196	1		Pgm5	8.61357e-12	1.80633	0.459	0.188	2.51051e-07
Magix	4.13528e-05	3.16284	0.256	0.108	1		Gm26728	8.69266e-12	0.604382	0.985	0.949	2.53356e-07
Ercc1	4.67628e-05	1.44431	0.496	0.335	1		Mras	1.05638e-11	3.55735	0.505	0.239	3.07891e-07
Rtp4	4.84238e-05	1.50959	0.598	0.443	1		Itpr1	1.953e-11	1.05371	0.907	0.735	5.69222e-07
Pkig	4.8559e-05	1.44649	0.735	0.696	1		Myof	2.77598e-11	2.82176	0.5	0.231	8.09087e-07
Penk	4.92386e-05	1.91119	0.137	0.026	1		Hs3st1	2.78305e-11	2.1344	0.716	0.573	8.11147e-07
Afap1l1	5.08116e-05	1.1771	0.902	0.892	1		Prelp	3.71681e-11	2.05245	0.928	0.906	1.0833e-06
Unc5b	5.30814e-05	4.04966	0.393	0.242	1		Nuak1	4.29527e-11	1.60366	0.557	0.282	1.2519e-06
Rnf144a	5.46603e-05	1.10064	0.491	0.32	1		Csrp2	4.44145e-11	1.22701	0.722	0.491	1.29451e-06
Cd38	5.46836e-05	0.732207	0.791	0.613	1		Procr	4.83911e-11	1.66095	0.789	0.607	1.41041e-06
Palm	5.67264e-05	1.5691	0.897	0.881	1		Tes	5.26337e-11	1.9302	0.66	0.419	1.53406e-06
Prnd	5.96543e-05	6.10225	0.363	0.227	1		Ecm1	6.25998e-11	1.32192	0.835	0.688	1.82453e-06
Gm20659	6.10259e-05	1.46134	0.675	0.541	1		Angpt2	7.77976e-11	1.92189	0.758	0.538	2.26749e-06
Gm8097	6.85644e-05	2.31077	0.15	0.036	1		Kank1	1.00652e-10	2.04206	0.546	0.286	2.93361e-06
Gja1	7.43101e-05	1.29617	0.808	0.727	1		Gm4524	1.13827e-10	2.75436	0.376	0.124	3.31761e-06
Mpzl1	7.82297e-05	1.02288	0.872	0.814	1		Slc52a3	1.39264e-10	1.98447	0.639	0.402	4.059e-06
Cxcr4	7.82703e-05	1.25024	0.132	0.026	1		Sepp1	1.73668e-10	0.549358	1	0.996	5.06174e-06
RP23-446E21.5	0.000102243	2.14928	0.214	0.082	1		Aplp2	1.99414e-10	0.538239	1	1	5.81213e-06
St5	0.000111548	2.85594	0.449	0.32	1		Plvap	2.15292e-10	0.409024	1	1	6.27489e-06
Sptbn1	0.000117983	0.683654	0.996	0.995	1		Grn	6.40696e-10	0.629071	0.995	0.979	1.86737e-05
Ulk4	0.000118988	0.539515	0.893	0.928	1		Zfp521	6.77812e-10	1.31948	0.742	0.534	1.97555e-05
Lgi4	0.000120173	0.701697	0.239	0.103	1		Slco2b1	7.65114e-10	0.916138	0.959	0.872	2.23e-05
Ttll7	0.000133971	1.70968	0.201	0.072	1		Syt15	8.5031e-10	0.752036	0.938	0.756	2.47831e-05
Pdgfb	0.000134012	1.35016	0.594	0.469	1		RP23-148L8,3	8.59799e-10	1.22603	0.655	0.372	2.50597e-05
Cd300lg	0.000134473	0.466546	0.97	0.985	1		Fmo2	8.71533e-10	1.53561	0.706	0.543	2.54017e-05
Mt1	0.000143216	4.06786	0.376	0.237	1		Hid1	9.21584e-10	1.89273	0.727	0.526	2.68605e-05
Gm9934	0.000145435	1.92357	0.534	0.418	1		Ehd3	9.89352e-10	2.68282	0.361	0.124	2.88357e-05
Kazn	0.000148856	1.36135	0.291	0.139	1		Mxra8	1.06888e-09	1.1433	0.907	0.756	3.11536e-05
Rhob	0.000150751	0.771042	0.863	0.784	1		Plxnb2	1.19087e-09	1.15429	0.747	0.534	3.47091e-05
Hey1	0.000156527	3.40108	0.547	0.438	1		Arl4a	1.31299e-09	1.12487	0.918	0.795	3.82684e-05
Itpr2	0.000157505	1.48124	0.585	0.448	1		Odc1	1.55329e-09	2.22812	0.572	0.342	4.52721e-05
S100a1	0.000160918	1.84486	0.423	0.263	1		Masp1	2.36186e-09	3.83117	0.325	0.103	6.88387e-05
P2ry2	0.000178736	5.23758	0.333	0.196	1		Myzap	2.4507e-09	1.70093	0.732	0.538	7.14282e-05
Clic5	0.000179539	2.09894	0.594	0.469	1		Ctsd	2.51044e-09	0.7892	0.99	0.949	7.31693e-05
Ctnnbip1	0.000183024	1.48685	0.731	0.655	1		Gpr1	2.65283e-09	1.95456	0.325	0.103	7.73194e-05
Slc30a1	0.00018468	1.44907	0.453	0.309	1		Meox1	2.95114e-09	1.22147	0.928	0.842	8.60141e-05
Gm14207	0.000184706	1.62004	0.38	0.242	1		Gm38271	3.02385e-09	1.20898	0.588	0.333	8.81331e-05
Gbp3	0.000190366	1.07737	0.628	0.464	1		Klk8	3.27123e-09	2.98579	0.448	0.222	9.53432e-05
Adgrl4	0.000214603	0.595336	0.97	0.974	1		Capn5	3.34711e-09	2.21748	0.459	0.214	9.75549e-05
Rpl27a	0.000217643	0.49684	0.979	1	1		Cnn3	4.75606e-09	0.692749	0.995	0.983	0.00013862
Rplp2	0.000223776	0.406525	0.974	1	1		Mfge8	4.78707e-09	0.738992	0.985	0.953	0.000139524
Wdr89	0.000229943	1.32554	0.526	0.371	1		Fgl2	5.07054e-09	3.34585	0.964	0.94	0.000147786
Nt5dc2	0.0002318	0.478404	0.333	0.51	1		Ints3	5.37227e-09	1.37603	0.716	0.509	0.00015658
Hspa12b	0.000254234	1.46692	0.692	0.624	1		Gm26809	5.54998e-09	0.985471	0.912	0.786	0.00016176
Gng11	0.000254618	0.71903	0.996	0.99	1		Psen2	5.60039e-09	1.96367	0.768	0.585	0.000163229
Pitpnc1	0.000256342	1.0907	0.697	0.603	1		Mylip	8.46897e-09	1.25595	0.809	0.662	0.000246836
Rpl27	0.000264528	0.55078	0.97	0.995	1		Spns2	8.68801e-09	0.998333	0.851	0.697	0.000253221
Gimap6	0.000277756	0.430894	0.979	0.985	1		Bcar1	1.04963e-08	0.839589	0.825	0.607	0.000305925
Sh2d3c	0.000284586	0.79498	0.868	0.84	1		Il4ra	1.05481e-08	1.13964	0.696	0.504	0.000307435
Flt1	0.000285764	0.645306	0.957	0.959	1		Cebpd	1.096e-08	1.39608	0.727	0.573	0.000319441
Fam181b	0.000302145	1.92717	0.645	0.572	1		Net1	1.18354e-08	1.21956	0.804	0.662	0.000344953
Itpkb	0.000306764	1.59767	0.654	0.546	1		Slc25a4	1.24617e-08	0.728695	0.979	0.932	0.000363209
Rpl22l1	0.00032687	0.83211	0.752	0.649	1		Sncg	1.51273e-08	1.11209	0.758	0.62	0.0004409
Kcnh7	0.000331147	1.16367	0.145	0.041	1		Gem	1.6722e-08	2.11686	0.541	0.333	0.000487378
Gm16897	0.000352522	0.419751	0.915	0.959	1		Gm4876	1.7125e-08	0.261816	0.397	0.154	0.000499124
Papss2	0.000392028	1.97271	0.564	0.454	1		Fkbp11	1.76894e-08	3.05072	0.253	0.064	0.000515575
Isg15	0.000401019	2.48775	0.274	0.144	1		Pdzd2	2.1368e-08	1.06742	0.691	0.444	0.000622791
Fat4	0.000425393	1.21192	0.543	0.428	1		Tmem98	2.21118e-08	1.58892	0.582	0.355	0.00064447
St8sia4	0.000438448	1.5909	0.457	0.33	1		Pced1b	2.21726e-08	1.88994	0.361	0.132	0.000646242
Iqck	0.000439982	2.84264	0.269	0.144	1		Il13ra1	2.30253e-08	1.19222	0.742	0.581	0.000671095
Atox1	0.0004435	0.637378	0.979	0.995	1		Nrp2	2.45357e-08	0.854895	0.923	0.833	0.000715118
Atp5j	0.000453387	0.722591	0.962	0.99	1		Afap1l2	2.53263e-08	2.05702	0.469	0.252	0.00073816
Gm33051	0.00046574	0.950211	0.65	0.557	1		Xbp1	2.57928e-08	0.634192	0.969	0.927	0.000751756
Malat1	0.000468375	0.264834	1	1	1		Gm15851	2.60183e-08	1.73561	0.619	0.423	0.00075833
N4bp3	0.000480065	1.71617	0.658	0.536	1		Fmo1	2.65893e-08	1.5457	0.938	0.94	0.000774971
Gm26852	0.00050507	0.40571	0.581	0.443	1		Lhx6	3.16309e-08	1.76531	0.423	0.197	0.000921914
Rgs3	0.000510812	1.15628	0.791	0.649	1		Gm37539	3.59825e-08	1.4153	0.381	0.154	0.00104875
Ccdc85a	0.000535572	3.13828	0.363	0.232	1		Vcan	3.80172e-08	4.49213	0.33	0.128	0.00110805
Mospd1	0.000538395	1.35551	0.385	0.232	1		Pdlim7	5.35068e-08	1.07525	0.871	0.748	0.00155951
Ppp1r16b	0.000540905	1.0619	0.662	0.541	1		Edn1	5.86641e-08	1.34329	0.716	0.53	0.00170982
Dusp26	0.000566331	1.9258	0.355	0.227	1		Mxra8os	6.42252e-08	1.36683	0.485	0.256	0.00187191
Sox13	0.000571339	1.25598	0.611	0.474	1		Clu	6.65755e-08	0.890336	0.964	0.936	0.00194041
Fasn	0.000601327	0.840893	0.184	0.325	1		Fstl1	6.84845e-08	0.652359	0.995	0.987	0.00199605
Arl15	0.000618919	2.49406	0.248	0.129	1		Tspan5	7.13349e-08	1.25783	0.701	0.491	0.00207913
Nrep	0.00062739	1.14482	0.85	0.778	1		Cdk2ap2	9.35546e-08	1.46442	0.665	0.479	0.00272674
Mndal	0.000631495	1.17501	0.641	0.531	1		Ppp1r14a	9.68341e-08	2.08696	0.304	0.111	0.00282233
Arglu1	0.000640911	0.769786	0.782	0.655	1		RP24-277J22,4	1.12003e-07	0.658556	0.897	0.744	0.00326444
Timm10b	0.000647626	1.09012	0.744	0.624	1		Mrrf	1.13289e-07	1.165	0.67	0.491	0.00330193
1500015A07Rik	0.000657445	1.22533	0.573	0.474	1		Gm15635	1.15914e-07	0.926234	0.722	0.509	0.00337844
Gm37357	0.00067599	0.762196	0.372	0.227	1		Slfn2	1.34766e-07	0.845365	0.794	0.611	0.0039279
Etl4	0.000676608	1.19621	0.726	0.644	1		A830073O21Rik	1.41838e-07	3.93276	0.232	0.064	0.00413401
Efna1	0.00071581	0.531645	0.953	0.943	1		Socs2	1.48021e-07	1.38143	0.675	0.457	0.00431422
Abcb1a	0.000718537	1.12933	0.662	0.562	1		Id2	1.82176e-07	1.30922	0.68	0.526	0.0053097
Kit	0.000777544	3.66834	0.218	0.103	1		Pcsk7	1.93797e-07	0.752468	0.778	0.585	0.00564842
Cdan1	0.000780481	0.346085	0.222	0.392	1		Gda	2.22268e-07	0.705319	0.582	0.363	0.00647821
Ifi203	0.000791346	1.30636	0.756	0.67	1		Prkag2	2.59267e-07	1.67384	0.495	0.291	0.00755659
Dysf	0.000794551	0.958022	0.744	0.629	1		Tmod3	2.59904e-07	0.585688	0.959	0.885	0.00757518
Ushbp1	0.000801019	0.781017	0.949	0.948	1		Cd59a	2.88656e-07	1.74264	0.582	0.397	0.00841316
Dach1	0.00082535	1.97836	0.252	0.129	1		Chn2	3.3265e-07	1.44427	0.428	0.222	0.00969543
Arhgef28	0.000850826	3.16327	0.346	0.222	1		RP23-315E2,1	3.62175e-07	0.508788	0.49	0.256	0.0105559
Col1a1	0.00086237	1.5439	0.355	0.216	1		Rrp1	3.79296e-07	0.628252	0.861	0.688	0.011055
Znrf1	0.000891277	1.76274	0.436	0.304	1		Wls	3.94568e-07	1.28804	0.814	0.726	0.0115001
Gm12758	0.00089925	1.25981	0.709	0.608	1		Tnfrsf1a	3.96674e-07	0.458637	0.99	0.966	0.0115614
Rapgef2	0.000927419	1.69984	0.449	0.325	1		Pde9a	4.50555e-07	0.922767	0.593	0.38	0.0131319
Micall2	0.000940062	3.36382	0.162	0.062	1		Sectm1b	4.95058e-07	3.18639	0.222	0.06	0.0144289
Eogt	0.000956739	1.52492	0.598	0.51	1		Man1a	5.02787e-07	0.645869	0.691	0.462	0.0146542
Birc6	0.000996821	0.685033	0.748	0.66	1		Bcr	5.0367e-07	1.90324	0.711	0.573	0.01468
Bcl6b	0.00102209	1.53788	0.611	0.531	1		Mall	5.66536e-07	0.972363	0.82	0.697	0.0165123
Cd93	0.00102356	0.683652	0.962	0.979	1		Sorbs2	5.80372e-07	0.861874	0.907	0.799	0.0169155
Mir1668	0.00102879	1.93074	0.201	0.098	1		Zfp423	5.94239e-07	1.45359	0.593	0.415	0.0173197
Rps24	0.00108525	0.362752	0.991	1	1		Hif1a	6.22735e-07	0.550025	0.985	0.927	0.0181502
Hsp25-ps1	0.0010969	0.442155	0.615	0.474	1		Eln	6.48515e-07	0.745281	0.974	0.936	0.0189016
Moxd1	0.00113491	4.92126	0.248	0.139	1		Fam174b	6.56806e-07	5.16632	0.51	0.308	0.0191433
6330409D20Rik	0.00121512	0.827878	0.436	0.294	1		Hsd3b7	6.79239e-07	0.680879	0.938	0.885	0.0197971
Tmtc1	0.00122895	1.83876	0.252	0.129	1		Prmt2	7.1731e-07	1.59014	0.5	0.286	0.0209067
RP24-194N1.2	0.00129341	1.77441	0.256	0.144	1		Hdc	7.35605e-07	3.64288	0.273	0.098	0.02144
Cadm1	0.00134748	2.34665	0.188	0.088	1		Rnf145	7.55202e-07	1.484	0.624	0.427	0.0220111
Col13a1	0.0013593	2.96993	0.197	0.093	1		Plscr1	8.0378e-07	1.58034	0.418	0.214	0.023427
Mal	0.0014143	0.998945	0.184	0.077	1		Lfng	8.43322e-07	0.703703	0.706	0.504	0.0245795
Lrat	0.00141654	1.77171	0.624	0.557	1		Mgp	8.67412e-07	1.91316	0.629	0.513	0.0252816
Gm37587	0.00143832	0.794147	0.162	0.062	1		Isyna1	8.93388e-07	1.09007	0.753	0.65	0.0260387
Mcc	0.00146855	1.70828	0.513	0.402	1		Gcom1	9.28194e-07	0.964112	0.799	0.684	0.0270532
Nrp1	0.00154371	0.69957	0.966	0.938	1		Tmem173	9.44644e-07	0.845967	0.866	0.744	0.0275326
Fut8	0.001544	1.10797	0.329	0.196	1		Slmapos2	1.19812e-06	0.931957	0.485	0.265	0.0349203
Ccdc62	0.00155093	3.38993	0.132	0.046	1		Phlda3	1.26695e-06	1.10445	0.603	0.427	0.0369265
Slc34a2	0.00155705	0.309954	0.795	0.711	1		AC107830,1	1.28045e-06	1.22527	0.577	0.368	0.0373199
Gm26785	0.00156959	0.859241	0.393	0.268	1		Lhfp	1.4307e-06	2.96488	0.619	0.457	0.0416993
Kitl	0.00161011	0.877165	0.863	0.794	1		Qsox1	1.54197e-06	1.15814	0.784	0.688	0.0449423
Gm29236	0.00165329	1.18909	0.483	0.351	1		Pros1	1.63653e-06	0.811381	0.912	0.838	0.0476983
Gm36569	0.00167344	1.11053	0.59	0.479	1		9130019P16Rik	1.68323e-06	1.78618	0.247	0.085	0.0490594
Spcs1	0.00168928	0.95128	0.833	0.763	1		Tcn2	1.86539e-06	0.608089	0.943	0.889	0.0543687
Sybu	0.00171352	1.35317	0.295	0.165	1		Eif3i	1.91126e-06	0.421344	0.902	0.786	0.0557054
Gm28641	0.00179799	0.491052	0.111	0.031	1		Hrh1	2.0089e-06	2.04368	0.201	0.051	0.0585515
Cd81	0.00182873	0.307374	0.996	1	1		Serping1	2.12454e-06	4.28656	0.644	0.526	0.0619218
Rplp1	0.00185815	0.340887	1	1	1		Esr1	2.18718e-06	1.39678	0.49	0.261	0.0637475
Gm20661	0.00188153	0.915733	0.308	0.175	1		Coro1c	2.28106e-06	0.722315	0.959	0.872	0.0664839
Aqp11	0.00190777	2.04829	0.15	0.057	1		Slc44a2	2.38943e-06	0.745008	0.928	0.842	0.0696423
Sox7	0.00192383	1.07568	0.88	0.845	1		Cotl1	2.47742e-06	1.96643	0.588	0.385	0.0722069
2023-09-04	0.00193046	1.00589	0.791	0.722	1		Asap3	2.68539e-06	1.65454	0.268	0.098	0.0782684
Spag9	0.00200323	1.02813	0.778	0.706	1		Syngr2	3.04731e-06	0.667084	0.866	0.756	0.0888168
Phyhipl	0.0021124	1.68094	0.415	0.314	1		Rtn3	3.08185e-06	0.609378	0.948	0.889	0.0898237
Ndnf	0.00212521	2.82857	0.158	0.067	1		Scd2	3.11251e-06	0.887875	0.809	0.628	0.0907172
Cyba	0.00212714	0.93281	0.637	0.521	1		Itgb4	3.37309e-06	0.556875	0.938	0.889	0.0983121
Fam101b	0.00216184	0.843627	0.91	0.897	1		Rab11a	3.46492e-06	0.444766	1	0.979	0.100989
Gm9817	0.00226187	0.401809	0.658	0.546	1		Ccdc109b	3.75156e-06	2.10487	0.412	0.218	0.109343
Ap1s3	0.00230243	0.278372	0.222	0.108	1		Spag7	3.82528e-06	0.538809	0.716	0.509	0.111492
Sorbs3	0.00238441	0.735986	0.91	0.876	1		Mgst1	3.97498e-06	1.74591	0.572	0.419	0.115855
Nxf1	0.00240528	0.827936	0.906	0.861	1		Serpinb6a	4.11608e-06	0.454097	0.969	0.923	0.119967
RP23-162P5.1	0.00245142	0.83242	0.363	0.232	1		Pqlc1	4.21908e-06	0.81353	0.835	0.679	0.122969
Reep3	0.0025582	0.680539	0.863	0.794	1		Agtrap	4.48415e-06	1.50812	0.629	0.479	0.130695
Il10rb	0.00257214	1.23557	0.701	0.675	1		Creb3l2	4.65674e-06	0.75642	0.758	0.628	0.135725
Fhod1	0.00258955	2.13682	0.252	0.139	1		Npdc1	4.68913e-06	0.732059	0.928	0.795	0.136669
Dcn	0.00259552	0.275124	0.325	0.191	1		H2-T23	5.6178e-06	0.449521	0.954	0.876	0.163736
Efhd1	0.00260224	2.2099	0.449	0.335	1		Abcc4	7.01358e-06	0.892624	0.613	0.444	0.204418
2023-03-02	0.00261239	0.49701	0.979	0.959	1		Gm20400	7.02283e-06	1.4806	0.222	0.073	0.204687
Rpl36	0.00268437	0.440545	0.962	0.995	1		Med27	7.23768e-06	1.2664	0.531	0.346	0.210949
Rpl30	0.00270187	0.347628	0.983	0.995	1		Tcf7l1	7.34364e-06	0.670582	0.536	0.329	0.214038
Cep170b	0.00287751	3.13627	0.261	0.155	1		AC147560,1	7.5657e-06	0.416761	0.954	0.803	0.22051
Dpysl2	0.00287804	0.703529	0.932	0.948	1		Cmtm3	7.57485e-06	1.00819	0.727	0.598	0.220777
Foxp2	0.00305424	1.30274	0.38	0.258	1		Flot2	7.62779e-06	0.919383	0.835	0.761	0.22232
Rpl35	0.00319072	0.322291	1	0.995	1		Gpx1	7.80662e-06	0.438102	0.995	0.97	0.227532
Zfp287	0.00322937	1.97905	0.171	0.077	1		Dusp23	7.81145e-06	1.01768	0.479	0.303	0.227673
Iqcb1	0.00323173	1.88412	0.282	0.17	1		Tuba1b	8.09585e-06	0.40051	0.985	0.953	0.235962
Enah	0.00328419	2.47719	0.393	0.278	1		Gm2a	8.14489e-06	1.06369	0.722	0.573	0.237391
Nin	0.00328853	1.42703	0.368	0.247	1		Sult1a1	8.168e-06	0.530389	0.99	0.936	0.238064
Sipa1	0.00345661	1.52333	0.581	0.495	1		Stab1	8.20964e-06	0.348298	0.985	0.927	0.239278
Rasgrp2	0.00350635	2.89644	0.342	0.237	1		Tsn	8.26425e-06	0.504014	0.809	0.628	0.24087
Ptma	0.00358397	0.252028	0.991	1	1		Ctsl	8.40026e-06	0.449088	0.985	0.979	0.244834
Col1a2	0.00362352	0.640516	0.321	0.201	1		Psap	8.93914e-06	0.361398	0.995	0.996	0.26054
Rpl41	0.00363839	0.316086	0.996	1	1		Fam124a	8.99366e-06	2.94909	0.412	0.235	0.262129
Mllt4	0.00371423	1.43747	0.872	0.902	1		Rcan1	9.45471e-06	1.58088	0.552	0.368	0.275567
Mylk4	0.00377726	0.385574	0.137	0.052	1		Gm15283	9.49979e-06	0.579136	0.84	0.697	0.276881
Btnl9	0.00380839	4.9375	0.419	0.33	1		Itga2b	9.51187e-06	3.28049	0.201	0.064	0.277233
Nes	0.00391913	3.0038	0.299	0.211	1		Ece1	9.59722e-06	0.413318	1	1	0.279721
Nav2	0.00402382	1.21685	0.393	0.273	1		Ptn	9.712e-06	1.65973	0.809	0.692	0.283066
Dmkn	0.00408308	0.558993	0.355	0.216	1		P3h2	9.92624e-06	2.76523	0.438	0.274	0.28931
Klf13	0.00409509	0.667819	0.944	0.974	1		Tln2	1.03177e-05	1.68847	0.552	0.372	0.300719
Ncoa7	0.00410016	0.825914	0.479	0.356	1		Npr1	1.05834e-05	0.489497	0.928	0.872	0.308463
Apod	0.00413016	0.746275	0.175	0.082	1		Ltbr	1.05944e-05	0.53182	0.902	0.791	0.308784
Efr3b	0.00417181	2.77927	0.496	0.418	1		Gm20708	1.06787e-05	0.60165	0.531	0.312	0.311241
Rpl18	0.00417853	0.340348	0.979	0.995	1		Prcp	1.06802e-05	0.401933	0.959	0.885	0.311284
Cox6a1	0.0041939	0.556582	0.983	0.969	1		Enpp6	1.10395e-05	2.55955	0.412	0.218	0.321758
Kdr	0.00422529	0.661451	0.983	0.979	1		Sla2	1.13344e-05	0.875275	0.593	0.406	0.330351
Maoa	0.004262	1.31262	0.65	0.624	1		Jak1	1.20846e-05	0.482135	0.907	0.825	0.352219
Actn2	0.00428537	0.313181	0.103	0.031	1		P2rx3	1.2186e-05	0.781376	0.335	0.158	0.355174
Kcnq1ot1	0.00429737	0.258011	0.944	0.876	1		Snx33	1.22374e-05	0.784845	0.33	0.154	0.356672
Map4k3	0.00432593	2.0848	0.436	0.325	1		Fam171a1	1.22626e-05	0.439153	0.68	0.457	0.357406
Lama3	0.00434468	0.732242	0.299	0.18	1		Hapln3	1.2889e-05	4.00664	0.149	0.034	0.375662
RP23-27B23.9	0.00436201	0.541653	0.137	0.057	1		Ogfrl1	1.29747e-05	1.51004	0.634	0.449	0.378161
Prdm16	0.00442753	1.85178	0.308	0.196	1		Synpo	1.34376e-05	1.30991	0.742	0.641	0.391653
Gm9823	0.00448845	1.48789	0.179	0.088	1		Bnip3l	1.36862e-05	0.463603	0.902	0.782	0.398897
Ifnar1	0.00452671	1.1866	0.731	0.701	1		Flot1	1.39252e-05	1.09991	0.742	0.65	0.405863
Slc28a2	0.00455808	3.3798	0.244	0.144	1		Lamp2	1.42041e-05	0.54979	0.974	0.94	0.413993
Lbh	0.00467902	0.878658	0.274	0.17	1		C1ra	1.45341e-05	1.43594	0.211	0.068	0.42361
Tnfrsf22	0.00490798	1.3368	0.56	0.454	1		Tpm1	1.50859e-05	0.51128	0.866	0.774	0.439695
Fxyd5	0.00490906	0.403626	0.987	1	1		Cdc42ep4	1.51211e-05	0.932876	0.706	0.556	0.44072
Bst2	0.00493011	0.838026	0.919	0.933	1		Sdha	1.5815e-05	0.450778	0.943	0.868	0.460943
Adgre5	0.00496103	2.08186	0.692	0.696	1		Gm12840	1.60131e-05	0.979264	0.381	0.192	0.466716
Arhgap10	0.00500962	1.63153	0.244	0.139	1		Ebf1	1.68421e-05	0.521552	0.928	0.846	0.49088
Rpl11	0.0050178	0.412132	0.97	0.99	1		Pecam1	1.8037e-05	0.267691	1	1	0.525708
AA465934	0.00517304	0.292475	0.893	0.84	1		Itga9	1.85967e-05	1.25524	0.603	0.436	0.542019
Gga3	0.00524682	1.10762	0.415	0.304	1		Gm17228	1.86235e-05	0.257989	0.32	0.141	0.542801
Psme2	0.00535908	0.686018	0.821	0.778	1		Sorbs2os	1.86638e-05	0.615241	0.407	0.222	0.543974
Unc45bos	0.00549354	0.273769	0.372	0.526	1		Gpcpd1	1.88184e-05	0.685107	0.778	0.662	0.548482
Dcdc2c	0.00555054	0.499469	0.124	0.046	1		Cap1	1.90094e-05	0.895612	0.649	0.491	0.554047
9930111J21Rik2	0.00560581	0.378272	0.641	0.515	1		Itih3	1.98393e-05	5.47966	0.211	0.077	0.578236
Gm37954	0.00611276	1.30583	0.632	0.562	1		Ap2m1	1.99172e-05	0.41874	0.974	0.927	0.580506
Gm23935	0.00614462	0.595534	0.821	0.835	1		Nap1l1	2.02669e-05	0.939773	0.67	0.513	0.590699
Pan3	0.00622528	0.921432	0.598	0.474	1		Slc2a1	2.06062e-05	0.463069	0.778	0.594	0.600588
Gprc5b	0.00623491	2.05685	0.581	0.536	1		Gpr146	2.11029e-05	0.495659	0.907	0.791	0.615066
Gm16340	0.0062466	1.25034	0.453	0.34	1		Slco3a1	2.15348e-05	2.45795	0.552	0.385	0.627655
Fam175b	0.0062497	0.282228	0.308	0.191	1		Ssbp2	2.15368e-05	1.8693	0.701	0.551	0.627713
Smco1	0.00627597	0.39487	0.209	0.113	1		Gm16048	2.16832e-05	0.405623	0.784	0.607	0.631979
Epn2	0.00633251	1.0613	0.709	0.629	1		Celsr1	2.20824e-05	1.44609	0.371	0.214	0.643614
Gm17077	0.00635872	1.07558	0.201	0.108	1		Adamtsl1	2.24525e-05	3.99666	0.438	0.282	0.654402
Got1	0.0065664	0.444079	0.145	0.242	1		Gm16286	2.3122e-05	0.701846	0.83	0.684	0.673913
B3gntl1	0.00659119	0.314822	0.145	0.253	1		Ralgds	2.31854e-05	0.650687	0.856	0.709	0.675763
Klhl42	0.00659635	1.38421	0.068	0.155	1		Dusp1	2.32881e-05	0.617885	0.943	0.906	0.678756
RP23-93A21.1	0.00673606	0.430444	0.893	0.902	1		Iars2	2.3687e-05	0.866955	0.68	0.547	0.69038
Col17a1	0.00693613	1.78073	0.457	0.345	1		Bst1	2.37097e-05	2.04609	0.289	0.137	0.691044
Efhd1os	0.00696358	1.82911	0.218	0.129	1		1110008F13Rik	2.39844e-05	0.855956	0.675	0.513	0.69905
RP24-421E18.8	0.00701962	0.439374	0.124	0.052	1		Pih1d1	2.43265e-05	1.06401	0.644	0.487	0.70902
Il16	0.00704788	1.36572	0.496	0.412	1		Mmrn2	2.44302e-05	0.41868	0.995	0.996	0.712043
Lgals9	0.00704985	0.504737	0.974	0.948	1		1110046J04Rik	2.52385e-05	0.262831	0.722	0.53	0.735603
Dhx35	0.00709576	2.21026	0.218	0.119	1		Sntb2	2.62391e-05	1.37923	0.598	0.427	0.764764
Pygm	0.0071043	2.63869	0.12	0.046	1		Srpk2	2.68387e-05	0.820265	0.784	0.65	0.78224
Pkmyt1	0.0071407	0.549386	0.154	0.258	1		Prex2	3.05216e-05	0.579544	0.964	0.889	0.889583
Htra3	0.00716102	2.18041	0.111	0.041	1		Myo1c	3.08859e-05	0.546967	0.964	0.944	0.900201
mmu-mir-3074-2	0.00734103	0.973823	0.282	0.186	1		Rfk	3.24399e-05	1.33881	0.68	0.585	0.945493
Gm26917	0.00743402	0.464652	0.987	0.995	1		Gpm6a	3.29102e-05	2.06332	0.747	0.637	0.9592
Pcca	0.00748615	1.66629	0.214	0.119	1		AU040320	3.34163e-05	0.902966	0.412	0.226	0.973952
Rasgrp3	0.00753795	1.77628	0.679	0.613	1		Rnase4	3.44334e-05	2.87468	0.799	0.718	1
Lrrc61	0.00767193	1.36737	0.145	0.067	1		Gm28309	3.46249e-05	0.787446	0.428	0.239	1
Irf7	0.00782477	2.18054	0.496	0.433	1		Ghitm	3.47384e-05	0.489593	0.902	0.816	1
Timp3	0.00790861	0.509468	0.991	1	1		Abca1	3.49115e-05	0.818289	0.84	0.748	1
Rps14	0.00805711	0.319399	1	1	1		Gm16175	3.50561e-05	1.06047	0.258	0.107	1
Gm15419	0.0080815	0.717497	0.321	0.211	1		Gnas	3.52796e-05	0.409031	1	1	1
Aak1	0.0080864	0.370244	0.286	0.17	1		RP23-256O22,3	3.57478e-05	1.90161	0.196	0.068	1
Snord13	0.00808807	0.764417	0.303	0.191	1		Chp1	3.65148e-05	1.1368	0.742	0.607	1
Rpl15	0.00826533	0.3173	0.979	1	1		Atp6v1g2	3.73626e-05	2.07098	0.196	0.064	1
Gm4673	0.00827892	2.12649	0.308	0.211	1		Vamp5	3.75348e-05	0.475015	0.825	0.658	1
Uba7	0.00828476	0.779098	0.611	0.49	1		Tspan7	3.7901e-05	0.330211	1	0.991	1
Dnajc13	0.00833705	0.331603	0.235	0.361	1		Map3k6	3.81263e-05	0.608279	0.49	0.295	1
Rpia	0.00836011	0.467415	0.239	0.144	1		Il27ra	3.81485e-05	3.04307	0.144	0.034	1
H3f3b	0.00857692	0.316634	0.996	1	1		Rbm18	3.87073e-05	0.464045	0.794	0.671	1
6330403N20Rik	0.00867423	0.616332	0.15	0.072	1		Flywch1	4.02047e-05	1.38541	0.577	0.453	1
Crip1	0.00879715	0.440106	1	1	1		2010111I01Rik	4.04578e-05	0.99233	0.778	0.709	1
Atp2a3	0.00880376	2.71258	0.56	0.536	1		Bcl3	4.06759e-05	1.04014	0.546	0.372	1
Tgtp2	0.00884829	1.17307	0.214	0.124	1		Lrrc32	4.1626e-05	0.480436	0.928	0.842	1
Lsr	0.00896169	2.52373	0.402	0.309	1		Gm14328	4.24076e-05	0.466561	0.144	0.034	1
Fam13a	0.00902775	2.218	0.124	0.052	1		Pkm	4.6525e-05	0.403267	0.995	0.979	1
Stard5	0.0090975	0.763159	0.641	0.577	1		Arrdc4	4.72169e-05	0.699728	0.603	0.436	1
Gkn3	0.00928419	0.696262	0.154	0.072	1		Ace	4.76087e-05	0.31037	0.969	0.868	1
1810011O10Rik	0.00928918	1.99745	0.624	0.562	1		Triobp	4.79788e-05	0.647599	0.804	0.714	1
Nr5a2	0.0094174	2.25336	0.192	0.103	1		Ndfip1	4.81522e-05	0.319053	0.933	0.816	1
Mfhas1	0.00946415	3.5143	0.15	0.072	1		Itgb1	4.83627e-05	0.386087	1	0.979	1
4931406P16Rik	0.00988681	0.901923	0.872	0.887	1		Smpd1	5.00162e-05	0.980687	0.665	0.487	1
Slc35c1	0.00991642	0.554345	0.209	0.33	1		Fam166a	5.07744e-05	0.341314	0.887	0.748	1
Gm37188	0.00993869	0.346725	0.145	0.067	1		Oat	5.26885e-05	0.732945	0.851	0.778	1
Ghdc	0.00995132	0.632391	0.346	0.227	1		St6gal1	5.31477e-05	1.15424	0.371	0.209	1
H3f3a	0.0100668	0.375851	0.996	0.99	1		2210408F21Rik	5.4559e-05	1.35456	0.191	0.064	1
Mtss1l	0.0101478	1.88697	0.312	0.216	1		Ptpn1	5.47831e-05	1.09809	0.66	0.513	1
Wdr38	0.0102027	0.40988	0.949	0.979	1		Card10	5.55575e-05	0.851276	0.753	0.603	1
Ago3	0.0102087	0.767904	0.291	0.18	1		Chp2	5.63154e-05	0.66748	0.649	0.479	1
Hspa13	0.0103919	0.83609	0.222	0.34	1		Impad1	5.87022e-05	0.887512	0.526	0.338	1
Skint8	0.0104581	0.670736	0.256	0.16	1		Gm20721	6.03111e-05	0.399022	1	1	1
Mrps35	0.0105008	0.314536	0.214	0.34	1		Upp1	6.07286e-05	0.767097	0.577	0.436	1
Gm38043	0.0105495	0.445207	0.128	0.057	1		Emilin2	6.08682e-05	6.12118	0.18	0.064	1
Slc50a1	0.0106317	0.750504	0.812	0.825	1		4931440P22Rik	6.28129e-05	1.10913	0.191	0.064	1
Tomm7	0.0106352	1.02639	0.748	0.711	1		Gramd4	7.33302e-05	1.64526	0.351	0.197	1
Spata1	0.0106791	1.11649	0.145	0.253	1		Mgat4b	7.50338e-05	0.757785	0.675	0.534	1
9430020K01Rik	0.0106927	0.854403	0.953	0.928	1		Mmp14	7.7076e-05	0.297179	0.866	0.748	1
Gm28362	0.0108317	0.766707	0.231	0.139	1		Pim3	7.76367e-05	0.495596	0.938	0.868	1
D8Ertd82e	0.0108375	1.54514	0.419	0.325	1		Nucb1	7.89959e-05	0.376856	0.964	0.868	1
Gpx8	0.0110902	1.81595	0.154	0.077	1		Itga3	8.39066e-05	0.726315	0.619	0.449	1
Fmnl3	0.011148	0.674022	0.726	0.649	1		Thsd7a	8.74129e-05	1.16654	0.557	0.406	1
Cyp51	0.0111481	2.9813	0.15	0.072	1		Foxp1	8.7807e-05	0.540171	0.892	0.846	1
Mrps2	0.0113047	0.69367	0.201	0.314	1		Dusp2	8.83841e-05	2.0617	0.448	0.295	1
Exosc2	0.0114272	0.342628	0.573	0.448	1		Sulf1	9.21157e-05	2.63409	0.335	0.192	1
Rbmx2	0.0114828	2.39188	0.162	0.082	1		Otos	9.39137e-05	2.38488	0.232	0.103	1
Arhgap18	0.0115279	1.39117	0.462	0.356	1		Akirin2	9.53706e-05	0.364911	0.34	0.179	1
Gm15614	0.0117074	0.567727	0.274	0.18	1		Ifitm2	0.000101583	0.273825	1	0.996	1
Rab11fip2	0.0117897	0.781419	0.154	0.072	1		Shisa5	0.00010289	0.342892	0.995	0.957	1
Stk38	0.0118303	1.29028	0.5	0.397	1		Tspan3	0.000106324	0.948732	0.794	0.684	1
Cnot6l	0.01231	1.19373	0.436	0.325	1		Gm17122	0.000107153	0.671387	0.716	0.568	1
Dnhd1	0.0125953	0.965193	0.667	0.588	1		Dnm3os	0.000107243	0.884441	0.186	0.064	1
Gm12468	0.0127136	0.439611	0.103	0.041	1		Trpv4	0.000110875	0.674954	0.696	0.568	1
RP23-403P24.8	0.0129459	0.516574	0.111	0.046	1		Gm11651	0.00011166	0.354391	0.778	0.573	1
Dock10	0.0130094	1.57305	0.564	0.459	1		Nfkbia	0.000113116	0.379952	0.985	0.944	1
Pon3	0.0130625	1.59237	0.132	0.062	1		Degs1	0.000117714	0.490913	0.979	0.936	1
Pfdn5	0.013346	0.638142	0.906	0.943	1		Tlr4	0.000119882	1.51041	0.258	0.12	1
Thrsp	0.0133518	1.95247	0.342	0.258	1		Gaa	0.000120453	1.40883	0.526	0.35	1
Cdk6	0.0133626	2.271	0.47	0.397	1		Dnpep	0.000122788	0.614336	0.794	0.615	1
Mdga2	0.0136351	0.881674	0.179	0.103	1		Airn	0.000126693	0.847843	0.433	0.269	1
Dgke	0.0138365	1.04958	0.453	0.345	1		Igf1	0.000127154	2.17512	0.479	0.355	1
Chad	0.0138716	1.01288	0.12	0.052	1		Tcta	0.000130015	1.05666	0.557	0.402	1
Lig1	0.0138984	2.07258	0.222	0.134	1		Osmr	0.000130385	0.571775	0.907	0.876	1
Pls3	0.0139414	0.556045	0.889	0.866	1		Tspan31	0.000132123	0.810356	0.768	0.662	1
Kif22	0.013995	1.36559	0.073	0.149	1		Rtcb	0.000132868	0.62317	0.814	0.735	1
Gm15965	0.0140341	0.405947	0.919	0.892	1		Hhex	0.000139434	0.479535	0.727	0.573	1
Lurap1l	0.0142707	1.03617	0.239	0.144	1		Lpcat3	0.0001416	0.591255	0.784	0.632	1
Ckb	0.01449	2.05957	0.594	0.515	1		Slc1a5	0.000145261	0.918015	0.649	0.491	1
Fhl1	0.0145565	0.925993	0.761	0.644	1		Mink1	0.000149181	0.933593	0.351	0.192	1
Apcdd1	0.0148261	1.48388	0.205	0.124	1		Parva	0.000151332	0.68306	0.789	0.739	1
Senp1	0.0148578	0.439892	0.256	0.371	1		Ctsz	0.000156595	0.419325	0.954	0.855	1
Ndufa2	0.0148677	0.853245	0.855	0.866	1		Tmtc2	0.000163577	2.37858	0.165	0.056	1
Gm8292	0.0149223	0.411343	0.919	0.902	1		Fam167b	0.000163682	0.781412	0.536	0.389	1
Il17f	0.0149367	0.458807	0.132	0.062	1		Fuca1	0.000163904	0.511689	0.876	0.842	1
Paqr7	0.0151322	2.80669	0.137	0.067	1		Smpd5	0.000164718	1.43998	0.289	0.154	1
Ogn	0.0153263	0.737418	0.115	0.052	1		Btbd3	0.00016485	0.428889	0.763	0.607	1
Rpl26	0.0154342	0.277558	0.983	0.995	1		Lrrc1	0.000166622	2.45939	0.263	0.132	1
Prodh	0.0154772	0.580034	0.197	0.108	1		Myrip	0.000169836	2.53869	0.289	0.154	1
Unc13b	0.0155155	0.325595	0.269	0.387	1		Dst,1	0.000172387	0.433665	0.763	0.607	1
RP23-435I16.2	0.0157336	0.346364	0.286	0.191	1		Ctps	0.000176335	0.659107	0.552	0.385	1
Tst	0.0157394	1.98635	0.175	0.098	1		Myh9	0.000178657	0.377889	0.974	0.915	1
Pik3r3	0.0159756	2.0389	0.47	0.407	1		Gmfg	0.000179797	1.59568	0.397	0.256	1
Chrnb1	0.0160014	1.07278	0.457	0.366	1		Mgat4a	0.00018125	1.5034	0.608	0.47	1
Ifit2	0.0163122	1.77864	0.274	0.191	1		Ssrp1	0.00018241	0.486476	0.784	0.667	1
RP23-446E21.6	0.0163285	2.96891	0.222	0.144	1		Gm16907	0.000182861	0.963854	0.381	0.231	1
Peg3	0.0165033	0.421538	0.188	0.284	1		Rab5c	0.000183887	0.597776	0.897	0.833	1
Gm26691	0.0166402	0.617317	0.291	0.196	1		Mtfr1l	0.000185316	0.649363	0.732	0.615	1
Ywhaq	0.0168908	0.476564	0.966	0.985	1		Mir678	0.000186544	1.32538	0.216	0.09	1
Impdh1	0.0169587	1.1294	0.615	0.572	1		Il3ra	0.000187178	1.00306	0.479	0.333	1
Vps13c	0.0171885	0.604755	0.162	0.258	1		Zmiz1	0.000188757	0.621166	0.892	0.786	1
Plin2	0.017327	1.21732	0.581	0.515	1		Marveld1	0.000190303	0.42034	0.691	0.504	1
Alox12	0.0175496	0.713073	0.098	0.18	1		Tbc1d30	0.000192075	0.892375	0.299	0.154	1
Rcbtb2	0.0177689	0.82658	0.491	0.397	1		Cpne8	0.000192313	0.458896	0.881	0.838	1
Gja4	0.0178417	2.33034	0.795	0.732	1		Neurl3	0.000195706	2.3676	0.371	0.231	1
Gm26547	0.0179338	1.02294	0.128	0.062	1		Camta2	0.000196999	0.951771	0.598	0.457	1
Filip1	0.0179782	1.57214	0.457	0.387	1		Tcerg1	0.000198542	0.568934	0.531	0.363	1
Acss1	0.0180286	3.67263	0.175	0.103	1		Park7	0.000198973	0.385903	0.881	0.803	1
Msx1	0.0181068	1.30848	0.154	0.082	1		Lrrc16a	0.00020004	1.73069	0.32	0.184	1
Mier1	0.0182321	1.10492	0.62	0.536	1		Aplnr	0.000203055	0.266228	0.933	0.872	1
Recql5	0.0182964	0.413013	0.094	0.175	1		Aldh2	0.00020309	1.55645	0.727	0.667	1
Cyp2t4	0.0183467	0.963549	0.056	0.124	1		Ctsc	0.000207761	0.730018	0.665	0.534	1
Ppil1	0.0184619	1.11714	0.312	0.211	1		Tmcc3	0.000217206	0.472657	0.675	0.513	1
Uqcc1	0.0185245	0.472592	0.209	0.309	1		Acot7	0.000220648	0.531126	0.536	0.376	1
Gm29325	0.0185794	0.383601	0.534	0.459	1		Ppp6c	0.000220962	0.910085	0.686	0.598	1
Kpna4	0.0186131	1.08004	0.436	0.34	1		Cyb5a	0.000221468	0.370426	0.969	0.927	1
Arhgef4	0.0189636	0.770381	0.214	0.124	1		S100a16	0.000231484	0.261929	0.99	0.97	1
Zfp738	0.0190192	1.33767	0.137	0.067	1		Pfkl	0.00023166	1.07644	0.727	0.637	1
Ccdc63	0.0192441	0.559849	0.141	0.072	1		Ssr3	0.000236939	0.466287	0.918	0.812	1
Mir705	0.0194186	1.0406	0.214	0.134	1		Reep5	0.000237735	0.398003	0.948	0.944	1
Mapk3	0.0194731	0.956003	0.692	0.639	1		Mesdc2	0.000237782	0.508202	0.613	0.474	1
Gm24265	0.0195323	0.726698	0.107	0.046	1		Pde4b	0.000241909	0.930777	0.809	0.718	1
Tbc1d22a	0.0195764	1.09875	0.376	0.284	1		Gm16083	0.000244699	2.03553	0.186	0.073	1
Cpa6	0.0196526	0.584049	0.393	0.314	1		Ppp2r5c	0.00024843	0.430648	0.773	0.671	1
Palld	0.0200289	0.593808	0.132	0.216	1		Chst12	0.000250352	0.966677	0.593	0.474	1
D830044I16Rik	0.0201154	1.83647	0.171	0.093	1		Ddx1	0.00025482	1.34699	0.608	0.5	1
Git2	0.0201213	0.769356	0.791	0.768	1		Pef1	0.000255909	0.269565	0.613	0.444	1
Ankrd40	0.0201309	0.490082	0.167	0.263	1		Stim1	0.000258487	0.851673	0.665	0.543	1
Clp1	0.0203584	0.84753	0.222	0.139	1		Mkl2	0.000259572	0.37556	0.964	0.838	1
Gm17275	0.0204693	0.373962	0.983	0.979	1		Galnt4	0.000264212	0.747351	0.278	0.137	1
Mnda	0.0205147	1.1288	0.107	0.046	1		Gne	0.000271009	1.35352	0.495	0.363	1
Gm26686	0.0205334	1.16023	0.111	0.052	1		Eif4a2	0.000275346	0.298295	0.943	0.85	1
Atp13a3	0.0205509	2.34427	0.299	0.211	1		Sh3bgrl	0.000278438	0.412473	0.876	0.808	1
Clic4	0.0205823	0.640786	0.927	0.948	1		Steap3	0.000282388	2.00965	0.278	0.145	1
Ston1	0.0206405	1.25029	0.299	0.206	1		Sgsm3	0.000284003	1.13753	0.376	0.226	1
Samd5	0.020851	0.299234	0.098	0.17	1		AL603913,1	0.000287114	0.584763	0.443	0.278	1
Pikfyve	0.0210176	0.600796	0.483	0.381	1		Plekho2	0.000298315	0.855437	0.753	0.65	1
Mcmdc2	0.021176	0.8442	0.278	0.186	1		Eno1	0.000306522	0.376931	0.979	0.966	1
Col8a1	0.021193	0.786654	0.222	0.144	1		Sra1	0.000306865	0.412781	0.825	0.726	1
Gm12940	0.0212992	0.260642	0.585	0.49	1		Cds2	0.000314059	0.283097	0.943	0.872	1
Gm26631	0.0214594	0.575555	0.769	0.716	1		Rasl10a	0.000324328	2.83934	0.119	0.03	1
Usp18	0.0215542	1.59786	0.308	0.222	1		Dll1	0.000327956	1.21607	0.603	0.436	1
Gm25732	0.021868	0.753829	0.188	0.113	1		Sema3f	0.000329484	0.611892	0.706	0.594	1
BC051077	0.0218706	0.562267	0.56	0.469	1		Atp5a1	0.000345844	0.451847	0.985	0.983	1
1190002N15Rik	0.022073	2.69719	0.132	0.067	1		Wdr1	0.000347568	0.50006	0.974	0.923	1
Cables2	0.0222636	2.34066	0.41	0.351	1		Rab18	0.000347573	0.499807	0.871	0.769	1
Ccrn4l	0.0224211	0.415896	0.953	0.969	1		Gm15964	0.000347636	0.837234	0.253	0.12	1
Dynlt3	0.0225257	0.924665	0.684	0.598	1		Gm29371	0.000348122	1.01529	0.165	0.06	1
Fmnl2	0.0225469	3.13156	0.171	0.098	1		Vat1	0.000359488	0.612864	0.768	0.662	1
2010012O05Rik	0.0226947	1.45116	0.53	0.459	1		B230344G16Rik	0.00035994	0.762162	0.572	0.402	1
Dmxl1	0.0227041	1.24727	0.286	0.191	1		Tbkbp1	0.000361621	1.27391	0.397	0.248	1
Pafah2	0.0227587	0.775243	0.051	0.113	1		Slc25a39	0.000361864	0.633245	0.814	0.748	1
Rpl19	0.0228917	0.275581	0.987	1	1		Adamts4	0.000362189	1.90593	0.32	0.188	1
Ctsa	0.0229382	0.302271	0.97	0.99	1		Cdr2l	0.000363247	0.65104	0.459	0.291	1
Gm10269	0.0229625	0.422204	0.111	0.052	1		Dennd2d	0.00036523	1.21184	0.387	0.248	1
Ccdc67	0.0229887	4.39038	0.115	0.057	1		Sbno2	0.000369003	0.778629	0.649	0.534	1
Ormdl1	0.0230952	2.34151	0.175	0.098	1		Dctn1	0.000372983	0.324015	0.809	0.739	1
Itga1	0.0233034	0.967148	0.607	0.536	1		Filip1l	0.000379755	0.763064	0.552	0.41	1
Ptprv	0.0234113	0.607154	0.107	0.18	1		Tgfbi	0.000380724	2.24628	0.907	0.778	1
Usp20	0.0234998	1.79056	0.154	0.082	1		Hmgn3	0.000381182	0.410017	0.619	0.453	1
Gm13157	0.0235265	1.40906	0.261	0.175	1		Bend4	0.000386809	0.898451	0.361	0.209	1
Acvr1b	0.0237123	0.34099	0.111	0.196	1		Lhfpl2	0.000395701	0.868481	0.526	0.41	1
RP23-27C9.6	0.0237994	1.04343	0.12	0.057	1		Rasd2	0.000399462	2.65963	0.258	0.132	1
Rps17	0.0239963	0.295372	0.974	0.99	1		Acat1	0.000416246	0.535591	0.753	0.645	1
RP23-192C21.3	0.0240491	0.410977	0.132	0.067	1		Atp1a1	0.000420741	0.528007	0.897	0.842	1
Zfp931	0.0244054	0.477203	0.192	0.294	1		Gm9913	0.000422821	2.3756	0.108	0.026	1
Gm38215	0.0244663	0.542159	0.192	0.113	1		Emp2	0.000426349	4.02064	0.443	0.312	1
Rpl32	0.0245913	0.287487	0.991	1	1		Klc1	0.000427899	0.281895	0.835	0.748	1
Rpl34	0.0246164	0.375589	0.996	0.995	1		4833439L19Rik	0.000430243	0.696251	0.758	0.641	1
Rps28	0.0246415	0.2803	0.996	1	1		Rprd1b	0.000446326	0.434367	0.907	0.868	1
Egfl8	0.024935	1.88656	0.389	0.304	1		Ifitm1	0.000451646	1.37192	0.216	0.098	1
Gsk3a	0.0254914	1.25925	0.171	0.098	1		Tmem131	0.000452775	0.802628	0.485	0.338	1
Fam102b	0.0255191	0.676678	0.325	0.237	1		Adk	0.000460935	1.32782	0.464	0.346	1
Gm13056	0.0255299	2.42402	0.111	0.052	1		Lmcd1	0.000466233	0.774606	0.861	0.829	1
Calb1	0.0262059	0.333824	0.15	0.082	1		Cngb1	0.000472119	0.615664	0.273	0.141	1
Spast	0.0263662	1.72643	0.171	0.098	1		Ptafr	0.000478382	1.62857	0.32	0.197	1
C1qtnf2	0.0264023	1.27863	0.111	0.052	1		Ifi27	0.000483422	0.319433	0.758	0.628	1
Usp29	0.0264615	0.835384	0.184	0.108	1		Ecscr	0.000488049	0.254728	1	0.983	1
Lzts1	0.0264816	2.79385	0.248	0.17	1		Lima1	0.000488081	0.889288	0.655	0.53	1
Utp14a	0.0265565	1.6164	0.385	0.289	1		Ascl4	0.000491956	0.477586	0.397	0.235	1
Gm10030	0.0266975	0.551612	0.167	0.263	1		Acat3	0.000492395	0.577143	0.536	0.363	1
Rps25	0.0267203	0.40089	0.987	0.99	1		Osbpl8	0.00049902	1.08617	0.412	0.261	1
Sox18	0.0268822	0.267951	1	1	1		Gm20425	0.000500784	0.419148	0.588	0.432	1
Kifc3	0.0269989	0.431318	0.179	0.103	1		Laptm4b	0.00050241	0.434209	0.861	0.765	1
Mmd	0.0270093	2.28664	0.312	0.222	1		Dock11	0.000505421	0.677705	0.387	0.248	1
Foxd2os	0.0271028	1.32339	0.12	0.057	1		Ndn	0.000508243	2.43984	0.294	0.167	1
Gchfr	0.0272136	2.31829	0.077	0.144	1		Tubb4b	0.000511646	0.291632	0.985	0.91	1
Gm11168	0.0275441	0.854153	0.103	0.046	1		Cdc42ep2	0.000520962	0.659381	0.799	0.692	1
Ppp1r13l	0.0275624	1.69285	0.167	0.098	1		Insr	0.000524567	1.12768	0.541	0.436	1
Lta4h	0.0277646	0.844671	0.756	0.711	1		H60b	0.000526636	1.65303	0.129	0.038	1
Simc1	0.0278055	0.720561	0.175	0.278	1		Tmem189	0.000530407	1.04835	0.505	0.35	1
Gm26714	0.0279662	1.97606	0.329	0.253	1		Arl2	0.000531645	1.1966	0.521	0.393	1
Gja5	0.0287078	2.29592	0.308	0.222	1		Pebp1	0.000539739	0.336215	0.892	0.808	1
Gm16066	0.0289321	0.850538	0.047	0.103	1		Entpd1	0.000546998	0.30492	0.99	0.987	1
Rps21	0.0289485	0.394638	0.974	0.99	1		RP23-239A13,2	0.0005601	2.80181	0.144	0.051	1
Gm17615	0.029303	1.12045	0.201	0.129	1		Ccl2	0.00056717	0.444617	0.232	0.107	1
Atp5g2	0.0293703	0.641301	0.803	0.83	1		Baiap2	0.000577908	0.868832	0.562	0.423	1
Gm14149	0.0295104	0.322583	0.128	0.067	1		Pcdhgb1	0.000585964	0.322	0.799	0.658	1
Tmed8	0.0295531	2.01005	0.124	0.062	1		Rap1b	0.00058981	0.455157	0.866	0.735	1
Ddx26b	0.0301492	1.45647	0.179	0.113	1		AC155839,1	0.00060148	1.7947	0.227	0.115	1
Flt3l	0.0301528	0.650016	0.303	0.423	1		Klf10	0.000604814	0.446622	0.856	0.769	1
Smchd1	0.0303349	0.252875	0.444	0.541	1		Tcp1	0.000610961	0.652521	0.897	0.846	1
Klc2	0.0304766	1.04043	0.115	0.057	1		St3gal4	0.000613555	1.01352	0.613	0.504	1
Rab3gap2	0.0312412	0.526425	0.423	0.531	1		Dalrd3	0.000613638	1.02317	0.562	0.41	1
Plcb1	0.0312671	1.45305	0.521	0.418	1		Tifa	0.000618639	1.89149	0.376	0.256	1
Ctf2	0.0313222	0.366496	0.137	0.072	1		Gm26679	0.000627717	0.538647	0.485	0.325	1
Npnt	0.0313861	0.381861	0.474	0.582	1		Plec	0.000632231	0.266155	0.979	0.97	1
Mrpl35	0.0314318	0.411409	0.372	0.485	1		Arhgef7	0.00064041	0.300803	0.799	0.705	1
Madcam1	0.0314677	2.49054	0.051	0.108	1		Jak2	0.000648948	0.72059	0.438	0.299	1
D8Ertd738e	0.031484	0.458749	0.701	0.835	1		Rasgef1a	0.000649484	4.50812	0.103	0.026	1
Ddx60	0.0315342	2.23937	0.171	0.103	1		Kdsr	0.00065458	0.267324	0.619	0.457	1
Psmg1	0.0317517	1.34829	0.333	0.242	1		Kcnb1	0.000669061	4.44583	0.18	0.081	1
Ccdc84	0.0319088	0.417556	0.859	0.835	1		Slc30a5	0.000689143	1.27287	0.443	0.316	1
Ext1	0.0319887	2.45361	0.368	0.294	1		Plekhg3	0.000706037	1.3657	0.376	0.252	1
A330044P14Rik	0.0322325	0.721954	0.188	0.113	1		Dpysl3	0.000711741	0.640645	0.634	0.513	1
Uchl1	0.0322599	1.32764	0.248	0.17	1		Stox2	0.000718795	0.60327	0.552	0.419	1
Bahcc1	0.032274	0.269738	0.111	0.186	1		Vmp1	0.000725578	0.455957	0.675	0.513	1
Dgkd	0.032591	1.49494	0.252	0.17	1		Pip4k2b	0.000765189	2.02254	0.139	0.047	1
2010015M23Rik	0.032606	0.474884	0.406	0.32	1		Mctp1	0.000769636	0.679018	0.722	0.594	1
Gm27010	0.0326174	0.609676	0.697	0.675	1		3110043O21Rik	0.000775472	1.77962	0.227	0.107	1
Papd5	0.0330642	2.08169	0.175	0.103	1		Fam173a	0.000780576	0.9156	0.381	0.239	1
Rif1	0.0333143	1.50396	0.303	0.216	1		9030617O03Rik	0.000790314	1.37666	0.268	0.141	1
Gm37886	0.0333514	0.418554	0.162	0.093	1		Gm15270	0.000792943	1.0606	0.443	0.321	1
Ethe1	0.0333528	0.470638	0.265	0.361	1		Prkag2os2	0.000798529	0.703686	0.155	0.056	1
1700128F08Rik	0.0335689	0.735713	0.137	0.072	1		Slc27a3	0.000800505	0.713149	0.603	0.504	1
Cry1	0.0335754	0.284061	0.321	0.211	1		Gm26775	0.000801261	0.584874	0.387	0.235	1
B430010I23Rik	0.0335784	0.332958	0.359	0.485	1		Ubap2l	0.000804135	0.291808	0.835	0.722	1
Sgms2	0.0336756	0.887105	0.128	0.067	1		Gas2l1	0.000814496	0.885227	0.608	0.462	1
Tmprss11a	0.0337036	0.603299	0.496	0.407	1		Mtch1	0.000815289	0.696694	0.871	0.816	1
Pabpc4	0.0339614	0.584725	0.192	0.119	1		Ugcg	0.000817179	1.12434	0.448	0.325	1
Smarcd3	0.0341311	0.264848	0.363	0.479	1		Stat3	0.000826423	0.41413	0.938	0.897	1
Dcun1d2	0.0348349	0.434645	0.175	0.268	1		Pgam1	0.000829095	0.274355	0.887	0.735	1
Ccdc174	0.0348791	1.11412	0.244	0.16	1		Tmem177	0.000845311	1.71461	0.196	0.085	1
Nrbf2	0.0349053	1.69844	0.222	0.144	1		Gde1	0.000848014	0.272865	0.613	0.462	1
Rpl18-ps2	0.0352633	0.334543	0.107	0.052	1		Slc38a2	0.000849387	0.52441	0.845	0.726	1
Arf6	0.0354147	1.07447	0.35	0.273	1		Dcxr	0.000867895	1.45939	0.294	0.167	1
Rab11fip5	0.0354488	1.43613	0.679	0.686	1		Lrp10	0.000881148	0.372207	0.933	0.803	1
Setd5	0.0355201	0.994034	0.568	0.515	1		Prr13	0.000889014	0.300557	0.711	0.517	1
Dynll1	0.0359195	0.50921	0.979	0.99	1		Slc39a7	0.000916688	0.490837	0.84	0.774	1
Zbtb26	0.036041	1.55128	0.214	0.139	1		1700066B19Rik	0.000927697	0.275192	0.928	0.829	1
Gm11730	0.0362643	0.473457	0.256	0.17	1		Hoxd10	0.000930078	0.868378	0.706	0.615	1
Ccrl2	0.0367011	3.51364	0.188	0.124	1		Raet1e	0.000934022	1.43232	0.18	0.077	1
St3gal5	0.0369724	1.99627	0.15	0.088	1		Frmd4a	0.00094323	1.12546	0.531	0.402	1
Ccnb2	0.0370568	1.10399	0.158	0.247	1		Tmem2	0.000945991	0.632672	0.603	0.479	1
Wasf2	0.0371683	0.492135	0.936	0.948	1		Tmem38b	0.000951035	0.292058	0.247	0.132	1
Zfp119b	0.0373417	0.312617	0.111	0.186	1		Pcgf6	0.00095337	2.08808	0.108	0.03	1
Ifit3	0.0380505	1.14039	0.359	0.289	1		Eml3	0.000966526	0.657081	0.577	0.419	1
Siae	0.0381619	1.36382	0.192	0.294	1		Limd2	0.000983665	0.834886	0.376	0.235	1
Swt1	0.0381961	0.604351	0.534	0.459	1		Slfn4	0.000989431	3.32613	0.253	0.145	1
Zc3h6	0.0384224	0.570978	0.188	0.113	1		Gm15441	0.000989789	0.294398	0.985	0.949	1
Gm10516	0.0384564	0.328046	0.068	0.129	1		Trp53i13	0.00100672	0.395574	0.51	0.372	1
Gm21970	0.0385468	0.582787	0.752	0.742	1		Ascc1	0.00100923	1.02986	0.474	0.329	1
Usp45	0.038661	1.39097	0.197	0.129	1		Zmynd15	0.00101083	3.19128	0.175	0.077	1
Syn3	0.0390542	0.54155	0.932	0.933	1		Daglb	0.00101116	0.54576	0.912	0.88	1
H2-K2	0.039988	0.607455	0.205	0.129	1		Pcdhga8	0.00102365	0.286171	0.773	0.632	1
RP24-360B3.1	0.0400269	0.392579	0.423	0.34	1		Tmem18	0.00102863	1.37151	0.438	0.312	1
Errfi1	0.0401572	1.55652	0.35	0.448	1		Esyt1	0.00105701	0.264266	0.83	0.709	1
Shfm1	0.0402994	0.845217	0.906	0.918	1		Pcdhga3	0.0010666	0.276634	0.789	0.641	1
Dock4	0.0403349	1.40641	0.415	0.345	1		Cd14	0.00107458	1.53833	0.201	0.094	1
RP24-230P10.6	0.0405825	0.607105	0.444	0.356	1		Sgsm3,1	0.00107988	1.20838	0.314	0.188	1
B230206H07Rik	0.0406213	4.06875	0.453	0.407	1		Arsa	0.00109459	0.593175	0.608	0.47	1
Pigo	0.040646	1.52232	0.222	0.144	1		Ppp2r1b	0.00110014	1.16207	0.407	0.282	1
Cx3cl1	0.0408981	1.18566	0.47	0.392	1		Adh1	0.0011006	1.73149	0.381	0.252	1
Spred2	0.0409377	1.19451	0.278	0.196	1		Exoc6	0.00111269	0.798819	0.582	0.462	1
Cdc42bpa	0.0410691	0.671415	0.556	0.485	1		Ptk7	0.00111338	1.08074	0.423	0.286	1
Csf1r	0.0413556	0.45046	0.081	0.144	1		Pqlc3	0.00115448	1.55018	0.433	0.308	1
Gm37404	0.0415797	0.691554	0.205	0.134	1		Tuba1c	0.00116756	0.804943	0.485	0.355	1
Adh7	0.0416315	0.337463	0.12	0.062	1		Snx24	0.00118885	1.84698	0.139	0.051	1
Psme1	0.0417992	0.561998	0.897	0.887	1		Fam195b	0.00121009	0.52481	0.814	0.774	1
Birc5	0.0418022	0.376357	0.158	0.237	1		Ctgf	0.00121523	1.00287	0.582	0.474	1
Kcnj8	0.0422819	1.23994	0.15	0.088	1		Efhd2	0.00121839	0.579959	0.32	0.184	1
Mef2c	0.0433385	0.631921	0.808	0.763	1		Pkp4	0.00121877	0.601544	0.68	0.594	1
Kat5	0.0434078	0.935403	0.359	0.263	1		Pcdhga5	0.00122484	0.256455	0.789	0.65	1
Lrp5	0.0436735	0.261325	0.462	0.593	1		Cda	0.00122718	0.593294	0.536	0.406	1
Cox5a	0.0437352	0.560519	0.863	0.856	1		Plagl1	0.00124053	1.96502	0.175	0.077	1
Rnd3	0.0438433	3.54874	0.107	0.057	1		Rras	0.00128864	0.374047	0.655	0.53	1
Mgll	0.0438538	0.662341	0.94	0.979	1		Rpn2	0.00129385	0.369925	0.979	0.936	1
Gm5805	0.0440639	0.319561	0.115	0.062	1		Cdk5rap3	0.00129621	0.630211	0.495	0.346	1
Dhx58	0.0440754	1.23754	0.184	0.273	1		4632428N05Rik	0.00130253	0.475552	0.747	0.62	1
Plp1	0.0442294	1.18812	0.115	0.062	1		Btd	0.00130947	1.15749	0.402	0.274	1
Anapc11	0.0442809	0.286471	0.701	0.83	1		Cd55	0.00134211	2.67497	0.412	0.291	1
Col6a1	0.0442829	2.19298	0.239	0.17	1		Sirt4	0.0013469	0.889571	0.155	0.06	1
Trim34b	0.0444761	1.2354	0.137	0.077	1		Tmed2	0.00134972	0.321952	0.948	0.915	1
Zfpm1	0.044479	0.359442	0.137	0.211	1		Gfod2	0.00135879	0.836196	0.531	0.38	1
Tjp1	0.0445623	0.324978	0.774	0.696	1		Magt1	0.00137915	0.394589	0.557	0.436	1
Cldn15	0.0448561	3.13711	0.436	0.402	1		Gm14325	0.00140129	1.06094	0.134	0.047	1
Rap1a	0.0457096	0.854164	0.714	0.701	1		Them5	0.00145692	1.20963	0.216	0.107	1
Galnt1	0.0458191	0.312053	0.538	0.644	1		Mroh8	0.00148036	0.546095	0.469	0.333	1
RP24-359O2.8	0.045831	0.482254	0.154	0.093	1		Anxa7	0.00148288	0.350544	0.912	0.816	1
Tgfbr2	0.0463001	0.472536	0.996	0.99	1		Chst2	0.00148404	0.871327	0.371	0.244	1
Phldb1	0.0466384	0.928743	0.316	0.237	1		Morc2a	0.00153608	1.09698	0.366	0.231	1
Epha1	0.0466936	2.44229	0.184	0.124	1		Stard3	0.00154312	0.968416	0.454	0.316	1
Ctnnb1	0.0468186	0.330721	1	1	1		Nxn	0.00155913	1.19794	0.562	0.453	1
Vldlr	0.0469849	0.400053	0.154	0.232	1		Gstp1	0.00156442	0.386136	0.727	0.603	1
Zfp511	0.0470564	0.327694	0.209	0.299	1		Tmem167	0.00156737	0.68001	0.639	0.547	1
Actn4	0.0472982	0.280407	0.987	0.995	1		Lrrc58	0.00157079	0.37327	0.897	0.842	1
Yme1l1	0.047937	0.333447	0.556	0.686	1		Dph6	0.00157722	1.32112	0.392	0.244	1
Lcp1	0.0481976	0.842732	0.53	0.454	1		RP24-266P6,8	0.00158532	0.798039	0.227	0.111	1
Ampd2	0.0482575	0.286456	0.385	0.5	1		Prelid2	0.00160634	1.70017	0.201	0.098	1
Api5	0.0483514	0.307269	0.628	0.742	1		RP24-266P6,3	0.00162407	1.37264	0.165	0.068	1
Rarres2	0.0483687	1.15027	0.128	0.072	1		Chst7	0.00163924	1.03762	0.433	0.308	1
Pias4	0.0486388	0.313216	0.449	0.356	1		Magee1	0.0016396	2.43539	0.139	0.051	1
4930512B01Rik	0.0489009	0.914562	0.115	0.062	1		Sdc1	0.00164164	0.720578	0.629	0.517	1
Lin37	0.0491982	1.20082	0.338	0.247	1		Pcdhga7	0.00165857	0.271619	0.773	0.632	1
Mtss1	0.0492477	1.65982	0.479	0.412	1		9530082P21Rik	0.00165967	0.551589	0.649	0.534	1
Rrm1	0.0495297	0.272089	0.368	0.469	1		Tgm2	0.00166543	0.380234	1	0.991	1
RP23-317I8.1	0.049643	0.459973	0.791	0.794	1		Exoc3l2	0.00168325	0.472618	0.521	0.376	1
Ascc3	0.0504936	1.10391	0.269	0.196	1		Pacsin2	0.00169586	0.658504	0.887	0.859	1
Slc35f2	0.0509338	1.95577	0.175	0.113	1		Tfdp2	0.00173572	0.417888	0.464	0.312	1
Lum	0.0512396	0.721198	0.162	0.103	1		Clec14a	0.00175546	0.353878	0.964	0.893	1
Ankrd44	0.0512677	2.22248	0.321	0.263	1		Apold1	0.001759	0.282691	0.871	0.774	1
RP23-326D6.5	0.051283	1.68323	0.671	0.624	1		Kcmf1	0.0017659	0.283854	0.387	0.252	1
Lnx1	0.0513629	2.4956	0.214	0.149	1		Atp6ap1	0.00176693	0.44933	0.933	0.893	1
Gdpgp1	0.0517063	1.58483	0.132	0.072	1		Adrb2	0.00176951	1.1984	0.562	0.457	1
Xaf1	0.0519323	1.11677	0.598	0.577	1		Gmpr	0.00177673	0.441696	0.454	0.312	1
Tomm6os	0.0521261	0.686107	0.684	0.649	1		Bin1	0.00178442	1.01323	0.443	0.312	1
Susd4	0.052192	1.92799	0.406	0.33	1		Scarf1	0.00178907	0.379053	0.814	0.722	1
Isca2	0.052333	0.887991	0.427	0.33	1		Dnttip2	0.00179841	0.345805	0.515	0.363	1
Zscan21	0.0523379	0.655647	0.329	0.247	1		Pcdhga2	0.00180551	0.253496	0.773	0.637	1
Zfp715	0.0526644	1.23046	0.226	0.155	1		Pcdhga11	0.00181529	0.261063	0.773	0.637	1
Rep15	0.0528009	0.589457	0.12	0.191	1		Chd1	0.00182883	0.355743	0.464	0.321	1
Sigirr	0.0531518	0.72522	0.611	0.541	1		Pigk	0.00183157	1.05182	0.531	0.385	1
Gsto1	0.0539332	0.828153	0.359	0.263	1		Gng12	0.00184348	0.505421	0.763	0.641	1
Pop5	0.0540303	0.939067	0.474	0.392	1		Sulf2	0.00185156	2.40848	0.521	0.419	1
Adarb1	0.0542091	0.580806	0.504	0.407	1		Nbl1	0.00185726	1.85701	0.495	0.385	1
Wdr17	0.0542269	0.333775	0.256	0.175	1		Mir3074-1	0.00187097	0.537538	0.191	0.085	1
Gm37106	0.0542988	0.418453	0.132	0.077	1		Nfkbie	0.00188658	0.41741	0.397	0.265	1
Slc39a6	0.0544444	0.992029	0.124	0.196	1		Gulo	0.00189165	5.21702	0.113	0.038	1
RP23-411N5.1	0.0544573	0.699927	0.209	0.139	1		Ang	0.00190511	2.00282	0.351	0.248	1
Tnfrsf26	0.054526	2.54819	0.107	0.057	1		Pcdhgb2	0.00191332	0.266801	0.778	0.641	1
Rapgef5	0.0554042	0.354139	0.509	0.608	1		Rnf165	0.00193485	3.64423	0.16	0.068	1
Lpin1	0.0554172	0.347858	0.167	0.103	1		Zhx2	0.00193794	0.635026	0.196	0.094	1
Gm14044	0.0557646	0.271939	0.312	0.237	1		E130208F15Rik	0.00194176	0.390812	0.32	0.188	1
Tgs1	0.0560003	0.482992	0.338	0.423	1		Ctsh	0.00199475	3.90723	0.423	0.312	1
Fbf1	0.056088	1.44438	0.167	0.103	1		Colgalt1	0.00202243	0.899801	0.706	0.632	1
RP24-467O4.3	0.0561247	0.676609	0.111	0.062	1		Pmp22	0.00204311	0.920131	0.799	0.731	1
Per2	0.0564432	2.12866	0.141	0.082	1		Zfp597	0.0020445	1.46952	0.108	0.034	1
Efnb2	0.0569856	1.94783	0.385	0.325	1		Emc10	0.00205475	0.381602	0.912	0.85	1
Angptl7	0.0569867	0.405829	0.115	0.062	1		Tpm3	0.0020648	0.34321	0.969	0.944	1
Tlr3	0.0576082	0.32746	0.286	0.381	1		Lrrc42	0.00206749	0.844232	0.459	0.35	1
Gimap9	0.0579829	1.34414	0.363	0.299	1		Dixdc1	0.00207486	4.58274	0.17	0.081	1
Dnajc17	0.0579889	0.656798	0.239	0.165	1		Pcdhgb4	0.00207761	0.30243	0.784	0.654	1
Pgf	0.0580631	0.61452	0.218	0.294	1		1700084E18Rik	0.00209458	2.0922	0.108	0.034	1
Rpl36-ps3	0.0582581	0.363667	0.248	0.18	1		Lrrc26	0.00209467	0.389085	0.103	0.03	1
I830127L07Rik	0.0583355	0.322426	0.12	0.067	1		Gnai3	0.0021018	0.496103	0.768	0.662	1
RP23-50I16.1	0.0584243	0.259987	0.145	0.088	1		Ccdc184	0.00210489	1.18291	0.155	0.064	1
Iqgap3	0.0584473	0.341254	0.184	0.119	1		Mbnl2	0.00210901	0.472852	0.938	0.863	1
6430511E19Rik	0.0584636	3.08315	0.124	0.072	1		Tmem159	0.00211907	0.398436	0.515	0.363	1
Plcg2	0.0586684	4.76095	0.154	0.098	1		Ext2	0.00212512	0.390232	0.856	0.735	1
Ssu2	0.0586929	4.82773	0.244	0.186	1		Csf1	0.00213096	0.742412	0.325	0.201	1
Mphosph8	0.0589606	2.02717	0.329	0.263	1		Vezf1	0.00217965	0.472772	0.655	0.53	1
Uchl3	0.0591304	0.670102	0.252	0.175	1		Cnpy4	0.00218059	0.826016	0.402	0.282	1
Ppp3cc	0.0592037	2.10807	0.214	0.155	1		Gm16984	0.00219507	0.251091	0.428	0.265	1
Ccdc88c	0.0595958	0.281746	0.325	0.433	1		Parp16	0.00221758	1.54662	0.247	0.137	1
4632433K11Rik	0.059651	1.44927	0.158	0.098	1		Hpcal1	0.00224521	0.888378	0.696	0.581	1
Nom1	0.0599582	0.668482	0.487	0.397	1		Tmem158	0.00229067	1.40623	0.232	0.124	1
Kdm2b	0.0600415	1.47272	0.282	0.211	1		Cdc42se2	0.0023	0.493625	0.753	0.662	1
Gm10086	0.0602491	0.353712	0.252	0.18	1		Arl6	0.00230997	0.292076	0.351	0.226	1
Fli1	0.0603434	0.579152	0.897	0.897	1		Cinp	0.00231059	0.322767	0.351	0.209	1
2810025M15Rik	0.0605732	0.703986	0.739	0.691	1		Dst	0.00234299	0.377234	0.938	0.906	1
Ercc8	0.0606725	0.822632	0.171	0.103	1		mt-Tl2	0.00236064	0.442107	0.448	0.308	1
RP23-394K8.5	0.0606884	0.63942	0.145	0.088	1		Plxna4	0.00237832	2.38853	0.258	0.15	1
Ulk3	0.0607015	1.5502	0.188	0.124	1		A930024N18Rik	0.00239578	0.864291	0.284	0.162	1
Trak1	0.0609715	1.44732	0.389	0.314	1		Repin1	0.00243639	1.06701	0.258	0.145	1
Samd8	0.0611437	0.598546	0.248	0.335	1		Glrx	0.00244593	1.77307	0.32	0.205	1
Gm26588	0.06119	0.584369	0.65	0.619	1		Gm16536	0.00244765	2.28029	0.139	0.056	1
Cnst	0.0617224	0.869814	0.359	0.278	1		Epc2	0.0024523	1.56324	0.376	0.278	1
Kmt2a	0.0618802	0.783404	0.491	0.418	1		Pcdhga8,1	0.00250636	0.251327	0.799	0.662	1
Lamc1	0.0620292	0.662573	0.855	0.825	1		Thbs1	0.00252651	2.8159	0.397	0.286	1
Zfp217	0.0622777	0.864537	0.192	0.124	1		Gm8865	0.00253069	0.41686	0.227	0.111	1
Scand1	0.0626342	0.258332	0.457	0.562	1		Nrros	0.00253554	0.483282	0.737	0.632	1
Slc16a4	0.0626402	1.88961	0.158	0.103	1		Add3	0.00255905	0.305137	0.675	0.598	1
Bnip3	0.0626947	0.758002	0.628	0.562	1		Fgfr3	0.00259282	0.849925	0.474	0.359	1
Gm26716	0.0627648	0.72442	0.209	0.144	1		Ptpn3	0.00261405	2.26657	0.18	0.085	1
1700034H15Rik	0.062913	0.910355	0.201	0.134	1		Fcgrt	0.00263977	0.28633	0.995	0.966	1
Txn1	0.0632998	0.64345	0.94	0.933	1		Gm10382	0.00267065	0.283364	0.856	0.778	1
Zfp113	0.0634687	1.02978	0.256	0.186	1		Slc39a1	0.00268218	0.358931	0.907	0.846	1
Ifit1	0.0636589	2.114	0.282	0.227	1		Mrps5	0.00268826	1.22475	0.33	0.218	1
Rpl37	0.0641188	0.320075	0.983	1	1		9530068E07Rik	0.00269137	0.413074	0.809	0.739	1
RP23-151G22.1	0.0643704	0.359745	0.111	0.062	1		Rnf130	0.0027508	0.530522	0.541	0.41	1
Rassf4	0.064396	1.8652	0.209	0.149	1		Dhx32	0.00275339	1.13119	0.546	0.44	1
Atp5l	0.0645021	0.637685	0.893	0.912	1		Dap	0.0027696	0.450544	0.814	0.726	1
Gm20628	0.0645175	0.42922	0.12	0.067	1		Vav2	0.00280004	1.2679	0.201	0.103	1
Lsm5	0.0649076	1.02871	0.462	0.397	1		Txnl4a	0.00285152	0.544669	0.639	0.521	1
Sap25	0.0649102	0.822166	0.15	0.093	1		Larp1b	0.00285524	0.952383	0.16	0.068	1
Ift140	0.0649128	0.484496	0.158	0.098	1		Ggct	0.00285743	1.22475	0.428	0.312	1
Utp14b	0.0649505	0.427771	0.081	0.139	1		Emp3	0.00285919	0.252237	0.825	0.774	1
Tapbpl	0.0650751	0.511804	0.342	0.268	1		Gm6433	0.00288411	0.411922	0.144	0.06	1
Exosc4	0.0653129	0.456571	0.457	0.351	1		Adipor2	0.00288412	0.360147	0.737	0.594	1
Trim56	0.0656323	0.412027	0.38	0.304	1		Arhgef3	0.00291575	0.271782	0.876	0.829	1
Endog	0.0657224	0.326414	0.235	0.314	1		Slc43a3	0.00296736	0.506041	0.845	0.752	1
Vav3	0.0657878	1.90866	0.235	0.175	1		Ell	0.00298653	0.54102	0.443	0.316	1
Nxpe2	0.0659545	0.76876	0.624	0.572	1		Nup155	0.00302673	0.308907	0.253	0.137	1
Gm29247	0.0659902	0.778805	0.226	0.16	1		Aldh16a1	0.00304437	0.705007	0.552	0.449	1
Ankrd49	0.0672996	1.29222	0.265	0.196	1		Gm16559	0.00307368	1.53238	0.165	0.077	1
Gm28793	0.0673377	0.284076	0.094	0.16	1		Gm29233	0.00308294	1.60745	0.124	0.047	1
Vps4a	0.0673934	0.465254	0.5	0.629	1		Cbr3	0.00316673	0.942567	0.314	0.197	1
Socs4	0.067604	0.501069	0.376	0.304	1		Alas1	0.0031811	0.692844	0.479	0.346	1
Pmepa1	0.06765	0.901851	0.111	0.062	1		Pdcd4	0.0031912	0.519265	0.67	0.538	1
Lpl	0.0679996	1.88417	0.556	0.474	1		Papola	0.00325168	0.505697	0.763	0.684	1
Rab43	0.0680741	1.39491	0.209	0.144	1		Pagr1b	0.00326114	0.507284	0.603	0.47	1
Epha2	0.0681374	0.311514	0.265	0.345	1		Cwf19l1	0.00327344	0.509582	0.253	0.141	1
4933412A08Rik	0.0683053	1.05535	0.124	0.072	1		Leprot	0.00328792	0.328166	0.902	0.863	1
Ubfd1	0.0685381	0.587874	0.38	0.485	1		Atp6v0a2	0.00329586	0.715146	0.66	0.534	1
Adar	0.0688505	1.07201	0.509	0.448	1		Eif5	0.00330355	0.403856	0.892	0.778	1
Rnd2	0.0690595	0.629527	0.355	0.438	1		Sec24d	0.00330366	1.40714	0.423	0.308	1
Gm13387	0.0699687	0.687651	0.209	0.149	1		Tecr	0.00335008	0.321491	0.856	0.782	1
Car4	0.0700904	2.2769	0.226	0.165	1		Gltp	0.00336129	0.503532	0.763	0.679	1
Epn1	0.0703057	0.718259	0.299	0.402	1		Stx7	0.00336894	0.585064	0.701	0.581	1
Gm10125	0.0703437	0.971669	0.158	0.098	1		Pds5b	0.003384	0.880504	0.412	0.282	1
Pet100	0.0703653	0.826816	0.444	0.345	1		Sema6b	0.00341284	0.466786	0.495	0.359	1
Mzf1	0.0704555	1.86057	0.137	0.082	1		Acaa1a	0.00342324	0.380048	0.727	0.62	1
Ube2v2	0.0707916	0.637449	0.402	0.32	1		Hspa5	0.00342972	0.279266	0.954	0.923	1
RP23-387L12.2	0.0709846	0.46779	0.141	0.088	1		Gm28501	0.00343561	0.775356	0.232	0.124	1
Shank3	0.0710489	1.0344	0.534	0.474	1		Iscu	0.00344	0.457638	0.773	0.692	1
Pkd1	0.0711801	0.495399	0.756	0.727	1		Pdia6	0.00344112	0.39827	0.912	0.855	1
Krt2	0.0712313	0.322881	0.316	0.242	1		Chst1	0.00350535	0.851572	0.284	0.175	1
C430049B03Rik	0.0716915	1.41126	0.128	0.077	1		Wdr47	0.00351476	1.29078	0.232	0.128	1
Veph1	0.0717603	0.281877	0.205	0.134	1		Gm28989	0.00355934	0.482991	0.371	0.244	1
Rhebl1	0.0720829	1.55103	0.171	0.113	1		Capg	0.00361756	0.334071	0.969	0.927	1
Arl5b	0.0722942	0.626545	0.47	0.387	1		Gm6288	0.00363337	0.757012	0.144	0.06	1
Igf2bp2	0.0723725	1.55796	0.329	0.258	1		Lsm1	0.003649	0.836076	0.402	0.286	1
4430402I18Rik	0.0723867	2.29036	0.184	0.124	1		Tmbim6	0.00367507	0.263809	1	0.983	1
Mllt6	0.0725059	1.58475	0.346	0.278	1		A230065N10Rik	0.00372712	1.8317	0.144	0.064	1
Zfp41	0.0726884	0.472826	0.073	0.124	1		Gap43	0.00373014	0.564627	0.361	0.231	1
Mcee	0.0728769	1.01625	0.342	0.263	1		Fkbp10	0.0037633	0.353517	0.83	0.769	1
Gm37033	0.0736188	1.56438	0.244	0.175	1		Acd	0.00382763	0.280955	0.582	0.444	1
Tspan15	0.0737394	0.647214	0.585	0.515	1		Fam69a	0.00386215	0.950906	0.505	0.41	1
Maats1	0.0741198	0.336899	0.141	0.088	1		Gm21969	0.00390133	0.517383	0.314	0.197	1
Ado	0.0743063	0.673151	0.222	0.155	1		Icosl	0.003973	1.97177	0.108	0.038	1
Emid1	0.0747794	0.552755	0.496	0.557	1		Sri	0.00399096	0.250819	0.954	0.868	1
Kcna5	0.0749646	3.19058	0.162	0.108	1		Tcaf1	0.00399311	0.673218	0.557	0.423	1
Ran	0.0753269	0.679154	0.88	0.871	1		Hmgn1	0.0039933	0.346115	0.799	0.709	1
Zfp316	0.0755238	1.17343	0.154	0.098	1		Dph3	0.0039939	0.665385	0.485	0.359	1
Gm12728	0.0755414	0.366464	0.107	0.062	1		Usp9x	0.00400102	0.419315	0.758	0.624	1
Rora	0.0755837	0.337723	0.244	0.175	1		Surf4	0.00400589	0.299474	0.938	0.88	1
Rpl9	0.0756044	0.274925	0.991	1	1		Itgb1bp1,1	0.0040619	0.290769	0.521	0.376	1
Fam212a	0.0762025	1.0321	0.44	0.366	1		Metap1	0.0040785	0.407385	0.397	0.282	1
Pi15	0.0764505	0.522648	0.171	0.113	1		Golim4	0.00412323	0.500805	0.624	0.504	1
Rfc3	0.0765131	0.440292	0.239	0.165	1		Lamp1	0.00413169	0.282694	0.979	0.962	1
Bmp1	0.0765329	0.922945	0.526	0.464	1		Pttg1ip	0.00417665	0.307425	0.964	0.944	1
Ly6g6c	0.0765387	0.272632	0.132	0.077	1		Myeov2	0.00422085	0.348585	0.608	0.487	1
Gm10767	0.0765521	0.753475	0.56	0.5	1		Trib2	0.0042337	0.807689	0.593	0.496	1
Sh3kbp1	0.0766735	0.290232	0.124	0.072	1		Htt	0.00423416	1.06381	0.278	0.171	1
Psmb6	0.0767063	0.496914	0.893	0.861	1		Klhdc2	0.00424425	1.26401	0.381	0.282	1
Pop1	0.0767287	1.97469	0.103	0.057	1		Vps37c	0.00427431	0.865535	0.521	0.41	1
Gm13936	0.076811	0.963889	0.132	0.082	1		A230005M16Rik	0.00427784	0.592432	0.268	0.158	1
Rpa3	0.0768276	1.40837	0.205	0.144	1		Osbpl5	0.00428884	1.78186	0.376	0.278	1
Ccdc85b	0.0774716	0.506258	0.756	0.758	1		RP23-102H7,7	0.00428919	0.677371	0.314	0.192	1
Tnk2	0.077715	1.28656	0.303	0.253	1		Yy1	0.00430489	1.64574	0.273	0.167	1
Psmc3ip	0.0779037	0.507213	0.197	0.278	1		Mrps16	0.00431421	0.264141	0.49	0.359	1
Ispd	0.078087	1.43864	0.068	0.119	1		Tfeb	0.00434501	0.646979	0.309	0.201	1
Fn3krp	0.0782475	0.93932	0.299	0.232	1		Ckap4	0.00439468	1.14123	0.407	0.295	1
Gm26787	0.0784587	0.276923	0.115	0.186	1		Slc25a38	0.00441497	0.599908	0.278	0.167	1
Pald1	0.0785209	0.323777	0.799	0.722	1		Mafb	0.00442409	1.5418	0.387	0.265	1
Alkbh4	0.0786845	0.25047	0.103	0.16	1		Dirc2	0.00446057	1.43168	0.351	0.226	1
Kif3c	0.0786919	1.05439	0.197	0.134	1		Tmem175	0.00449899	1.71425	0.448	0.338	1
Ttc9c	0.07882	0.874703	0.453	0.361	1		Crtap	0.00449979	0.513896	0.82	0.756	1
4732419C18Rik	0.0788625	0.286523	0.111	0.062	1		Ip6k2	0.00452899	1.02579	0.32	0.209	1
4731419I09Rik	0.0789389	0.538044	0.868	0.866	1		Gucy1a3	0.00453178	3.14591	0.515	0.432	1
Cox6b1	0.0789832	0.533097	0.932	0.938	1		Calcrl	0.0045439	0.303456	0.928	0.855	1
Lins	0.0789978	2.00232	0.132	0.077	1		Mvb12b	0.00461021	1.54014	0.278	0.171	1
Inf2	0.0790956	1.16979	0.521	0.474	1		Arhgap26	0.00463041	0.560543	0.593	0.47	1
Brd9	0.0791222	1.23321	0.53	0.495	1		Tsnax	0.00467458	0.430616	0.722	0.628	1
Nudt14	0.0791498	0.918928	0.427	0.361	1		Map6	0.00469235	0.757211	0.448	0.321	1
Rps29	0.0795624	0.271319	0.996	1	1		Etnk1	0.00469874	0.492601	0.624	0.491	1
D030068K23Rik	0.0798048	0.340819	0.103	0.057	1		Vta1	0.00472902	0.781282	0.608	0.504	1
Xkrx	0.0799563	0.693149	0.128	0.077	1		Actr2	0.0048225	0.253513	0.727	0.658	1
Slc25a42	0.0801512	0.69417	0.453	0.387	1		Csf2rb2	0.00482942	0.274639	0.948	0.863	1
Inpp5e	0.0811703	1.13766	0.449	0.366	1		B3galnt1	0.00485488	1.10792	0.206	0.107	1
Mettl1	0.0813439	0.370938	0.175	0.242	1		Lamtor2	0.00488142	0.317928	0.619	0.474	1
Wdr76	0.0814026	1.35321	0.115	0.067	1		Pomt2	0.00493559	0.844211	0.294	0.171	1
Prpf38a	0.0814607	1.56051	0.303	0.237	1		Pja2	0.00499274	0.591431	0.598	0.496	1
Tpcn2	0.0817244	0.912651	0.158	0.103	1		Gm14516	0.0050052	0.263224	0.103	0.034	1
Lcorl	0.0818973	0.669565	0.321	0.423	1		Ltbp3	0.00500782	0.775099	0.505	0.38	1
Tns1	0.0820331	0.453319	0.855	0.84	1		Cxcl16	0.00501286	2.03336	0.284	0.184	1
Gm7609	0.0821478	0.464247	0.162	0.103	1		Camk2n1	0.00508579	1.14121	0.299	0.184	1
Tbc1d1	0.0827013	1.80143	0.205	0.144	1		Anp32b	0.00508896	0.420072	0.747	0.645	1
Ccdc130	0.0827458	0.873315	0.214	0.149	1		Gm11747	0.00513872	0.815981	0.289	0.179	1
Ptprm	0.0831342	0.509051	0.816	0.814	1		Meox2	0.00514259	0.454675	0.871	0.842	1
Myo9b	0.0831525	1.71797	0.256	0.196	1		Ccnc	0.0051497	0.546473	0.402	0.269	1
1110059G10Rik	0.0833451	1.4519	0.453	0.392	1		Asxl2	0.00516652	0.600765	0.577	0.453	1
Ppip5k1	0.0835112	0.778948	0.188	0.129	1		Dnajc10	0.00518828	0.499549	0.716	0.581	1
Nemf	0.0835784	0.431982	0.534	0.469	1		Sp140	0.00524323	1.24707	0.253	0.15	1
Zfp772	0.0838654	0.295232	0.111	0.062	1		Ibtk	0.00529707	1.53019	0.227	0.132	1
Gm27694	0.0839355	0.691922	0.432	0.366	1		Tnxb	0.00531606	3.26077	0.253	0.158	1
Hecw2	0.0839805	0.85278	0.333	0.258	1		Dnajb1	0.00543162	0.413702	0.655	0.551	1
Micu3	0.0839863	0.944782	0.214	0.149	1		Pofut1	0.00544854	0.804566	0.258	0.15	1
Chd3	0.0844628	1.70558	0.141	0.088	1		Gm38020	0.00554432	1.75065	0.201	0.107	1
Nudt5	0.0846714	0.513262	0.538	0.443	1		Vps8	0.00558771	0.671179	0.211	0.111	1
Gm14399	0.0846958	0.622884	0.073	0.124	1		Zdhhc15	0.00560034	1.82963	0.155	0.073	1
Rps3a3	0.0848796	0.305109	0.162	0.108	1		Qars	0.00563987	0.450488	0.644	0.568	1
Dync2h1	0.0849745	1.56596	0.162	0.103	1		Aspscr1	0.00566999	0.634511	0.536	0.44	1
Mtmr11	0.0850114	1.01299	0.5	0.464	1		4930455H04Rik	0.00567056	0.321127	0.598	0.44	1
Serpinb1a	0.0852359	0.374106	0.145	0.216	1		Rab3gap1	0.00573656	0.829936	0.809	0.662	1
Adam15	0.0853804	0.440395	0.966	0.974	1		Qtrtd1	0.00579904	0.990007	0.144	0.064	1
9830144P21Rik	0.0854368	0.837957	0.128	0.077	1		Nid1	0.00581796	0.33736	0.887	0.838	1
Rnaseh1	0.0854733	0.662523	0.197	0.134	1		RP24-314D22,2	0.00583733	0.265333	0.567	0.402	1
Ptprs	0.0855238	0.710424	0.107	0.165	1		Tpi1	0.00591394	0.367424	0.902	0.85	1
Pparg	0.0857262	1.63529	0.393	0.34	1		Mrps14	0.00593769	0.347801	0.66	0.59	1
2610037D02Rik	0.0858116	0.254961	0.073	0.124	1		Vopp1	0.00595356	1.54883	0.371	0.269	1
Aif1l	0.0858453	1.18449	0.115	0.067	1		Plau	0.00596763	0.607973	0.634	0.504	1
Mir1966	0.0860331	0.517406	0.419	0.366	1		Xpo6	0.00598926	1.28935	0.361	0.244	1
Nova2	0.0861706	0.933988	0.303	0.232	1		Eci2	0.00603067	0.489047	0.747	0.654	1
Gm13436	0.0866679	0.262499	0.175	0.119	1		Tpst2	0.00603827	0.432009	0.876	0.795	1
Gm21981	0.0869837	0.645409	0.829	0.82	1		Ssfa2	0.00604838	0.297229	0.541	0.436	1
Rnf113a2	0.0870358	0.33038	0.214	0.144	1		Trabd	0.00607797	1.05412	0.541	0.427	1
AC120402.1	0.0870358	0.33038	0.214	0.144	1		Wipi1	0.00610553	0.461279	0.531	0.427	1
Rusc2	0.0871173	0.92246	0.556	0.5	1		Pold3	0.00616879	0.502824	0.356	0.244	1
Gm17690	0.0872895	1.05968	0.397	0.351	1		Sema3d	0.00622824	0.434085	0.474	0.346	1
Tspan14	0.0873181	0.511402	0.641	0.613	1		Slfn3	0.00623235	0.251189	0.258	0.15	1
Phf20l1	0.0878038	1.09663	0.679	0.66	1		Cmah	0.00623324	1.37471	0.412	0.321	1
Zyx	0.0879385	0.801597	0.872	0.871	1		Klhdc4	0.00630075	0.294643	0.335	0.214	1
Trafd1	0.0883874	1.22887	0.521	0.469	1		RP23-265F20,14	0.00632981	0.759516	0.438	0.312	1
Jmjd1c	0.0883996	1.66046	0.427	0.392	1		Adprh	0.00636515	1.12217	0.552	0.462	1
Arl4c	0.0886921	2.91991	0.15	0.098	1		Pdlim4	0.00638261	0.618747	0.861	0.838	1
Tmem198b	0.0889269	0.380766	0.483	0.603	1		Glb1	0.00641919	1.59994	0.371	0.269	1
Zfp488	0.0889323	0.277132	0.363	0.284	1		Pcmtd1	0.00655622	0.471459	0.624	0.543	1
Ice1	0.0890285	0.577042	0.205	0.273	1		A330009N23Rik	0.0065739	0.48916	0.216	0.115	1
Rin2	0.0893197	0.907274	0.53	0.49	1		Nubp2	0.00667094	0.37729	0.613	0.487	1
Ap4m1	0.0898774	0.348937	0.376	0.459	1		Plk2	0.00667707	0.250803	0.979	0.949	1
Cd274	0.0900561	1.51972	0.282	0.216	1		Cish	0.00668431	1.54368	0.345	0.231	1
Pus7l	0.0900699	2.45661	0.107	0.062	1		Irak3	0.00672843	0.742526	0.412	0.303	1
Rpl9-ps6	0.0903204	0.33899	0.184	0.129	1		Peli1	0.00678038	0.58022	0.552	0.444	1
Sh3bgrl3	0.0904913	0.460712	0.97	0.969	1		Sf3b6	0.00682484	0.522138	0.686	0.598	1
Ndufaf2	0.0921796	0.352418	0.209	0.278	1		2023-09-10	0.0068598	0.914353	0.603	0.526	1
Sorbs1	0.0922347	1.22102	0.547	0.495	1		Hpn	0.00686736	1.56248	0.129	0.056	1
Marcks	0.0922996	0.746236	0.534	0.469	1		Gm10653	0.00687776	1.47039	0.227	0.137	1
Mri1	0.0926408	0.663653	0.274	0.366	1		Ccng1	0.0069357	0.719301	0.366	0.244	1
Slc6a18	0.0928718	0.834164	0.141	0.093	1		Gm27533	0.00693756	0.654101	0.412	0.299	1
Setd4	0.0930564	0.981098	0.226	0.165	1		Stc2	0.00693969	4.22265	0.108	0.043	1
Col3a1	0.0932371	1.00738	0.346	0.273	1		Pck2	0.00696233	0.265658	0.526	0.385	1
Gm20707	0.0933365	1.07011	0.167	0.113	1		Gm12174	0.00701282	0.253019	0.191	0.094	1
BC064078	0.0938356	2.29558	0.124	0.077	1		Gm29054	0.00703589	0.33109	0.402	0.269	1
Sema4b	0.0941279	2.34247	0.124	0.077	1		Bcar3	0.00703814	0.562703	0.294	0.188	1
Cald1	0.094261	1.41804	0.722	0.711	1		Tm6sf2	0.00704532	2.67244	0.139	0.064	1
9430016H08Rik	0.0944279	0.396546	0.415	0.531	1		Dhrs4	0.0070531	0.700444	0.361	0.252	1
Srgap2	0.094647	0.631547	0.59	0.531	1		Mtx1	0.00708123	0.665074	0.428	0.321	1
Hes1	0.0947917	0.57654	0.568	0.495	1		Tlcd2	0.00709215	0.790001	0.387	0.269	1
Smoc2	0.0948656	0.462466	0.184	0.129	1		1110001J03Rik	0.00716774	0.303228	0.356	0.235	1
RP23-403P24.3	0.0948968	0.556655	0.457	0.387	1		Ntmt1	0.00717829	0.653254	0.423	0.308	1
A230072C01Rik	0.0949049	0.6895	0.128	0.191	1		Pdcd6ip	0.00722226	0.415131	0.851	0.821	1
Bptf	0.0949235	0.70904	0.615	0.546	1		Serpinb9	0.00723676	0.625395	0.495	0.406	1
S100a4	0.0955174	1.73224	0.722	0.711	1		Inpp5k	0.00739906	0.63069	0.768	0.739	1
Acp6	0.0960037	0.865179	0.329	0.263	1		Zfp442	0.00741422	1.33794	0.134	0.06	1
Gin1	0.0965501	0.831967	0.244	0.18	1		Ddx41	0.00743087	0.445628	0.588	0.449	1
Ndufs6	0.0966076	0.616346	0.718	0.691	1		Gatm	0.0074616	0.805264	0.273	0.162	1
C130074G19Rik	0.0966873	0.486087	0.756	0.696	1		Vegfc	0.00755526	2.75169	0.242	0.154	1
Rfwd3	0.0967767	0.270631	0.201	0.263	1		Phax	0.0075887	0.476183	0.536	0.432	1
Lrch3	0.0969972	0.482415	0.526	0.443	1		Aars	0.00759117	0.4635	0.649	0.577	1
Slc6a6	0.0973412	1.98407	0.825	0.84	1		Pvt1	0.00760663	1.09129	0.253	0.145	1
Atp5j2	0.0973879	0.728449	0.838	0.845	1		RP24-124B23,14	0.00761132	1.10124	0.139	0.064	1
Cox7a2	0.0975641	0.566099	0.859	0.871	1		Pappa	0.00762576	2.52589	0.129	0.056	1
Zfp865	0.0976605	0.375573	0.124	0.18	1		Il2rg	0.00771671	0.509481	0.763	0.662	1
Pno1	0.0978033	0.836238	0.355	0.278	1		Oplah	0.00776277	1.40887	0.521	0.444	1
Atf7	0.0979543	0.261518	0.603	0.68	1		Gm28006	0.00779758	0.43917	0.309	0.192	1
Fbxl22	0.0982412	0.265302	0.09	0.144	1		Gm15747	0.00781693	0.601921	0.206	0.111	1
B3gat2	0.0982676	1.07368	0.338	0.273	1		Ptprb	0.00783515	0.278925	0.99	0.979	1
Mmp11	0.0982977	1.21375	0.124	0.077	1		Nipa2	0.00783989	0.422971	0.381	0.261	1
Dcaf12	0.0986575	1.08676	0.556	0.459	1		Rtca	0.00784923	0.606615	0.485	0.368	1
Timm9	0.0987339	0.812415	0.222	0.16	1		Uap1l1	0.00790117	2.22837	0.469	0.372	1
Gata3	0.0988132	0.988503	0.179	0.124	1		Xylt2	0.00795887	0.255855	0.289	0.175	1
Plxnd1	0.0992224	0.611727	0.872	0.851	1		Mapkapk2	0.0081302	0.950609	0.479	0.363	1
RP24-358M18.2	0.0995158	0.946473	0.081	0.129	1		Herc1	0.00814745	0.346334	0.655	0.547	1
Serpinf1	0.0997654	0.484523	0.252	0.18	1		Cstf2t	0.00824056	0.366791	0.381	0.265	1
Spef1	0.0999453	0.669234	0.085	0.139	1		Dhrs3	0.00830734	0.376543	0.691	0.628	1
Gbp4	0.100024	0.56404	0.825	0.845	1		1700113A16Rik	0.00850137	0.515865	0.371	0.252	1
Rnf122	0.100346	2.45329	0.265	0.211	1		Gm13152	0.00852351	0.44655	0.17	0.085	1
Zfp729a	0.100357	0.59528	0.077	0.124	1		Iffo2	0.00852535	1.08393	0.268	0.167	1
Ms4a1	0.100437	0.347252	0.124	0.077	1		Chd7	0.00853985	0.443837	0.479	0.359	1
Polr2j	0.100456	1.11342	0.526	0.464	1		Ttc16	0.00854781	0.455886	0.227	0.132	1
Lrrc48	0.100868	0.71439	0.137	0.088	1		Ada	0.00855223	1.69503	0.134	0.06	1
Polr2b	0.101128	0.280721	1	1	1		Mvp	0.00861477	0.530568	0.804	0.718	1
Gm26532	0.101682	1.07561	0.641	0.582	1		Gm4980	0.00864333	1.47509	0.247	0.154	1
Abhd2	0.101906	0.462295	0.59	0.526	1		Rassf9	0.0088036	1.81659	0.479	0.427	1
Atxn1	0.102238	1.32501	0.397	0.351	1		Cenpt	0.00884214	0.553826	0.5	0.389	1
Sipa1l2	0.102503	2.3964	0.179	0.129	1		Ccna2	0.00889514	0.355834	0.361	0.248	1
4930404I05Rik	0.102611	1.65422	0.171	0.119	1		Wbp1l	0.00891308	0.829346	0.608	0.521	1
Pmpca	0.102629	0.723489	0.577	0.5	1		Hadh	0.00896359	0.384994	0.66	0.547	1
Prmt7	0.102665	0.255148	0.265	0.34	1		Dgcr2	0.00905369	0.610327	0.835	0.752	1
Nipal3	0.103043	0.392815	0.115	0.175	1		Dnajc6	0.00906002	3.81433	0.124	0.056	1
RP23-62E9.4	0.103141	0.49493	0.111	0.067	1		Gm17178	0.0092157	0.548608	0.33	0.218	1
Taf3	0.103872	1.26125	0.274	0.211	1		Irgm2	0.00928054	0.370951	0.608	0.509	1
A230059L01Rik	0.103931	0.290268	0.688	0.624	1		Gns	0.00933361	1.02858	0.644	0.577	1
Mief2	0.104191	2.50523	0.124	0.077	1		Tmem246	0.00934847	0.6835	0.294	0.197	1
Atp6v1d	0.104437	0.394941	0.462	0.567	1		Abi3bp	0.00936949	1.13372	0.732	0.679	1
Adgra2	0.104467	1.17846	0.244	0.18	1		2210411M09Rik	0.00941803	0.578009	0.335	0.218	1
Tomm6	0.104561	0.669889	0.812	0.825	1		Nek7	0.0094867	0.527457	0.552	0.432	1
Zfp653	0.104626	2.35434	0.154	0.103	1		Col6a3	0.00950687	2.34795	0.392	0.295	1
Gm21988	0.104678	0.459007	0.902	0.938	1		Mcm2	0.00954513	1.22397	0.247	0.154	1
Hras	0.104696	1.07923	0.295	0.387	1		Htr2a	0.00954894	0.910902	0.222	0.128	1
A330032B11Rik	0.104709	1.29333	0.209	0.155	1		Camsap2	0.00955189	0.946287	0.335	0.235	1
Pitrm1	0.105059	0.376872	0.466	0.577	1		Gm17771	0.00955466	0.519619	0.18	0.094	1
Fkbp2	0.105316	0.295478	0.376	0.459	1		Oxnad1	0.00962626	1.04466	0.33	0.222	1
Insig1	0.10535	0.465629	0.376	0.294	1		Adgrg6	0.00971413	2.24067	0.129	0.06	1
Prmt1	0.105577	0.829051	0.41	0.345	1		Gm15819	0.00972786	0.430357	0.294	0.188	1
Prex1	0.105819	1.1859	0.248	0.186	1		Srrd	0.00984664	0.54981	0.216	0.128	1
Rps2-ps11	0.106508	0.341899	0.111	0.067	1		Prpf38b	0.00988925	0.491136	0.613	0.517	1
Tram2	0.10652	0.644178	0.432	0.335	1		Eps8	0.00990381	1.79568	0.247	0.162	1
1700082M22Rik	0.107461	0.380467	0.158	0.108	1		Slc44a1	0.00991393	0.719491	0.546	0.444	1
RP23-309G12.4	0.10757	0.262266	0.209	0.149	1		1700101I11Rik	0.00992278	0.969922	0.454	0.376	1
Fam217b	0.107609	1.11284	0.239	0.18	1		Pkn1	0.00994799	0.627681	0.443	0.346	1
RP24-372J15.4	0.108393	3.12206	0.103	0.062	1		Slc7a7	0.00996496	0.704419	0.505	0.389	1
Lztfl1	0.108632	0.820919	0.338	0.273	1		Eif4b	0.010003	0.589646	0.794	0.782	1
Cystm1	0.109042	2.25565	0.107	0.165	1		Als2cl	0.0101263	0.3666	0.753	0.641	1
Fosb	0.109229	1.24675	0.252	0.191	1		Creb3l4	0.0101361	2.03801	0.119	0.051	1
Dpp10	0.10926	0.655238	0.423	0.366	1		Mocs2	0.0101376	0.42682	0.593	0.466	1
2700062C07Rik	0.109345	0.554363	0.073	0.119	1		Atp8b1	0.0102309	0.302882	0.351	0.239	1
Tmem261	0.109951	0.63964	0.325	0.387	1		Praf2	0.0102418	0.481874	0.464	0.355	1
Mir24-2	0.110018	1.048	0.291	0.247	1		Usp47	0.0103084	0.438878	0.474	0.359	1
Gm4034	0.11003	0.280755	0.124	0.077	1		Rnf185	0.0103705	0.389032	0.469	0.346	1
Guk1	0.110446	0.25504	0.645	0.737	1		Cdc25b	0.0104002	0.31022	0.299	0.188	1
Slc38a6	0.110855	0.639075	0.782	0.789	1		Iqgap1	0.0104135	0.251971	0.969	0.97	1
Per3	0.110927	0.726284	0.474	0.397	1		Kctd6	0.0104784	1.08306	0.17	0.09	1
Gm4924	0.111028	0.418234	0.124	0.077	1		Asb13	0.0105094	0.859832	0.263	0.167	1
Dcaf15	0.111368	3.59309	0.111	0.067	1		Rnf103	0.0105576	1.12374	0.263	0.171	1
Urm1	0.111437	0.309277	0.235	0.17	1		Ccdc61	0.0105616	1.31654	0.289	0.188	1
Mest	0.111788	1.60176	0.517	0.619	1		Atp6v0d1	0.0105946	0.900759	0.644	0.594	1
Gm21897	0.11179	0.750038	0.483	0.438	1		Ap1ar	0.0106819	1.26837	0.222	0.132	1
RP23-422D12.3	0.111937	0.269747	0.137	0.088	1		Ubac2	0.010686	0.759139	0.624	0.56	1
Dennd3	0.112459	1.70045	0.466	0.418	1		Ddx52	0.010702	0.993201	0.392	0.282	1
Tmem199	0.112536	0.482113	0.222	0.294	1		Traf1	0.0107552	1.06829	0.289	0.192	1
Gm21798	0.113254	0.302839	0.551	0.485	1		Grsf1	0.0107691	0.497868	0.541	0.415	1
Ints10	0.113311	0.353458	0.205	0.273	1		Irak4	0.0107778	0.373325	0.485	0.372	1
Ankrd50	0.113489	1.17354	0.274	0.211	1		Timp1	0.0107887	0.703302	0.289	0.188	1
Acad11	0.11378	0.299579	0.137	0.196	1		Chst15	0.0108823	0.26617	0.68	0.577	1
Tmem97	0.114703	0.715189	0.188	0.129	1		Arhgef9	0.0109511	0.832871	0.108	0.043	1
Nr1i3	0.114774	0.652124	0.265	0.335	1		Gm26767	0.0110395	0.94781	0.113	0.047	1
Adgrl1	0.114858	1.3734	0.158	0.108	1		Mfap1b	0.0110723	0.680891	0.485	0.368	1
Btbd9	0.115058	0.286027	0.308	0.402	1		Gm15344	0.0110804	0.281231	0.479	0.342	1
Fdxr	0.115326	0.318176	0.09	0.139	1		Gm20536	0.0111284	0.646007	0.459	0.346	1
RP23-334N1.1	0.115378	0.67963	0.103	0.062	1		Nfkbil1	0.011136	1.52736	0.222	0.137	1
Fgf2	0.115385	1.59162	0.179	0.124	1		Prdx5	0.0111786	0.42733	0.737	0.667	1
Pdzd7	0.115427	0.668926	0.235	0.175	1		Uba1	0.0112261	0.509486	0.887	0.816	1
Tmem248	0.115747	0.40187	0.427	0.5	1		Tm7sf2	0.0113184	0.749546	0.258	0.162	1
Nus1	0.115765	0.671843	0.321	0.253	1		Cd99l2	0.0113507	0.935928	0.376	0.278	1
Fam109a	0.116162	0.647549	0.137	0.088	1		Gm38316	0.0114033	0.363653	0.51	0.389	1
Ankrd26	0.11667	0.279522	0.128	0.082	1		Rdh11	0.0114199	0.836961	0.268	0.167	1
Tbc1d17	0.116681	0.963215	0.611	0.577	1		Wipf3	0.0114702	2.58809	0.309	0.222	1
Ceacam1	0.116761	0.715586	0.59	0.552	1		Ifrd1	0.0115167	0.250384	0.588	0.483	1
Vmn1r58	0.116889	0.47951	0.308	0.242	1		Bok	0.0116326	0.355018	0.789	0.761	1
Ciart	0.117161	1.78415	0.188	0.134	1		AI413582	0.01165	0.620657	0.418	0.312	1
Dis3	0.117197	0.436883	0.154	0.216	1		Dtd1	0.0116531	0.356497	0.479	0.372	1
Mapkapk5.1	0.117291	0.421422	0.239	0.18	1		Ltc4s	0.0117142	0.433007	0.134	0.06	1
RP23-352G19.2	0.117352	1.17716	0.128	0.082	1		Gm27021	0.0117235	0.271908	0.284	0.184	1
Ncapd3	0.117417	1.01752	0.269	0.206	1		Bri3bp	0.0117253	0.451072	0.175	0.094	1
D330041H03Rik	0.117499	0.517266	0.675	0.629	1		mt-Tm	0.0120502	0.364995	0.371	0.256	1
1700021K19Rik	0.117584	0.586009	0.573	0.536	1		Sh3d19	0.0120602	2.43043	0.247	0.154	1
Tigit	0.117773	0.827779	0.115	0.072	1		Tmed3	0.012198	0.378483	0.789	0.679	1
Tom1	0.118629	0.786927	0.231	0.309	1		Ino80c	0.0123218	1.1947	0.428	0.333	1
Cenpl	0.119285	0.481367	0.103	0.149	1		Nsf	0.0123301	0.482982	0.485	0.376	1
Gtpbp1	0.119799	0.581213	0.41	0.335	1		Rcor3	0.0123735	0.926948	0.448	0.372	1
Gm14735	0.120897	0.348049	0.235	0.175	1		Nudt9	0.0123795	0.629761	0.557	0.453	1
D5Ertd615e	0.121204	0.681675	0.188	0.134	1		Neat1	0.0123942	0.281494	0.969	0.927	1
Ipo5	0.121533	0.256881	0.462	0.531	1		Nfkbiz	0.0125088	0.570518	0.387	0.278	1
Ids	0.121691	0.280014	0.338	0.412	1		Sp2	0.0125115	0.827689	0.376	0.274	1
Uchl1os	0.121796	0.95821	0.115	0.072	1		Cptp	0.0125227	0.501378	0.387	0.274	1
Gsap	0.121889	0.497026	0.192	0.139	1		Hyal2	0.0125272	0.474571	0.83	0.774	1
AK010878	0.122105	0.813796	0.282	0.211	1		Gsr	0.0125322	0.334677	0.5	0.372	1
2010109I03Rik	0.122122	0.8195	0.137	0.093	1		Arhgdib	0.0126155	0.87923	0.753	0.628	1
Tma7	0.122223	0.340583	0.534	0.639	1		Agpat5	0.0126228	0.989944	0.407	0.321	1
Slc39a14	0.122878	1.25116	0.256	0.206	1		Zfp110	0.012694	0.284928	0.366	0.248	1
Atp5h	0.122929	0.383894	0.88	0.881	1		Gjc2	0.0127327	1.95072	0.454	0.368	1
Mcm5	0.123837	1.12342	0.175	0.232	1		Cd151	0.0127344	0.274283	0.99	0.974	1
Trim12c	0.124038	1.33001	0.226	0.175	1		Sigmar1	0.0127937	0.370276	0.696	0.624	1
Zfp37	0.124205	0.862804	0.145	0.206	1		Mfn2	0.0129473	0.465616	0.495	0.389	1
Ppap2a	0.12456	0.523565	0.957	0.933	1		Mbtps1	0.0130217	0.529642	0.639	0.534	1
Tomt	0.124574	0.868351	0.073	0.119	1		Kat2a	0.0130739	0.717395	0.49	0.393	1
Pde4c	0.124822	0.420302	0.192	0.139	1		Npepps	0.0130833	0.77831	0.541	0.449	1
Zfp952	0.125336	1.65537	0.214	0.16	1		Pus10	0.0132138	0.780879	0.232	0.141	1
Ccdc39	0.125476	1.62069	0.107	0.067	1		Carhsp1	0.0132313	0.396781	0.789	0.701	1
Med7	0.125517	0.785885	0.218	0.294	1		Prpf40a	0.0132732	0.29198	0.634	0.526	1
Hjurp	0.125761	0.572806	0.697	0.644	1		Hgsnat	0.0132772	0.250312	0.644	0.534	1
C920025E04Rik	0.1258	0.745437	0.184	0.129	1		Gypc	0.0132826	0.496501	0.706	0.59	1
Gtpbp8	0.12637	1.11976	0.192	0.263	1		Parl	0.0134479	0.345876	0.51	0.406	1
Stat2	0.126371	0.577022	0.41	0.356	1		Trim47	0.0135695	0.32012	0.964	0.893	1
Apol10b	0.126384	1.26173	0.282	0.227	1		Lrrc17	0.0136916	0.384085	0.314	0.209	1
Zfp433	0.126408	0.315137	0.248	0.186	1		Ptger1	0.0137712	0.575866	0.454	0.346	1
Yod1	0.126527	1.14467	0.321	0.258	1		Mansc1	0.013883	0.437052	0.552	0.427	1
Ccm2	0.126598	0.320836	0.338	0.423	1		Emc1	0.0140251	0.69176	0.567	0.47	1
Pitpnm1	0.126973	2.91202	0.209	0.155	1		Gm28959	0.0140452	0.888241	0.407	0.299	1
Lgals7	0.127476	0.513881	0.346	0.284	1		Ten1	0.0140624	1.11573	0.335	0.244	1
F8a	0.12751	0.462508	0.171	0.232	1		Ninj1	0.0140909	0.457049	0.758	0.679	1
Tspan18	0.12771	0.826698	0.872	0.876	1		Btbd1	0.0141348	0.379455	0.464	0.385	1
Ccdc28b	0.127794	0.782896	0.679	0.649	1		Abcd3	0.0141352	1.14768	0.479	0.393	1
Aurkaip1	0.128377	0.550791	0.59	0.696	1		Ppap2c	0.0141755	1.00903	0.418	0.321	1
Gm18294	0.12867	0.452921	0.145	0.098	1		Rnh1	0.0141822	0.324155	0.861	0.782	1
Polr3b	0.128767	0.510221	0.15	0.211	1		Ppp2r1a	0.0143075	0.295286	0.964	0.91	1
Hs2st1	0.128852	1.59721	0.179	0.129	1		Ctbs	0.0143523	0.755381	0.314	0.218	1
2310009A05Rik	0.128898	0.435581	0.162	0.216	1		Cept1	0.0144028	0.323572	0.588	0.5	1
Wwtr1	0.129279	0.731924	0.765	0.773	1		Tubb6	0.0144051	0.407501	0.582	0.491	1
Azin1	0.129303	0.367444	0.504	0.438	1		Naga	0.0144328	0.394595	0.66	0.581	1
Brpf1	0.129424	1.85288	0.295	0.242	1		BC065403	0.0145702	0.927915	0.155	0.081	1
Aasdh	0.13006	0.96736	0.171	0.119	1		Klf9	0.0145814	0.600374	0.608	0.513	1
Chmp5	0.130062	0.460816	0.774	0.716	1		Bzw2	0.0145851	0.825267	0.49	0.385	1
Nosip	0.130479	0.662514	0.658	0.572	1		RP23-92M3,4	0.0146993	0.372914	0.505	0.389	1
Cdk14	0.130597	1.02358	0.162	0.113	1		Acbd4	0.0148284	0.836751	0.387	0.286	1
Gmeb1	0.130794	0.764571	0.269	0.216	1		Slc35e4	0.0148625	0.767568	0.577	0.474	1
Trmt6	0.130806	0.479297	0.162	0.222	1		Unc45b	0.0149707	0.254294	0.814	0.739	1
Gm5595	0.130821	0.260967	0.103	0.062	1		Ppp1r3b	0.0150003	3.5695	0.134	0.068	1
Ints4	0.130821	0.441883	0.355	0.433	1		Noc2l	0.0150443	0.546399	0.232	0.141	1
Adck5	0.130965	0.653982	0.154	0.103	1		Ripply3	0.015108	0.293856	0.237	0.15	1
Zfp213	0.131099	0.666583	0.218	0.155	1		Trove2	0.0151804	0.734691	0.402	0.308	1
Gm14005	0.131472	0.854644	0.107	0.067	1		Zfp598	0.0152004	1.17173	0.232	0.145	1
Gm37758	0.131506	0.444412	0.641	0.603	1		Usp5	0.0153289	0.589825	0.619	0.534	1
Tsc22d3	0.131737	0.425764	0.859	0.825	1		Gm12868	0.0153298	0.38257	0.423	0.303	1
Pus7	0.131896	0.469591	0.184	0.253	1		Tbc1d13	0.0153421	1.69512	0.289	0.201	1
Miip	0.132418	0.814278	0.38	0.32	1		Plin3	0.0155167	0.254835	0.629	0.504	1
Syt11	0.134133	1.57419	0.308	0.247	1		P4ha1	0.0155595	0.459785	0.438	0.338	1
Lrrc71	0.134358	0.60321	0.077	0.124	1		Alkbh2	0.015657	1.61418	0.108	0.047	1
Hmbox1	0.13459	0.95073	0.226	0.17	1		Ttc8	0.0157261	0.7817	0.165	0.09	1
Bdp1	0.134739	0.656257	0.316	0.242	1		Doc2b	0.0157312	0.30542	0.108	0.047	1
St7	0.134759	1.32158	0.107	0.067	1		Mknk2	0.0158563	1.00723	0.598	0.521	1
1700028K03Rik	0.135047	0.918276	0.427	0.361	1		Fxyd6	0.0158953	2.12953	0.907	0.902	1
Nos1ap	0.135213	1.48438	0.137	0.093	1		AL845457,1	0.0159053	0.300432	0.361	0.244	1
9230104M06Rik	0.136031	1.35827	0.145	0.103	1		Gm26792	0.0159427	1.19229	0.186	0.107	1
Wdtc1	0.136318	0.829241	0.197	0.139	1		C1s1	0.0159675	2.11439	0.124	0.06	1
Tmem68	0.136355	0.257054	0.167	0.227	1		Eif3e	0.0159704	0.276823	0.866	0.821	1
Cast	0.137365	0.258002	0.675	0.753	1		Utp18	0.0160014	0.435399	0.402	0.295	1
Prrc2b	0.137877	0.418778	0.735	0.675	1		Slc25a11	0.0160087	0.42129	0.814	0.731	1
Edem3	0.13826	1.90523	0.222	0.17	1		Asah2	0.0160195	0.558407	0.124	0.056	1
4933436I20Rik	0.138533	0.843205	0.107	0.067	1		Slc10a6	0.0160708	1.29633	0.376	0.299	1
Med31	0.138858	1.23978	0.316	0.263	1		Zfp13	0.0161125	3.37212	0.113	0.051	1
Fam92a	0.139139	0.517405	0.406	0.479	1		Exph5	0.0161801	0.591613	0.067	0.141	1
Gm29562	0.139145	0.315246	0.808	0.871	1		Ppp2r5b	0.0161961	0.901993	0.443	0.321	1
Mir6935	0.1393	0.769013	0.12	0.077	1		Pex19	0.0162446	0.43037	0.655	0.556	1
Mios	0.140125	0.494341	0.248	0.186	1		Gm15675	0.0162631	2.82348	0.149	0.077	1
Fbxw7	0.140271	0.737802	0.167	0.119	1		Jund	0.0162923	0.30985	0.515	0.376	1
Harbi1	0.140611	0.775374	0.15	0.103	1		Susd2	0.0162958	1.868	0.629	0.568	1
Gm29609	0.14105	0.544924	0.598	0.526	1		Letm1	0.0163251	0.322748	0.665	0.573	1
Cox7c	0.141421	0.680547	0.812	0.845	1		Lonp1	0.0164204	0.750399	0.521	0.427	1
Mtf2	0.14168	0.52095	0.312	0.258	1		Chtf8	0.0165013	0.472401	0.619	0.526	1
Nasp	0.141897	1.07278	0.513	0.479	1		Cln3	0.0165122	1.01558	0.335	0.235	1
Pik3ip1	0.142605	0.653142	0.581	0.546	1		Orai1	0.0165644	0.67539	0.485	0.38	1
Usp12	0.142696	0.630134	0.205	0.149	1		Unc50	0.0166351	0.369232	0.68	0.641	1
Tpd52	0.143055	1.37403	0.402	0.345	1		Pde6d	0.0166776	0.476594	0.443	0.346	1
Gm37352	0.143073	2.06119	0.115	0.077	1		Tal1	0.0167352	0.876518	0.32	0.218	1
Csrnp1	0.143121	0.508442	0.077	0.119	1		Gm6548	0.0167715	0.911105	0.356	0.256	1
Igfbp3	0.143127	2.3183	0.795	0.799	1		Zfand1	0.0168406	1.67239	0.17	0.094	1
Scai	0.143138	1.76844	0.235	0.186	1		Fam136a	0.0168644	1.18623	0.289	0.201	1
Gins4	0.143351	1.43129	0.359	0.309	1		Pigm	0.01702	0.45016	0.299	0.205	1
Chtop	0.143697	0.816283	0.722	0.706	1		Runx1t1	0.0170561	0.71827	0.175	0.098	1
Pycr1	0.143782	0.896202	0.081	0.124	1		Esyt2	0.0170792	0.850671	0.505	0.406	1
Rbpj	0.143828	0.25221	0.415	0.345	1		Cct7	0.0170868	0.316346	0.866	0.846	1
Tia1	0.143948	0.72322	0.474	0.423	1		Mmp28	0.0171183	0.634657	0.149	0.077	1
Mpp3	0.144067	3.09776	0.171	0.124	1		Dhx40	0.0172017	1.14784	0.407	0.316	1
Ankrd23.1	0.144187	0.386885	0.103	0.149	1		Itgb3bp	0.0172299	0.908056	0.247	0.162	1
Snx22	0.144373	0.35228	0.953	0.969	1		1700060J05Rik	0.0172542	0.525953	0.139	0.068	1
Adamts5	0.144397	0.840549	0.192	0.253	1		Dapk3	0.017288	0.526994	0.186	0.107	1
Eepd1	0.144773	1.05288	0.457	0.418	1		Zc3hc1	0.017293	0.25808	0.51	0.376	1
Mturn	0.144946	1.78399	0.154	0.108	1		Gm26722	0.0174271	0.336325	0.546	0.423	1
Ano10	0.145072	0.551111	0.38	0.469	1		Myd88	0.0174541	0.525217	0.567	0.487	1
Ptdss2	0.145226	0.695502	0.269	0.356	1		Snx15	0.0174621	0.548289	0.345	0.235	1
Rnf10	0.145377	0.37326	0.624	0.706	1		Nts	0.017665	0.698375	0.412	0.303	1
Znrf3	0.145506	1.54534	0.316	0.273	1		Exosc10	0.0177698	0.414087	0.696	0.611	1
Axin2	0.145727	0.608819	0.184	0.134	1		Ctnna1	0.017853	0.25699	0.979	0.987	1
Mettl22	0.145797	0.467942	0.115	0.165	1		Emc7	0.0179487	0.834552	0.758	0.748	1
Cfap43	0.145956	0.98755	0.239	0.32	1		Dgkq	0.0179636	0.670087	0.351	0.252	1
Lrrc8d	0.14607	0.330243	0.812	0.861	1		P2rx4	0.0180137	0.72007	0.454	0.359	1
BC031181	0.147004	0.294618	0.573	0.629	1		Anapc7	0.0180933	0.454698	0.469	0.376	1
Rgp1	0.147385	0.808304	0.547	0.521	1		Wdr6	0.0181182	0.44556	0.624	0.56	1
B4gat1	0.147694	0.417837	0.449	0.51	1		Tnfrsf1b	0.018199	0.274348	0.479	0.372	1
Cox5b	0.147832	0.527507	0.876	0.856	1		Mbd5	0.0182874	0.400433	0.294	0.201	1
G530011O06Rik	0.147952	0.780484	0.12	0.077	1		Rrp7a	0.0184144	0.43879	0.696	0.598	1
Ncaph	0.148481	2.49793	0.111	0.072	1		Zfp747	0.0184235	1.76106	0.18	0.103	1
Gm37086	0.148636	0.314735	0.444	0.381	1		Zfp667	0.0187028	0.84424	0.108	0.047	1
Aup1	0.14878	0.414595	0.756	0.686	1		Cltb	0.0187042	0.270126	0.871	0.825	1
Gm13066	0.148958	1.25662	0.261	0.206	1		Gigyf2	0.0187541	0.363161	0.459	0.363	1
Lactb2	0.148982	0.599244	0.175	0.237	1		Pold4	0.0187609	0.261766	0.387	0.295	1
2310057M21Rik	0.1495	0.497446	0.085	0.129	1		Hvcn1	0.0188374	2.57927	0.134	0.068	1
Zbtb37	0.149681	0.519475	0.261	0.201	1		Psmd4	0.0188457	0.2567	0.83	0.803	1
Abcf2	0.149996	0.272642	0.517	0.598	1		1700030K09Rik	0.0189413	0.931709	0.387	0.282	1
Dopey1	0.150343	0.916696	0.419	0.351	1		Nf2	0.019126	1.30843	0.392	0.303	1
BC049715	0.150366	1.14815	0.158	0.222	1		Cpt1a	0.0192503	0.765289	0.567	0.457	1
Pla2g6	0.150466	0.954912	0.15	0.201	1		RP23-391P21,4	0.0193937	0.279446	0.149	0.077	1
Hlx	0.150508	1.20953	0.427	0.387	1		Atp6ap2	0.0194673	0.439882	0.732	0.654	1
Cnppd1	0.150537	0.271181	0.632	0.732	1		Pigt	0.0194675	0.637002	0.541	0.44	1
Myl4	0.150676	0.633497	0.132	0.088	1		Gm28285	0.0195169	0.344186	0.577	0.509	1
Umod	0.150677	0.815646	0.111	0.072	1		Ybx3	0.0196822	0.394565	0.479	0.376	1
Ier2	0.150786	0.845945	0.829	0.851	1		Fadd	0.0196875	0.626449	0.289	0.192	1
Acap3	0.150958	0.495651	0.359	0.299	1		Gm15868	0.0196906	0.46037	0.232	0.141	1
Pcsk4	0.151093	0.51598	0.145	0.098	1		Gm20427	0.0196924	0.295512	0.902	0.863	1
Lyrm9	0.151249	0.263069	0.107	0.067	1		AL772372,1	0.0197004	0.765334	0.134	0.068	1
Zfp446	0.151562	1.08802	0.111	0.072	1		Ypel2	0.0198672	0.594325	0.428	0.329	1
Ppib	0.152089	0.348393	0.979	0.969	1		Nim1k	0.0199031	1.99628	0.144	0.077	1
Chrnb2	0.152519	1.3098	0.256	0.201	1		Gm20518	0.019951	0.493161	0.655	0.577	1
1700047I17Rik2	0.153221	0.527257	0.201	0.149	1		RP23-391P21,2	0.019994	0.326004	0.237	0.145	1
Gm20388	0.153422	0.298749	0.363	0.433	1		Pon2	0.0200741	0.39118	0.82	0.769	1
Taf15	0.153528	0.335234	0.107	0.067	1		Tmem65	0.0202593	0.427705	0.448	0.363	1
Spata13	0.15403	0.490757	0.432	0.371	1		Erlin1	0.020493	1.4136	0.32	0.235	1
Nox4	0.154743	0.393233	0.218	0.16	1		RP24-324L19,3	0.0206313	0.374204	0.129	0.064	1
Pou1f1	0.154779	0.283813	0.171	0.124	1		Rere	0.020665	0.367267	0.784	0.714	1
Epas1	0.15492	0.283646	0.987	0.995	1		Polr3h	0.0206846	0.573489	0.469	0.359	1
Me1	0.154935	2.13987	0.081	0.129	1		Sh3bgrl2	0.0207561	1.1396	0.351	0.261	1
Papolg	0.154935	0.54679	0.308	0.232	1		Adrm1	0.020885	0.361373	0.634	0.556	1
Gm29666	0.155083	0.397232	0.197	0.144	1		Stx2	0.0210579	0.599801	0.552	0.479	1
Zfp566	0.155143	1.02213	0.111	0.072	1		Cabp7	0.0211534	0.573365	0.299	0.214	1
Gm14565	0.15516	0.968107	0.231	0.18	1		Rph3al	0.0212259	1.66613	0.222	0.145	1
Depdc5	0.155333	1.58305	0.098	0.144	1		Znf512b	0.0212269	0.457895	0.242	0.154	1
Cetn3	0.155351	0.484497	0.671	0.763	1		Slc9a1	0.0213295	0.523634	0.366	0.282	1
Apopt1	0.155442	0.252624	0.397	0.479	1		AY074887	0.0214234	0.312833	0.5	0.368	1
Gnai1	0.15569	1.14618	0.081	0.124	1		3110056K07Rik	0.021424	1.272	0.144	0.077	1
Akap10	0.15584	1.48039	0.222	0.17	1		Gm29408	0.0215068	0.791726	0.144	0.077	1
Cradd	0.156	0.450284	0.197	0.253	1		Gm16234	0.0216113	0.680062	0.32	0.231	1
Btf3l4	0.156136	0.259419	0.513	0.588	1		Abhd14a	0.0216368	0.392838	0.351	0.248	1
Agap3	0.156333	0.628758	0.316	0.263	1		Txlna	0.0216648	0.507361	0.66	0.615	1
Pik3ca	0.157803	0.307965	0.231	0.294	1		Rhoj	0.0217436	0.251756	0.892	0.825	1
Dock6	0.158068	0.591485	0.833	0.83	1		Nedd4l	0.0218755	0.704743	0.294	0.209	1
Gm26510	0.158239	0.306021	0.167	0.227	1		Wdr33	0.0219531	0.550831	0.505	0.397	1
Abcf1	0.158474	0.774754	0.679	0.624	1		Tmem41a	0.0220164	0.28628	0.34	0.244	1
Mmp15	0.158837	1.02483	0.462	0.428	1		Ergic3	0.0220648	0.51277	0.835	0.769	1
Cdh5	0.158945	0.319149	0.987	1	1		Pbdc1	0.0221974	0.656391	0.392	0.295	1
Apoa1bp	0.15922	0.97419	0.654	0.639	1		Gm24853	0.0222387	0.542638	0.18	0.103	1
Ccdc82	0.159856	0.34317	0.389	0.459	1		Orc5	0.022246	0.433015	0.407	0.308	1
Haus2	0.160038	0.679258	0.269	0.216	1		Zfp57	0.0224033	0.804834	0.211	0.128	1
Dcp1b	0.160164	0.704481	0.184	0.134	1		Rpsa-ps4	0.0224177	0.427104	0.191	0.111	1
Ssh2	0.160183	0.386909	0.556	0.613	1		mmu-mir-24-1	0.0224673	0.313484	0.124	0.06	1
Diexf	0.160186	0.809679	0.154	0.108	1		Atic	0.0226007	1.65736	0.216	0.141	1
Idi1	0.160555	0.569586	0.132	0.186	1		Psmd11	0.0227481	0.395037	0.758	0.697	1
Hsdl2	0.160688	1.0303	0.235	0.186	1		Larp4b	0.0227666	0.532026	0.474	0.38	1
Slc41a3	0.160895	0.266148	0.184	0.134	1		Fam189a2	0.0227975	1.44225	0.33	0.248	1
Prkra	0.16127	0.323736	0.278	0.351	1		Hmox2	0.0228287	0.326729	0.706	0.671	1
Map4k2	0.161319	2.1386	0.607	0.593	1		Plk3	0.0229223	0.842534	0.201	0.124	1
Klf2	0.161536	0.723	0.765	0.768	1		D2Wsu81e	0.0229544	0.473645	0.402	0.308	1
RP23-436D14.5	0.161975	0.372737	0.15	0.108	1		Srprb	0.0230312	0.936891	0.593	0.5	1
Dhtkd1	0.162159	0.681257	0.346	0.299	1		Fam168a	0.023106	0.304932	0.526	0.432	1
Rasal2	0.162795	0.680497	0.474	0.407	1		Gm37390	0.0231119	0.417469	0.052	0.115	1
Gm38195	0.162949	0.525702	0.15	0.103	1		Mamld1	0.0231282	0.601789	0.278	0.188	1
Gclm	0.16295	0.412104	0.385	0.469	1		Shoc2	0.0232785	0.692671	0.469	0.38	1
Hook3	0.163133	0.329814	0.585	0.68	1		Lsm8	0.0233559	0.427995	0.582	0.5	1
Gm19918	0.163478	0.493634	0.09	0.134	1		Gm20489	0.023463	0.509797	0.603	0.53	1
Ubxn11	0.163478	0.384003	0.868	0.887	1		Arhgap17	0.0235006	0.256349	0.613	0.504	1
Lysmd3	0.1637	0.455622	0.158	0.216	1		Brd7	0.023622	2.39698	0.356	0.274	1
Stx1b	0.163731	0.304133	0.12	0.077	1		Ankrd33b	0.0236888	0.71841	0.201	0.12	1
Acot8	0.163943	0.489497	0.175	0.232	1		Atg4c	0.0237127	1.4663	0.16	0.09	1
5530601H04Rik	0.164216	1.27565	0.184	0.134	1		Grin3b	0.0237656	0.871967	0.201	0.12	1
Moap1	0.164235	1.21739	0.128	0.18	1		Ap3b1	0.0238724	0.443974	0.485	0.406	1
Uqcrh	0.164239	0.405178	0.91	0.928	1		Taf5l	0.0239216	0.664782	0.247	0.162	1
Fam213b	0.164724	0.38427	0.107	0.149	1		Gm26883	0.0239811	0.452083	0.665	0.641	1
Trex1.1	0.16486	0.529241	0.333	0.402	1		Hipk2	0.0240246	1.71901	0.149	0.081	1
Zbtb46	0.164863	1.33609	0.427	0.392	1		Arih2	0.024158	0.723511	0.356	0.274	1
Maea	0.164904	0.424302	0.658	0.619	1		Snx9	0.0241985	0.701188	0.479	0.372	1
Orc2	0.164969	0.554957	0.265	0.206	1		Htatip2	0.0242381	0.605551	0.237	0.154	1
RP23-239A13.1	0.16532	1.13245	0.111	0.072	1		Gm27505	0.0242715	0.633885	0.33	0.235	1
4931422A03Rik	0.165433	0.346033	0.188	0.247	1		Tmem51	0.0242973	1.71496	0.155	0.085	1
RP23-354G14.3	0.165443	0.288216	0.132	0.088	1		Rab4b	0.0243224	0.56782	0.639	0.594	1
Parp10	0.165609	0.906875	0.303	0.376	1		Riok3	0.0245305	0.254893	0.68	0.598	1
Gm12760	0.165674	0.285915	0.128	0.088	1		Kdelc2	0.0245473	0.625328	0.613	0.568	1
Fbxo31	0.166385	1.15604	0.274	0.222	1		Gm17529	0.0246189	0.341055	0.165	0.094	1
G0s2	0.166534	0.465203	0.171	0.129	1		2610305D13Rik	0.0246944	0.53165	0.474	0.385	1
Ly6d	0.166579	0.251138	0.44	0.381	1		Kat6b	0.0247144	0.563823	0.381	0.291	1
Calm4	0.166621	0.967977	0.226	0.165	1		Bcs1l	0.0247659	1.07975	0.17	0.098	1
Srsf5	0.166731	0.397236	0.94	0.974	1		Cerk	0.0249069	0.551905	0.356	0.265	1
Kdm5d	0.166874	0.719617	0.274	0.227	1		Zfp574	0.0249308	1.08092	0.299	0.214	1
Nars	0.166972	0.29256	0.761	0.686	1		Rad18	0.0249482	1.70664	0.216	0.141	1
Uba2	0.167055	0.745213	0.568	0.675	1		C1qtnf1	0.025007	0.803858	0.418	0.329	1
Oasl2	0.167081	0.984681	0.44	0.387	1		Med9	0.0251107	0.604585	0.423	0.308	1
4930578C19Rik	0.167251	0.648807	0.756	0.784	1		Wdr4	0.025163	0.679473	0.289	0.201	1
Angel1	0.167333	0.782213	0.094	0.139	1		Tmem129	0.0253533	0.456713	0.284	0.201	1
Taf1c	0.167762	1.74066	0.192	0.144	1		Fkbp5	0.0254325	1.23466	0.247	0.167	1
Adora2a	0.168106	2.23313	0.141	0.196	1		Tcirg1	0.025435	0.273809	0.84	0.778	1
Fbxw9	0.168195	0.480966	0.316	0.376	1		Zfp622	0.0254857	0.529633	0.304	0.214	1
Ddt	0.168305	0.901702	0.436	0.356	1		Klhl2	0.0255242	0.574182	0.206	0.124	1
Nme3	0.168331	0.801629	0.321	0.273	1		Rasl11a	0.02559	0.894901	0.149	0.081	1
Slc39a3	0.168514	1.03706	0.368	0.32	1		Gm26880	0.025605	0.293054	0.438	0.321	1
Dpm3	0.168684	0.838172	0.585	0.541	1		Rnaseh2b	0.0256882	1.01473	0.325	0.244	1
Abr	0.168826	1.02797	0.432	0.376	1		Xpo5	0.0256961	0.43864	0.278	0.192	1
Myo7a	0.169301	2.21675	0.291	0.227	1		Elavl1	0.02573	0.336848	0.624	0.526	1
Tmem88	0.169777	0.465536	0.979	0.974	1		Ogg1	0.0257656	0.432827	0.325	0.222	1
Adm	0.171766	3.40131	0.363	0.314	1		Arf4	0.0257792	0.254628	0.918	0.872	1
Mdh1	0.172168	0.517539	0.735	0.686	1		Mapkap1	0.0258611	0.389007	0.448	0.35	1
Casd1	0.172266	0.521096	0.188	0.253	1		Crnkl1	0.0261541	0.673255	0.345	0.261	1
AU022252	0.17241	0.849493	0.325	0.268	1		Ahdc1	0.0262521	1.89291	0.351	0.256	1
Lsm12	0.17252	0.615568	0.167	0.232	1		Arl4d	0.0263537	0.601123	0.407	0.321	1
Stard9	0.173001	0.713922	0.517	0.49	1		Triqk	0.0264169	0.533609	0.155	0.085	1
Zfp408	0.173014	1.90646	0.141	0.098	1		Serpinb8	0.0264893	4.07577	0.155	0.09	1
Zcrb1	0.173112	0.71866	0.577	0.546	1		Naa50	0.0265599	0.352148	0.402	0.303	1
Zer1	0.173363	0.408499	0.214	0.155	1		Hsph1	0.0266216	2.31449	0.32	0.244	1
Pgp	0.173712	0.564193	0.38	0.33	1		Rpap2	0.0266958	0.799855	0.18	0.107	1
Cthrc1	0.173929	1.04324	0.338	0.428	1		Ap2a2	0.0267617	0.589776	0.598	0.534	1
Ggact	0.174141	1.68162	0.12	0.082	1		Ndufaf6	0.0268548	0.330902	0.129	0.064	1
Gbp5	0.174661	2.8709	0.145	0.103	1		Mettl20	0.0268732	1.25565	0.175	0.103	1
Ctdsp1	0.174783	0.295237	0.487	0.557	1		Arfgap2	0.0268936	0.260391	0.634	0.543	1
Ring1	0.174845	0.822829	0.167	0.119	1		Tshz2	0.0270158	0.363176	0.825	0.812	1
Mapkapk5	0.174877	0.680724	0.265	0.216	1		Eid1	0.0270164	0.653377	0.335	0.244	1
Amer1	0.174939	2.08501	0.184	0.144	1		Fbxw5	0.0271571	0.322093	0.562	0.466	1
Pten	0.17494	0.547996	0.299	0.371	1		BC106179	0.0271769	0.682534	0.186	0.111	1
Gm31258	0.175169	0.425811	0.372	0.309	1		2310009B15Rik	0.0273015	0.817312	0.222	0.141	1
Btf3	0.175308	0.390854	0.923	0.979	1		Rab27a	0.0275006	0.849672	0.263	0.188	1
Cactin	0.175332	1.36592	0.372	0.335	1		Sympk	0.0275172	0.431513	0.428	0.325	1
E2f5	0.176044	0.312787	0.372	0.448	1		Tmx4	0.0276201	0.94846	0.263	0.175	1
1700017B05Rik	0.176097	1.44342	0.145	0.191	1		Dph7	0.0276738	1.08238	0.263	0.184	1
Med29	0.176455	1.22121	0.393	0.335	1		Tmem106b	0.0277841	0.29556	0.624	0.521	1
Cep83	0.176996	0.334392	0.197	0.149	1		Xrn2	0.0277889	0.316196	0.572	0.479	1
Ddx20	0.177126	0.722918	0.248	0.201	1		Adgra3	0.027828	0.735849	0.165	0.094	1
Hmgcs1	0.177239	0.510538	0.385	0.443	1		Porcn	0.0281698	0.577416	0.309	0.214	1
Hspa14	0.177803	0.370823	0.534	0.469	1		Galnt11	0.0284052	0.343545	0.412	0.308	1
Sin3b	0.178002	0.468154	0.838	0.789	1		Frrs1	0.0285721	3.54058	0.175	0.107	1
Stk17b	0.178159	1.60756	0.252	0.196	1		Prr5l	0.0285725	1.41235	0.273	0.197	1
Sbf2	0.178592	0.807456	0.59	0.562	1		Gm17139	0.0287107	0.570758	0.17	0.098	1
Serpinh1	0.178601	0.595331	0.885	0.871	1		Grk6	0.0287632	1.58341	0.278	0.201	1
Ehd1	0.178962	0.332625	0.816	0.835	1		Atg101	0.028842	0.613134	0.485	0.423	1
Mrs2	0.179165	0.49362	0.231	0.175	1		Nudt13	0.0289014	1.1333	0.273	0.188	1
Strada	0.180099	0.454325	0.389	0.469	1		Gabarapl1	0.0290344	0.817866	0.737	0.688	1
Gm37788	0.180394	0.327459	0.218	0.16	1		Cpne2	0.0290948	1.01959	0.526	0.466	1
4732440D04Rik	0.180446	0.265624	0.201	0.253	1		Prkar2a	0.0291101	0.361559	0.34	0.244	1
Flt4	0.180489	0.577672	0.944	0.954	1		Rpp38	0.0291543	1.23355	0.119	0.06	1
Camta1	0.181305	0.277969	0.355	0.294	1		Shb	0.0291602	0.792079	0.186	0.115	1
Abcc9	0.181596	0.290676	0.162	0.119	1		mt-Co3	0.0293441	0.436707	0.387	0.286	1
Noc3l	0.181817	0.8014	0.115	0.077	1		Amdhd2	0.029494	0.359676	0.438	0.338	1
Cebpz	0.182017	0.5101	0.453	0.541	1		Cnih1	0.0295522	0.546876	0.67	0.611	1
Ythdc2	0.182151	3.26468	0.141	0.103	1		Sgta	0.0296564	0.462331	0.706	0.65	1
Map3k11	0.182274	0.340379	0.808	0.773	1		Mical2	0.0296571	1.80019	0.474	0.359	1
B3galt6	0.182527	0.366989	0.128	0.175	1		Rbl1	0.0296746	1.54578	0.206	0.132	1
Zfp605	0.182977	0.615906	0.158	0.119	1		Snrnp70	0.0297414	0.327511	0.634	0.521	1
Rps27l	0.183293	0.532622	0.859	0.845	1		Tatdn1	0.0301619	0.564459	0.155	0.085	1
Zkscan8	0.183503	1.26365	0.103	0.149	1		Zmiz2	0.0302383	0.258391	0.536	0.44	1
Epb4.1l2	0.184012	0.251907	0.791	0.778	1		Rasal1	0.030301	1.11095	0.34	0.261	1
RP24-285I4.2	0.184101	0.840131	0.188	0.144	1		Fam64a	0.0304038	1.41232	0.113	0.056	1
Abhd11os	0.184355	0.594065	0.15	0.108	1		Zfp703	0.0307329	1.05929	0.371	0.282	1
Gm17555	0.184453	0.469028	0.282	0.227	1		Add1	0.0307349	0.404413	0.907	0.923	1
Trim34a	0.184495	0.694211	0.303	0.253	1		Dtx3	0.0308187	0.731675	0.474	0.397	1
Aars2	0.184552	1.81262	0.094	0.139	1		Calcoco1	0.0308329	0.463046	0.675	0.581	1
Gm4790	0.184908	0.390096	0.09	0.129	1		Klhdc9	0.0309166	0.312879	0.124	0.064	1
Ahrr	0.185022	2.46273	0.132	0.093	1		RP24-440E3,4	0.0311394	0.765008	0.17	0.098	1
Bola3	0.185283	0.454923	0.38	0.433	1		Stard7	0.0313272	0.468845	0.459	0.376	1
Exoc7	0.185704	0.267159	0.521	0.577	1		Csnk1g1	0.0314983	0.894732	0.474	0.397	1
Gm9320	0.185902	0.628976	0.167	0.124	1		Man2a1	0.0315677	0.359047	0.376	0.282	1
Sox4	0.186541	0.261526	0.244	0.314	1		Rell1	0.0315754	0.30602	0.593	0.509	1
Ifi44	0.186633	0.802211	0.321	0.263	1		Creg1	0.0315906	1.17713	0.428	0.363	1
Gm15266	0.186872	0.303252	0.286	0.242	1		Gm13179	0.0317129	0.45975	0.134	0.073	1
9930111J21Rik1	0.187063	0.78278	0.179	0.134	1		Cnot8	0.0317581	0.447777	0.562	0.47	1
Tug1	0.187716	0.335421	0.406	0.469	1		Actr1a	0.0318336	0.334754	0.814	0.748	1
Emb	0.187872	0.34863	0.107	0.072	1		Gnal	0.0320695	0.353266	0.237	0.158	1
Zfand2a	0.18834	0.767891	0.286	0.366	1		Mlf2	0.0320804	0.344953	0.897	0.846	1
Farp2	0.189203	0.476841	0.393	0.34	1		Fbxo30	0.0322599	0.766677	0.258	0.175	1
Smg7	0.189229	0.472368	0.346	0.418	1		Zcchc17	0.0323213	0.571791	0.485	0.415	1
Shroom4	0.189832	0.596388	0.577	0.5	1		Aga	0.0323786	1.30751	0.335	0.256	1
Tomm40l	0.189885	0.585037	0.333	0.387	1		Wdr60	0.0324295	1.40116	0.18	0.115	1
Snx13	0.190453	0.611805	0.325	0.268	1		Hmg20a	0.0325555	0.300172	0.443	0.35	1
Zfp937	0.190938	0.250417	0.081	0.119	1		Lsm4	0.0325741	0.476031	0.624	0.534	1
RP23-342M4.7	0.191128	0.280602	0.222	0.175	1		Ppm1m	0.0326688	0.708356	0.407	0.312	1
Rgl1	0.191598	0.469484	0.632	0.577	1		Fkbpl	0.0326816	1.50283	0.134	0.073	1
Nprl2	0.191781	0.87942	0.295	0.247	1		2610027K06Rik	0.0326816	0.947531	0.134	0.073	1
Grb2	0.191812	0.365407	0.372	0.304	1		Tmem170b	0.0327283	1.00791	0.144	0.081	1
Pigyl	0.191921	0.448166	0.278	0.34	1		Cisd2	0.0328919	0.404177	0.5	0.423	1
Tnfrsf21	0.192202	1.41986	0.231	0.186	1		Bag1	0.0329041	0.633938	0.665	0.581	1
4930481A15Rik	0.192202	0.31221	0.188	0.237	1		Kctd2	0.0329409	0.962843	0.222	0.145	1
Gm3052	0.1929	0.338531	0.179	0.134	1		Unc13a	0.0330211	0.328857	0.423	0.342	1
2810403D21Rik	0.193149	0.526814	0.346	0.294	1		Stat6	0.0331033	0.585182	0.649	0.594	1
Col15a1	0.1932	0.254837	0.714	0.83	1		Gpnmb	0.0331423	0.496728	0.325	0.235	1
6430548M08Rik	0.19359	0.625804	0.368	0.464	1		Marcksl1	0.0333857	0.693931	0.459	0.376	1
Wdr45b	0.193614	0.303694	0.526	0.608	1		Lamtor1	0.0335212	0.371946	0.742	0.671	1
Camsap1	0.194629	0.804637	0.115	0.16	1		Sectm1a	0.0335315	3.9697	0.113	0.06	1
Per1	0.194773	0.343448	0.504	0.448	1		Rbms3	0.0337415	1.78008	0.299	0.205	1
Gm37846	0.194958	0.548232	0.167	0.124	1		Manbal	0.0339223	1.24196	0.459	0.393	1
Inip	0.19577	0.325829	0.397	0.464	1		Prkab1	0.0341151	0.807048	0.603	0.564	1
Gm12426	0.195839	0.846287	0.184	0.144	1		Plscr4	0.0341819	0.386591	0.686	0.637	1
Itpripl1	0.196344	0.963533	0.628	0.603	1		2210016L21Rik	0.0342759	0.302173	0.536	0.41	1
Strn	0.196563	0.334437	0.214	0.273	1		Dera	0.0343346	0.711881	0.273	0.192	1
Msantd2	0.196676	0.36724	0.081	0.119	1		D2hgdh	0.0343384	0.49316	0.129	0.068	1
Fam213a	0.196723	1.20591	0.179	0.134	1		Stim2	0.0343622	0.339729	0.531	0.436	1
Nrarp	0.197094	0.823542	0.299	0.258	1		Nmb	0.0344551	0.655089	0.335	0.252	1
Clca2	0.197151	2.97601	0.137	0.186	1		Pml	0.0344943	1.16994	0.479	0.393	1
Ninl	0.197391	1.24698	0.12	0.082	1		Arsb	0.0344967	0.692119	0.33	0.248	1
Tmem184c	0.197482	0.720722	0.073	0.108	1		9630010A21Rik	0.0345053	0.718407	0.124	0.064	1
Rps19-ps4	0.19758	0.373287	0.179	0.134	1		Pip4k2c	0.0345364	0.962644	0.376	0.291	1
Hist1h4d	0.197634	0.258334	0.197	0.258	1		Olfm1	0.0346058	2.49237	0.639	0.594	1
Nf1	0.197683	0.379849	0.209	0.16	1		Rnf25	0.0347692	0.902067	0.232	0.158	1
Oser1	0.197805	0.494356	0.5	0.464	1		Tiparp	0.0349131	1.75504	0.258	0.192	1
Acnat1	0.19809	0.343964	0.137	0.098	1		Pex7	0.0349726	0.674787	0.278	0.201	1
Rasa1	0.198141	0.963417	0.509	0.459	1		Gdap2	0.0350978	0.541347	0.412	0.338	1
Scfd2	0.198492	1.4228	0.167	0.124	1		Ppp1r37	0.0351059	1.94597	0.222	0.15	1
Erlec1	0.198654	1.37347	0.218	0.278	1		Trp53rka	0.0351466	0.931432	0.268	0.192	1
B3gnt2	0.198685	0.494796	0.637	0.742	1		Paqr4	0.0354671	0.872256	0.521	0.432	1
Gm9725	0.198861	0.840294	0.077	0.113	1		Mex3c	0.0355111	0.673325	0.191	0.12	1
Nisch	0.198944	0.335202	0.91	0.876	1		Gdpd1	0.0357563	0.967797	0.17	0.103	1
Slc16a2	0.19896	0.582679	0.41	0.361	1		Zfp775	0.0357954	0.696778	0.144	0.081	1
Ccdc23	0.19915	0.696259	0.496	0.443	1		Trpc4ap	0.0358194	0.43182	0.768	0.692	1
Prune2	0.199229	1.77301	0.244	0.196	1		Echdc1	0.0359877	1.09793	0.335	0.252	1
Prkdc	0.199253	2.10932	0.201	0.165	1		Zfp467	0.0360715	0.344054	0.387	0.299	1
Zfp426	0.199433	0.333529	0.188	0.242	1		Sdhaf1	0.0360834	0.32119	0.335	0.244	1
Denr	0.199678	0.394663	0.509	0.567	1		Tbcd	0.0362089	0.422612	0.546	0.466	1
9930021J03Rik	0.199791	1.19333	0.111	0.16	1		Tgoln1	0.0362643	0.398389	0.861	0.769	1
Gpatch2	0.199875	1.85966	0.179	0.139	1		Trip6	0.0362861	1.04487	0.464	0.402	1
Gm2824	0.20022	0.297398	0.158	0.119	1		Cir1	0.0364323	0.412233	0.402	0.321	1
Gm20402	0.200471	0.35853	0.171	0.222	1		Git1	0.0364328	0.412099	0.665	0.581	1
Tor4a	0.200578	0.553739	0.269	0.351	1		Fdft1	0.0364376	0.268194	0.438	0.35	1
Ehd2	0.201412	0.309667	0.991	0.995	1		Ap1m1	0.0364671	0.443897	0.711	0.628	1
Zc3h4	0.201666	0.932292	0.346	0.278	1		Asxl1	0.0364754	0.417415	0.34	0.244	1
C1qbp	0.201727	0.520037	0.598	0.68	1		Suds3	0.036513	0.849441	0.191	0.12	1
mt-Nd3	0.2018	0.26642	0.44	0.402	1		Tfip11	0.0365964	0.527726	0.392	0.308	1
Zc3h10	0.202148	0.657573	0.179	0.242	1		Gm16549	0.0366258	0.42527	0.191	0.12	1
Tut1	0.202525	0.650856	0.235	0.186	1		Bmyc	0.0369523	0.665134	0.309	0.231	1
Gm37102	0.202658	0.682756	0.299	0.273	1		Rab8b	0.0369843	0.392749	0.448	0.35	1
Gm10073	0.203254	0.264911	0.295	0.247	1		Fam20c	0.0373349	0.480056	0.186	0.12	1
Gm26840	0.20357	0.493857	0.543	0.541	1		Csgalnact1	0.0373811	0.35628	0.515	0.457	1
Hacd4	0.203594	0.323471	0.252	0.201	1		Ngly1	0.0375628	0.373368	0.464	0.355	1
4930523C07Rik	0.203718	0.341295	0.47	0.407	1		Actr10	0.0377492	0.308127	0.778	0.709	1
Pknox1	0.203816	0.498277	0.171	0.227	1		Fkbp7	0.0378032	0.253863	0.531	0.462	1
Osgep	0.204272	0.433701	0.556	0.505	1		Fahd1	0.0378296	0.357766	0.175	0.107	1
Ube4a	0.204355	0.408406	0.402	0.469	1		Tsc22d4	0.0379712	1.0705	0.459	0.41	1
Rps27rt	0.204952	0.361925	0.513	0.495	1		Gm8337	0.0380106	0.436123	0.119	0.064	1
Fgd1	0.205071	1.37765	0.132	0.093	1		Fzr1	0.038115	0.651187	0.541	0.453	1
Tbc1d25	0.205317	0.408276	0.175	0.129	1		Gm13070	0.0381351	1.06689	0.103	0.051	1
Zfp46	0.205657	1.95624	0.35	0.314	1		Nmt2	0.0381558	0.40083	0.433	0.346	1
Cul7	0.205693	0.630347	0.184	0.237	1		Casp7	0.0381978	0.357112	0.51	0.423	1
Tubgcp5	0.205721	0.851697	0.252	0.32	1		Spock2	0.0382745	0.285186	0.18	0.111	1
Ttc14	0.205761	0.498285	0.551	0.495	1		P2rx7	0.0383036	1.24213	0.263	0.188	1
Nfatc3	0.205879	1.06796	0.252	0.201	1		Sec22b	0.0383768	0.720635	0.675	0.624	1
Vwa1	0.205895	0.546671	0.752	0.773	1		Gng2	0.0384437	0.348154	0.505	0.44	1
Fam117b	0.206374	0.449731	0.248	0.196	1		Immt	0.0384984	0.289388	0.814	0.744	1
Pomp	0.206389	0.446984	0.667	0.737	1		Ddah1	0.0385136	0.283134	0.438	0.355	1
Cd44	0.206397	0.628899	0.214	0.165	1		Bsdc1	0.0385997	1.03705	0.412	0.321	1
Nup133	0.206453	1.02282	0.286	0.242	1		Me3	0.0386353	2.14812	0.309	0.248	1
RP23-287M3.3	0.207185	0.268795	0.111	0.077	1		Coq5	0.0387897	0.731198	0.34	0.252	1
Phldb2	0.207411	0.345136	0.504	0.443	1		Gimap1	0.0391694	0.428391	0.84	0.808	1
Cdk20	0.207647	0.467024	0.115	0.16	1		Eef1e1	0.0391835	0.376019	0.191	0.12	1
Tmem101	0.20809	0.26571	0.154	0.201	1		Ldlrad4	0.0392881	1.15935	0.289	0.218	1
Myo5a	0.20845	1.26738	0.167	0.124	1		Cln6	0.0394868	1.86527	0.32	0.239	1
Casp12	0.208705	0.791237	0.325	0.278	1		Tmc6	0.0397148	0.607707	0.567	0.462	1
Cd46	0.208722	1.15699	0.162	0.119	1		Ahcy	0.039936	0.583177	0.144	0.081	1
Gm16312	0.208777	0.303225	0.073	0.108	1		Ints12	0.0399566	0.776266	0.284	0.201	1
Cd40	0.208838	2.72171	0.316	0.268	1		Mad2l2	0.0400312	0.361505	0.443	0.363	1
Med11	0.209284	0.282205	0.261	0.309	1		Fam3a	0.0401175	0.359714	0.526	0.444	1
Gm4604	0.209935	0.276788	0.56	0.531	1		Ctnnbl1	0.0402572	0.427426	0.619	0.538	1
Samd9l	0.210857	0.355419	0.491	0.593	1		Ppapdc1b	0.0402816	0.310804	0.443	0.342	1
Rin1	0.211403	0.324464	0.162	0.124	1		Tmem50b	0.0403336	0.262295	0.562	0.462	1
Fbxl15	0.211511	2.58797	0.145	0.108	1		A730049H05Rik	0.0407704	1.22289	0.103	0.051	1
Slc1a1	0.211863	3.49837	0.137	0.103	1		Wdr70	0.0409139	1.0903	0.309	0.239	1
Fgfr1op2	0.212403	0.27273	0.56	0.655	1		Kif5c	0.0409401	1.44855	0.103	0.051	1
Hacd1	0.212454	0.576413	0.201	0.263	1		Vps9d1	0.0409733	0.517051	0.423	0.312	1
Prpf3	0.212497	0.352252	0.291	0.237	1		Snx21	0.0410304	0.673952	0.366	0.291	1
Dennd6b	0.212616	1.44531	0.171	0.129	1		Kremen1	0.0412592	1.16378	0.469	0.393	1
Zfp322a	0.212838	0.486939	0.154	0.201	1		Camk2g	0.0413903	0.623912	0.505	0.415	1
Ppt2	0.212903	0.522321	0.355	0.428	1		Kctd20	0.0414642	0.404505	0.588	0.509	1
Uqcrb	0.213057	0.627353	0.803	0.835	1		A630052C17Rik	0.0415364	0.645767	0.268	0.184	1
Zscan26	0.213091	0.298752	0.504	0.557	1		Msrb3	0.0416001	0.316062	0.552	0.457	1
Amz1	0.213246	0.498019	0.137	0.175	1		Atp6v1b2	0.0418338	0.272474	0.603	0.534	1
Rer1	0.21326	0.252989	0.803	0.856	1		C2cd2	0.0419599	0.476992	0.376	0.291	1
Sec62	0.213292	0.387893	0.812	0.82	1		Prpf19	0.0419727	0.704622	0.247	0.167	1
Arfip1	0.213544	0.406394	0.248	0.294	1		Bin3	0.0423015	0.560455	0.392	0.321	1
Fkbp3	0.213617	0.904459	0.637	0.624	1		Saysd1	0.0426763	0.725328	0.392	0.321	1
Kras	0.213652	0.455077	0.419	0.479	1		4933434E20Rik	0.0427272	0.753313	0.562	0.5	1
Vac14	0.213924	0.746545	0.261	0.206	1		Fmo5	0.0428484	0.453173	0.268	0.184	1
Plgrkt	0.213954	1.11668	0.402	0.381	1		Lpcat1	0.0428577	0.837961	0.381	0.312	1
Gm26649	0.214408	0.959939	0.286	0.237	1		Gm21983	0.0428757	0.557141	0.619	0.581	1
Pwwp2b	0.214559	0.757817	0.256	0.206	1		Mill2	0.0428835	1.11914	0.16	0.098	1
Zc4h2	0.214616	1.99298	0.137	0.098	1		Atpaf2	0.0429593	1.37584	0.263	0.188	1
Dmtn	0.214675	0.802149	0.521	0.582	1		Mlxip	0.0431036	0.518653	0.531	0.487	1
Tusc3	0.215075	0.732874	0.509	0.448	1		Gpr108	0.0431177	0.4885	0.562	0.479	1
Klhdc10	0.215087	0.478929	0.158	0.201	1		6430550D23Rik	0.0431204	0.325799	0.129	0.073	1
RP23-169H9.5	0.215248	0.553288	0.214	0.17	1		Kdm2a	0.04341	0.359212	0.691	0.637	1
Ddx55	0.215424	0.906236	0.278	0.222	1		Phyh	0.0434874	0.834463	0.278	0.205	1
Otud7b	0.215806	0.77981	0.278	0.222	1		Ctdsp2	0.0436119	0.292525	0.789	0.726	1
Ddx42	0.216103	1.1755	0.5	0.479	1		Rtn4rl1	0.043698	1.55541	0.062	0.12	1
Mettl15	0.21612	0.49043	0.068	0.103	1		Gm16253	0.043703	0.727256	0.149	0.085	1
Dad1	0.216462	0.433573	0.953	0.959	1		Drg2	0.0437318	0.368622	0.51	0.419	1
Pde7b	0.216685	1.25218	0.137	0.098	1		Utp11l	0.0437802	0.29817	0.464	0.389	1
Ube4bos1	0.216752	1.18742	0.111	0.077	1		Gm5835	0.0438341	0.31649	0.206	0.132	1
Ovca2	0.216769	0.302475	0.278	0.227	1		Cldn11	0.0438961	1.73403	0.448	0.393	1
Crkl	0.217204	1.0233	0.299	0.253	1		Sptlc2	0.0443136	0.270176	0.861	0.765	1
Sdc3	0.217326	1.11086	0.5	0.469	1		BC003331	0.0445924	0.725606	0.407	0.329	1
Neu3	0.217492	0.291132	0.222	0.175	1		Gart	0.0447376	0.949179	0.402	0.333	1
Slc46a3	0.21765	0.30077	0.098	0.139	1		2023-03-06	0.0448899	0.477156	0.515	0.419	1
Mfap2	0.217726	0.969673	0.239	0.196	1		Mettl18	0.0450118	0.342105	0.103	0.051	1
Lsm6	0.218315	0.921494	0.53	0.495	1		Hmgn5	0.045076	0.927049	0.335	0.274	1
2810013P06Rik	0.21837	0.513406	0.397	0.351	1		Mff	0.045191	0.274966	0.711	0.637	1
Snrpc	0.218559	0.507107	0.577	0.655	1		Ftx	0.0454034	3.67294	0.139	0.085	1
Gm29103	0.218756	0.517558	0.248	0.325	1		Sod2	0.0455373	0.431441	0.686	0.62	1
Dgkh	0.218968	0.670896	0.184	0.144	1		Mccc2	0.045854	0.358273	0.201	0.128	1
Ppp1r35	0.219302	0.518372	0.167	0.216	1		Acta2	0.0459191	0.281323	0.485	0.389	1
Mipol1	0.219489	1.11576	0.214	0.17	1		Tk1	0.045959	0.750302	0.216	0.141	1
Sema4c	0.220009	0.373478	0.124	0.088	1		Shmt2	0.0461383	0.756396	0.412	0.333	1
Clip1	0.220215	0.517219	0.479	0.443	1		Arhgef10	0.0461565	0.670932	0.304	0.235	1
Etohd2	0.220255	1.17251	0.209	0.16	1		Zbtb14	0.0461909	0.497353	0.309	0.226	1
Lmbr1	0.220505	0.535635	0.491	0.438	1		Cops2	0.0462619	0.568449	0.459	0.376	1
Ptcd2	0.221327	0.5339	0.38	0.33	1		Dok3	0.0464137	0.644053	0.139	0.081	1
Mpdu1	0.221409	0.378333	0.427	0.51	1		Rnf111	0.0464293	0.594936	0.371	0.291	1
Ndufc2	0.221698	0.632875	0.791	0.799	1		Hdac2	0.0465749	0.601969	0.495	0.432	1
Rab9	0.222042	0.268056	0.321	0.376	1		Igf2	0.0465762	1.03493	0.304	0.222	1
Aatk	0.222059	3.77809	0.145	0.108	1		Gm26674	0.046599	1.06515	0.155	0.094	1
Ptrhd1	0.222347	0.305462	0.256	0.201	1		Zfp729b	0.0466917	0.907574	0.129	0.073	1
RP23-314N3.1	0.22257	0.498607	0.145	0.108	1		Swsap1	0.0468032	0.894662	0.144	0.085	1
Mrpl45	0.222617	0.683382	0.299	0.366	1		B4galt1	0.0468667	0.360389	0.706	0.662	1
Elk3	0.223267	0.340185	0.974	0.985	1		C1d	0.0468909	0.356075	0.624	0.556	1
Hagh	0.223411	0.433141	0.397	0.448	1		Ap1g2	0.0470837	1.24533	0.309	0.226	1
Fxr1	0.223563	0.447312	0.389	0.454	1		Tollip	0.0471283	0.528941	0.665	0.594	1
Kif3a	0.224271	1.01616	0.218	0.175	1		Me2	0.0471661	0.687042	0.34	0.256	1
Cyb5rl	0.224338	0.377003	0.085	0.119	1		Riok2	0.0472121	1.00272	0.206	0.141	1
Syne1	0.224916	0.834048	0.551	0.51	1		Tnfrsf11a	0.0472493	0.776433	0.253	0.188	1
Lgalsl	0.225056	0.353069	0.291	0.232	1		Gm12500	0.0473601	0.56721	0.16	0.094	1
Tnpo3	0.22546	0.334187	0.526	0.495	1		1110051M20Rik	0.0474562	0.303857	0.629	0.526	1
Csnk2a1	0.225475	0.641585	0.504	0.474	1		Nup188	0.0474969	0.759067	0.232	0.154	1
Mier3	0.225509	1.39875	0.239	0.196	1		Nup98	0.0479312	0.795595	0.216	0.145	1
A230077H06Rik	0.225698	0.2909	0.184	0.139	1		Ndufa10	0.0480894	0.302294	0.742	0.658	1
Ppil2	0.225764	0.266439	0.65	0.68	1		Vps41	0.0481267	0.304749	0.557	0.474	1
Gm6313	0.226064	0.548476	0.115	0.082	1		Pcbp3	0.0481942	0.313096	0.289	0.209	1
Cep350	0.226401	0.300927	0.282	0.335	1		Sp4	0.0483815	0.39363	0.113	0.06	1
Adprhl2	0.226457	1.30999	0.385	0.351	1		Smo	0.0486905	1.23317	0.253	0.175	1
Dbi	0.226754	0.262201	0.697	0.732	1		Tex261	0.0487506	0.452911	0.742	0.705	1
Crybg3	0.226913	0.449768	0.427	0.407	1		Cblb	0.0487836	0.783863	0.222	0.154	1
Inafm2	0.226928	0.776438	0.214	0.258	1		Sprtn	0.0489776	0.732903	0.124	0.068	1
Mrps33	0.226991	0.562932	0.491	0.438	1		6030458C11Rik	0.0490367	0.480076	0.294	0.218	1
Lipo2	0.227225	0.647332	0.111	0.077	1		Hexim1	0.0493261	1.50874	0.227	0.158	1
Itsn2	0.227525	0.323394	0.577	0.51	1		Icmt	0.0494267	0.517774	0.474	0.376	1
Angptl4	0.227686	1.01904	0.534	0.515	1		Lipe	0.0496187	0.307086	0.593	0.491	1
Ep300	0.227686	0.326653	0.491	0.567	1		Ift122	0.0496859	1.17198	0.216	0.145	1
Prpf39	0.227952	0.4849	0.675	0.619	1		C1galt1c1	0.0496911	0.348008	0.407	0.325	1
Rab21	0.228243	0.260382	0.111	0.155	1		Nicn1	0.049928	1.21726	0.32	0.244	1
Gm17638	0.228756	0.300998	0.551	0.634	1		Acat2	0.0499606	0.876109	0.216	0.145	1
Nploc4	0.228882	1.55675	0.269	0.227	1		Ckap2l	0.0500205	0.291964	0.103	0.051	1
Narfl	0.229001	0.312333	0.41	0.485	1		B930082K07Rik	0.0500746	0.407939	0.113	0.06	1
Smarcd2	0.229075	0.268958	0.338	0.392	1		Copb2	0.0501274	0.321938	0.691	0.645	1
Crebbp	0.229793	0.591537	0.688	0.665	1		6230400D17Rik	0.0501345	0.605763	0.175	0.107	1
Nudt16l1	0.229866	0.266277	0.483	0.557	1		Gm26527	0.0503345	0.933522	0.206	0.137	1
Abcb9	0.230267	0.333832	0.094	0.129	1		Ggt5	0.0504218	1.20915	0.165	0.103	1
Gm11508	0.230504	0.32428	0.124	0.17	1		Zbtb9	0.0504218	0.672289	0.165	0.103	1
Prkci	0.230569	0.50871	0.261	0.211	1		Xrn1	0.050565	0.366282	0.423	0.321	1
Ank2	0.230636	1.847	0.184	0.149	1		Twf2	0.0507198	0.480038	0.49	0.397	1
Cpeb2	0.230714	1.12772	0.115	0.082	1		Gm27920	0.050843	0.384297	0.113	0.06	1
Slc38a7	0.230726	1.83336	0.244	0.196	1		Zfr	0.0510644	0.486908	0.696	0.624	1
Ndufa7	0.23099	0.460036	0.859	0.845	1		Gm9522	0.0511527	0.434089	0.108	0.056	1
Gm10244	0.231396	1.2912	0.145	0.108	1		Madd	0.0511702	1.06129	0.371	0.291	1
Wdr31	0.231793	0.609214	0.41	0.366	1		Elac2	0.0512651	0.455131	0.253	0.175	1
Cmc2	0.231809	0.875679	0.128	0.093	1		Exosc9	0.0512714	0.581022	0.443	0.368	1
Asap2	0.231826	0.646613	0.517	0.459	1		Chil5	0.0514257	0.858908	0.113	0.06	1
Mrpl47	0.231985	0.358053	0.594	0.701	1		Bcdin3d	0.0514804	2.90573	0.103	0.056	1
Ptk2	0.232202	0.453308	0.658	0.629	1		Gm28933	0.0515116	0.457378	0.211	0.145	1
Clec1a	0.232292	0.874938	0.372	0.309	1		Ass1	0.0515881	0.294439	0.356	0.265	1
2810039B14Rik	0.232755	1.38411	0.162	0.124	1		Mtmr9	0.0517768	0.459427	0.268	0.192	1
Zfp784	0.233104	1.1991	0.179	0.139	1		Hibadh	0.0518337	0.707969	0.541	0.47	1
Polr1a	0.233359	1.44846	0.201	0.16	1		Wbp2	0.0518837	0.459909	0.866	0.799	1
Efemp2	0.233491	1.84182	0.128	0.093	1		Akirin1	0.0521716	0.326857	0.557	0.483	1
Lysmd4	0.233548	1.18791	0.154	0.119	1		Gm26600	0.0522221	0.272488	0.402	0.299	1
Smcr8	0.233818	1.7474	0.132	0.098	1		Tmem126b	0.0522565	1.39758	0.314	0.231	1
Il20rb	0.233854	0.508565	0.342	0.402	1		Prokr1	0.0524202	0.471932	0.284	0.201	1
Fam20a	0.234662	0.584593	0.209	0.258	1		Mrps22	0.0525171	1.82451	0.206	0.141	1
Cox20	0.234791	0.708046	0.406	0.485	1		Dok4	0.0525972	0.408578	0.711	0.679	1
Acy3	0.23489	0.794683	0.269	0.32	1		Hal	0.0526343	0.359894	0.119	0.064	1
Polr1c	0.234944	0.941968	0.41	0.366	1		Mcm4	0.0526575	0.42158	0.325	0.239	1
Zfp942	0.235095	0.555083	0.209	0.273	1		Rap1gds1	0.0526777	0.315141	0.582	0.491	1
Acsf2	0.235101	0.60511	0.171	0.129	1		Dynll2	0.0527598	0.84822	0.134	0.077	1
Apbb2	0.235616	0.304219	0.833	0.804	1		Tob2	0.0528529	0.393258	0.479	0.402	1
Aff1	0.235637	1.13511	0.363	0.325	1		mt-Tt	0.0529518	0.363291	0.263	0.184	1
Gm28038	0.236314	0.643279	0.128	0.093	1		Wdr26	0.0529881	0.617761	0.598	0.504	1
Gps2	0.236474	0.556599	0.585	0.562	1		Fndc3b	0.0530434	0.282665	0.51	0.419	1
Rbms1	0.236588	0.53839	0.859	0.907	1		Gprc5a	0.0530713	0.537122	0.129	0.073	1
Zfp664	0.236794	1.06535	0.56	0.582	1		2700029M09Rik	0.0536356	0.66262	0.32	0.244	1
Gpx3	0.236882	0.748378	0.355	0.423	1		Pde6h	0.053748	0.766415	0.402	0.329	1
Fam69b	0.23708	0.64469	0.094	0.129	1		Rilpl1	0.0537589	0.457362	0.418	0.346	1
Mbd1	0.237242	0.482521	0.325	0.278	1		Hcls1	0.0539163	0.696764	0.211	0.141	1
Uhrf1bp1l	0.237433	1.22423	0.321	0.284	1		Dido1	0.0540762	0.508291	0.459	0.376	1
Fcf1	0.237746	0.561128	0.521	0.469	1		Znhit2	0.0543655	0.547994	0.309	0.235	1
Gm20507	0.237768	0.807434	0.239	0.196	1		Scyl1	0.0543825	0.508442	0.613	0.577	1
Mid2	0.237829	1.3481	0.252	0.32	1		Trip10	0.0544502	0.288593	0.634	0.526	1
Zfp532	0.237829	0.918805	0.265	0.211	1		Gm38248	0.0545703	1.55436	0.062	0.115	1
Yeats4	0.238478	1.00639	0.265	0.33	1		Paqr8	0.054762	1.76747	0.155	0.094	1
Mir126a	0.238658	0.276195	0.632	0.593	1		Ddx6	0.0548908	0.403702	0.418	0.316	1
Rgs12	0.238742	1.23075	0.38	0.345	1		WI1-2065I1,2	0.0551177	0.486501	0.289	0.205	1
Mecp2	0.239095	0.44714	0.423	0.371	1		Gm17041	0.0551504	1.68661	0.186	0.124	1
Nrde2	0.239127	0.600738	0.184	0.144	1		Xpa	0.055183	0.61414	0.407	0.329	1
Mrpl52	0.239488	0.278724	0.705	0.778	1		Phrf1	0.0558716	0.829768	0.397	0.329	1
Gm38287	0.240132	0.755137	0.261	0.222	1		Setd7	0.0560197	0.777289	0.325	0.239	1
Sco1	0.240241	1.18614	0.214	0.165	1		Fosl2	0.0561415	0.438392	0.536	0.479	1
Slc31a1	0.240359	1.08738	0.325	0.284	1		Acadm	0.0561929	0.385301	0.598	0.573	1
Phf14	0.24054	0.478113	0.338	0.402	1		Thap2	0.0562576	0.527931	0.247	0.179	1
Slc48a1	0.241361	0.285861	0.598	0.649	1		Ube2d1	0.0562967	0.383025	0.423	0.346	1
Zfp362	0.241803	1.32022	0.316	0.392	1		Mocs1	0.0563912	1.29156	0.397	0.325	1
Polr3d	0.242102	0.269466	0.197	0.247	1		Foxc1	0.0565779	2.72665	0.119	0.068	1
RP23-151D16.2	0.242596	0.364497	0.12	0.088	1		Mast3	0.056585	0.524313	0.196	0.128	1
Fyttd1	0.24282	0.268047	0.517	0.469	1		Gm26873	0.0566829	1.45911	0.129	0.077	1
Znrd1	0.243147	0.299491	0.385	0.448	1		Rabl6	0.056723	0.535529	0.433	0.355	1
Csk	0.2436	0.976388	0.184	0.232	1		9130011E15Rik	0.0567403	0.78103	0.206	0.137	1
Snx27	0.243684	0.47936	0.286	0.345	1		Pprc1	0.0567577	0.789476	0.407	0.333	1
Med6	0.243844	0.376457	0.278	0.227	1		Tom1l2	0.0567956	0.779467	0.51	0.444	1
Sepw1	0.243901	0.329324	0.974	0.99	1		Mon1a	0.0568221	1.11313	0.232	0.162	1
Imp3	0.244789	0.467726	0.675	0.789	1		Abhd14b	0.0568942	0.769292	0.531	0.449	1
Hspa2	0.245172	0.601487	0.479	0.433	1		Fndc8	0.0569103	1.79931	0.139	0.085	1
Gbp8	0.24522	0.455882	0.393	0.361	1		Gm26642	0.0574213	0.744069	0.186	0.124	1
Hip1r	0.245267	1.37468	0.496	0.479	1		Dnajb9	0.057516	0.46182	0.515	0.453	1
Pcgf5	0.245556	0.645842	0.209	0.16	1		Gm10605	0.0578447	0.469814	0.206	0.137	1
Gm15853	0.24557	0.729975	0.15	0.113	1		L1cam	0.058163	1.17309	0.392	0.321	1
Axl	0.24563	2.54182	0.132	0.098	1		Rabl3	0.0583048	0.632672	0.082	0.141	1
Tmem209	0.246477	0.777244	0.453	0.407	1		Aim2	0.0585646	0.860704	0.103	0.056	1
Ctc1	0.246492	0.685656	0.239	0.196	1		Rnf26	0.05857	0.629301	0.222	0.15	1
Xpo4	0.246674	0.997035	0.115	0.16	1		Anxa11os	0.0585838	0.324392	0.459	0.359	1
Nabp1	0.246819	2.77844	0.107	0.077	1		Becn1	0.0587771	0.260611	0.814	0.739	1
Ofd1	0.246836	0.381357	0.141	0.186	1		Met	0.0588507	0.296345	0.268	0.192	1
Gm10425	0.247018	0.554373	0.145	0.108	1		Usp10	0.0591123	0.39777	0.459	0.372	1
Ept1	0.247195	1.01572	0.107	0.144	1		Zfp119a	0.0592621	0.291185	0.134	0.077	1
Arhgef11	0.247478	0.422513	0.188	0.247	1		Timm8b	0.0594654	0.329944	0.454	0.385	1
Mars	0.248206	0.549755	0.453	0.526	1		Tmem63b	0.0595506	0.332406	0.474	0.397	1
Irf1	0.248509	0.53432	0.697	0.634	1		Sox12	0.0598571	0.557071	0.113	0.064	1
Wbp4	0.248635	0.892229	0.517	0.469	1		4930453N24Rik	0.060033	0.55711	0.32	0.248	1
Fbxl20	0.248683	0.806544	0.38	0.345	1		Abcb8	0.0600556	1.12829	0.247	0.179	1
AW554918	0.248902	0.531747	0.15	0.196	1		Anxa9	0.0600839	0.333047	0.299	0.218	1
Rab10os	0.249034	0.753596	0.436	0.51	1		Pgm2	0.0601902	0.443844	0.351	0.278	1
RP23-167H23.2	0.249156	0.411502	0.179	0.144	1		Extl2	0.0602793	0.330892	0.18	0.115	1
Ap1s2	0.249678	0.385946	0.457	0.402	1		1810006J02Rik	0.0604684	1.29025	0.108	0.06	1
Bloc1s3	0.249944	0.900592	0.235	0.191	1		Fam188b	0.0608434	1.93798	0.253	0.192	1
Nup88	0.250039	1.14312	0.594	0.603	1		4930451E10Rik	0.0611131	0.257553	0.119	0.064	1
Ppm1h	0.250816	0.338481	0.197	0.155	1		Zfp704	0.0612495	1.33559	0.227	0.167	1
Zfc3h1	0.250844	0.746884	0.466	0.438	1		Hfe	0.0614907	0.608006	0.557	0.504	1
Epb4.1	0.250945	1.70976	0.265	0.216	1		Dram2	0.0615038	0.31216	0.727	0.679	1
Gstk1	0.250996	0.837676	0.256	0.211	1		Eif1ax	0.0616748	0.297587	0.686	0.607	1
Zfp329	0.251687	1.22153	0.274	0.237	1		Rbbp7	0.0617835	0.352229	0.825	0.774	1
Egr1	0.252005	0.786273	0.748	0.732	1		Pld3	0.062133	0.318278	0.675	0.577	1
Slc16a13	0.252427	1.17152	0.162	0.129	1		Pvrl2	0.0621717	0.318108	0.881	0.825	1
Gm26848	0.252466	1.44665	0.158	0.119	1		Mir130c	0.062226	0.378352	0.253	0.179	1
Gm13722	0.252723	0.282635	0.231	0.18	1		Zzz3	0.0622466	0.734214	0.448	0.359	1
Atxn1l	0.25318	1.12513	0.239	0.196	1		Ppp1r10	0.0623658	0.272127	0.418	0.333	1
Tpm4	0.253236	0.266164	1	1	1		Maz	0.0629308	0.290963	0.33	0.252	1
Mov10	0.253723	1.83936	0.124	0.17	1		Dcdc2b	0.0629635	0.302741	0.247	0.179	1
Spin1	0.253737	0.480344	0.521	0.454	1		Gm17114	0.0634695	0.406728	0.108	0.06	1
Mthfd2l	0.253763	0.496753	0.192	0.149	1		Btbd6	0.0634712	1.10673	0.289	0.214	1
Cxx1a	0.253816	0.428625	0.778	0.773	1		Mir3101	0.0637238	0.90713	0.155	0.098	1
Uqcrc1	0.254156	0.299449	0.923	0.954	1		Tceal8	0.0637361	0.630903	0.505	0.457	1
Ranbp6	0.254304	0.61614	0.162	0.201	1		Il18bp	0.0637693	0.533432	0.284	0.209	1
Hnrnph1	0.254444	0.533329	0.808	0.804	1		Mast2	0.0637973	1.15564	0.381	0.312	1
Tjap1	0.25455	0.490756	0.303	0.371	1		Pofut2	0.0638331	0.592638	0.521	0.453	1
Rnf31	0.254676	0.382775	0.359	0.314	1		Gab1	0.0638472	0.345997	0.479	0.389	1
Gm27286	0.255232	0.284578	0.103	0.139	1		Kansl3	0.0638491	1.03487	0.423	0.368	1
Fkrp	0.255466	0.357385	0.226	0.278	1		2810001G20Rik	0.0639664	0.612444	0.103	0.056	1
Tmppe	0.255561	1.14292	0.355	0.299	1		Nkiras2	0.0641664	0.450971	0.665	0.603	1
Rpl35a	0.255851	0.307002	0.974	0.979	1		Zfp407	0.0642991	0.716146	0.17	0.111	1
2410127L17Rik	0.25597	0.864904	0.081	0.119	1		Gm26981	0.0643161	0.355722	0.093	0.154	1
Rps10	0.256503	0.30186	0.957	0.979	1		Ehbp1l1	0.0643394	0.420643	0.541	0.483	1
Smarca2	0.256545	0.668214	0.697	0.66	1		Cd24a	0.0646589	2.73854	0.412	0.355	1
Fam65a	0.256711	0.500016	0.923	0.912	1		Abi2	0.0647096	0.475891	0.227	0.312	1
Mtmr14	0.25752	0.542369	0.278	0.345	1		Ctns	0.0648464	0.854745	0.34	0.265	1
Rhbdl2	0.257563	1.15068	0.107	0.149	1		Ptpre	0.065319	0.277449	0.459	0.38	1
Gm29331	0.257646	0.95426	0.145	0.108	1		Fblim1	0.0657932	0.828441	0.165	0.103	1
Ankrd52	0.258371	0.517446	0.376	0.428	1		Erc1	0.0658251	0.371336	0.541	0.453	1
Bag5	0.258378	0.280257	0.577	0.634	1		Naa60	0.0659772	0.432113	0.691	0.671	1
Galk1	0.258786	0.34732	0.397	0.335	1		Atf1	0.0661302	0.379448	0.361	0.274	1
Psmb9	0.258923	0.797475	0.56	0.526	1		B230398E01Rik	0.066315	0.751116	0.124	0.073	1
Gm37900	0.25902	1.09337	0.12	0.088	1		Cped1	0.0663228	0.317049	0.495	0.432	1
A730017L22Rik	0.259533	1.74323	0.175	0.139	1		Trim28	0.0667361	0.877523	0.552	0.479	1
Zfyve26	0.259534	1.63215	0.184	0.144	1		Capn10	0.0667978	0.915164	0.216	0.145	1
Arid1a	0.259799	0.701175	0.551	0.5	1		Tmed4	0.0668537	0.310479	0.732	0.671	1
Scyl3	0.25989	0.476952	0.299	0.253	1		Cntrl	0.0669658	0.75912	0.469	0.393	1
Mynn	0.260499	0.672065	0.235	0.289	1		Skap2	0.0670803	0.344334	0.454	0.389	1
Hbb-bs	0.260609	1.52766	0.192	0.155	1		Stt3b	0.0671377	0.513659	0.691	0.632	1
Phf3	0.260732	0.74645	0.299	0.253	1		Zbtb42	0.0673234	0.760891	0.119	0.068	1
Slc39a2	0.260945	0.381014	0.15	0.119	1		Herpud2	0.0678518	0.765087	0.428	0.359	1
Gm38399	0.260984	0.953917	0.128	0.093	1		Jtb	0.0680203	0.280897	0.608	0.538	1
Zfp746	0.261211	1.11318	0.162	0.206	1		Tmem259	0.068094	0.321635	0.345	0.274	1
Cycs	0.261302	0.433151	0.59	0.582	1		Txnrd1	0.0682469	0.355878	0.665	0.585	1
Ap4b1.1	0.261531	1.28188	0.248	0.196	1		AI467606	0.0682669	0.583504	0.479	0.406	1
Magoh	0.261552	0.670969	0.551	0.515	1		Clptm1	0.0684731	0.253781	0.866	0.825	1
Adam19	0.262056	2.36076	0.162	0.129	1		Arid5b	0.0687589	0.402909	0.732	0.688	1
Srp54b	0.262444	0.651465	0.474	0.438	1		Reep1	0.0688925	0.427654	0.34	0.261	1
Stambpl1	0.262492	0.851366	0.226	0.186	1		Mospd2	0.0689749	0.268767	0.572	0.496	1
Eef2k	0.26267	1.31057	0.201	0.165	1		Nop16	0.0690069	0.263843	0.459	0.397	1
Akap1	0.262954	0.939531	0.269	0.232	1		RP24-487F9,4	0.0690842	0.313678	0.165	0.107	1
Tesk1	0.263043	1.69469	0.12	0.16	1		G430095P16Rik	0.069391	1.96792	0.18	0.128	1
Ilkap	0.26311	0.445669	0.496	0.443	1		Ap3m2	0.0694607	0.647997	0.247	0.192	1
Mepce	0.263154	1.05543	0.175	0.134	1		Fam111a	0.0695598	0.968298	0.211	0.15	1
Wtap	0.263162	0.477102	0.778	0.737	1		Zfp185	0.0696101	1.75166	0.227	0.162	1
Tstd2	0.263252	0.396404	0.278	0.335	1		Clk3	0.0696102	0.350262	0.577	0.491	1
Ophn1	0.263915	0.535375	0.303	0.258	1		Haus1	0.0696204	0.476383	0.149	0.094	1
Irf2bpl	0.263942	0.426223	0.577	0.546	1		Nagpa	0.06963	0.452379	0.423	0.355	1
E030037K01Rik	0.264011	1.54571	0.111	0.082	1		Fam172a	0.0698875	0.374952	0.392	0.321	1
Zfp191	0.264156	0.978812	0.274	0.237	1		Trib3	0.0700729	0.819113	0.485	0.44	1
Cenpb	0.26432	0.999336	0.376	0.33	1		Cygb	0.0701486	1.20349	0.129	0.077	1
Hmgcl	0.264362	0.342046	0.453	0.51	1		Kpna3	0.0706424	0.487285	0.361	0.282	1
Gm11537	0.264447	0.327423	0.252	0.314	1		Mir8094	0.0706822	0.354738	0.381	0.303	1
Prox1	0.264649	0.263984	0.491	0.541	1		Nap1l4	0.071043	0.36786	0.82	0.791	1
Mdp1	0.264744	0.561511	0.551	0.5	1		Copg1	0.0710491	0.350531	0.794	0.739	1
Trex1	0.264921	0.274161	0.218	0.263	1		Hnrnph3	0.0711001	0.253664	0.412	0.338	1
Psme3	0.265076	0.579814	0.316	0.268	1		Nup85	0.0714359	0.816503	0.495	0.419	1
A430105I19Rik	0.265872	0.998275	0.103	0.139	1		Pnpla8	0.0714522	0.5144	0.546	0.479	1
Aph1b	0.266108	3.56169	0.188	0.155	1		Huwe1	0.071567	0.31868	0.732	0.637	1
A230103J11Rik	0.26625	0.986415	0.184	0.144	1		Synj2bp	0.0717327	0.6599	0.443	0.38	1
Ift52	0.266316	0.700474	0.355	0.299	1		Ptpra	0.0720171	0.286976	0.588	0.513	1
RP23-396K22.3	0.266783	0.813826	0.346	0.314	1		Gm26530	0.0720525	0.457811	0.356	0.282	1
Gnpat	0.266935	0.261251	0.449	0.495	1		Mcts2	0.0723395	0.821729	0.139	0.085	1
Gpr160	0.266962	1.05703	0.295	0.237	1		1700088E04Rik	0.072564	1.37078	0.175	0.115	1
4632415L05Rik	0.267123	0.657722	0.261	0.227	1		Uba5	0.0726178	0.621412	0.459	0.393	1
Tsr2	0.267467	0.886016	0.256	0.211	1		Ubtd1	0.0726279	0.330909	0.505	0.432	1
Prmt6	0.267681	1.0597	0.167	0.129	1		Hdac1	0.0727757	0.302039	0.686	0.62	1
Map2k6	0.267704	0.406333	0.158	0.196	1		Qrsl1	0.0730178	0.73439	0.201	0.137	1
Uqcr11	0.267919	0.525185	0.876	0.845	1		RP23-110C17,2	0.0731765	0.255173	0.691	0.585	1
Gm28791	0.268079	1.29904	0.188	0.149	1		Tshz1	0.0733113	0.643687	0.268	0.201	1
Fxn	0.268435	0.929656	0.15	0.113	1		Nudc	0.0733303	0.25846	0.763	0.701	1
Smtn	0.268517	1.11552	0.829	0.845	1		RP24-555M20,3	0.073487	0.506924	0.113	0.179	1
Cirh1a	0.268864	0.461233	0.342	0.412	1		Usp15	0.0735208	0.901605	0.392	0.308	1
Pcnx	0.268881	0.577418	0.59	0.531	1		Fbxw11	0.0736469	0.385186	0.706	0.628	1
Zfp248	0.268935	0.41633	0.192	0.149	1		Mapk1ip1l	0.0737413	0.289305	0.459	0.385	1
Limch1	0.26963	0.774235	0.603	0.552	1		Ccdc24	0.0738725	0.351579	0.258	0.188	1
Gm28048	0.269648	0.492825	0.765	0.881	1		Thap7	0.0740304	0.403301	0.376	0.299	1
Zfyve19	0.269785	1.39124	0.295	0.253	1		Tmem115	0.0742818	0.300297	0.521	0.453	1
Sh3gl3	0.270155	0.272332	0.188	0.149	1		Rnf2	0.0743397	0.345745	0.443	0.368	1
2023-09-06	0.270271	1.81013	0.239	0.201	1		Synj2	0.0748509	1.27123	0.216	0.158	1
Trps1	0.27064	1.83323	0.175	0.139	1		Usp3	0.0751566	0.704112	0.448	0.385	1
Dnttip1	0.270697	0.482722	0.103	0.139	1		Zbtb22	0.0751726	1.31122	0.186	0.124	1
Kansl1l	0.270867	1.04179	0.299	0.273	1		Rfx5	0.0752681	1.55977	0.191	0.132	1
Rpp14	0.270914	0.445423	0.308	0.268	1		Pmel	0.0753242	0.519154	0.196	0.132	1
Sod1	0.270956	0.472218	0.868	0.918	1		D730003I15Rik	0.0762193	0.759701	0.134	0.081	1
Gm10717	0.271139	1.0607	0.137	0.103	1		Pxk	0.076323	0.314552	0.485	0.397	1
Snx18	0.271194	0.464456	0.218	0.175	1		Thumpd3	0.0763891	0.299103	0.392	0.312	1
Gm13212	0.271231	0.958463	0.111	0.082	1		Kctd11	0.0764166	0.32168	0.186	0.124	1
Thoc1	0.271351	0.852658	0.483	0.443	1		Tnrc6b	0.0764475	0.504092	0.505	0.427	1
Gm38386	0.271751	0.327784	0.107	0.077	1		Tmem116	0.0766695	0.298203	0.402	0.312	1
Psmb7	0.271859	0.390159	0.701	0.773	1		Zfp358	0.0766804	0.686655	0.351	0.278	1
Chchd1	0.271865	0.707673	0.372	0.438	1		Cfap45	0.0770667	0.98784	0.206	0.137	1
Map4k5	0.271934	1.14224	0.449	0.402	1		RP23-218L17,3	0.0771192	1.0639	0.18	0.124	1
Zfp951	0.271939	0.466698	0.265	0.227	1		Pfkfb2	0.0773444	0.771623	0.155	0.098	1
Msra	0.272653	0.380757	0.282	0.325	1		Polm	0.0775411	1.26608	0.216	0.158	1
Nelfb	0.27267	0.299049	0.603	0.67	1		Them4	0.0778388	0.469784	0.165	0.107	1
Msh4	0.272881	0.46845	0.15	0.119	1		Armcx3	0.0779275	0.46911	0.407	0.325	1
Trmt13	0.273221	0.470933	0.158	0.124	1		Tcof1	0.0779773	0.408495	0.268	0.197	1
Zfp948	0.273336	0.312814	0.162	0.201	1		Ubap1	0.0780501	1.09087	0.366	0.308	1
Tet1	0.273805	2.15235	0.154	0.119	1		Fbxl8	0.0781779	0.98747	0.149	0.094	1
Sp3	0.274052	0.411959	0.534	0.49	1		Gcc2	0.0781965	0.423001	0.345	0.265	1
Glb1l	0.274433	0.512765	0.269	0.222	1		Zfp212	0.0782622	0.458299	0.304	0.235	1
Pygl	0.274473	0.557727	0.107	0.077	1		Rint1	0.0785571	0.997098	0.345	0.269	1
RP23-4F16.12	0.274487	0.997857	0.342	0.299	1		Sc5d	0.0786095	1.03377	0.294	0.235	1
Golga7	0.274639	0.43349	0.679	0.649	1		Esrra	0.0786346	0.444816	0.418	0.333	1
Pnkp	0.274687	0.377741	0.402	0.454	1		Apmap	0.0788164	0.390755	0.495	0.423	1
RP23-318M11.2	0.274854	0.570261	0.201	0.17	1		Aimp1	0.078842	0.26626	0.515	0.449	1
Bckdha	0.275337	0.681385	0.581	0.526	1		Rhot2	0.0789649	0.862079	0.222	0.162	1
Gmcl1	0.27578	0.546519	0.231	0.196	1		Clcn4-2	0.0794028	0.798013	0.665	0.645	1
Gm17251	0.275878	0.315168	0.573	0.67	1		Szrd1	0.0795662	0.250449	0.526	0.44	1
Birc2	0.275927	0.72927	0.308	0.253	1		Amfr	0.0797543	0.379564	0.686	0.607	1
Zfp472	0.276198	1.59203	0.12	0.088	1		0610030E20Rik	0.0799546	0.556368	0.366	0.295	1
Ifi35	0.276589	0.390831	0.658	0.742	1		Alg14	0.0799839	0.530611	0.474	0.406	1
Mtcp1	0.276813	1.66663	0.103	0.139	1		Fem1b	0.0800962	0.835311	0.258	0.184	1
Vsig10	0.276838	0.346635	0.479	0.418	1		2410006H16Rik	0.0801899	0.292073	0.526	0.444	1
2210015D19Rik	0.276896	0.417462	0.188	0.232	1		Ptpn7	0.0806027	0.270702	0.206	0.141	1
Vkorc1	0.277493	0.266077	0.521	0.582	1		Comtd1	0.0808159	1.439	0.196	0.137	1
Gm4430.1	0.278047	0.353115	0.103	0.139	1		Slc29a4	0.0812544	1.58441	0.206	0.145	1
Bfar	0.278167	0.308204	0.453	0.515	1		Mrpl4	0.0814221	0.315222	0.711	0.684	1
Gm37607	0.278203	0.443278	0.462	0.443	1		Gm16726	0.0814922	0.50676	0.134	0.081	1
Polr2e	0.278236	0.575643	0.803	0.742	1		Alg8	0.0817834	0.323018	0.149	0.094	1
Zfp414	0.278717	0.88359	0.355	0.32	1		Trim16	0.0819186	0.56796	0.485	0.423	1
Capn15	0.278758	0.384141	0.132	0.17	1		Ackr2	0.0819746	0.291125	0.588	0.491	1
Gm28539	0.279245	0.291065	0.218	0.268	1		Btg3	0.0825585	0.463125	0.412	0.338	1
Kdm7a	0.279498	0.334126	0.376	0.418	1		Cdh3	0.0826135	1.71735	0.165	0.111	1
Spopl	0.279516	0.755506	0.235	0.289	1		Fam114a2	0.0826754	0.420857	0.619	0.564	1
Mpp5	0.279644	0.326544	0.209	0.258	1		Fbxo21	0.0828688	0.547889	0.361	0.286	1
Mitd1	0.279953	0.945976	0.355	0.314	1		Gnptab	0.0829651	0.403732	0.222	0.158	1
Poc1b	0.280928	0.45969	0.128	0.17	1		Ubr5	0.0834173	0.470244	0.443	0.38	1
Taldo1	0.281069	0.305725	0.825	0.825	1		Dgat1	0.0835315	0.392569	0.253	0.197	1
B230322F03Rik	0.28115	1.26525	0.141	0.108	1		Ackr3	0.0835792	0.967625	0.799	0.748	1
Exosc7	0.281634	0.529321	0.389	0.345	1		Gxylt2	0.0838088	0.276712	0.139	0.085	1
Mfsd1	0.28164	0.362886	0.611	0.711	1		Trnau1ap	0.0838714	0.422227	0.459	0.385	1
Zfp462	0.281642	0.555399	0.085	0.119	1		Bbs2	0.0839365	0.431539	0.17	0.111	1
Aifm1	0.281701	1.11411	0.312	0.278	1		Ift22	0.0840139	0.623423	0.242	0.171	1
Pex2	0.282225	0.466812	0.444	0.412	1		Sec11a	0.0842132	0.575752	0.716	0.709	1
Utrn	0.282276	0.457607	0.919	0.938	1		Magi3	0.0842993	0.831605	0.242	0.175	1
Kif4	0.282397	0.459484	0.103	0.139	1		Zmat5	0.0843424	0.395153	0.381	0.325	1
Ezh2	0.282482	0.649949	0.103	0.072	1		Tdp1	0.0845653	0.592567	0.155	0.103	1
Zfp125	0.282682	0.566111	0.158	0.206	1		Tmx1	0.0846368	0.446682	0.649	0.603	1
Dot1l	0.282805	0.830716	0.188	0.232	1		Asna1	0.0848858	0.260161	0.402	0.321	1
Dhdh	0.283686	0.338009	0.124	0.155	1		Gm14123	0.0850361	0.329772	0.206	0.137	1
9530026P05Rik	0.283999	0.266642	0.226	0.263	1		Pbx1	0.0851214	0.327468	0.309	0.235	1
Nckap5l	0.284077	1.46822	0.12	0.088	1		Slc33a1	0.0852233	0.623218	0.366	0.299	1
Itga6	0.284575	0.434697	0.829	0.856	1		Txndc15	0.085402	0.453236	0.567	0.521	1
Sh3tc1	0.284918	0.68658	0.53	0.49	1		Cox15	0.085454	0.568051	0.268	0.197	1
RP23-282L6.1	0.284991	0.384677	0.333	0.294	1		Naf1	0.0855262	1.56573	0.149	0.098	1
Zfp688	0.285066	0.327385	0.239	0.191	1		Vps53	0.0856889	0.26338	0.495	0.419	1
Vamp8	0.285101	0.958339	0.761	0.763	1		Ddx19a	0.0858245	0.750007	0.211	0.154	1
Cep112os2	0.285509	0.456042	0.577	0.557	1		Plat	0.0859117	0.373315	0.552	0.479	1
Psmd12	0.285545	0.268412	0.573	0.603	1		Yipf2	0.0860514	0.658387	0.392	0.329	1
Pitpnm2	0.286151	0.517037	0.509	0.603	1		Wipf1	0.086478	0.537859	0.309	0.244	1
Lrrk2	0.286615	1.3497	0.201	0.165	1		A430057M04Rik	0.0865371	1.22434	0.175	0.12	1
Mib2	0.286878	2.07468	0.184	0.149	1		Psmg2	0.086612	0.497609	0.371	0.299	1
Athl1	0.286997	0.563026	0.205	0.247	1		Ggcx	0.0867065	0.741566	0.299	0.226	1
Lrrc20	0.287216	2.59263	0.145	0.113	1		Hist1h1c	0.0868275	0.278578	0.624	0.585	1
Psmd10	0.287368	0.489318	0.231	0.284	1		Arsg	0.0870355	1.43507	0.129	0.081	1
Exoc1	0.287696	0.280199	0.419	0.474	1		Akt1	0.0871173	0.412588	0.572	0.496	1
Ube2z	0.289287	0.521434	0.342	0.299	1		Bend3	0.0874185	1.60949	0.144	0.094	1
H1f0	0.289406	0.81442	0.885	0.923	1		Nek1	0.0874425	0.418236	0.175	0.115	1
Atrip	0.289901	0.836793	0.222	0.268	1		A730020E08Rik	0.0875408	0.99728	0.124	0.077	1
Fbxo46	0.290361	1.07229	0.171	0.134	1		Polrmt	0.0877384	1.15861	0.278	0.218	1
Gm15751	0.290397	0.780256	0.205	0.17	1		Gm10138	0.0879966	0.514858	0.351	0.269	1
Pign	0.290437	0.33034	0.423	0.376	1		Gm12265	0.0881061	1.28626	0.124	0.077	1
Rmi1	0.290757	0.295734	0.09	0.124	1		Tulp4	0.0883998	0.379433	0.758	0.709	1
Fanci	0.290831	0.461392	0.179	0.139	1		Tmem39a	0.0885408	0.551704	0.314	0.248	1
1700020I14Rik	0.290937	0.340318	0.731	0.68	1		Nbn	0.0886112	0.828978	0.366	0.303	1
Gm29013	0.291117	0.264743	0.128	0.098	1		Tpm3-rs7	0.0887294	0.304093	0.144	0.094	1
Gm21710	0.291124	0.856192	0.214	0.175	1		Ssbp4	0.0888013	0.262732	0.747	0.701	1
Tmem128	0.291182	0.343201	0.487	0.557	1		Stard13	0.088859	0.252838	0.428	0.35	1
Pdrg1	0.291359	0.674452	0.496	0.459	1		Mir546	0.0890297	0.263841	0.34	0.261	1
Higd1a	0.291743	0.437697	0.526	0.495	1		Jag1	0.0891684	0.347696	0.448	0.35	1
Tmem33	0.291863	0.293746	0.547	0.588	1		Dbr1	0.0893247	0.702011	0.16	0.103	1
Slc26a10	0.291949	4.17304	0.205	0.18	1		Rpl22-ps1	0.0910984	0.29116	0.232	0.171	1
Nipa1	0.292154	0.478813	0.137	0.103	1		Erbb2	0.0911269	0.537443	0.392	0.333	1
Bid	0.292228	0.509867	0.192	0.242	1		Gm28230	0.0914588	0.340943	0.196	0.132	1
F2r	0.292325	1.07136	0.547	0.485	1		Gm20695	0.0914858	0.355693	0.418	0.35	1
Antxr1	0.29278	0.446111	0.201	0.155	1		Otulin	0.0914955	0.567914	0.129	0.077	1
RP23-199B2.8	0.292913	0.593714	0.41	0.505	1		Aebp1	0.0917568	0.834542	0.691	0.705	1
A930015D03Rik	0.293326	1.21371	0.145	0.113	1		Bcl9l	0.092063	0.881037	0.412	0.346	1
Endov	0.293715	1.00063	0.278	0.242	1		Nynrin	0.0921122	1.25645	0.186	0.128	1
Cdipt	0.293922	0.321834	0.868	0.902	1		Med1	0.0922191	0.328948	0.412	0.483	1
1500011K16Rik	0.294155	0.89208	0.372	0.314	1		Gatb	0.092348	0.349884	0.088	0.141	1
Lonrf1	0.294724	2.89731	0.124	0.093	1		RP24-230J14,4	0.0924699	0.25956	0.206	0.141	1
Mrpl48	0.295097	0.458635	0.718	0.701	1		Col4a3bp	0.0925176	1.0489	0.289	0.226	1
Zfp60	0.295652	1.25815	0.209	0.17	1		Gm26776	0.0925449	2.80487	0.443	0.35	1
Trappc1	0.295734	0.567015	0.444	0.51	1		Gmppa	0.0925592	0.40279	0.418	0.346	1
Dnm1l	0.296056	0.467036	0.517	0.557	1		Gm21972	0.0926008	0.898981	0.149	0.094	1
Polg	0.296347	0.39167	0.38	0.345	1		Gm20479	0.092896	0.313456	0.206	0.145	1
Extl3	0.296348	0.311359	0.321	0.371	1		Cldnd1	0.0928965	0.535884	0.474	0.402	1
Lace1	0.296371	0.525069	0.124	0.16	1		Sart3	0.0929315	0.793658	0.304	0.235	1
Sik3	0.296889	0.452314	0.35	0.418	1		Tssc4	0.0931032	0.372628	0.433	0.368	1
Hykk	0.296997	1.1053	0.235	0.196	1		Tada3	0.093518	0.394045	0.335	0.274	1
Mrps18c	0.297588	0.670174	0.56	0.505	1		Stk19	0.0936341	0.678599	0.376	0.316	1
Cdk8	0.297661	2.22346	0.179	0.149	1		Myc	0.0942386	0.333591	0.634	0.56	1
Emc2	0.299142	0.426769	0.466	0.546	1		Zfp385c	0.0945095	0.370998	0.232	0.167	1
Cdca8	0.299348	1.34015	0.145	0.186	1		Bap1	0.0945116	0.263603	0.49	0.436	1
Sass6	0.299641	0.515475	0.573	0.634	1		Acsf3	0.0946133	1.14342	0.196	0.141	1
Crlf2	0.299724	1.0634	0.363	0.325	1		Coq7	0.0946565	0.289263	0.335	0.269	1
Sde2	0.300024	0.544346	0.316	0.263	1		Fndc4	0.0947148	1.24122	0.129	0.081	1
Arhgap31	0.300127	0.777922	0.808	0.83	1		Xdh	0.0948145	0.550969	0.485	0.427	1
Slc35d1	0.30041	0.329436	0.141	0.108	1		Wwp2	0.0949952	0.526583	0.521	0.449	1
Eif2b4	0.300491	0.251607	0.59	0.629	1		Sbf1	0.0954586	0.438614	0.582	0.538	1
Phka1	0.301054	1.11433	0.145	0.186	1		Dlat	0.0954961	0.605132	0.433	0.355	1
Tmem160	0.301118	0.515442	0.632	0.706	1		Wdr77	0.0955889	0.26468	0.459	0.397	1
Ube2r2	0.301259	0.53895	0.491	0.454	1		Vwa5a	0.096138	0.444962	0.562	0.517	1
Mpv17	0.301443	0.801381	0.624	0.577	1		Aprt	0.0965894	0.682002	0.613	0.624	1
Bcl7b	0.301558	0.481576	0.5	0.562	1		Wtip	0.0967919	1.99635	0.129	0.081	1
Snrnp48	0.301847	0.448695	0.291	0.247	1		Gusb	0.0971844	0.37208	0.582	0.509	1
2010107E04Rik	0.302479	0.52037	0.705	0.799	1		Zdhhc9	0.0972415	0.820162	0.428	0.372	1
Zfp777	0.302795	0.907503	0.124	0.093	1		Pin1	0.0976054	0.368419	0.567	0.509	1
Cacul1	0.303102	0.352209	0.226	0.278	1		Ppwd1	0.0980652	0.736229	0.16	0.107	1
Cd320	0.303249	1.23352	0.397	0.397	1		Gm16982	0.0980969	0.333503	0.17	0.115	1
Gm37621	0.303338	1.36631	0.179	0.144	1		Pcgf1	0.098145	0.750417	0.165	0.111	1
Mrpl23	0.303465	0.345528	0.483	0.428	1		Tcp11l2	0.098628	0.303557	0.675	0.637	1
0610010K14Rik	0.303583	0.613865	0.658	0.634	1		Gm15696	0.099105	0.257522	0.139	0.09	1
Decr2	0.303597	1.07743	0.355	0.423	1		Larp1	0.0991089	0.713049	0.273	0.201	1
Pcdh12	0.303887	0.820596	0.453	0.412	1		Gm37138	0.0993988	0.481676	0.139	0.09	1
AI838599	0.303963	1.07725	0.235	0.206	1		Pex13	0.0996374	0.537929	0.33	0.265	1
Ino80dos	0.304073	0.93545	0.265	0.232	1		Brd4	0.0998907	0.326551	0.691	0.615	1
Dmwd	0.304155	0.425724	0.261	0.222	1		Snap29	0.0999197	0.261969	0.247	0.184	1
Il7	0.304371	0.324213	0.333	0.304	1		Fam149b	0.100003	1.83509	0.191	0.137	1
Znhit1	0.304797	0.526786	0.624	0.66	1		Elp4	0.100123	0.689902	0.263	0.205	1
Agpat3	0.304817	0.88738	0.333	0.304	1		D16Ertd472e	0.100154	0.988554	0.258	0.201	1
Mtmr3	0.305069	0.99067	0.342	0.309	1		Tmem180	0.100431	1.92249	0.186	0.132	1
Gm17200	0.305134	1.16584	0.137	0.108	1		Pdf	0.100485	0.411064	0.572	0.504	1
Tubgcp4	0.305264	0.567739	0.342	0.294	1		Slc26a2	0.100562	2.2827	0.258	0.209	1
Tbk1	0.305352	0.348003	0.333	0.392	1		Pdpk1	0.100631	0.668264	0.351	0.282	1
Sdhd	0.305405	0.346364	0.624	0.665	1		Tcf19	0.101037	0.924527	0.17	0.115	1
Gmip	0.305426	0.403133	0.226	0.18	1		Pigq	0.101104	0.49343	0.624	0.573	1
Gm10762	0.305522	0.70863	0.115	0.088	1		Gm7160	0.101111	0.27087	0.057	0.103	1
Wdr44	0.30563	0.762559	0.222	0.263	1		Bag3	0.1015	0.375065	0.809	0.761	1
Sugt1	0.305633	0.819145	0.628	0.608	1		Gins1	0.101667	1.79146	0.211	0.15	1
Tnfaip8l1	0.305696	0.981234	0.581	0.526	1		Brms1l	0.101767	0.552708	0.294	0.226	1
Serpinb5	0.30621	1.38102	0.179	0.144	1		Msl3	0.102007	0.250704	0.304	0.239	1
Gxylt1	0.306245	0.359389	0.192	0.237	1		Klhl25	0.102093	0.87578	0.18	0.124	1
Atad2	0.306255	0.337357	0.132	0.098	1		Acap2	0.102464	0.28117	0.546	0.483	1
Alg1	0.306377	0.821807	0.423	0.407	1		Fah	0.102682	0.892638	0.34	0.278	1
Arfip2	0.307294	0.920837	0.299	0.361	1		Slc17a5	0.102772	0.50912	0.278	0.218	1
Rps26	0.308068	0.255196	0.991	1	1		Mmachc	0.103193	0.354138	0.149	0.098	1
BC037039	0.30832	0.304891	0.188	0.227	1		Zmiz1os1	0.103431	0.276088	0.284	0.214	1
B4galt5	0.30838	2.29415	0.073	0.103	1		Rab2b	0.103888	0.986408	0.356	0.308	1
Ndufa5	0.3085	0.377832	0.568	0.624	1		Zfp276	0.103888	0.261667	0.309	0.244	1
Dhps	0.308699	0.852824	0.282	0.33	1		Exoc5	0.104571	0.391909	0.562	0.5	1
Blcap	0.308707	0.880546	0.303	0.263	1		Nrg4	0.10461	0.545836	0.175	0.12	1
Cldn34c1	0.309224	0.630719	0.167	0.206	1		Capn7	0.104703	0.330081	0.469	0.38	1
Srrt	0.309272	0.250072	0.568	0.505	1		Gnpnat1	0.104958	0.666349	0.216	0.158	1
Ppp6r2	0.309605	0.786315	0.132	0.17	1		Oma1	0.105073	1.28969	0.237	0.184	1
Phf11d	0.309666	0.54563	0.547	0.541	1		Pak4	0.105288	0.845934	0.49	0.432	1
Gm37204	0.309703	0.826426	0.295	0.263	1		Timm8a1	0.105379	0.521323	0.108	0.064	1
Rock1	0.309785	0.653853	0.543	0.51	1		Phox2a	0.105467	0.336352	0.129	0.081	1
Strn4	0.310059	0.449049	0.509	0.577	1		Ppp1r14b	0.105805	0.329537	0.263	0.197	1
Krtcap2	0.310086	0.305398	0.846	0.835	1		2023-09-08	0.10645	0.691677	0.366	0.286	1
Mrpl32	0.310281	0.946427	0.359	0.325	1		Atp6v1c1	0.106454	0.716003	0.448	0.385	1
Tle1	0.310329	0.629323	0.197	0.16	1		Mthfr	0.106501	0.934132	0.16	0.107	1
Aldh18a1	0.310658	0.393383	0.137	0.17	1		Mical3	0.106632	0.858437	0.423	0.376	1
Klf4	0.310977	0.853916	0.624	0.598	1		Mzt1	0.10673	0.305993	0.479	0.406	1
Gm37158	0.311014	0.436122	0.517	0.5	1		Adamtsl4	0.106888	2.3094	0.34	0.269	1
Tubgcp2	0.311323	0.37074	0.359	0.314	1		1110032A03Rik	0.10751	0.481655	0.376	0.329	1
Cwf19l2	0.311526	1.39511	0.325	0.304	1		Rpp25l	0.107689	0.836094	0.335	0.278	1
Gpld1	0.311545	0.591856	0.107	0.077	1		mt-Tp	0.107793	0.261257	0.459	0.397	1
RP23-31J24.2	0.311735	0.475055	0.197	0.165	1		Fzd1	0.107975	1.09971	0.067	0.115	1
Gm37939	0.312362	0.879378	0.103	0.077	1		Mcm3ap	0.10832	1.18321	0.263	0.209	1
Gm21974	0.312448	0.369355	0.449	0.51	1		Uchl5	0.108631	0.456042	0.376	0.312	1
Gm26703	0.312469	1.09248	0.303	0.263	1		Selenbp1	0.108926	1.33447	0.186	0.137	1
Sms	0.313223	1.05393	0.175	0.144	1		Prepl	0.109071	0.277599	0.175	0.12	1
Ndufs1	0.313327	0.875901	0.436	0.521	1		Galnt10	0.109193	0.397115	0.397	0.346	1
S1pr4	0.314232	0.971621	0.423	0.402	1		Zfp512	0.109271	1.10872	0.454	0.41	1
Vti1a	0.314295	0.48631	0.295	0.351	1		Por	0.10929	0.502958	0.443	0.393	1
Cdc42ep3	0.314409	0.433125	0.556	0.515	1		Nfix	0.109659	0.763818	0.479	0.432	1
Enc1	0.314527	0.88227	0.107	0.077	1		Shroom3	0.109993	0.887447	0.216	0.167	1
Tmf1	0.315501	0.26642	0.769	0.742	1		Csnk1g3	0.110289	1.07505	0.289	0.235	1
Rps6kb2	0.31604	0.645983	0.376	0.325	1		Tep1	0.110348	0.267219	0.387	0.316	1
Adam10	0.31618	0.406873	0.915	0.912	1		Tmem214	0.110662	0.275914	0.51	0.436	1
Gm16892	0.316519	0.950012	0.197	0.16	1		Cbr2	0.110972	1.3506	0.289	0.235	1
H2-Q7	0.316712	0.648051	0.65	0.696	1		Srcap	0.111022	0.254566	0.624	0.547	1
Il15	0.316828	0.766077	0.188	0.232	1		Tle2	0.111611	1.10606	0.222	0.167	1
Gsdmd	0.317197	0.701903	0.333	0.397	1		Col5a2	0.111887	2.88512	0.356	0.295	1
Zbtb45	0.317287	0.624067	0.179	0.144	1		Nudcd2	0.111917	0.525296	0.412	0.355	1
Ccdc73	0.31729	0.589108	0.308	0.366	1		Tspan17	0.111961	0.264586	0.536	0.487	1
Gm16586	0.317293	0.626666	0.466	0.536	1		Cep250	0.111975	0.425149	0.366	0.303	1
Gm608	0.317354	0.843249	0.244	0.196	1		Ccpg1	0.112049	0.27489	0.639	0.594	1
Mfsd8	0.317845	0.328384	0.154	0.196	1		Gm11646	0.11212	0.300602	0.423	0.346	1
Ciapin1	0.318798	0.38323	0.466	0.541	1		Gnpda1	0.112439	1.16688	0.227	0.167	1
Ezh1	0.318873	0.436088	0.543	0.629	1		Pacrgl	0.112842	0.289659	0.268	0.346	1
Cks2	0.318875	1.46816	0.111	0.144	1		Morc4	0.112913	1.56998	0.16	0.111	1
Slc9a3r1	0.319459	0.97546	0.205	0.165	1		Smc1a	0.113302	0.518514	0.716	0.684	1
Mki67	0.319743	0.343881	0.137	0.17	1		Cyld	0.11373	1.26051	0.402	0.359	1
Mir6240	0.319752	0.313955	0.846	0.861	1		Gm26613	0.114066	0.318785	0.108	0.064	1
Bet1l	0.320128	0.654707	0.355	0.418	1		Atg12	0.114089	0.421365	0.454	0.38	1
Leng9	0.32089	0.877581	0.509	0.448	1		Mbip	0.114438	0.918993	0.289	0.235	1
1110038B12Rik	0.321018	1.5729	0.265	0.237	1		Vcam1	0.11472	1.06978	0.216	0.162	1
Fam134c	0.321127	0.715975	0.226	0.186	1		Furin	0.114957	0.526147	0.495	0.432	1
Sco2	0.321585	0.517671	0.385	0.33	1		Mef2d	0.115837	0.250626	0.567	0.513	1
Dtwd2	0.321812	0.544911	0.111	0.082	1		Mtmr4	0.116184	1.42385	0.278	0.222	1
Jmy	0.321844	0.635988	0.372	0.33	1		Enpp5	0.117143	0.585992	0.438	0.376	1
RP24-232H5.3	0.322253	0.358534	0.103	0.077	1		Sgsm1	0.117206	0.39988	0.268	0.209	1
RP23-200C3.7	0.322381	2.08596	0.15	0.119	1		Spcs3	0.11747	0.336873	0.624	0.556	1
Erap1	0.322764	0.281906	0.466	0.51	1		Eif2ak1	0.117556	0.425408	0.619	0.568	1
Gm26602	0.322971	0.373775	0.248	0.304	1		Dph2	0.117719	1.06228	0.17	0.115	1
Gm37240	0.323268	0.589102	0.231	0.268	1		Pgap2	0.118248	0.932235	0.418	0.363	1
Pdcd2l	0.323349	0.265811	0.299	0.258	1		Ptpn14	0.11828	0.747266	0.727	0.675	1
Scnm1	0.323615	0.639801	0.359	0.32	1		Fndc3a	0.118322	0.816073	0.485	0.466	1
Mrps21	0.323634	0.416018	0.521	0.541	1		Nucks1	0.11867	0.382531	0.428	0.355	1
Ooep	0.324049	1.39732	0.141	0.113	1		Fam122a	0.118992	0.677862	0.149	0.098	1
Tbc1d10a	0.324071	0.530511	0.402	0.469	1		Gm12942	0.119124	0.996726	0.206	0.154	1
Slc25a17	0.324165	0.373577	0.444	0.402	1		Mrto4	0.119191	0.359181	0.392	0.329	1
Zfp366	0.324934	0.707092	0.201	0.165	1		Gm38247	0.1192	0.728546	0.108	0.068	1
Rbm45	0.325356	2.05832	0.205	0.175	1		Med22	0.119436	0.904889	0.314	0.244	1
Gm28037	0.325516	0.292263	0.949	1	1		Ltbp1	0.120185	1.44036	0.351	0.274	1
Gm16470	0.325605	0.253498	0.128	0.103	1		Mrpl49	0.120465	0.346773	0.464	0.41	1
Fam13b	0.325651	1.16469	0.184	0.155	1		Rps6kc1	0.120595	0.532623	0.222	0.162	1
Zfp9	0.325651	0.547683	0.188	0.149	1		Gm38304	0.12078	1.27069	0.17	0.12	1
Gcdh	0.325853	0.645019	0.244	0.201	1		4933439C10Rik	0.120885	0.546334	0.314	0.248	1
Fermt2	0.326394	0.344369	0.731	0.794	1		Peg12	0.120949	1.43064	0.175	0.124	1
Pradc1	0.326498	2.02994	0.171	0.139	1		Gm26751	0.12109	1.15192	0.17	0.12	1
Rc3h1	0.326683	0.973938	0.521	0.5	1		Mrpl3	0.121194	0.289351	0.438	0.355	1
Ino80d	0.326813	0.540498	0.35	0.33	1		Ccdc3	0.121458	2.90451	0.5	0.423	1
Npepl1	0.327208	0.561964	0.427	0.392	1		Yeats2	0.121639	0.385451	0.289	0.226	1
Gm26904	0.327569	0.881238	0.15	0.119	1		Slc25a1	0.12197	0.335838	0.505	0.474	1
Arhgef5	0.327646	0.25241	0.38	0.335	1		Zfp606	0.122065	1.0497	0.216	0.162	1
Kctd12	0.327679	0.608552	0.517	0.577	1		Rbm6	0.12224	0.400808	0.454	0.397	1
Coa7	0.328227	0.51443	0.261	0.227	1		Ankrd39	0.122328	1.69275	0.211	0.158	1
Cab39l	0.328377	0.283148	0.432	0.392	1		Rad52	0.122656	0.894237	0.155	0.107	1
Cd72	0.328548	1.62997	0.12	0.155	1		Sardh	0.123184	0.994842	0.216	0.162	1
Man2c1	0.328704	0.47767	0.47	0.438	1		Rufy3	0.123239	0.348538	0.227	0.171	1
Kdelc1	0.328708	0.558216	0.316	0.278	1		RP23-447A7,2	0.123331	0.271235	0.113	0.068	1
Aggf1	0.328824	0.3691	0.419	0.469	1		Nufip1	0.123477	0.974434	0.247	0.197	1
Gm16124	0.32909	1.30143	0.205	0.165	1		Pard3b	0.123551	3.27294	0.16	0.111	1
Gm38366	0.329116	0.511244	0.132	0.103	1		Vps11	0.123814	0.624987	0.49	0.44	1
Tbcel	0.329179	0.369255	0.098	0.129	1		Naa25	0.123855	0.728102	0.412	0.333	1
Snrpb2	0.329263	0.277152	0.517	0.588	1		Prg4	0.124008	0.675556	0.191	0.137	1
Snrnp27	0.329308	0.698216	0.509	0.464	1		Dusp18	0.124259	1.49119	0.129	0.085	1
Inpp5f	0.329377	0.94214	0.239	0.289	1		Tubg1	0.124361	0.923518	0.34	0.282	1
Ubac1	0.329517	0.879799	0.201	0.165	1		Gm26668	0.124361	0.857608	0.34	0.282	1
Gm15446	0.329883	0.8773	0.235	0.196	1		Ddx18	0.124361	0.2661	0.454	0.376	1
St3gal6	0.329939	0.318189	0.868	0.892	1		Zfp395	0.124378	0.923052	0.196	0.145	1
Tfap4	0.330601	0.765665	0.124	0.098	1		Gm28513	0.12466	0.253456	0.129	0.081	1
Mir3057	0.330843	0.310979	0.09	0.124	1		Wdfy3	0.124801	0.617164	0.546	0.504	1
Tigd3	0.330885	2.48022	0.107	0.082	1		Gm16740	0.124838	0.537947	0.186	0.132	1
Mto1	0.330931	0.737112	0.321	0.278	1		Midn	0.125199	0.533643	0.351	0.295	1
Neo1	0.331362	0.412459	0.252	0.299	1		Ccdc91	0.125266	1.03143	0.345	0.291	1
4931403G20Rik	0.331562	0.469537	0.111	0.082	1		Supt6	0.125528	0.389657	0.552	0.479	1
4933421O10Rik	0.33168	1.66578	0.214	0.18	1		Setdb2	0.125628	0.649839	0.155	0.107	1
Slc18b1	0.331738	0.32803	0.244	0.206	1		Kiz	0.125654	0.284365	0.211	0.154	1
C2cd5	0.331992	1.16191	0.329	0.284	1		WI1-49P9,2	0.125684	1.22921	0.237	0.175	1
Fra10ac1	0.332134	0.470609	0.201	0.242	1		Srm	0.125948	0.830458	0.474	0.444	1
Sh3bp4	0.332663	0.554182	0.47	0.418	1		Ap5m1	0.126273	0.460042	0.206	0.15	1
Ddx21	0.33269	0.629947	0.449	0.423	1		Scml4	0.126713	0.40839	0.191	0.141	1
5430405H02Rik	0.332768	0.5206	0.252	0.211	1		Gnl3	0.127093	0.250665	0.397	0.333	1
Rftn2	0.332919	0.294983	0.321	0.351	1		Pcbd2	0.127135	0.317077	0.253	0.197	1
Fam204a	0.333114	0.509878	0.265	0.232	1		Tor2a	0.127177	0.716003	0.433	0.38	1
Vps37b	0.333773	1.32461	0.252	0.216	1		Stoml1	0.127263	0.626108	0.351	0.299	1
Adnp2	0.3338	0.916225	0.12	0.155	1		Gm9910	0.127524	0.435856	0.428	0.363	1
Gm11626	0.333849	0.325186	0.389	0.464	1		9930014A18Rik	0.127548	0.634925	0.402	0.329	1
Otub1	0.333851	0.301999	0.701	0.675	1		Cyth4	0.127658	1.6807	0.196	0.145	1
Tgfbrap1	0.334037	0.92575	0.226	0.263	1		Pfkm	0.127683	0.377863	0.304	0.248	1
Tmem44	0.334223	0.390048	0.637	0.562	1		Zfp142	0.127947	0.346283	0.242	0.179	1
Arnt	0.334252	0.901987	0.47	0.438	1		Ap3s2	0.128063	0.718694	0.309	0.256	1
Xpo1	0.334324	1.01603	0.402	0.376	1		Tslp	0.128086	0.79923	0.16	0.107	1
Ggnbp2	0.334505	0.295625	0.662	0.742	1		Zfp52	0.128181	0.376607	0.113	0.073	1
Zfp169	0.334677	0.283506	0.132	0.103	1		Zcchc14	0.128673	0.457417	0.485	0.389	1
Cdc7	0.334957	1.09625	0.278	0.247	1		Gm12185	0.128773	0.265351	0.237	0.179	1
Sash1	0.335062	0.399437	0.44	0.479	1		Slc7a11	0.128846	0.869791	0.186	0.248	1
Uckl1os	0.335103	0.421383	0.192	0.237	1		Wrap73	0.129244	0.734138	0.211	0.158	1
Stxbp5	0.335267	0.930951	0.167	0.134	1		Rgs4	0.129393	1.62018	0.129	0.085	1
Tgds	0.335698	0.616375	0.15	0.186	1		Top1mt	0.129566	1.06287	0.144	0.098	1
Hprt	0.335871	0.362567	0.812	0.799	1		Spg21	0.129772	0.273884	0.567	0.517	1
Mat2b	0.336034	0.659679	0.671	0.655	1		Flywch2	0.129895	1.12948	0.124	0.081	1
Mettl23	0.336134	0.378356	0.902	0.876	1		Carf	0.130132	1.41434	0.175	0.244	1
Gm17315	0.336221	0.547142	0.278	0.242	1		Fastk	0.130595	0.32273	0.495	0.419	1
Rnaset2b	0.336385	0.294088	0.342	0.299	1		Lrrc49	0.130794	0.862084	0.273	0.222	1
1500004A13Rik	0.336581	0.477108	0.205	0.165	1		Zdhhc2	0.130905	0.301337	0.253	0.192	1
Dusp19	0.336742	1.14202	0.09	0.119	1		Zfp592	0.130956	0.878663	0.392	0.333	1
Nbr1	0.336939	0.319168	0.598	0.665	1		Angptl6	0.13114	0.341854	0.227	0.171	1
E030030I06Rik	0.337878	1.22308	0.171	0.216	1		AC117232,1	0.131286	0.317692	0.335	0.265	1
Fhl3	0.338125	1.10009	0.171	0.144	1		Gpsm1	0.131684	0.313357	0.175	0.124	1
Aig1	0.338331	0.616652	0.449	0.412	1		Gm20342	0.131973	0.324745	0.289	0.385	1
Ldhb	0.338662	0.40671	0.154	0.119	1		Dnaaf2	0.132071	0.339369	0.258	0.201	1
Mroh1	0.339105	0.269311	0.363	0.314	1		B130024G19Rik	0.132201	3.01622	0.16	0.115	1
Accs	0.339164	1.28392	0.124	0.16	1		Boc	0.133126	0.87382	0.186	0.137	1
Nln	0.33981	0.466832	0.226	0.263	1		Dnajc16	0.133161	1.26093	0.129	0.085	1
Cep104	0.339892	1.27755	0.299	0.268	1		Fbxo22	0.133352	0.745368	0.361	0.299	1
Gm25735	0.340141	0.327391	0.107	0.082	1		Zdhhc1	0.134321	0.326994	0.387	0.325	1
Gm12592	0.340321	0.597962	0.363	0.335	1		Cdc14a	0.134496	0.653421	0.222	0.175	1
Tyw5	0.340606	0.385912	0.278	0.325	1		Zscan22	0.134531	0.732756	0.155	0.107	1
Rbm43	0.340967	0.400902	0.218	0.18	1		Abl2	0.134881	1.94609	0.18	0.132	1
Acp1	0.340977	0.280786	0.538	0.5	1		Rtel1	0.134912	1.31472	0.119	0.077	1
Cul5	0.341198	0.607636	0.38	0.428	1		Stat5a	0.135387	0.275545	0.423	0.368	1
Pdik1l	0.341466	0.325661	0.094	0.124	1		Tmem255a	0.135652	1.05776	0.16	0.111	1
Hist1h2bc	0.342232	0.273155	0.274	0.32	1		2500002B13Rik	0.135674	0.971106	0.144	0.098	1
Hmgxb4	0.342249	1.87119	0.162	0.139	1		Gpr107	0.136452	0.256703	0.546	0.479	1
Mrpl21	0.342549	0.381388	0.372	0.314	1		Urgcp	0.136523	0.538276	0.397	0.35	1
Dnah17	0.342635	0.287674	0.214	0.258	1		Llph	0.136551	0.275527	0.526	0.47	1
Aamdc	0.342671	0.652889	0.346	0.304	1		Fam212b	0.136571	0.422935	0.144	0.201	1
Ankra2	0.343111	1.36576	0.269	0.237	1		Traf3ip2	0.136761	0.620135	0.222	0.162	1
Sap30	0.34322	0.479426	0.103	0.134	1		Ap1b1	0.13684	0.383435	0.423	0.363	1
Gm26524	0.343293	0.799761	0.137	0.18	1		Slc25a37	0.136917	1.51211	0.191	0.145	1
CH36-12I15.4	0.343521	0.41047	0.111	0.088	1		Zmym1	0.137298	0.564481	0.124	0.081	1
Sestd1	0.343726	0.39819	0.325	0.371	1		Xntrpc	0.137512	0.971123	0.144	0.098	1
Ndnl2	0.343745	0.795116	0.265	0.314	1		5330438D12Rik	0.137655	0.508518	0.211	0.154	1
Nfya	0.343843	0.663421	0.132	0.103	1		Mtm1	0.137962	0.328351	0.253	0.201	1
Gdpd5	0.344009	0.940148	0.218	0.186	1		Fgd6	0.13822	0.491625	0.299	0.235	1
AI987944	0.344105	0.814451	0.201	0.165	1		Pcsk5	0.138437	0.53924	0.139	0.094	1
9630028H03Rik	0.344191	1.40197	0.137	0.108	1		2810474O19Rik	0.13858	0.30463	0.608	0.56	1
Ets2	0.344404	0.27722	0.966	1	1		3300005D01Rik	0.138775	0.394384	0.216	0.162	1
Gm37494	0.344811	0.750153	0.167	0.134	1		Dcaf7	0.139138	0.32117	0.804	0.752	1
Cobll1	0.344967	0.650603	0.218	0.258	1		Mir6381	0.139345	0.443316	0.268	0.205	1
Adcy6	0.345004	0.602552	0.226	0.191	1		Pkhd1l1	0.14008	1.07236	0.294	0.235	1
D130020L05Rik	0.345203	1.09377	0.244	0.211	1		Map2k1	0.14015	0.389947	0.495	0.449	1
Rpl31	0.345207	0.263357	0.987	1	1		RP23-301L9,6	0.140358	0.712157	0.134	0.09	1
Mecr	0.345249	0.992768	0.214	0.186	1		Dok1	0.140444	1.38818	0.155	0.111	1
Pgpep1	0.345535	0.265518	0.419	0.474	1		Tmem106c	0.140847	1.42449	0.18	0.132	1
Pnpt1	0.346251	0.819348	0.175	0.222	1		Tpra1	0.141124	0.265647	0.588	0.526	1
Prrx1	0.346657	0.864923	0.103	0.077	1		Clint1	0.141721	1.67076	0.242	0.197	1
Fam25c	0.347078	1.18789	0.141	0.113	1		Vps54	0.14183	0.976998	0.361	0.299	1
Acbd5	0.34719	0.48861	0.338	0.304	1		Scpep1os	0.14196	0.877523	0.263	0.214	1
Atat1	0.347327	0.464025	0.154	0.191	1		Farp1	0.142028	0.46037	0.294	0.239	1
Gm15013	0.347545	0.361954	0.252	0.222	1		Sema6a	0.142141	0.310992	0.794	0.726	1
Kmt2d	0.347818	0.290933	0.791	0.897	1		Gm10524	0.1422	0.63719	0.18	0.132	1
Ncoa2	0.348436	0.399844	0.265	0.309	1		Rev3l	0.142564	1.50512	0.268	0.214	1
Tmem243	0.348823	0.297029	0.41	0.366	1		Relb	0.142779	0.308906	0.588	0.509	1
Cnpy3	0.348891	0.326828	0.547	0.582	1		Faap20	0.143111	0.711767	0.309	0.256	1
Fam58b	0.349127	0.407092	0.222	0.268	1		Ntng2	0.143123	0.961199	0.144	0.103	1
Gatsl3	0.349392	0.683172	0.607	0.608	1		Rbm12	0.143145	0.478453	0.443	0.38	1
Qsox2	0.349496	0.670014	0.295	0.263	1		Slc38a10	0.143619	0.473255	0.675	0.598	1
Nsdhl	0.349589	0.494006	0.158	0.196	1		Galc	0.144761	0.471155	0.108	0.068	1
Med8	0.34988	0.273596	0.389	0.423	1		Nthl1	0.144942	0.841366	0.149	0.103	1
Tmem204	0.34999	0.331759	0.889	0.861	1		Szt2	0.145389	0.694952	0.258	0.197	1
Zfp300	0.350059	1.67918	0.111	0.082	1		Slc39a8	0.145828	0.80312	0.144	0.098	1
Yif1b	0.350167	0.380505	0.799	0.82	1		Birc3	0.146138	0.614477	0.304	0.248	1
9130221H12Rik	0.350192	0.98423	0.124	0.098	1		Arl6ip6	0.14629	0.342895	0.278	0.218	1
Fbxl12os	0.350355	0.919802	0.107	0.082	1		Cnot3	0.146551	0.335858	0.505	0.466	1
Tnks1bp1	0.350975	0.645953	0.299	0.268	1		Clcn3	0.146883	0.306403	0.526	0.432	1
Mrpl57	0.35119	0.376864	0.402	0.469	1		Srpk1	0.147038	0.354735	0.546	0.513	1
Gm37678	0.352045	0.554452	0.274	0.242	1		Plscr2	0.147092	0.554577	0.459	0.41	1
2410002F23Rik	0.352147	0.641968	0.444	0.526	1		Wibg	0.147712	0.466989	0.18	0.132	1
Dctn6	0.353018	0.483119	0.564	0.536	1		Sik1	0.148634	0.387958	0.412	0.363	1
Tmcc2	0.353409	0.36471	0.124	0.155	1		Ints7	0.148703	1.14881	0.335	0.286	1
Gm11696	0.353481	0.347059	0.154	0.124	1		Galnt18	0.148767	0.38266	0.871	0.838	1
Polr2i	0.353493	0.49508	0.483	0.541	1		Zfp808	0.149221	0.773855	0.124	0.081	1
Fubp3	0.353532	1.07426	0.325	0.273	1		Sfmbt1	0.149262	1.10989	0.16	0.115	1
Gadd45gip1	0.353783	0.842447	0.474	0.577	1		Sec22c	0.14955	0.616669	0.113	0.073	1
Bbs7	0.353899	0.957481	0.124	0.098	1		Zfp106	0.149763	0.254196	0.588	0.526	1
Irgq	0.354013	0.923846	0.107	0.139	1		Wdr18	0.150003	0.450967	0.361	0.312	1
Gm37612	0.354086	0.320259	0.141	0.108	1		Ralgapa2	0.150531	0.645746	0.407	0.338	1
Cyth1	0.354215	0.504936	0.543	0.495	1		Zdhhc8	0.150845	0.300484	0.309	0.256	1
Sned1	0.354405	0.34061	0.684	0.716	1		Cyp20a1	0.151363	0.473898	0.562	0.509	1
Gm10434	0.354714	0.651815	0.192	0.237	1		Dync2li1	0.151755	0.264033	0.139	0.094	1
Rps15a-ps4	0.354783	0.413425	0.085	0.113	1		Taf2	0.151903	0.485186	0.294	0.235	1
Sec13	0.355233	0.363389	0.769	0.747	1		Phkb	0.151913	0.942153	0.186	0.137	1
D930048N14Rik	0.355436	1.46922	0.252	0.211	1		Gm17786	0.151951	0.342791	0.18	0.132	1
Csnk2a2	0.355575	0.813432	0.085	0.113	1		Aen	0.152585	0.564721	0.376	0.325	1
Mphosph9	0.355805	0.659097	0.09	0.119	1		Dhx34	0.15259	0.58087	0.175	0.128	1
Pigg	0.35581	0.541441	0.081	0.108	1		Bhlhb9	0.15262	0.549126	0.186	0.137	1
Ppp1r12a	0.355924	0.311181	0.59	0.675	1		Armc8	0.152963	0.702743	0.412	0.363	1
Tmem258	0.356652	0.853559	0.581	0.582	1		Gtdc1	0.153091	0.755458	0.211	0.162	1
Stxbp6	0.357117	1.63718	0.342	0.387	1		Gm11574	0.1533	0.263489	0.299	0.244	1
Sptssa	0.357671	0.388094	0.761	0.83	1		Obsl1	0.153447	2.76248	0.149	0.107	1
Tet3	0.35794	0.308599	0.436	0.479	1		Limd1	0.153673	0.511742	0.464	0.402	1
Coq2	0.35797	0.293289	0.359	0.32	1		Faddos	0.154042	0.290449	0.113	0.073	1
Mcrs1	0.358095	0.295642	0.496	0.567	1		Aplf	0.154878	0.452431	0.237	0.192	1
Cramp1l	0.358262	0.367082	0.295	0.34	1		Rps6ka5	0.154917	0.406131	0.17	0.12	1
Thyn1	0.35839	0.339738	0.226	0.268	1		Gm26772	0.155595	1.15758	0.072	0.111	1
Zc3h7b	0.358512	0.559407	0.286	0.33	1		Cytl1	0.156226	2.70731	0.237	0.312	1
RP23-187D22.1	0.358688	0.449232	0.179	0.149	1		Igtp	0.156232	0.619796	0.5	0.449	1
4933407K13Rik	0.359014	1.51745	0.077	0.103	1		Armc1	0.156256	0.644041	0.361	0.303	1
Ppp1r12c	0.359264	0.430458	0.436	0.387	1		Zcchc24	0.156876	0.397896	0.423	0.368	1
Cars	0.35931	0.397179	0.415	0.376	1		RP24-223I19,6	0.156876	0.887834	0.412	0.376	1
Crispld2	0.359464	0.514039	0.115	0.093	1		Foxc2	0.156879	0.70601	0.284	0.231	1
Usp25	0.359866	0.399185	0.504	0.469	1		Wdhd1	0.156926	0.879542	0.17	0.226	1
Atl1	0.360313	0.414731	0.094	0.124	1		Zfp12	0.158157	0.598931	0.211	0.162	1
4933427J07Rik	0.360448	0.402506	0.132	0.103	1		Paip2b	0.158581	0.354279	0.216	0.167	1
Tmem72	0.361121	0.278431	0.611	0.557	1		Zcchc9	0.158921	0.450352	0.314	0.256	1
Fam177a	0.361167	0.960572	0.44	0.418	1		Gtpbp10	0.159482	0.937877	0.17	0.124	1
Use1	0.361338	0.293292	0.735	0.784	1		Mamstr	0.1598	0.383191	0.186	0.141	1
[truncated: 2,374 more rows]

## Sheet: b
Fig.4b Top: Average gene expression profile of exemplary arterial (Sox17) and venous (Lrg1) markers in control or Pik3ca clusters.
Expression Profile (Top)
Ctrl					Pik3ca
gene	Artery	aCap	vCap	Vein	Artery	aCap	vCap	Pik3ca-1	Pik3ca-2
Sox17	0.82774	0.192784	0.134224	-0.466725	0.900673	0.159857	0.214084	-0.05333	-0.36287
Lrg1	-1.03734	-1.00537	-0.332117	0.967064	-0.828908	-0.964359	-0.251109	0.255225	0.667897
Fig.4b Below: Gene expression of Sox17 and Lrg1 in single cells, sorted along control or Pik3ca trajectory shown in Fig. 3a.
Heatmap (Below)
Ctrl					Pik3ca
cell ID	Sox17	Lrg1	cluster	pseudotime	cell ID	Sox17	Lrg1	cluster	pseudotime
X901s_A22_S169	5.66283	2.68546	Artery	0	X891s_echo_E22_S171_L003_R1_001	0	7.73192	Pik3ca-2	0
X901s_G19_S148	0	2.36976	Artery	0	X891s_echo_I16_S125_L003_R1_001	4.6188	7.85187	Pik3ca-2	0
X903s_G23_S180_L005_R1_001	3.22705	1.76491	Artery	0	X891s_echo_J23_S373_L003_R1_001	1.83674	2.82305	Pik3ca-2	0
X903s_K19_S150_L005_R1_001	7.14146	2.39953	Artery	0	X891s_echo_O20_S160_L003_R1_001	5.55023	7.98418	Pik3ca-2	0
X895s_E19_S147_L005_R1_001	3.40478	6.68442	Artery	0	X892s_J14_S301_L004_R1_001	5.21377	7.9491	Pik3ca-2	0
X895s_F14_S299_L005_R1_001	7.39625	4.3904	Artery	0.000614991	X892s_O21_S168_L004_R1_001	4.22053	7.9583	Pik3ca-2	0
X895s_J22_S365_L005_R1_001	7.56974	4.24107	Artery	0.00888721	X323s_B14_S38_L004_R1_001	5.67231	8.30707	Pik3ca-2	0
X901s_N21_S359	6.62446	6.02614	Artery	0.0093862	X323s_H17_S185_L004_R1_001	2.09247	7.86244	Pik3ca-2	0
X901s_A17_S129	6.7183	2.45449	Artery	0.0105562	X323s_J16_S232_L004_R1_001	4.22264	8.39124	Pik3ca-2	0
X901s_E21_S163	6.58224	1.37819	Artery	0.0118304	X323s_N21_S333_L004_R1_001	2.33824	7.97529	Pik3ca-2	0
X903s_E18_S139_L005_R1_001	7.45748	2.25307	Artery	0.0122619	X323s_P21_S381_L004_R1_001	4.91053	7.78228	Pik3ca-2	0
X903s_F23_S371_L005_R1_001	3.51907	2.21793	Artery	0.0164945	X326s_D14_S86_L001_R1_001	0	7.32137	Pik3ca-2	0
X903s_M21_S167_L005_R1_001	7.69604	2.31293	Artery	0.036955	X326s_G17_S161_L001_R1_001	5.07431	7.38367	Pik3ca-2	0
X895s_K22_S174_L005_R1_001	7.48849	4.19642	Artery	0.0567408	X326s_I13_S205_L001_R1_001	0	7.32467	Pik3ca-2	0
X903s_I18_S141_L005_R1_001	6.23691	7.33916	Artery	0.0596182	X326s_M16_S304_L001_R1_001	0	7.83459	Pik3ca-2	0
X901s_M22_S175	6.87907	1.71513	Artery	0.0612353	X329s_E23_S119_L002_R1_001	0	8.16563	Pik3ca-2	0
X895s_H14_S300_L005_R1_001	8.17355	3.98913	Artery	0.0765564	X330s_C14_S54_L007_R1_001	2.20291	7.06572	Pik3ca-2	0
X901s_B19_S337	6.56352	2.84899	Artery	0.0794564	X330s_F20_S133_L007_R1_001	1.74741	7.6249	Pik3ca-2	0
X895s_C20_S154_L005_R1_001	7.72328	3.5128	Artery	0.0842595	X330s_F24_S137_L007_R1_001	0	8.16066	Pik3ca-2	0
X895s_H22_S364_L005_R1_001	7.83634	4.09389	Artery	0.0863922	X330s_J23_S232_L007_R1_001	4.89531	6.17307	Pik3ca-2	0
X901s_O17_S136	3.92885	3.6477	Artery	0.0903582	X330s_L16_S272_L007_R1_001	6.21455	7.85223	Pik3ca-2	0
X903s_J13_S293_L005_R1_001	6.14522	2.37001	Artery	0.0920092	X332s_B13_S29_L003_R1_001	4.54896	6.12293	Pik3ca-2	0
X895s_J21_S357_L005_R1_001	4.73203	4.77091	vCap	0.0967439	X332s_G18_S154_L003_R1_001	2.23393	7.42098	Pik3ca-2	0
X895s_F24_S379_L005_R1_001	7.23427	4.43457	Artery	0.103323	X323s_P23_S383_L004_R1_001	1.70602	8.13396	Pik3ca-2	0.000181256
X901s_F14_S299	6.48839	0	Artery	0.107878	X891s_echo_O15_S120_L003_R1_001	1.35921	6.07528	Pik3ca-2	0.00135931
X901s_N16_S319	7.1914	5.92482	Artery	0.1138	X891s_echo_F22_S363_L003_R1_001	2.27699	7.90569	Pik3ca-2	0.00149975
X903s_G20_S156_L005_R1_001	3.00122	3.49196	Artery	0.115776	X329s_B17_S41_L002_R1_001	4.77501	7.83789	Pik3ca-2	0.00181512
X895s_N24_S383_L005_R1_001	8.04535	4.26196	Artery	0.117972	X329s_D16_S88_L002_R1_001	1.02824	7.65343	Pik3ca-2	0.00232797
X895s_C18_S138_L005_R1_001	7.60413	3.92637	Artery	0.123137	X326s_F22_S142_L001_R1_001	0	7.44336	Pik3ca-2	0.00238004
X901s_F23_S371	6.95088	0	Artery	0.12697	X332s_L18_S274_L003_R1_001	5.92539	7.65933	Pik3ca-2	0.00301386
X895s_A14_S105_L005_R1_001	5.63759	4.86523	Artery	0.129722	X892s_E21_S163_L004_R1_001	0	7.89804	Pik3ca-2	0.00345534
X901s_M23_S183	6.60735	1.87469	Artery	0.129884	X332s_H19_S179_L003_R1_001	1.2482	6.85376	Pik3ca-2	0.00435519
X901s_K17_S134	6.45209	0	Artery	0.1335	X326s_G14_S158_L001_R1_001	0	4.7228	Pik3ca-2	0.00470863
X901s_D21_S354	7.07778	2.61397	Artery	0.15388	X323s_D21_S93_L004_R1_001	2.64127	7.55488	Pik3ca-2	0.00503256
X903s_G13_S100_L005_R1_001	7.43965	3.25875	Artery	0.162551	X323s_D15_S87_L004_R1_001	4.96956	7.84638	Pik3ca-2	0.00565719
X901s_H13_S292	7.95564	3.65637	Artery	0.16275	X329s_M20_S308_L002_R1_001	4.24602	6.77172	Pik3ca-2	0.00599273
X903s_G18_S140_L005_R1_001	8.10772	1.52771	Artery	0.166811	X330s_F18_S130_L007_R1_001	5.96643	8.22906	Pik3ca-2	0.00665579
X895s_I21_S165_L005_R1_001	6.99257	3.67157	Artery	0.171683	X329s_J20_S236_L002_R1_001	0	7.92025	Pik3ca-2	0.00704277
X895s_D13_S290_L005_R1_001	7.57268	3.24378	Artery	0.173151	X329s_I20_S212_L002_R1_001	0	7.61327	Pik3ca-2	0.0073379
X903s_O21_S168_L005_R1_001	6.00773	0	Artery	0.174197	X329s_I22_S214_L002_R1_001	0	7.70708	Pik3ca-2	0.00753541
X901s_F24_S379	4.2351	0	Artery	0.176576	X326s_P18_S378_L001_R1_001	5.86956	4.48224	Pik3ca-2	0.00845682
X901s_J16_S317	2.69604	2.69604	Artery	0.179573	X892s_P16_S320_L004_R1_001	1.0346	5.37086	Pik3ca-2	0.00931959
X895s_A24_S185_L005_R1_001	3.81387	5.53014	Artery	0.180185	X323s_F13_S133_L004_R1_001	5.47495	7.90538	Pik3ca-2	0.0100787
X901s_D19_S338	5.25049	0	Artery	0.180323	X329s_G24_S168_L002_R1_001	1.43809	7.80475	Pik3ca-2	0.0101332
X903s_I19_S149_L005_R1_001	2.14991	2.14991	Artery	0.18244	X330s_C21_S62_L007_R1_001	1.9427	8.1902	Pik3ca-2	0.0109334
X901s_K21_S166	6.90731	0	Artery	0.186315	X323s_G19_S163_L004_R1_001	2.35814	8.62198	Pik3ca-2	0.0115964
X903s_E23_S179_L005_R1_001	7.27355	1.23001	Artery	0.186846	X332s_K20_S253_L003_R1_001	0	7.77115	Pik3ca-2	0.0134932
X901s_C17_S130	6.88514	2.81853	Artery	0.236318	X330s_N24_S329_L007_R1_001	4.5782	6.6457	Pik3ca-2	0.0140363
X895s_D24_S378_L005_R1_001	7.95422	3.15226	aCap	0.298103	X891s_echo_K22_S174_L003_R1_001	0	6.68458	Pik3ca-2	0.0140701
X901s_E14_S107	5.78294	3.41538	aCap	0.306084	X330s_E15_S103_L007_R1_001	4.8937	7.32918	Pik3ca-2	0.0144366
X901s_F18_S331	7.57444	1.49055	aCap	0.306806	X892s_I22_S173_L004_R1_001	3.204	6.82952	Pik3ca-2	0.0146562
X895s_I23_S181_L005_R1_001	8.01012	4.15955	aCap	0.308901	X329s_J18_S234_L002_R1_001	5.45647	6.28851	Pik3ca-2	0.0151108
X901s_E17_S131	7.16409	2.01118	aCap	0.314178	X332s_J19_S227_L003_R1_001	3.0475	7.62541	Pik3ca-2	0.0164716
X901s_C14_S106	0	2.11829	aCap	0.318425	X891s_echo_H18_S332_L003_R1_001	1.24057	7.85611	Pik3ca-2	0.0165053
X903s_H17_S324_L005_R1_001	5.20318	2.16913	aCap	0.318425	X891s_echo_N13_S295_L003_R1_001	4.64954	7.70114	Pik3ca-2	0.0168872
X895s_M23_S183_L005_R1_001	7.52743	6.74248	vCap	0.319906	X330s_I14_S198_L007_R1_001	0	5.75117	Pik3ca-2	0.017215
X901s_E22_S171	4.94598	2.70544	aCap	0.320998	X329s_C21_S69_L002_R1_001	0	5.93277	Pik3ca-2	0.017963
X895s_N16_S319_L005_R1_001	3.11681	3.78756	aCap	0.328369	X323s_H13_S181_L004_R1_001	1.96416	8.07673	Pik3ca-2	0.0181932
X901s_H18_S332	6.74195	2.86009	aCap	0.349132	X892s_I15_S117_L004_R1_001	5.47874	7.40375	Pik3ca-2	0.0183396
X901s_J19_S341	4.81865	2.16043	aCap	0.350553	X326s_C17_S65_L001_R1_001	6.25697	7.41021	Pik3ca-2	0.0192423
X901s_O19_S152	1.79692	2.77839	aCap	0.352368	X326s_C20_S68_L001_R1_001	0	7.6181	Pik3ca-2	0.0199348
X895s_N23_S375_L005_R1_001	4.04456	7.62841	aCap	0.354316	X891s_echo_E20_S155_L003_R1_001	2.22022	7.83007	Pik3ca-2	0.0205629
X901s_B22_S361	6.04675	1.48186	aCap	0.355995	X323s_I18_S210_L004_R1_001	4.19287	7.66618	Pik3ca-2	0.0222603
X901s_O24_S192	0	1.8587	aCap	0.36204	X891s_echo_F13_S291_L003_R1_001	7.54841	8.46301	Pik3ca-2	0.0224058
X903s_D20_S346_L005_R1_001	1.51044	2.44981	aCap	0.36218	X329s_H17_S185_L002_R1_001	1.0979	7.55431	Pik3ca-2	0.0226411
X901s_I13_S101	6.31477	6.85807	aCap	0.362461	X332s_B16_S32_L003_R1_001	0	7.8239	Pik3ca-2	0.022909
X903s_N18_S335_L005_R1_001	3.18775	2.53504	aCap	0.36453	X892s_P13_S296_L004_R1_001	6.66665	7.91428	Pik3ca-2	0.0231638
X903s_K18_S142_L005_R1_001	6.40522	2.83528	aCap	0.369836	X330s_M14_S294_L007_R1_001	5.89454	7.94764	Pik3ca-2	0.0240406
X903s_J18_S333_L005_R1_001	2.31234	1.71362	aCap	0.371046	X892s_E23_S179_L004_R1_001	1.05382	7.77395	Pik3ca-2	0.0247809
X895s_I22_S173_L005_R1_001	4.23071	4.09926	aCap	0.372696	X892s_N14_S303_L004_R1_001	3.30184	7.92408	Pik3ca-2	0.0249189
X901s_C20_S154	2.19361	3.21497	aCap	0.373977	X330s_N19_S323_L007_R1_001	5.62661	6.67321	Pik3ca-2	0.0249806
X901s_A14_S105	0	2.53373	aCap	0.375951	X892s_K18_S142_L004_R1_001	2.00753	7.89915	Pik3ca-2	0.0251407
X903s_K15_S118_L005_R1_001	0	3.17515	aCap	0.375955	X330s_B16_S32_L007_R1_001	3.52511	8.38955	Pik3ca-2	0.0255414
X901s_P14_S304	7.37897	0	aCap	0.378543	X330s_M16_S296_L007_R1_001	0	7.78073	Pik3ca-2	0.0255577
X901s_J24_S381	0	0	vCap	0.379479	X330s_B20_S37_L007_R1_001	3.46592	8.03967	Pik3ca-2	0.0255792
X895s_K23_S182_L005_R1_001	6.08331	3.95636	aCap	0.379542	X323s_F22_S142_L004_R1_001	2.12556	7.37204	Pik3ca-2	0.025778
X903s_O17_S136_L005_R1_001	1.42737	0	aCap	0.380289	X329s_L13_S277_L002_R1_001	1.88679	1.88679	Pik3ca-2	0.0258121
X903s_E24_S187_L005_R1_001	5.42092	2.71257	aCap	0.381868	X326s_B18_S42_L001_R1_001	2.09314	7.83827	Pik3ca-2	0.0262137
X901s_D13_S290	4.78628	1.98176	aCap	0.386373	X332s_M14_S294_L003_R1_001	5.57663	7.79007	Pik3ca-2	0.0263243
X903s_J15_S309_L005_R1_001	1.41711	1.98106	aCap	0.391264	X892s_O20_S160_L004_R1_001	1.61521	7.95206	Pik3ca-2	0.026401
X903s_E19_S147_L005_R1_001	7.47474	2.97139	aCap	0.39187	X892s_G18_S140_L004_R1_001	3.23268	8.00087	Pik3ca-2	0.0269671
X895s_O24_S192_L005_R1_001	5.14703	6.72138	aCap	0.395869	X892s_H24_S380_L004_R1_001	6.27665	6.92127	Pik3ca-2	0.0277064
X895s_A16_S121_L005_R1_001	6.76079	3.97193	aCap	0.397035	X332s_D22_S87_L003_R1_001	2.82907	7.65525	Pik3ca-2	0.0280108
X895s_L13_S294_L005_R1_001	7.14027	4.02657	aCap	0.398674	X329s_D14_S86_L002_R1_001	6.10253	7.73536	Pik3ca-2	0.0282414
X895s_K13_S102_L005_R1_001	7.15766	3.78773	aCap	0.401001	X891s_echo_E23_S179_L003_R1_001	6.17632	7.25172	Pik3ca-2	0.0286689
X895s_B24_S377_L005_R1_001	7.04203	2.65398	aCap	0.40397	X326s_O15_S351_L001_R1_001	2.67312	4.69025	Pik3ca-2	0.0292654
X895s_F16_S315_L005_R1_001	2.63079	4.11298	aCap	0.405062	X332s_H14_S174_L003_R1_001	3.26423	6.95191	Pik3ca-2	0.0313583
X903s_G14_S108_L005_R1_001	2.43889	2.43889	aCap	0.405196	X323s_P16_S376_L004_R1_001	5.75802	7.49838	Pik3ca-2	0.0320728
X903s_B19_S337_L005_R1_001	6.91642	1.35987	aCap	0.405623	X323s_A15_S15_L004_R1_001	3.70903	7.86156	Pik3ca-2	0.0324042
X895s_L21_S358_L005_R1_001	4.9425	4.60888	aCap	0.407336	X332s_A19_S11_L003_R1_001	1.99085	7.0652	Pik3ca-2	0.032656
X901s_H20_S348	6.17026	1.87948	aCap	0.407709	X891s_echo_G15_S116_L003_R1_001	1.34677	7.16882	Pik3ca-2	0.0333893
X901s_D22_S362	6.35261	2.0164	aCap	0.408672	X332s_F21_S134_L003_R1_001	0	3.93562	vCap	0.0337781
X901s_J22_S365	2.30416	2.30416	aCap	0.410207	X329s_N15_S327_L002_R1_001	0	8.38072	Pik3ca-2	0.0342223
X895s_A15_S113_L005_R1_001	5.61167	4.00282	aCap	0.411064	X330s_C17_S57_L007_R1_001	2.17859	4.37372	Pik3ca-2	0.0343842
X903s_L23_S374_L005_R1_001	0.898785	1.6808	aCap	0.412547	X326s_G13_S157_L001_R1_001	2.75017	6.81235	Pik3ca-2	0.0351305
X895s_F22_S363_L005_R1_001	5.33642	3.90502	aCap	0.413219	X891s_echo_M24_S191_L003_R1_001	4.9083	7.573	Pik3ca-2	0.0354119
X901s_L19_S342	7.1599	4.20657	aCap	0.416302	X892s_L17_S326_L004_R1_001	5.71793	8.05881	Pik3ca-2	0.0364377
X903s_D22_S362_L005_R1_001	3.01539	2.90372	aCap	0.417126	X891s_echo_D18_S330_L003_R1_001	5.8008	6.56594	Pik3ca-2	0.0366617
X901s_C16_S122	5.82133	2.95926	aCap	0.417397	X329s_M17_S305_L002_R1_001	4.91585	8.00909	Pik3ca-2	0.0370591
X901s_L20_S350	0	1.62837	aCap	0.418077	X330s_N18_S322_L007_R1_001	2.33214	6.73655	Pik3ca-2	0.0374603
X901s_L13_S294	5.50688	3.07564	aCap	0.418128	X892s_G13_S100_L004_R1_001	2.82414	3.81485	Pik3ca-2	0.0382778
X903s_N13_S295_L005_R1_001	1.30099	2.66477	aCap	0.421733	X330s_N13_S317_L007_R1_001	4.72587	7.36849	Pik3ca-2	0.0383259
X903s_J23_S373_L005_R1_001	1.27031	1.27031	aCap	0.422605	X330s_B18_S34_L007_R1_001	4.12572	7.57568	Pik3ca-2	0.0386175
X901s_F13_S291	1.90121	0	aCap	0.427885	X330s_D17_S81_L007_R1_001	0	3.74811	Pik3ca-2	0.0398237
X903s_D19_S338_L005_R1_001	1.62958	7.41836	vCap	0.428905	X330s_B14_S30_L007_R1_001	4.79876	7.40605	Pik3ca-2	0.0400895
X901s_K14_S110	2.05108	3.33595	vCap	0.429992	X892s_M20_S159_L004_R1_001	4.31079	7.61541	Pik3ca-2	0.0403285
X895s_H23_S372_L005_R1_001	7.29248	4.19623	aCap	0.431483	X330s_C23_S64_L007_R1_001	6.74376	7.86286	Pik3ca-2	0.0407982
X895s_B18_S329_L005_R1_001	6.77385	3.71395	aCap	0.434299	X323s_F24_S144_L004_R1_001	5.80771	6.17325	Pik3ca-2	0.0410258
X901s_J13_S293	0	1.66295	aCap	0.434886	X332s_B18_S34_L003_R1_001	6.51211	6.85299	Pik3ca-2	0.0417036
X895s_L19_S342_L005_R1_001	7.21405	4.21886	aCap	0.436261	X891s_echo_E17_S131_L003_R1_001	6.18543	8.03726	Pik3ca-2	0.0418628
X901s_C13_S98	4.94392	2.44707	aCap	0.436661	X323s_C13_S61_L004_R1_001	2.24839	3.7696	Pik3ca-2	0.042273
X901s_N20_S351	7.2189	1.83844	aCap	0.439303	X332s_C23_S64_L003_R1_001	2.15327	7.82327	Pik3ca-2	0.0428963
X901s_N18_S335	6.97565	1.57252	aCap	0.439676	X323s_L17_S281_L004_R1_001	2.83541	7.99128	Pik3ca-2	0.0431328
X895s_N17_S327_L005_R1_001	2.96888	4.91594	vCap	0.441118	X892s_I17_S133_L004_R1_001	0	7.84784	Pik3ca-2	0.043925
X903s_I23_S181_L005_R1_001	3.41774	6.80977	vCap	0.442086	X329s_A16_S16_L002_R1_001	0	7.34131	Pik3ca-2	0.0439394
X903s_N17_S327_L005_R1_001	0	2.11513	aCap	0.443959	X323s_E24_S120_L004_R1_001	6.41877	5.53953	Pik3ca-2	0.0440506
X895s_A13_S97_L005_R1_001	2.80464	4.01321	vCap	0.449161	X326s_L22_S286_L001_R1_001	5.11151	7.50135	Pik3ca-2	0.0443373
X901s_G14_S108	6.50288	2.86494	aCap	0.449235	X891s_echo_H16_S316_L003_R1_001	5.90298	6.11411	Pik3ca-2	0.0445013
X901s_J14_S301	6.22669	6.16014	aCap	0.45079	X326s_M18_S306_L001_R1_001	5.92739	7.84586	Pik3ca-2	0.0447044
X903s_D21_S354_L005_R1_001	1.31866	1.86823	aCap	0.451765	X323s_E20_S116_L004_R1_001	2.53378	7.9689	Pik3ca-2	0.0454709
X903s_P13_S296_L005_R1_001	5.65661	6.92338	aCap	0.45375	X332s_F22_S135_L003_R1_001	1.03683	7.8773	Pik3ca-2	0.046192
X901s_G20_S156	6.35212	2.88169	aCap	0.455839	X329s_L15_S279_L002_R1_001	0	5.25636	Pik3ca-2	0.0463136
X903s_M14_S111_L005_R1_001	6.34618	2.32797	aCap	0.457264	X326s_O21_S357_L001_R1_001	0	8.15458	Pik3ca-2	0.0464314
X901s_B20_S345	3.94999	2.97153	aCap	0.457898	X323s_A14_S14_L004_R1_001	2.32656	5.27349	Pik3ca-2	0.0467586
X901s_A20_S153	6.63079	1.97839	aCap	0.45868	X332s_N20_S325_L003_R1_001	0	5.53282	Pik3ca-2	0.0472464
X903s_G16_S124_L005_R1_001	5.36194	7.1846	vCap	0.463039	X330s_D22_S87_L007_R1_001	3.52269	8.5102	Pik3ca-2	0.0474083
X903s_H14_S300_L005_R1_001	6.54817	1.85456	aCap	0.466321	X326s_K16_S256_L001_R1_001	3.83526	3.83526	Pik3ca-2	0.04955
X901s_A15_S113	1.27929	2.17273	aCap	0.466559	X330s_G14_S150_L007_R1_001	5.5224	6.7321	Pik3ca-2	0.0495693
X903s_H13_S292_L005_R1_001	7.18968	2.54748	aCap	0.468065	X329s_G23_S167_L002_R1_001	0	8.10037	Pik3ca-2	0.0506951
X903s_O19_S152_L005_R1_001	3.11276	7.1789	aCap	0.469643	X330s_K17_S249_L007_R1_001	5.27333	6.67822	Pik3ca-2	0.0507889
X903s_J21_S357_L005_R1_001	0	2.51986	vCap	0.47024	X891s_echo_B21_S353_L003_R1_001	0	8.16277	Pik3ca-2	0.0513246
X903s_N16_S319_L005_R1_001	0	3.25244	aCap	0.471254	X892s_O13_S104_L004_R1_001	2.26614	8.30215	Pik3ca-2	0.0517617
X901s_C19_S146	1.10408	2.40534	aCap	0.471962	X332s_O16_S344_L003_R1_001	0	7.59659	Pik3ca-2	0.0522646
X903s_J17_S325_L005_R1_001	2.69886	1.7265	vCap	0.472195	X332s_P20_S373_L003_R1_001	6.18936	5.92388	Pik3ca-2	0.0523873
X901s_O16_S128	5.79105	1.93641	aCap	0.473521	X326s_E20_S116_L001_R1_001	0	4.9222	Pik3ca-2	0.0531684
X901s_O20_S160	6.65034	2.30293	aCap	0.474649	X326s_A23_S23_L001_R1_001	0	6.71771	Pik3ca-2	0.0538394
X901s_H22_S364	1.81542	1.81542	aCap	0.475631	X323s_P14_S374_L004_R1_001	3.94428	8.05732	Pik3ca-2	0.0542267
X903s_I14_S109_L005_R1_001	0	1.91558	aCap	0.475973	X323s_E23_S119_L004_R1_001	2.47977	8.30874	Pik3ca-2	0.0542349
X901s_I18_S141	7.42359	3.13164	aCap	0.477571	X323s_B23_S47_L004_R1_001	4.37148	6.03514	Pik3ca-2	0.0544119
X901s_K18_S142	1.71954	2.96155	aCap	0.480447	X329s_J17_S233_L002_R1_001	1.28785	7.19236	Pik3ca-2	0.0547227
X895s_I19_S149_L005_R1_001	6.69154	3.45289	aCap	0.481123	X329s_E20_S116_L002_R1_001	4.80618	2.16794	Pik3ca-2	0.0548905
X895s_E13_S99_L005_R1_001	2.91223	3.75548	aCap	0.483172	X326s_O13_S349_L001_R1_001	0	7.76913	Pik3ca-2	0.0552296
X895s_M19_S151_L005_R1_001	6.68234	6.3403	aCap	0.485037	X332s_L17_S273_L003_R1_001	3.90418	4.21712	Pik3ca-2	0.0568914
X895s_M24_S191_L005_R1_001	3.18375	3.52792	aCap	0.48752	X891s_echo_M13_S103_L003_R1_001	1.38198	3.68326	Pik3ca-2	0.0579691
X901s_K13_S102	2.07508	1.00843	aCap	0.488979	X329s_H15_S183_L002_R1_001	0	7.6302	Pik3ca-2	0.0584506
X901s_G22_S172	2.55439	2.55439	aCap	0.491809	X891s_echo_I15_S117_L003_R1_001	6.34456	3.72808	Pik3ca-2	0.0585459
X903s_O15_S120_L005_R1_001	7.35933	2.30995	aCap	0.492666	X892s_M16_S127_L004_R1_001	2.70896	4.64214	Pik3ca-2	0.0603109
X903s_I24_S189_L005_R1_001	5.79054	1.75127	vCap	0.492776	X323s_E17_S113_L004_R1_001	5.55496	7.99377	Pik3ca-2	0.0603321
X903s_D13_S290_L005_R1_001	6.25121	2.70321	aCap	0.493219	X329s_H16_S184_L002_R1_001	0	7.6123	Pik3ca-2	0.0628786
X901s_B14_S297	5.54787	1.31375	aCap	0.49516	X332s_K22_S255_L003_R1_001	4.4528	7.04854	Pik3ca-2	0.0638113
X903s_C19_S146_L005_R1_001	6.83122	3.1218	aCap	0.49516	X892s_G21_S164_L004_R1_001	1.35613	7.7507	Pik3ca-2	0.064004
X903s_I20_S157_L005_R1_001	5.16913	3.23978	aCap	0.49516	X326s_H15_S183_L001_R1_001	5.47744	8.00728	Pik3ca-2	0.0640495
X895s_K14_S110_L005_R1_001	3.42146	4.81775	aCap	0.49516	X323s_L14_S278_L004_R1_001	6.77678	7.7569	Pik3ca-2	0.0646019
X901s_D16_S314	6.51995	1.41293	aCap	0.495818	X892s_M21_S167_L004_R1_001	6.51006	7.56161	Pik3ca-2	0.0651047
X903s_J16_S317_L005_R1_001	2.09243	3.25293	vCap	0.50077	X323s_N20_S332_L004_R1_001	0	4.10501	Pik3ca-2	0.065288
X903s_E21_S163_L005_R1_001	6.02938	2.21119	aCap	0.501404	X891s_echo_A16_S121_L003_R1_001	1.63158	4.6813	Pik3ca-2	0.065568
X903s_F22_S363_L005_R1_001	0	2.23344	aCap	0.504623	X329s_I17_S209_L002_R1_001	0	7.77894	Pik3ca-2	0.0668955
X895s_E18_S139_L005_R1_001	5.52967	3.07869	aCap	0.506639	X329s_K15_S255_L002_R1_001	0	8.6598	Pik3ca-2	0.0669378
X895s_J19_S341_L005_R1_001	6.57353	3.98573	aCap	0.507353	X323s_O24_S360_L004_R1_001	3.90118	6.11655	Pik3ca-2	0.0674236
X895s_A18_S137_L005_R1_001	5.85359	4.49668	aCap	0.507554	X329s_G13_S157_L002_R1_001	0	6.88231	Pik3ca-2	0.0677629
X895s_H18_S332_L005_R1_001	6.48061	6.18791	aCap	0.508385	X326s_B23_S47_L001_R1_001	0	8.06679	Pik3ca-2	0.0678546
X903s_C20_S154_L005_R1_001	6.41048	2.04724	vCap	0.538763	X330s_H24_S185_L007_R1_001	4.27621	7.30317	Pik3ca-2	0.0696693
X903s_O23_S184_L005_R1_001	6.7787	6.83978	vCap	0.546026	X329s_F17_S137_L002_R1_001	1.56142	8.30157	Pik3ca-2	0.0698928
X901s_G17_S132	1.65588	5.66699	vCap	0.548441	X892s_J23_S373_L004_R1_001	2.59638	7.44675	Pik3ca-2	0.0707902
X895s_J18_S333_L005_R1_001	7.65474	4.38188	vCap	0.55112	X330s_P14_S366_L007_R1_001	0	4.6654	Pik3ca-2	0.0710091
X903s_K21_S166_L005_R1_001	0	6.48384	vCap	0.554697	X326s_G19_S163_L001_R1_001	2.12245	6.6875	Pik3ca-2	0.0711285
X901s_D24_S378	6.20959	1.36623	vCap	0.565178	X332s_E22_S111_L003_R1_001	3.15691	7.2168	Pik3ca-2	0.071296
X901s_F19_S339	0	3.35467	vCap	0.566276	X326s_E19_S115_L001_R1_001	0	6.44046	Pik3ca-2	0.0718658
X901s_P19_S344	0	2.94839	vCap	0.566779	X330s_B13_S29_L007_R1_001	5.49003	6.42605	Pik3ca-2	0.0723315
X901s_A21_S161	4.10395	3.42718	vCap	0.567588	X891s_echo_L15_S310_L003_R1_001	3.18517	3.18517	Pik3ca-2	0.0730011
X901s_B23_S369	0	2.36313	vCap	0.568088	X326s_N20_S332_L001_R1_001	0	8.00171	Pik3ca-2	0.073906
X901s_C24_S186	0	3.72228	vCap	0.568442	X326s_H22_S190_L001_R1_001	0	7.22208	Pik3ca-2	0.0741025
X901s_O21_S168	7.33773	5.95338	vCap	0.574442	X323s_K21_S261_L004_R1_001	4.9675	8.41073	Pik3ca-2	0.0752426
X901s_N19_S343	0	7.02728	vCap	0.574952	X330s_L24_S281_L007_R1_001	5.09289	3.2543	Pik3ca-2	0.0756791
X903s_L21_S358_L005_R1_001	3.02869	7.92254	vCap	0.575148	X891s_echo_P14_S304_L003_R1_001	3.5781	6.32894	Pik3ca-2	0.0768878
X895s_M18_S143_L005_R1_001	6.89285	4.01279	vCap	0.577493	X332s_G24_S161_L003_R1_001	6.62941	6.69094	Pik3ca-2	0.0771341
X903s_K22_S174_L005_R1_001	6.82796	2.45814	vCap	0.582467	X892s_P14_S304_L004_R1_001	5.56589	7.01956	Pik3ca-2	0.0773298
X901s_O18_S144	4.99107	6.07088	vCap	0.584512	X332s_L20_S277_L003_R1_001	5.19594	7.2824	Pik3ca-2	0.0773827
X895s_G24_S188_L005_R1_001	2.715	7.78663	vCap	0.585341	X323s_C24_S72_L004_R1_001	3.98895	4.60888	Pik3ca-2	0.0778729
X903s_J19_S341_L005_R1_001	7.95368	1.79987	vCap	0.585492	X332s_M19_S299_L003_R1_001	6.06576	6.41562	Pik3ca-2	0.0780299
X895s_I24_S189_L005_R1_001	6.97916	4.36358	vCap	0.587186	X329s_A20_S20_L002_R1_001	6.04618	7.26512	Pik3ca-2	0.0787503
X895s_N22_S367_L005_R1_001	6.65735	3.79403	vCap	0.590981	X892s_F18_S331_L004_R1_001	5.6929	7.20978	Pik3ca-2	0.0795012
X901s_F21_S355	5.5114	2.33232	vCap	0.594862	X329s_D15_S87_L002_R1_001	5.19713	5.95827	Pik3ca-2	0.0797783
X903s_J24_S381_L005_R1_001	7.2809	7.11607	vCap	0.600072	X330s_P22_S375_L007_R1_001	2.45058	7.19742	Pik3ca-1	0.0798223
X901s_C22_S170	1.74365	1.74365	vCap	0.601129	X891s_echo_B16_S313_L003_R1_001	5.37911	6.82801	Pik3ca-2	0.0822278
X901s_G24_S188	6.19894	7.74198	vCap	0.601249	X330s_B21_S38_L007_R1_001	2.72395	8.15661	Pik3ca-2	0.0827498
X903s_H18_S332_L005_R1_001	1.30778	6.62861	vCap	0.601418	X326s_N16_S328_L001_R1_001	1.4873	7.14813	Pik3ca-2	0.0830027
X901s_J20_S349	7.34445	3.33132	vCap	0.602681	X326s_G24_S168_L001_R1_001	5.82865	6.57551	Pik3ca-2	0.0832914
X901s_I23_S181	6.14246	3.48584	vCap	0.602972	X326s_B16_S40_L001_R1_001	1.87449	7.86846	Pik3ca-2	0.0837942
X903s_F19_S339_L005_R1_001	1.26798	6.90724	vCap	0.603711	X892s_I23_S181_L004_R1_001	1.1616	3.70157	Pik3ca-2	0.0841102
X901s_A19_S145	1.51724	2.09424	vCap	0.609113	X329s_N23_S335_L002_R1_001	5.3863	7.72313	Pik3ca-2	0.0846415
X901s_E13_S99	6.2693	7.50591	vCap	0.610483	X323s_I21_S213_L004_R1_001	2.49171	7.80615	Pik3ca-2	0.086551
X903s_J20_S349_L005_R1_001	6.67152	1.87405	vCap	0.612104	X332s_A17_S9_L003_R1_001	5.00804	7.39386	Pik3ca-2	0.0865539
X903s_F21_S355_L005_R1_001	6.15401	7.39055	vCap	0.612435	X891s_echo_J20_S349_L003_R1_001	5.84254	7.60515	Pik3ca-2	0.0875519
X901s_C21_S162	2.67856	8.0842	vCap	0.613263	X891s_echo_L18_S334_L003_R1_001	1.87118	3.13479	Pik3ca-2	0.0880657
X895s_O23_S184_L005_R1_001	6.75611	3.77253	vCap	0.61404	X326s_G16_S160_L001_R1_001	0	7.647	Pik3ca-2	0.0886392
X901s_O14_S112	0	6.92209	vCap	0.615302	X323s_D24_S96_L004_R1_001	6.74645	6.03901	Pik3ca-2	0.0889111
X901s_N14_S303	7.10817	1.7057	vCap	0.618877	X323s_B24_S48_L004_R1_001	3.88607	6.72465	Pik3ca-2	0.089026
X903s_K24_S190_L005_R1_001	1.70281	1.70281	vCap	0.619175	X323s_J19_S235_L004_R1_001	0	8.71446	Pik3ca-2	0.0900714
X901s_O23_S184	2.104	2.73423	vCap	0.620518	X329s_J14_S230_L002_R1_001	0.899233	5.37871	Pik3ca-2	0.0902339
X903s_E14_S107_L005_R1_001	6.43045	2.51215	vCap	0.620994	X892s_E18_S139_L004_R1_001	1.90413	7.40988	Pik3ca-2	0.0912069
X903s_M20_S159_L005_R1_001	6.60755	6.61689	vCap	0.625553	X329s_M15_S303_L002_R1_001	7.38058	5.74812	Pik3ca-1	0.0912937
X903s_N23_S375_L005_R1_001	6.09079	6.46243	vCap	0.628708	X892s_P21_S360_L004_R1_001	4.894	5.93894	Pik3ca-2	0.0937117
X895s_B23_S369_L005_R1_001	7.10586	7.24573	vCap	0.629204	X892s_N24_S383_L004_R1_001	0	7.59403	Pik3ca-2	0.094434
X903s_F20_S347_L005_R1_001	6.66065	7.37512	vCap	0.629656	X892s_M13_S103_L004_R1_001	4.05493	7.81582	Pik3ca-2	0.0952533
X901s_L24_S382	0	1.89267	vCap	0.630901	X329s_H14_S182_L002_R1_001	0	8.00698	Pik3ca-2	0.0956649
X903s_P15_S312_L005_R1_001	6.94591	1.7821	vCap	0.631954	X891s_echo_H20_S348_L003_R1_001	0.988611	5.46911	Pik3ca-2	0.0965149
X901s_L16_S318	2.58359	4.31036	vCap	0.632505	X330s_P21_S374_L007_R1_001	6.4325	7.05522	Pik3ca-1	0.0967954
X903s_K20_S158_L005_R1_001	5.52564	3.13822	vCap	0.635358	X892s_N15_S311_L004_R1_001	5.74367	6.36957	Pik3ca-2	0.0971163
X901s_I20_S157	1.61272	2.20087	vCap	0.641953	X323s_P13_S373_L004_R1_001	0	7.1126	Pik3ca-2	0.0974365
X903s_G21_S164_L005_R1_001	6.05933	1.54368	vCap	0.64216	X329s_N18_S330_L002_R1_001	5.65036	7.17614	Pik3ca-2	0.0980593
X901s_J15_S309	6.76952	2.82235	vCap	0.643244	X323s_N24_S336_L004_R1_001	5.29439	6.82612	Pik3ca-1	0.0981872
X901s_O13_S104	6.27621	2.52216	vCap	0.645938	X330s_O14_S342_L007_R1_001	5.6731	7.36154	Pik3ca-2	0.0993042
X895s_D14_S298_L005_R1_001	7.84423	3.78093	vCap	0.646412	X891s_echo_D20_S346_L003_R1_001	5.95626	5.39291	Pik3ca-1	0.0993183
X901s_F17_S323	1.54826	1.54826	vCap	0.646671	X891s_echo_K16_S126_L003_R1_001	5.48367	7.98233	Pik3ca-2	0.100279
X901s_K16_S126	0	2.5451	vCap	0.647334	X323s_A19_S19_L004_R1_001	6.03295	8.2234	Pik3ca-2	0.100752
X901s_D14_S298	6.54444	6.14381	vCap	0.649458	X891s_echo_C17_S130_L003_R1_001	1.68406	6.45012	Pik3ca-2	0.101846
X901s_I19_S149	6.97564	7.84841	vCap	0.649722	X891s_echo_O13_S104_L003_R1_001	2.53424	6.88344	Pik3ca-1	0.102297
X903s_K13_S102_L005_R1_001	6.93078	8.32061	vCap	0.650663	X330s_G15_S151_L007_R1_001	2.2104	7.72232	Pik3ca-2	0.102889
X901s_M16_S127	6.71712	1.71567	vCap	0.651277	X891s_echo_E16_S123_L003_R1_001	6.07613	8.17469	Pik3ca-2	0.103195
X901s_F22_S363	0	1.68334	vCap	0.652926	X323s_N17_S329_L004_R1_001	6.08837	7.83666	Pik3ca-2	0.103374
X901s_I15_S117	1.54268	5.19948	vCap	0.652975	X326s_O18_S354_L001_R1_001	0	6.09058	Pik3ca-2	0.103768
X895s_I13_S101_L005_R1_001	6.89583	3.80886	vCap	0.655165	X330s_O21_S350_L007_R1_001	3.03911	8.2009	Pik3ca-1	0.103927
X901s_E15_S115	2.14514	2.98861	vCap	0.655866	X326s_I24_S216_L001_R1_001	6.57572	6.20338	Pik3ca-2	0.104165
X903s_N14_S303_L005_R1_001	1.42376	0	vCap	0.655866	X323s_B16_S40_L004_R1_001	6.1907	7.984	Pik3ca-2	0.104428
X895s_F18_S331_L005_R1_001	2.95413	4.01737	vCap	0.655866	X326s_K24_S264_L001_R1_001	0	7.11301	Pik3ca-1	0.107865
X895s_M13_S103_L005_R1_001	5.64489	6.57802	vCap	0.655866	X891s_echo_D17_S322_L003_R1_001	0	4.42431	Pik3ca-2	0.108258
X903s_H21_S356_L005_R1_001	7.33544	1.50392	vCap	0.657003	X332s_D15_S79_L003_R1_001	5.4688	7.71751	Pik3ca-2	0.108748
X903s_I13_S101_L005_R1_001	7.69134	7.24531	vCap	0.657592	X326s_N19_S331_L001_R1_001	5.26677	7.82205	Pik3ca-2	0.109083
X903s_N15_S311_L005_R1_001	0	6.43299	vCap	0.658855	X323s_J24_S240_L004_R1_001	5.90494	8.54146	Pik3ca-2	0.110082
X895s_N14_S303_L005_R1_001	3.76848	7.78219	vCap	0.659822	X330s_O20_S349_L007_R1_001	5.88549	4.89559	Pik3ca-2	0.110087
X903s_K14_S110_L005_R1_001	1.392	7.49533	vCap	0.659942	X332s_A18_S10_L003_R1_001	2.23028	6.61325	Pik3ca-1	0.111528
X903s_D16_S314_L005_R1_001	7.23287	3.37022	vCap	0.660787	X891s_echo_C24_S186_L003_R1_001	6.09258	7.4894	Pik3ca-1	0.111888
X895s_I18_S141_L005_R1_001	6.13908	3.84356	vCap	0.660957	X323s_D19_S91_L004_R1_001	0	6.45127	Pik3ca-2	0.11228
X903s_F15_S307_L005_R1_001	0	2.97056	vCap	0.665708	X891s_echo_K21_S166_L003_R1_001	2.83665	7.39592	Pik3ca-2	0.113506
X895s_L24_S382_L005_R1_001	4.87547	5.35213	vCap	0.666642	X891s_echo_D21_S354_L003_R1_001	4.93244	5.96483	Pik3ca-2	0.113918
X895s_D18_S330_L005_R1_001	6.26254	3.74556	vCap	0.667555	X330s_G21_S158_L007_R1_001	3.59693	7.61852	Pik3ca-2	0.114298
X895s_O20_S160_L005_R1_001	4.63421	3.71094	vCap	0.669757	X326s_C22_S70_L001_R1_001	0	6.40712	Pik3ca-2	0.1143
X903s_L13_S294_L005_R1_001	5.33993	3.64852	vCap	0.67088	X892s_G17_S132_L004_R1_001	2.05147	6.2596	Pik3ca-1	0.115473
X895s_O22_S176_L005_R1_001	6.35468	4.16039	vCap	0.671084	X332s_B24_S41_L003_R1_001	1.49067	6.82008	Pik3ca-2	0.115654
X895s_O18_S144_L005_R1_001	3.37574	8.07042	vCap	0.673167	X332s_C21_S62_L003_R1_001	6.06696	6.25548	Pik3ca-2	0.115675
X901s_G13_S100	2.25316	0	vCap	0.673403	X892s_A13_S97_L004_R1_001	0	6.22481	Pik3ca-2	0.115689
X895s_K18_S142_L005_R1_001	6.47835	6.87619	vCap	0.673839	X892s_J15_S309_L004_R1_001	6.35465	7.77411	Pik3ca-2	0.115704
X895s_O14_S112_L005_R1_001	2.93871	4.19874	vCap	0.679189	X326s_E18_S114_L001_R1_001	5.83085	8.0969	Pik3ca-2	0.116669
X903s_D14_S298_L005_R1_001	6.07162	1.75249	vCap	0.682327	X891s_echo_K24_S190_L003_R1_001	1.51123	3.92103	Pik3ca-2	0.117145
X895s_E14_S107_L005_R1_001	7.47283	6.78669	vCap	0.685151	X332s_B19_S35_L003_R1_001	1.63341	7.29085	Pik3ca-2	0.117298
X901s_E16_S123	2.62023	7.54241	vCap	0.689871	X323s_A24_S24_L004_R1_001	2.46836	7.94566	Pik3ca-2	0.117346
X895s_O17_S136_L005_R1_001	3.76838	7.53226	vCap	0.691343	X330s_O19_S347_L007_R1_001	0	7.1042	Pik3ca-2	0.117952
X895s_J23_S373_L005_R1_001	4.93845	4.76546	vCap	0.701602	X323s_I22_S214_L004_R1_001	6.41265	7.49676	Pik3ca-2	0.118837
X895s_P14_S304_L005_R1_001	4.02627	5.4447	vCap	0.704339	X330s_I20_S205_L007_R1_001	5.27008	5.41779	Pik3ca-2	0.119562
X895s_G22_S172_L005_R1_001	2.58487	4.13208	vCap	0.707614	X323s_C16_S64_L004_R1_001	1.72188	6.55684	Pik3ca-2	0.120013
X901s_B18_S329	1.3364	7.08445	vCap	0.710301	X323s_G21_S165_L004_R1_001	2.83117	8.04545	Pik3ca-2	0.120052
X895s_H20_S348_L005_R1_001	6.5964	7.91857	vCap	0.712477	X891s_echo_G21_S164_L003_R1_001	6.25983	6.55548	Pik3ca-1	0.120524
X895s_P21_S360_L005_R1_001	6.8164	4.41454	vCap	0.713821	X892s_L24_S382_L004_R1_001	0	7.84193	Pik3ca-1	0.121167
X895s_J16_S317_L005_R1_001	6.64638	5.84653	vCap	0.717843	X323s_K15_S255_L004_R1_001	5.81132	8.46941	Pik3ca-2	0.121211
X895s_M21_S167_L005_R1_001	3.79992	4.7027	vCap	0.719549	X326s_D23_S95_L001_R1_001	4.4452	7.77617	Pik3ca-2	0.1217
X901s_L18_S334	3.10135	2.82856	vCap	0.723397	X892s_N13_S295_L004_R1_001	4.91588	7.94484	Pik3ca-2	0.12285
X895s_C24_S186_L005_R1_001	7.25803	7.2109	vCap	0.729592	X326s_J23_S239_L001_R1_001	5.38916	6.87525	Pik3ca-2	0.122856
X895s_L18_S334_L005_R1_001	7.00265	3.96522	vCap	0.758451	X329s_L23_S287_L002_R1_001	0	7.00752	Pik3ca-2	0.122918
X901s_D23_S370	5.84628	7.78398	vCap	0.769492	X892s_J20_S349_L004_R1_001	1.35769	7.59021	Pik3ca-1	0.123235
X903s_C14_S106_L005_R1_001	6.54872	5.91041	vCap	0.799437	X323s_C21_S69_L004_R1_001	6.21052	7.86221	Pik3ca-2	0.123255
X903s_L20_S350_L005_R1_001	0	7.83126	Vein	0.843593	X891s_echo_K20_S158_L003_R1_001	1.37643	3.07847	Pik3ca-2	0.124018
X895s_I14_S109_L005_R1_001	3.01499	7.87036	Vein	0.85092	X892s_N23_S375_L004_R1_001	1.2702	7.21611	Pik3ca-2	0.124044
X901s_I16_S125	4.73198	7.42084	Vein	0.858847	X332s_P16_S368_L003_R1_001	0	7.55997	Pik3ca-2	0.124384
X901s_A18_S137	6.32502	3.89524	vCap	0.87207	X332s_C20_S61_L003_R1_001	1.28375	7.97726	Pik3ca-2	0.124644
X903s_F17_S323_L005_R1_001	1.87885	7.83814	Vein	0.88318	X329s_I23_S215_L002_R1_001	0	4.68438	Pik3ca-2	0.124676
X901s_E19_S147	6.4298	7.09878	Vein	0.886565	X330s_O13_S341_L007_R1_001	3.07267	7.05741	Pik3ca-2	0.125337
X903s_E20_S155_L005_R1_001	2.05073	8.17353	Vein	0.893436	X329s_P22_S382_L002_R1_001	5.60251	6.20784	Pik3ca-1	0.125396
X901s_K24_S190	0	6.19741	Vein	0.895282	X330s_F21_S134_L007_R1_001	2.94764	6.93778	Pik3ca-1	0.12595
X903s_H16_S316_L005_R1_001	1.82755	7.35554	Vein	0.901156	X332s_P21_S374_L003_R1_001	4.06877	2.35904	Pik3ca-1	0.126163
X901s_J23_S373	0	6.76935	Vein	0.901387	X330s_I18_S202_L007_R1_001	0	7.1694	Pik3ca-2	0.12623
X901s_J18_S333	0	2.83023	Vein	0.905168	X326s_N15_S327_L001_R1_001	0	6.6943	Pik3ca-2	0.12676
X895s_H24_S380_L005_R1_001	5.15829	7.20482	Vein	0.913197	X326s_F21_S141_L001_R1_001	0	7.32404	Pik3ca-1	0.127415
X901s_P15_S312	0	7.87141	Vein	0.916539	X326s_I17_S209_L001_R1_001	0	7.45982	Pik3ca-2	0.127692
X903s_C21_S162_L005_R1_001	1.48981	7.42222	Vein	0.918425	X891s_echo_L16_S318_L003_R1_001	5.69382	6.81127	Pik3ca-1	0.127702
X901s_C18_S138	5.46541	8.01865	Vein	0.919421	X892s_N19_S343_L004_R1_001	3.77267	7.16791	Pik3ca-2	0.127771
X895s_J24_S381_L005_R1_001	6.64183	7.96793	Vein	0.920318	X323s_C18_S66_L004_R1_001	2.9978	7.68678	Pik3ca-1	0.127922
X903s_G15_S116_L005_R1_001	3.52554	7.9921	Vein	0.921351	X326s_J16_S232_L001_R1_001	5.03366	7.75088	Pik3ca-2	0.127944
X903s_F16_S315_L005_R1_001	1.25879	7.84281	Vein	0.922739	X326s_G23_S167_L001_R1_001	4.01169	8.14737	Pik3ca-2	0.128251
X903s_N20_S351_L005_R1_001	6.15732	7.78169	Vein	0.922954	X892s_J24_S381_L004_R1_001	1.36096	7.56799	Pik3ca-2	0.128405
X903s_L16_S318_L005_R1_001	1.14106	6.95356	Vein	0.923598	X326s_I14_S206_L001_R1_001	2.73579	7.2944	Pik3ca-2	0.128964
X903s_L24_S382_L005_R1_001	5.938	7.83816	Vein	0.924698	X332s_N22_S327_L003_R1_001	0	7.79131	Pik3ca-2	0.129476
X895s_N13_S295_L005_R1_001	6.4477	7.59815	Vein	0.92582	X891s_echo_F16_S315_L003_R1_001	5.80705	4.45757	Pik3ca-2	0.129517
X895s_L16_S318_L005_R1_001	2.51481	8.55462	Vein	0.928219	X323s_L20_S284_L004_R1_001	5.7001	7.82788	Pik3ca-2	0.129753
X903s_D17_S322_L005_R1_001	6.0301	7.78786	Vein	0.930274	X891s_echo_I24_S189_L003_R1_001	4.4961	7.1682	Pik3ca-2	0.129908
X903s_L14_S302_L005_R1_001	6.86294	7.73341	Vein	0.937526	X892s_L22_S366_L004_R1_001	1.74558	7.90152	Pik3ca-1	0.131222
X903s_L19_S342_L005_R1_001	2.03103	7.25239	Vein	0.940696	X326s_D21_S93_L001_R1_001	1.60475	6.99083	Pik3ca-2	0.131273
X901s_H17_S324	2.96514	8.01038	Vein	0.944739	X323s_F16_S136_L004_R1_001	1.64943	7.72434	Pik3ca-2	0.131567
X901s_J17_S325	0	7.88972	Vein	0.944746	X326s_P15_S375_L001_R1_001	6.02669	7.20173	Pik3ca-2	0.132115
X901s_H19_S340	2.76113	7.4713	Vein	0.950733	X891s_echo_K15_S118_L003_R1_001	4.93899	5.63933	Pik3ca-2	0.132178
X895s_N18_S335_L005_R1_001	3.23766	8.05108	Vein	0.955033	X891s_echo_C14_S106_L003_R1_001	3.05764	3.40011	Pik3ca-1	0.132337
X903s_I17_S133_L005_R1_001	1.55024	8.06898	Vein	0.959974	X329s_H19_S187_L002_R1_001	0	7.45489	Pik3ca-1	0.13301
X895s_M14_S111_L005_R1_001	1.71742	8.07307	Vein	0.963123	X326s_E14_S110_L001_R1_001	0	7.66774	Pik3ca-1	0.133124
X903s_H22_S364_L005_R1_001	6.14116	7.26209	Vein	0.964536	X329s_F18_S138_L002_R1_001	5.00746	6.38362	Pik3ca-1	0.133598
X895s_F17_S323_L005_R1_001	2.42685	7.94055	Vein	0.972225	X891s_echo_A17_S129_L003_R1_001	6.46527	5.74828	Pik3ca-1	0.134021
X901s_D17_S322	2.30625	7.06583	Vein	0.974988	X892s_M14_S111_L004_R1_001	2.05491	6.28491	Pik3ca-2	0.134241
X895s_A21_S161_L005_R1_001	2.95137	8.36006	Vein	0.976163	X332s_A13_S5_L003_R1_001	0	6.53612	Pik3ca-1	0.13457
X895s_J17_S325_L005_R1_001	3.33835	8.1796	Vein	0.977265	X330s_G24_S161_L007_R1_001	2.56103	3.29175	Pik3ca-2	0.134965
X903s_M16_S127_L005_R1_001	4.65579	8.04023	Vein	0.978955	X326s_N14_S326_L001_R1_001	5.32224	7.75329	Pik3ca-2	0.134979
X895s_A23_S177_L005_R1_001	1.81877	8.48037	Vein	0.9845	X892s_A22_S169_L004_R1_001	3.0417	3.0417	Pik3ca-2	0.135041
X903s_K16_S126_L005_R1_001	0	8.58933	Vein	0.985024	X330s_H19_S179_L007_R1_001	4.54306	4.65966	Pik3ca-1	0.135167
X895s_J15_S309_L005_R1_001	2.37718	7.49888	Vein	0.985553	X891s_echo_C15_S114_L003_R1_001	5.26934	5.13324	Pik3ca-1	0.135196
X895s_A22_S169_L005_R1_001	3.43833	8.21814	Vein	0.985817	X326s_A18_S18_L001_R1_001	2.10288	7.00725	Pik3ca-2	0.135763
X903s_O13_S104_L005_R1_001	0	7.97958	Vein	0.992021	X323s_P17_S377_L004_R1_001	5.5392	7.30172	Pik3ca-1	0.135878
X895s_L22_S366_L005_R1_001	2.87672	8.00423	Vein	0.994502	X330s_O18_S346_L007_R1_001	2.25796	7.53484	Pik3ca-2	0.135926
X895s_H21_S356_L005_R1_001	4.31138	8.02726	Vein	0.99597	X329s_N22_S334_L002_R1_001	4.93849	7.77239	Pik3ca-2	0.136835
X901s_B13_S289	0	7.86784	Vein	1	X329s_A15_S15_L002_R1_001	1.55318	6.91117	Pik3ca-2	0.137292
X901s_B21_S353	0	8.12368	Vein	1	X329s_H22_S190_L002_R1_001	0	7.99633	Pik3ca-2	0.137424
X901s_I21_S165	7.24965	2.93413	Vein	1	X891s_echo_H17_S324_L003_R1_001	2.39233	6.59512	Pik3ca-1	0.137429
X903s_O22_S176_L005_R1_001	0	7.81556	Vein	1	X330s_P19_S371_L007_R1_001	0	7.49689	Pik3ca-2	0.137805
X895s_G18_S140_L005_R1_001	3.74788	7.84346	Vein	1	X323s_M13_S301_L004_R1_001	3.38029	6.99166	Pik3ca-2	0.137904
X895s_K15_S118_L005_R1_001	1.69109	7.85765	Vein	1	X332s_D19_S83_L003_R1_001	6.85683	7.44262	Pik3ca-2	0.138775
					X891s_echo_D13_S290_L003_R1_001	2.08108	3.24048	Pik3ca-2	0.139174
					X332s_H18_S178_L003_R1_001	1.09039	7.09507	Pik3ca-1	0.13923
					X323s_G20_S164_L004_R1_001	1.99505	7.27009	Pik3ca-1	0.139461
					X330s_C19_S59_L007_R1_001	3.98956	4.67341	Pik3ca-1	0.139884
					X892s_P23_S376_L004_R1_001	2.26502	7.56309	Pik3ca-1	0.140523
					X329s_F19_S139_L002_R1_001	0	5.5762	Pik3ca-2	0.140697
					X891s_echo_N14_S303_L003_R1_001	5.71903	6.99592	Pik3ca-2	0.140785
					X332s_F14_S126_L003_R1_001	5.87127	6.27023	Pik3ca-1	0.140839
					X892s_E14_S107_L004_R1_001	7.03968	5.96285	Pik3ca-1	0.141279
					X892s_H13_S292_L004_R1_001	0	8.1723	Pik3ca-2	0.141455
					X891s_echo_G13_S100_L003_R1_001	5.0317	7.30404	Pik3ca-2	0.141596
					X329s_F24_S144_L002_R1_001	0	5.29118	Pik3ca-1	0.142439
					X892s_F16_S315_L004_R1_001	0	6.64958	Pik3ca-2	0.142557
					X329s_F13_S133_L002_R1_001	1.52251	7.66207	Pik3ca-2	0.142636
					X332s_A24_S17_L003_R1_001	0.911388	6.84565	Pik3ca-2	0.142681
					X892s_K19_S150_L004_R1_001	6.07717	7.41091	Pik3ca-2	0.142763
					X891s_echo_O23_S184_L003_R1_001	1.74936	8.41502	Pik3ca-2	0.143025
					X892s_K23_S182_L004_R1_001	1.51984	7.42949	Pik3ca-2	0.143153
					X323s_C22_S70_L004_R1_001	4.75716	5.67691	Pik3ca-1	0.143319
					X326s_O19_S355_L001_R1_001	4.48141	3.22283	Pik3ca-2	0.143503
					X323s_K20_S260_L004_R1_001	6.05161	8.40014	Pik3ca-2	0.143531
					X323s_H20_S188_L004_R1_001	1.77663	7.62242	Pik3ca-2	0.143555
					X332s_C13_S53_L003_R1_001	0.837205	6.96298	Pik3ca-2	0.144151
					X891s_echo_G24_S188_L003_R1_001	5.73095	7.61634	Pik3ca-2	0.144315
					X326s_C19_S67_L001_R1_001	2.72558	6.77638	Pik3ca-1	0.144944
					X332s_N19_S323_L003_R1_001	5.33439	6.06456	Pik3ca-1	0.144987
					X329s_E14_S110_L002_R1_001	4.30049	7.73408	Pik3ca-2	0.145146
					X332s_C18_S58_L003_R1_001	5.18759	6.59338	Pik3ca-1	0.145631
					X892s_L21_S358_L004_R1_001	2.00184	6.5341	Pik3ca-1	0.145668
					X330s_A14_S6_L007_R1_001	5.77098	6.37569	Pik3ca-1	0.14614
					X323s_D16_S88_L004_R1_001	6.08532	7.15556	Pik3ca-1	0.147185
					X892s_P18_S336_L004_R1_001	1.31566	7.86537	Pik3ca-1	0.147203
					X891s_echo_E18_S139_L003_R1_001	1.31124	4.14864	Pik3ca-1	0.148184
					X326s_J21_S237_L001_R1_001	6.61566	6.93017	Pik3ca-2	0.148722
					X892s_F22_S363_L004_R1_001	2.06502	0	Pik3ca-1	0.148743
					X332s_G17_S153_L003_R1_001	6.80462	6.77919	Pik3ca-2	0.149206
					X330s_E14_S102_L007_R1_001	3.9726	4.57015	Pik3ca-1	0.149449
					X326s_A13_S13_L001_R1_001	0	0	Pik3ca-2	0.14999
					X891s_echo_C16_S122_L003_R1_001	2.04829	6.40612	Pik3ca-2	0.150042
					X326s_N21_S333_L001_R1_001	3.95831	6.35556	Pik3ca-1	0.152047
					X329s_O15_S351_L002_R1_001	0	6.96116	Pik3ca-1	0.152427
					X892s_N16_S319_L004_R1_001	6.43529	6.96924	Pik3ca-1	0.153233
					X329s_D23_S95_L002_R1_001	1.39384	2.95396	Pik3ca-1	0.153776
					X329s_M16_S304_L002_R1_001	1.45464	6.39442	Pik3ca-1	0.154396
					X326s_L21_S285_L001_R1_001	2.39649	3.04305	Pik3ca-2	0.154707
					X323s_C20_S68_L004_R1_001	2.11866	7.39165	Pik3ca-1	0.158927
					X329s_B13_S37_L002_R1_001	5.06514	1.42264	Pik3ca-2	0.158991
					X332s_J13_S221_L003_R1_001	6.29749	6.96132	Pik3ca-1	0.159261
					X892s_D18_S330_L004_R1_001	0	5.77086	Pik3ca-2	0.160888
					X332s_L22_S279_L003_R1_001	1.01499	7.09809	Pik3ca-1	0.161201
					X330s_L17_S273_L007_R1_001	3.39197	5.77676	Pik3ca-1	0.161688
					X330s_P15_S367_L007_R1_001	4.91401	4.30124	Pik3ca-1	0.162091
					X329s_A19_S19_L002_R1_001	5.86044	4.55038	Pik3ca-1	0.162318
					X323s_N13_S325_L004_R1_001	0	5.52003	Pik3ca-1	0.16273
					X323s_M21_S309_L004_R1_001	6.2963	7.25797	Pik3ca-1	0.163122
					X891s_echo_M14_S111_L003_R1_001	6.83888	7.17243	Pik3ca-2	0.163149
					X332s_E19_S107_L003_R1_001	6.06416	7.27702	Pik3ca-1	0.163837
					X892s_E13_S99_L004_R1_001	1.5884	7.81553	Pik3ca-1	0.163936
					X323s_O20_S356_L004_R1_001	5.28699	6.96687	Pik3ca-2	0.164149
					X323s_O15_S351_L004_R1_001	2.81095	7.39393	Pik3ca-1	0.167073
					X332s_L23_S280_L003_R1_001	5.95704	6.21024	Pik3ca-1	0.168267
					X332s_P19_S371_L003_R1_001	4.04936	7.25371	Pik3ca-2	0.168565
					X323s_M20_S308_L004_R1_001	0	6.18257	Pik3ca-1	0.169294
					X330s_I19_S203_L007_R1_001	0	7.17829	Pik3ca-1	0.169664
					X326s_C16_S64_L001_R1_001	5.35284	6.5086	Pik3ca-1	0.170902
					X326s_J18_S234_L001_R1_001	5.50504	7.58516	Pik3ca-1	0.171054
					X891s_echo_N20_S351_L003_R1_001	6.81263	6.47028	Pik3ca-1	0.171477
					X892s_H21_S356_L004_R1_001	7.91215	7.20696	Pik3ca-1	0.172612
					X332s_I22_S207_L003_R1_001	6.17239	2.37601	Pik3ca-1	0.172658
					X892s_N22_S367_L004_R1_001	7.01871	6.72824	Pik3ca-1	0.173852
					X892s_A20_S153_L004_R1_001	4.59177	7.15824	Pik3ca-1	0.175001
					X332s_D24_S89_L003_R1_001	6.49846	6.6376	Pik3ca-1	0.175013
					X891s_echo_B18_S329_L003_R1_001	2.019	7.81314	Pik3ca-1	0.175284
					X332s_E23_S112_L003_R1_001	4.06893	6.89939	Pik3ca-1	0.176186
					X332s_F15_S127_L003_R1_001	5.01066	7.42964	Pik3ca-1	0.176406
					X329s_K14_S254_L002_R1_001	0	7.48928	Pik3ca-1	0.178345
					X891s_echo_H21_S356_L003_R1_001	2.80918	8.26675	Pik3ca-1	0.178468
					X892s_M23_S183_L004_R1_001	5.65169	7.49536	Pik3ca-1	0.178814
					X329s_H23_S191_L002_R1_001	5.08918	6.00972	Pik3ca-1	0.179177
					X323s_O19_S355_L004_R1_001	3.33304	6.36647	Pik3ca-1	0.179394
					X323s_H14_S182_L004_R1_001	5.81341	5.80849	Pik3ca-1	0.179703
					X329s_M23_S311_L002_R1_001	4.9737	7.73097	Pik3ca-1	0.18065
					X326s_P19_S379_L001_R1_001	0	5.8173	Pik3ca-1	0.18475
					X330s_G23_S160_L007_R1_001	7.38024	4.4412	Pik3ca-1	0.185381
					X329s_C13_S61_L002_R1_001	1.80066	7.53954	Pik3ca-1	0.185582
					X892s_E15_S115_L004_R1_001	2.24926	6.26683	Pik3ca-1	0.186862
					X891s_echo_I18_S141_L003_R1_001	5.19319	6.20556	Pik3ca-1	0.186922
					X323s_N14_S326_L004_R1_001	6.41525	4.63715	Pik3ca-1	0.188726
					X330s_L23_S280_L007_R1_001	1.43496	3.89165	Pik3ca-1	0.189858
					X326s_J24_S240_L001_R1_001	0	7.26847	Pik3ca-1	0.190532
					X323s_J14_S230_L004_R1_001	6.44078	7.56334	Pik3ca-1	0.190544
					X326s_J17_S233_L001_R1_001	4.63855	5.88438	Pik3ca-1	0.190625
					X330s_M18_S298_L007_R1_001	1.56328	7.18695	Pik3ca-1	0.192073
					X332s_O21_S350_L003_R1_001	6.60545	3.28647	Pik3ca-1	0.19289
					X891s_echo_K23_S182_L003_R1_001	2.42065	7.49293	Pik3ca-1	0.193902
					X891s_echo_E13_S99_L003_R1_001	6.66361	7.26154	Pik3ca-1	0.195343
					X330s_H20_S181_L007_R1_001	6.88002	6.72604	Pik3ca-1	0.195378
					X330s_C15_S55_L007_R1_001	6.3077	6.19171	Pik3ca-1	0.196776
					X326s_K17_S257_L001_R1_001	5.30951	6.68093	Pik3ca-1	0.199709
					X891s_echo_I22_S173_L003_R1_001	5.44159	6.77602	Pik3ca-1	0.200929
					X323s_G22_S166_L004_R1_001	4.52336	7.442	Pik3ca-1	0.202306
					X891s_echo_D14_S298_L003_R1_001	6.03422	7.2798	Pik3ca-1	0.202897
					X323s_B20_S44_L004_R1_001	2.48223	3.52353	Pik3ca-1	0.204737
					X892s_A15_S113_L004_R1_001	5.51583	4.57767	Pik3ca-1	0.205553
					X329s_I13_S205_L002_R1_001	0	2.53792	Pik3ca-1	0.205591
					X329s_C19_S67_L002_R1_001	0	6.90955	Pik3ca-1	0.20616
					X332s_C16_S56_L003_R1_001	6.01243	6.23882	Pik3ca-1	0.207332
					X329s_K18_S258_L002_R1_001	1.21327	7.15844	Pik3ca-1	0.20771
					X891s_echo_E14_S107_L003_R1_001	5.63839	7.09728	Pik3ca-1	0.207986
					X326s_J14_S230_L001_R1_001	1.39707	6.82116	Pik3ca-1	0.208864
					X323s_J13_S229_L004_R1_001	7.65074	6.70793	Pik3ca-1	0.208916
					X891s_echo_M22_S175_L003_R1_001	4.53031	6.22344	Pik3ca-1	0.210228
					X892s_L20_S350_L004_R1_001	7.08883	7.03184	Pik3ca-1	0.210776
					X891s_echo_M23_S183_L003_R1_001	5.87971	7.68808	Pik3ca-1	0.212326
					X326s_K18_S258_L001_R1_001	4.88882	6.19101	Pik3ca-1	0.212674
					X892s_C15_S114_L004_R1_001	2.72341	5.83649	Pik3ca-1	0.21285
					X329s_K19_S259_L002_R1_001	1.59431	6.52211	Pik3ca-1	0.213048
					X329s_G14_S158_L002_R1_001	6.15589	2.48002	Pik3ca-1	0.213082
					X330s_J13_S221_L007_R1_001	2.10054	7.13557	Pik3ca-1	0.213906
					X329s_A22_S22_L002_R1_001	6.34514	6.77749	aCap	0.214134
					X892s_O17_S136_L004_R1_001	6.91284	7.30426	Pik3ca-1	0.214975
					X892s_B13_S289_L004_R1_001	2.58247	3.23709	Pik3ca-1	0.214986
					X323s_O22_S358_L004_R1_001	2.47373	7.90953	Pik3ca-1	0.215215
					X326s_B22_S46_L001_R1_001	2.82052	2.82052	Pik3ca-1	0.215357
					X330s_L21_S278_L007_R1_001	6.12875	5.80173	Pik3ca-1	0.21553
					X330s_J14_S222_L007_R1_001	5.66619	5.59812	Pik3ca-1	0.215796
					X891s_echo_N23_S375_L003_R1_001	2.27345	2.47579	Pik3ca-1	0.215929
					X326s_G15_S159_L001_R1_001	3.12127	5.9874	Pik3ca-1	0.216903
					X326s_L16_S280_L001_R1_001	6.98347	5.03135	Pik3ca-1	0.218555
					X329s_A13_S13_L002_R1_001	5.55237	4.74628	Pik3ca-1	0.219024
					X332s_I24_S209_L003_R1_001	5.16708	6.69029	Pik3ca-1	0.219269
					X329s_O18_S354_L002_R1_001	0	2.20258	Pik3ca-1	0.21962
					X891s_echo_G18_S140_L003_R1_001	5.50703	4.08238	Pik3ca-1	0.219647
					X332s_M18_S298_L003_R1_001	5.883	7.30483	Pik3ca-1	0.22063
					X891s_echo_P13_S296_L003_R1_001	6.47676	7.4498	Pik3ca-1	0.22132
					X332s_N24_S329_L003_R1_001	1.67711	7.39372	Pik3ca-1	0.221934
					X330s_P18_S370_L007_R1_001	5.92513	6.63807	Pik3ca-1	0.222032
					X892s_C17_S130_L004_R1_001	5.69172	3.4983	Pik3ca-1	0.222369
					X892s_F19_S339_L004_R1_001	5.37453	1.31358	Pik3ca-1	0.22266
					X891s_echo_G22_S172_L003_R1_001	2.83449	8.66714	Pik3ca-1	0.224761
					X326s_M23_S311_L001_R1_001	5.72798	5.35217	Pik3ca-1	0.225113
					X892s_K21_S166_L004_R1_001	6.85361	4.71176	Pik3ca-1	0.226052
					X891s_echo_A15_S113_L003_R1_001	2.37086	7.11518	Pik3ca-1	0.226857
					X326s_N13_S325_L001_R1_001	0	5.68007	Pik3ca-1	0.227645
					X332s_C24_S65_L003_R1_001	6.43246	5.02218	Pik3ca-1	0.227851
					X330s_K15_S247_L007_R1_001	2.28438	3.19945	Pik3ca-1	0.229185
					X891s_echo_N17_S327_L003_R1_001	7.08714	7.2235	Pik3ca-1	0.229241
					X326s_O16_S352_L001_R1_001	5.66333	5.79212	Pik3ca-1	0.229322
					X332s_I23_S208_L003_R1_001	4.4097	4.84609	Pik3ca-1	0.22976
					X326s_J20_S236_L001_R1_001	5.41203	4.72334	Pik3ca-1	0.22983
					X326s_J19_S235_L001_R1_001	1.70981	1.70981	Pik3ca-1	0.231201
					X332s_J23_S232_L003_R1_001	0	7.04181	Pik3ca-1	0.231436
					X326s_K22_S262_L001_R1_001	4.37506	6.23615	Pik3ca-1	0.232078
					X330s_P20_S373_L007_R1_001	0	6.84552	Pik3ca-1	0.232355
					X326s_H23_S191_L001_R1_001	4.54811	5.35314	Pik3ca-1	0.232597
					X323s_B17_S41_L004_R1_001	6.79323	6.99	Pik3ca-1	0.233013
					X329s_J22_S238_L002_R1_001	6.13631	5.60537	Pik3ca-1	0.233058
					X330s_I13_S197_L007_R1_001	5.68189	5.9256	Pik3ca-1	0.233964
					X891s_echo_M16_S127_L003_R1_001	5.85019	6.71352	Pik3ca-1	0.234314
					X330s_E24_S113_L007_R1_001	1.49213	6.53714	Pik3ca-1	0.234446
					X326s_M15_S303_L001_R1_001	4.76109	5.82018	Pik3ca-1	0.234591
					X323s_B18_S42_L004_R1_001	5.54705	5.26608	Pik3ca-1	0.235996
					X891s_echo_M15_S119_L003_R1_001	2.26464	3.44032	Pik3ca-1	0.236454
					X329s_E21_S117_L002_R1_001	6.07089	2.31216	vCap	0.237668
					X329s_C24_S72_L002_R1_001	5.49775	6.94544	Pik3ca-1	0.238286
					X891s_echo_C18_S138_L003_R1_001	6.10802	4.84996	Pik3ca-1	0.238918
					X329s_E17_S113_L002_R1_001	0	3.3038	Pik3ca-1	0.240168
					X329s_N21_S333_L002_R1_001	6.16022	2.13084	Pik3ca-1	0.241121
					X892s_P15_S312_L004_R1_001	3.10003	5.81903	Pik3ca-1	0.24141
					X332s_O18_S346_L003_R1_001	5.55542	1.96489	Pik3ca-1	0.242364
					X330s_M20_S301_L007_R1_001	5.93844	7.23821	Pik3ca-1	0.242462
					X326s_E13_S109_L001_R1_001	0	5.07589	Pik3ca-1	0.242817
					X892s_D15_S306_L004_R1_001	5.72673	3.07393	Pik3ca-1	0.244166
					X329s_N16_S328_L002_R1_001	1.54886	5.93759	Pik3ca-1	0.244643
					X332s_M16_S296_L003_R1_001	6.13164	2.18797	Pik3ca-1	0.244929
					X329s_H20_S188_L002_R1_001	4.12938	2.27564	Pik3ca-1	0.245326
					X326s_O22_S358_L001_R1_001	0	4.6452	Pik3ca-1	0.246807
					X330s_F13_S125_L007_R1_001	0	5.76504	Pik3ca-1	0.248308
					X326s_K20_S260_L001_R1_001	1.7103	4.23351	Pik3ca-1	0.251179
					X326s_M13_S301_L001_R1_001	5.32664	4.25986	Pik3ca-1	0.251951
					X332s_D14_S78_L003_R1_001	1.23417	2.57852	Pik3ca-1	0.257261
					X323s_H21_S189_L004_R1_001	6.39316	5.87776	Pik3ca-1	0.26012
					X329s_N20_S332_L002_R1_001	0	6.57365	Pik3ca-1	0.260296
					X329s_L21_S285_L002_R1_001	1.27216	5.16857	Pik3ca-1	0.260579
					X323s_C17_S65_L004_R1_001	0	8.31549	Pik3ca-1	0.263799
					X891s_echo_K14_S110_L003_R1_001	2.54145	4.17959	Pik3ca-1	0.268763
					X330s_D15_S79_L007_R1_001	5.7603	5.72388	Pik3ca-1	0.276459
					X326s_D20_S92_L001_R1_001	6.66247	6.23374	Pik3ca-1	0.285705
					X330s_P23_S376_L007_R1_001	2.81356	5.84564	vCap	0.3171
					X323s_M17_S305_L004_R1_001	2.0419	7.82754	vCap	0.335617
					X323s_J17_S233_L004_R1_001	5.92434	6.78257	Pik3ca-1	0.337026
					X891s_echo_N24_S383_L003_R1_001	2.11504	8.03498	vCap	0.34274
					X892s_L13_S294_L004_R1_001	7.32008	5.2662	vCap	0.366716
					X326s_M20_S308_L001_R1_001	6.44308	8.1033	vCap	0.370263
					X323s_B13_S37_L004_R1_001	2.73536	7.7847	vCap	0.374516
					X323s_C19_S67_L004_R1_001	2.85792	6.92693	vCap	0.375546
					X891s_echo_J15_S309_L003_R1_001	6.64062	3.5548	vCap	0.383057
					X326s_A24_S24_L001_R1_001	0	4.61198	Pik3ca-1	0.387289
					X323s_J23_S239_L004_R1_001	7.17536	4.02619	Pik3ca-2	0.390061
					X891s_echo_P21_S360_L003_R1_001	2.88147	7.95256	vCap	0.395059
					X329s_P19_S379_L002_R1_001	4.83103	7.8749	vCap	0.401717
					X330s_J15_S223_L007_R1_001	7.82086	5.89213	vCap	0.403941
					X892s_K24_S190_L004_R1_001	7.26617	7.42647	vCap	0.40466
					X891s_echo_A14_S105_L003_R1_001	6.22282	3.41056	vCap	0.405238
					X326s_I19_S211_L001_R1_001	5.82968	6.06747	vCap	0.406876
					X330s_H21_S182_L007_R1_001	8.2349	3.17503	vCap	0.40701
					X323s_O23_S359_L004_R1_001	0	7.39378	vCap	0.407605
					X329s_D21_S93_L002_R1_001	1.63548	0	vCap	0.408309
					X891s_echo_A20_S153_L003_R1_001	3.37504	5.55966	vCap	0.409184
					X332s_G13_S149_L003_R1_001	6.45075	4.76063	vCap	0.409382
					X330s_L18_S274_L007_R1_001	6.01842	3.05213	vCap	0.410102
					X891s_echo_D24_S378_L003_R1_001	6.1774	6.72794	vCap	0.41205
					X332s_O15_S343_L003_R1_001	5.35228	5.16605	vCap	0.41375
					X323s_J18_S234_L004_R1_001	5.95213	7.93089	vCap	0.414425
					X329s_O23_S359_L002_R1_001	6.5821	4.46912	vCap	0.414512
					X891s_echo_C21_S162_L003_R1_001	4.03987	5.27999	vCap	0.414574
					X891s_echo_O17_S136_L003_R1_001	6.27284	3.74287	vCap	0.417258
					X326s_A19_S19_L001_R1_001	6.0802	6.43917	vCap	0.417467
					X332s_I16_S200_L003_R1_001	5.73743	6.03423	vCap	0.418814
					X329s_J24_S240_L002_R1_001	6.45067	7.91758	vCap	0.420232
					X330s_J21_S230_L007_R1_001	1.61136	3.36962	vCap	0.420239
					X891s_echo_H13_S292_L003_R1_001	7.10282	5.97775	vCap	0.42204
					X326s_C23_S71_L001_R1_001	6.38159	7.49494	vCap	0.422864
					X326s_H18_S186_L001_R1_001	5.41219	6.96451	vCap	0.423446
					X330s_D21_S86_L007_R1_001	7.25227	3.92479	vCap	0.424492
					X323s_F15_S135_L004_R1_001	2.50375	6.29149	vCap	0.42542
					X323s_L23_S287_L004_R1_001	6.21888	6.53201	vCap	0.429372
					X892s_K16_S126_L004_R1_001	6.76226	6.50954	vCap	0.430607
					X332s_H21_S182_L003_R1_001	2.87683	3.63409	vCap	0.432694
					X326s_F18_S138_L001_R1_001	2.94736	6.23945	vCap	0.433169
					X329s_B23_S47_L002_R1_001	7.52021	7.53334	vCap	0.433897
					X330s_E20_S109_L007_R1_001	2.42679	6.00037	vCap	0.435089
					X326s_D19_S91_L001_R1_001	1.61391	1.61391	vCap	0.43663
					X332s_B17_S33_L003_R1_001	7.01506	3.79051	vCap	0.43858
					X892s_N18_S335_L004_R1_001	3.57247	6.60561	vCap	0.438915
					X326s_F20_S140_L001_R1_001	5.09056	6.42974	vCap	0.439594
					X330s_J24_S233_L007_R1_001	6.50147	6.92543	vCap	0.440164
					X892s_O15_S120_L004_R1_001	6.32535	7.48185	vCap	0.442179
					X323s_M22_S310_L004_R1_001	5.72616	7.5152	vCap	0.448167
					X329s_G21_S165_L002_R1_001	5.63343	2.25893	vCap	0.448228
					X332s_G23_S160_L003_R1_001	0	2.88586	vCap	0.44954
					X892s_G16_S124_L004_R1_001	2.85169	4.19371	vCap	0.449735
					X332s_K18_S250_L003_R1_001	6.5997	3.63324	vCap	0.453353
					X326s_H24_S192_L001_R1_001	4.91997	1.50122	vCap	0.454585
					X332s_J18_S226_L003_R1_001	6.48397	2.42174	vCap	0.454922
					X329s_J16_S232_L002_R1_001	6.91904	2.89327	vCap	0.456616
					X332s_B15_S31_L003_R1_001	6.90938	2.37604	vCap	0.456667
					X329s_I15_S207_L002_R1_001	6.80243	7.34142	vCap	0.458041
					X332s_J20_S229_L003_R1_001	5.47779	3.15626	vCap	0.460511
					X326s_A14_S14_L001_R1_001	0	4.03797	vCap	0.461228
					X330s_I17_S201_L007_R1_001	5.69249	7.41826	vCap	0.466664
					X323s_J15_S231_L004_R1_001	7.38685	4.64273	vCap	0.466814
					X326s_I18_S210_L001_R1_001	7.2728	3.62288	vCap	0.467165
					X329s_L14_S278_L002_R1_001	0	2.5779	vCap	0.467603
					X892s_H23_S372_L004_R1_001	4.75849	4.35731	vCap	0.467667
					X329s_L16_S280_L002_R1_001	0	2.5737	vCap	0.469001
					X330s_F22_S135_L007_R1_001	3.64601	3.04909	vCap	0.469401
					X326s_G21_S165_L001_R1_001	0	4.60745	vCap	0.469788
					X329s_E16_S112_L002_R1_001	7.13514	3.00078	vCap	0.470239
					X329s_K16_S256_L002_R1_001	0	3.34896	vCap	0.47246
					X329s_N14_S326_L002_R1_001	2.33387	6.46758	vCap	0.472503
					X332s_N14_S318_L003_R1_001	6.68058	7.7759	vCap	0.473546
					X329s_O19_S355_L002_R1_001	6.493	6.20766	vCap	0.477096
					X326s_L15_S279_L001_R1_001	0	3.96069	vCap	0.477108
					X332s_H13_S173_L003_R1_001	5.64539	3.87115	vCap	0.47711
					X892s_E20_S155_L004_R1_001	2.15857	8.16736	vCap	0.479166
					X892s_A16_S121_L004_R1_001	7.12135	7.51068	vCap	0.479185
					X326s_D16_S88_L001_R1_001	7.33675	3.23319	vCap	0.481832
					X330s_P17_S369_L007_R1_001	6.61319	2.89809	vCap	0.481883
					X891s_echo_B22_S361_L003_R1_001	7.94434	3.73406	vCap	0.48239
					X332s_A15_S7_L003_R1_001	7.07297	0	vCap	0.483426
					X891s_echo_B13_S289_L003_R1_001	7.40974	3.84889	vCap	0.486104
					X332s_G19_S155_L003_R1_001	0	2.8594	vCap	0.487797
					X329s_J15_S231_L002_R1_001	7.26145	6.92241	vCap	0.488743
					X323s_L18_S282_L004_R1_001	7.21422	8.15687	vCap	0.489266
					X332s_C15_S55_L003_R1_001	7.03591	3.45182	vCap	0.49117
					X891s_echo_O21_S168_L003_R1_001	7.19816	6.24447	vCap	0.49161
					X332s_A14_S6_L003_R1_001	4.79549	2.92078	vCap	0.492705
					X891s_echo_C23_S178_L003_R1_001	0	4.78473	vCap	0.49611
					X326s_B14_S38_L001_R1_001	7.47661	2.27612	vCap	0.496551
					X323s_K23_S263_L004_R1_001	3.48977	4.31948	vCap	0.496671
					X326s_F14_S134_L001_R1_001	6.09739	6.07973	vCap	0.499751
					X326s_J13_S229_L001_R1_001	6.49192	7.20564	vCap	0.501331
					X892s_G24_S188_L004_R1_001	6.94361	6.59917	vCap	0.502923
					X892s_F15_S307_L004_R1_001	6.97073	3.75002	vCap	0.503081
					X329s_E22_S118_L002_R1_001	7.08695	2.35726	vCap	0.507835
					X330s_E22_S111_L007_R1_001	7.34731	2.41928	vCap	0.508096
					X332s_O14_S342_L003_R1_001	4.15801	5.99058	vCap	0.508314
					X332s_K16_S248_L003_R1_001	0	3.95928	vCap	0.527345
					X323s_K14_S254_L004_R1_001	7.82159	4.96914	vCap	0.530149
					X891s_echo_L21_S358_L003_R1_001	1.91316	3.18213	vCap	0.541655
					X332s_C14_S54_L003_R1_001	6.25247	7.16302	vCap	0.54298
					X329s_F14_S134_L002_R1_001	7.23212	0	aCap	0.549117
					X330s_A18_S10_L007_R1_001	6.46358	5.88943	vCap	0.554461
					X892s_O22_S176_L004_R1_001	7.11585	3.75434	aCap	0.558537
					X330s_K18_S250_L007_R1_001	6.86938	5.48091	vCap	0.562853
					X329s_B22_S46_L002_R1_001	5.60118	3.00902	vCap	0.56311
					X323s_N19_S331_L004_R1_001	0	4.77795	vCap	0.566127
					X891s_echo_B17_S321_L003_R1_001	4.76021	3.61953	aCap	0.56823
					X326s_J22_S238_L001_R1_001	0	1.62902	aCap	0.569164
					X330s_N14_S318_L007_R1_001	5.06405	2.62867	aCap	0.576861
					X892s_K14_S110_L004_R1_001	8.00903	3.99308	aCap	0.57728
					X332s_H15_S175_L003_R1_001	1.96711	1.96711	aCap	0.57728
					X330s_L20_S277_L007_R1_001	2.23568	4.2169	aCap	0.579815
					X323s_K22_S262_L004_R1_001	6.45737	6.67612	vCap	0.581005
					X332s_B14_S30_L003_R1_001	0	2.23124	aCap	0.582002
					X329s_O22_S358_L002_R1_001	6.40322	0	aCap	0.583034
					X326s_H14_S182_L001_R1_001	3.30906	2.92171	aCap	0.585781
					X892s_A18_S137_L004_R1_001	6.00506	4.16199	aCap	0.58662
					X892s_I20_S157_L004_R1_001	6.65708	3.3318	aCap	0.58662
					X326s_D24_S96_L001_R1_001	0	2.46037	vCap	0.588431
					X323s_B21_S45_L004_R1_001	6.68995	4.30441	aCap	0.590806
					X329s_A23_S23_L002_R1_001	4.62676	3.34079	aCap	0.590863
					X892s_G19_S148_L004_R1_001	6.99554	3.41707	aCap	0.591866
					X326s_N24_S336_L001_R1_001	6.4078	6.02361	vCap	0.592259
					X332s_P14_S366_L003_R1_001	5.75406	5.61477	vCap	0.593528
					X323s_F18_S138_L004_R1_001	6.49731	3.99863	aCap	0.593643
					X330s_C24_S65_L007_R1_001	1.47658	4.48668	aCap	0.593934
					X332s_E15_S103_L003_R1_001	6.16803	0	aCap	0.594181
					X326s_A16_S16_L001_R1_001	6.2182	2.31308	aCap	0.595597
					X326s_F17_S137_L001_R1_001	0	3.01193	aCap	0.596614
					X891s_echo_D16_S314_L003_R1_001	7.48786	3.74168	aCap	0.598138
					X332s_K21_S254_L003_R1_001	5.54895	3.30024	aCap	0.600694
					X332s_J24_S233_L003_R1_001	6.7099	2.92645	aCap	0.601367
					X323s_E14_S110_L004_R1_001	5.65432	3.827	aCap	0.602511
					X332s_D17_S81_L003_R1_001	6.59619	3.17692	aCap	0.602605
					X329s_L24_S288_L002_R1_001	6.79537	4.4503	aCap	0.604001
					X326s_A20_S20_L001_R1_001	6.39042	0	aCap	0.604107
					X326s_N23_S335_L001_R1_001	6.26787	6.40117	aCap	0.604143
					X892s_L19_S342_L004_R1_001	6.82912	2.80136	aCap	0.605285
					X892s_K13_S102_L004_R1_001	6.94005	4.73493	aCap	0.607712
					X332s_M15_S295_L003_R1_001	0	0	aCap	0.608554
					X891s_echo_M20_S159_L003_R1_001	7.43236	4.18475	aCap	0.609115
					X332s_G16_S152_L003_R1_001	0	3.25322	vCap	0.609709
					X332s_K23_S256_L003_R1_001	6.03976	1.57735	aCap	0.610631
					X332s_B22_S39_L003_R1_001	0	4.52727	aCap	0.610645
					X891s_echo_A22_S169_L003_R1_001	6.27942	4.3447	aCap	0.61096
					X329s_M24_S312_L002_R1_001	2.31581	2.95835	aCap	0.61292
					X329s_A18_S18_L002_R1_001	5.41527	3.23787	aCap	0.613145
					X891s_echo_J22_S365_L003_R1_001	6.9493	3.69491	aCap	0.613175
					X330s_L22_S279_L007_R1_001	4.89741	3.23826	aCap	0.614082
					X329s_B15_S39_L002_R1_001	0	2.70784	aCap	0.614496
					X891s_echo_G16_S124_L003_R1_001	2.80801	6.47902	aCap	0.614722
					X323s_F19_S139_L004_R1_001	2.80112	4.2568	aCap	0.614913
					X332s_B20_S37_L003_R1_001	0	3.18189	aCap	0.615453
					X323s_E19_S115_L004_R1_001	6.03298	3.93015	aCap	0.616094
					X332s_G14_S150_L003_R1_001	5.89693	2.60376	aCap	0.616873
					X332s_O20_S349_L003_R1_001	0	2.84943	aCap	0.618519
					X326s_C24_S72_L001_R1_001	1.37178	2.54706	aCap	0.619029
					X326s_A22_S22_L001_R1_001	6.78929	1.9628	aCap	0.620317
					X323s_N22_S334_L004_R1_001	7.61035	4.20837	aCap	0.623447
					X329s_M18_S306_L002_R1_001	7.0649	0	aCap	0.624277
					X332s_H16_S176_L003_R1_001	4.20863	3.70766	aCap	0.624404
					X330s_O16_S344_L007_R1_001	5.05725	6.58757	vCap	0.625243
					X332s_D20_S85_L003_R1_001	1.66528	6.51969	aCap	0.626436
					X326s_P14_S374_L001_R1_001	6.81616	1.92868	vCap	0.627105
					X330s_H15_S175_L007_R1_001	2.39006	3.92337	aCap	0.627884
					X330s_J20_S229_L007_R1_001	3.3483	2.68969	aCap	0.628963
					X332s_F24_S137_L003_R1_001	7.35273	2.66226	aCap	0.629316
					X323s_K24_S264_L004_R1_001	7.25473	6.27508	aCap	0.629535
					X326s_I16_S208_L001_R1_001	3.37931	0	aCap	0.630157
					X332s_O23_S352_L003_R1_001	5.6314	2.88209	aCap	0.63033
					X330s_F15_S127_L007_R1_001	0	3.53517	aCap	0.630772
					X323s_M15_S303_L004_R1_001	7.56423	4.35379	aCap	0.631481
					X329s_H24_S192_L002_R1_001	6.16126	3.27327	aCap	0.632469
					X326s_B17_S41_L001_R1_001	0	0	aCap	0.633382
					X330s_N22_S327_L007_R1_001	3.87379	5.67153	aCap	0.63485
					X326s_B20_S44_L001_R1_001	0	0	aCap	0.635605
					X332s_J21_S230_L003_R1_001	0	3.65823	aCap	0.636171
					X332s_O22_S351_L003_R1_001	6.65389	3.46548	vCap	0.6366
					X326s_L19_S283_L001_R1_001	0	2.65586	vCap	0.638367
					X892s_I14_S109_L004_R1_001	2.4434	2.96508	aCap	0.639392
					X329s_K22_S262_L002_R1_001	7.07753	3.45051	aCap	0.640134
					X329s_B19_S43_L002_R1_001	3.61211	2.9456	aCap	0.641366
					X326s_M19_S307_L001_R1_001	5.57165	2.37013	aCap	0.641461
					X332s_C17_S57_L003_R1_001	7.45799	3.35418	aCap	0.642762
					X329s_D13_S85_L002_R1_001	6.65164	1.81705	aCap	0.6428
					X891s_echo_L22_S366_L003_R1_001	7.13928	3.95623	aCap	0.64586
					X323s_E16_S112_L004_R1_001	7.07942	3.98188	aCap	0.64596
					X326s_O17_S353_L001_R1_001	7.12138	2.95109	aCap	0.647117
					X332s_M24_S305_L003_R1_001	6.48005	2.84927	aCap	0.647125
					X326s_H19_S187_L001_R1_001	0	1.89909	aCap	0.648964
					X326s_F15_S135_L001_R1_001	0	2.27889	aCap	0.650041
					X891s_echo_C22_S170_L003_R1_001	7.08115	3.59449	aCap	0.65142
					X323s_F23_S143_L004_R1_001	0	4.8098	aCap	0.652249
					X332s_P17_S369_L003_R1_001	0	3.43723	aCap	0.652249
					X332s_M13_S293_L003_R1_001	6.35125	2.48525	aCap	0.654123
					X323s_B19_S43_L004_R1_001	6.38298	3.23169	aCap	0.654674
					X332s_K19_S251_L003_R1_001	3.80054	2.55917	aCap	0.65618
					X329s_G16_S160_L002_R1_001	4.32082	3.57375	aCap	0.65636
					X323s_B22_S46_L004_R1_001	7.33134	3.86551	aCap	0.656383
					X891s_echo_N15_S311_L003_R1_001	1.82773	6.20834	aCap	0.656716
					X892s_P19_S344_L004_R1_001	6.50088	3.46566	aCap	0.657816
					X329s_J13_S229_L002_R1_001	4.97557	2.75217	aCap	0.658301
					X329s_I14_S206_L002_R1_001	0	2.25011	aCap	0.659346
					X892s_H20_S348_L004_R1_001	0	4.99817	aCap	0.659408
					X326s_F24_S144_L001_R1_001	7.11992	2.38718	aCap	0.659894
					X326s_E17_S113_L001_R1_001	0	2.04291	aCap	0.660416
					X330s_E17_S105_L007_R1_001	2.61457	0	aCap	0.661229
					X332s_B23_S40_L003_R1_001	0	3.61451	aCap	0.661548
					X323s_J20_S236_L004_R1_001	4.73905	4.61505	aCap	0.661732
					X329s_H21_S189_L002_R1_001	2.24457	3.09516	aCap	0.663814
					X330s_I16_S200_L007_R1_001	5.07474	4.5198	aCap	0.664116
					X332s_N23_S328_L003_R1_001	0	3.31072	vCap	0.665277
					X332s_E17_S105_L003_R1_001	7.08128	2.70686	aCap	0.665527
					X329s_K23_S263_L002_R1_001	6.19815	3.51817	aCap	0.665821
					X329s_F22_S142_L002_R1_001	1.70673	2.6764	aCap	0.666861
					X326s_D15_S87_L001_R1_001	0	0	aCap	0.667253
					X329s_P20_S380_L002_R1_001	2.3149	2.9574	aCap	0.668093
					X332s_E24_S113_L003_R1_001	6.94941	3.46856	aCap	0.668318
					X323s_E22_S118_L004_R1_001	7.99148	4.05465	aCap	0.6694
					X332s_A23_S16_L003_R1_001	1.93431	3.20587	aCap	0.669444
					X326s_C14_S62_L001_R1_001	7.28121	0	aCap	0.670346
					X891s_echo_D23_S370_L003_R1_001	1.60656	2.82982	aCap	0.671251
					X892s_C14_S106_L004_R1_001	6.8689	3.45013	vCap	0.672916
					X326s_M22_S310_L001_R1_001	0	2.33111	aCap	0.673011
					X892s_D19_S338_L004_R1_001	2.78991	4.12904	aCap	0.674764
					X326s_N17_S329_L001_R1_001	7.92857	5.09886	aCap	0.674955
					X332s_G15_S151_L003_R1_001	6.41107	2.10811	aCap	0.675342
					X329s_C20_S68_L002_R1_001	6.74706	3.35394	aCap	0.675699
					X326s_H17_S185_L001_R1_001	0	2.1292	aCap	0.676107
					X332s_F19_S131_L003_R1_001	6.73443	2.92157	aCap	0.676658
					X329s_B16_S40_L002_R1_001	0	3.6753	aCap	0.676984
					X329s_M21_S309_L002_R1_001	2.01232	3.50866	aCap	0.67715
					X330s_E23_S112_L007_R1_001	2.69126	3.34992	aCap	0.677322
					X332s_I21_S206_L003_R1_001	0	2.41312	aCap	0.679399
					X326s_F16_S136_L001_R1_001	0	0	aCap	0.679625
					X892s_E19_S147_L004_R1_001	4.69953	3.85166	aCap	0.679982
					X891s_echo_P23_S376_L003_R1_001	6.78053	4.04971	aCap	0.680505
					X330s_B17_S33_L007_R1_001	2.13234	3.82007	aCap	0.680767
					X329s_I18_S210_L002_R1_001	0	4.17387	vCap	0.681876
					X332s_I20_S205_L003_R1_001	6.62521	2.03634	aCap	0.68233
					X892s_I16_S125_L004_R1_001	6.1855	2.95697	aCap	0.682885
					X323s_I15_S207_L004_R1_001	7.39399	4.03814	aCap	0.68382
					X332s_K14_S246_L003_R1_001	0	4.13231	aCap	0.686486
					X329s_O13_S349_L002_R1_001	0	1.68296	aCap	0.687356
					X323s_E13_S109_L004_R1_001	2.15018	4.43616	aCap	0.688111
					X332s_D13_S77_L003_R1_001	3.17574	3.94116	aCap	0.689266
					X323s_E15_S111_L004_R1_001	7.29547	6.36946	aCap	0.689344
					X326s_L20_S284_L001_R1_001	5.90135	2.64041	aCap	0.689897
					X892s_K22_S174_L004_R1_001	7.10265	3.65301	aCap	0.690135
					X326s_N22_S334_L001_R1_001	4.38354	3.30958	aCap	0.69071
					X323s_J21_S237_L004_R1_001	5.69166	3.93727	aCap	0.692129
					X326s_B19_S43_L001_R1_001	6.25022	0	aCap	0.692696
					X323s_C15_S63_L004_R1_001	7.65971	3.80121	aCap	0.693379
					X326s_B24_S48_L001_R1_001	0	1.42887	aCap	0.693975
					X332s_E16_S104_L003_R1_001	4.84479	2.81897	aCap	0.695223
					X332s_I14_S198_L003_R1_001	2.39851	1.46686	aCap	0.696106
					X329s_E19_S115_L002_R1_001	1.60077	1.60077	aCap	0.696131
					X332s_F18_S130_L003_R1_001	6.97332	3.43408	aCap	0.697431
					X329s_P21_S381_L002_R1_001	1.4916	2.42768	aCap	0.697636
					X326s_L23_S287_L001_R1_001	0	2.97208	aCap	0.701606
					X892s_C13_S98_L004_R1_001	6.66495	4.43489	aCap	0.706776
					X329s_L18_S282_L002_R1_001	1.62746	2.21723	aCap	0.706883
					X891s_echo_H23_S372_L003_R1_001	5.99012	3.33819	aCap	0.708544
					X323s_E18_S114_L004_R1_001	5.70046	3.23842	aCap	0.713083
					X329s_D19_S91_L002_R1_001	6.69655	2.01075	aCap	0.713561
					X329s_O21_S357_L002_R1_001	0	1.68733	aCap	0.716335
					X332s_G22_S159_L003_R1_001	6.60982	3.2189	aCap	0.722467
					X326s_O20_S356_L001_R1_001	0	2.9397	aCap	0.723527
					X332s_I18_S202_L003_R1_001	2.4927	3.2916	aCap	0.724143
					X326s_L24_S288_L001_R1_001	6.47604	2.59596	aCap	0.724272
					X326s_E24_S120_L001_R1_001	5.1916	1.33318	aCap	0.726292
					X326s_I22_S214_L001_R1_001	6.88904	3.02573	aCap	0.72687
					X892s_I13_S101_L004_R1_001	7.23606	3.91979	aCap	0.727277
					X323s_M24_S312_L004_R1_001	5.23676	4.78781	aCap	0.729553
					X323s_G14_S158_L004_R1_001	2.97613	4.72447	vCap	0.729986
					X330s_G17_S153_L007_R1_001	6.88267	3.15919	aCap	0.735992
					X332s_M21_S302_L003_R1_001	6.19168	1.93313	aCap	0.736306
					X332s_D16_S80_L003_R1_001	7.01704	2.68726	aCap	0.736744
					X329s_J19_S235_L002_R1_001	6.66415	2.25871	aCap	0.738676
					X323s_F14_S134_L004_R1_001	6.34253	4.25788	aCap	0.738778
					X330s_N17_S321_L007_R1_001	2.62289	3.77471	aCap	0.741016
					X329s_N17_S329_L002_R1_001	7.44338	3.59931	aCap	0.744677
					X892s_O18_S144_L004_R1_001	7.76117	6.72924	aCap	0.753196
					X323s_H23_S191_L004_R1_001	6.65927	3.59479	aCap	0.758786
					X329s_D20_S92_L002_R1_001	7.31879	3.04287	aCap	0.781491
					X329s_M19_S307_L002_R1_001	6.59466	3.0985	Artery	0.794302
					X891s_echo_F20_S347_L003_R1_001	7.30105	4.04008	Artery	0.822307
					X329s_L17_S281_L002_R1_001	7.05479	3.16758	Artery	0.831604
					X326s_H13_S181_L001_R1_001	5.42973	2.2094	Artery	0.840112
					X332s_I15_S199_L003_R1_001	2.43558	0	Artery	0.844113
					X891s_echo_F24_S379_L003_R1_001	7.61714	4.36975	Artery	0.847722
					X329s_G17_S161_L002_R1_001	7.90794	2.81058	Artery	0.849787
					X332s_H17_S177_L003_R1_001	4.01534	2.23813	Artery	0.852639
					X892s_B19_S337_L004_R1_001	8.08382	0	Artery	0.857822
					X330s_E19_S107_L007_R1_001	6.76124	3.79709	Artery	0.857862
					X323s_I14_S206_L004_R1_001	7.48553	4.5846	Artery	0.861695
					X326s_E21_S117_L001_R1_001	4.7543	0	Artery	0.866511
					X329s_E13_S109_L002_R1_001	5.70498	6.02948	Artery	0.867348
					X330s_G22_S159_L007_R1_001	8.3231	3.09809	Artery	0.867779
					X329s_F23_S143_L002_R1_001	6.15011	2.29353	Artery	0.868318
					X330s_N21_S326_L007_R1_001	6.5765	4.41505	Artery	0.868588
					X332s_A20_S13_L003_R1_001	7.8201	3.02777	Artery	0.86887
					X329s_P17_S377_L002_R1_001	7.56042	3.58969	Artery	0.870382
					X892s_O14_S112_L004_R1_001	8.04397	4.44188	Artery	0.873943
					X891s_echo_J17_S325_L003_R1_001	6.88066	5.79231	Artery	0.874941
					X892s_G23_S180_L004_R1_001	7.40074	3.202	Artery	0.876359
					X323s_D13_S85_L004_R1_001	7.56585	4.62832	Artery	0.87757
					X326s_B21_S45_L001_R1_001	7.42484	6.14969	Artery	0.877782
					X330s_F19_S131_L007_R1_001	6.97852	3.63697	Artery	0.881231
					X323s_L19_S283_L004_R1_001	0	5.25536	Artery	0.881546
					X323s_L21_S285_L004_R1_001	7.44773	4.44465	Artery	0.882495
					X892s_M19_S151_L004_R1_001	6.73674	2.64753	Artery	0.883675
					X891s_echo_F18_S331_L003_R1_001	8.16486	4.4341	Artery	0.884845
					X329s_E24_S120_L002_R1_001	5.97827	2.98317	Artery	0.889658
					X326s_C13_S61_L001_R1_001	6.72638	2.42352	Artery	0.890744
					X892s_L18_S334_L004_R1_001	7.49524	6.52607	Artery	0.891806
					X326s_I15_S207_L001_R1_001	6.56594	0	Artery	0.892699
					X891s_echo_F23_S371_L003_R1_001	6.62033	3.64354	Artery	0.892737
					X323s_I24_S216_L004_R1_001	7.51833	3.3845	Artery	0.892931
					X329s_B18_S42_L002_R1_001	8.05263	2.00552	Artery	0.893023
					X330s_K23_S256_L007_R1_001	5.74723	3.43233	Artery	0.902353
					X323s_G13_S157_L004_R1_001	7.73482	4.17148	Artery	0.902573
					X332s_I19_S203_L003_R1_001	6.55463	6.03054	Artery	0.904414
					X892s_N17_S327_L004_R1_001	7.68613	4.10206	Artery	0.904741
					X892s_G15_S116_L004_R1_001	6.81736	3.34077	Artery	0.906021
					X332s_H20_S181_L003_R1_001	7.02927	2.33634	Artery	0.907444
					X329s_D18_S90_L002_R1_001	6.43071	1.88435	Artery	0.908897
					X891s_echo_N21_S359_L003_R1_001	6.7289	5.7423	Artery	0.913844
					X332s_K15_S247_L003_R1_001	8.2832	2.66475	Artery	0.916615
					X323s_H22_S190_L004_R1_001	6.59957	4.20038	Artery	0.917298
					X329s_O16_S352_L002_R1_001	6.60192	1.66086	Artery	0.919377
					X326s_K21_S261_L001_R1_001	5.73544	0	Artery	0.924497
					X892s_O19_S152_L004_R1_001	8.10267	3.00881	Artery	0.926119
					X332s_L19_S275_L003_R1_001	7.36475	6.09883	Artery	0.932353
					X891s_echo_H14_S300_L003_R1_001	7.34055	2.43689	Artery	0.932567
					X323s_L24_S288_L004_R1_001	5.46753	4.68842	Artery	0.932949
					X332s_J17_S225_L003_R1_001	5.60114	6.24552	Pik3ca-1	0.933768
					X330s_A19_S11_L007_R1_001	7.893	3.49077	Artery	0.933874
					X891s_echo_P18_S336_L003_R1_001	6.70734	6.66309	Artery	0.935349
					X332s_E21_S110_L003_R1_001	6.35323	2.62629	Artery	0.937993
					X329s_K13_S253_L002_R1_001	6.41242	3.39255	Artery	0.938528
					X332s_E18_S106_L003_R1_001	7.84846	2.9977	Artery	0.952179
					X323s_M19_S307_L004_R1_001	7.40137	6.29294	Artery	0.954497
					X891s_echo_A13_S97_L003_R1_001	6.58686	7.1454	Pik3ca-1	0.954687
					X329s_O17_S353_L002_R1_001	7.13655	2.23793	Artery	0.956092
					X326s_K19_S259_L001_R1_001	6.90811	1.69045	Artery	0.960551
					X891s_echo_A18_S137_L003_R1_001	3.39401	5.50401	Artery	0.968633
					X892s_O23_S184_L004_R1_001	7.51229	3.65206	Artery	0.970443
					X891s_echo_G14_S108_L003_R1_001	7.50869	5.83144	Artery	0.97157
					X323s_O17_S353_L004_R1_001	2.56896	5.13422	Artery	0.972448
					X892s_F23_S371_L004_R1_001	7.42654	7.43201	Artery	0.973875
					X332s_J15_S223_L003_R1_001	7.45562	2.95467	Artery	0.975516
					X332s_M17_S297_L003_R1_001	7.32214	6.3896	Artery	0.978393
					X326s_J15_S231_L001_R1_001	0	2.54439	Artery	0.978681
					X329s_C23_S71_L002_R1_001	6.83406	1.9063	Artery	0.980843
					X329s_G22_S166_L002_R1_001	6.47185	1.22125	Artery	0.980904
					X892s_A19_S145_L004_R1_001	2.41596	3.45321	Artery	0.981241
					X329s_I16_S208_L002_R1_001	6.48146	3.04943	Pik3ca-1	0.983222
					X323s_N18_S330_L004_R1_001	6.3129	4.1928	Artery	0.992938
					X891s_echo_O14_S112_L003_R1_001	6.55827	4.27981	Artery	0.996088
					X329s_H18_S186_L002_R1_001	6.40176	3.20668	Artery	0.999234
					X891s_echo_A21_S161_L003_R1_001	3.64858	6.71446	Artery	1
					X891s_echo_B15_S305_L003_R1_001	2.94206	4.40423	Artery	1
					X891s_echo_C20_S154_L003_R1_001	2.04762	7.08832	Artery	1
					X892s_J18_S333_L004_R1_001	7.18409	3.34219	Artery	1
					X892s_N21_S359_L004_R1_001	6.57198	6.57596	Artery	1
					X323s_M23_S311_L004_R1_001	7.71229	4.33224	Artery	1
					X326s_A15_S15_L001_R1_001	6.89946	0	Artery	1
					X326s_H20_S188_L001_R1_001	5.54279	5.13928	Artery	1
					X326s_K23_S263_L001_R1_001	5.37041	5.00212	Artery	1
					X329s_A14_S14_L002_R1_001	6.80866	1.61357	Artery	1
					X330s_B24_S41_L007_R1_001	7.32903	3.22716	Artery	1
					X330s_K13_S245_L007_R1_001	6.99036	4.06236	Artery	1
					X332s_C19_S59_L003_R1_001	6.38154	2.76668	Artery	1
					X332s_G21_S158_L003_R1_001	7.35321	1.58142	Artery	1

## Sheet: c
Fig.4c: Relative cell type proportions split by genotype based on integrated BECs from Pik3caH1047R; Cdh5-CreERT2 and control mice.
	Proportion Plot
genotype:		Pik3caH1047R			Ctrl
	cluster	cells/cluster	proportion of cells in %	proportion of cells in % by phenotype*	cells/cluster	proportion of cells in %	proportion of cells in % by phenotype*
	Artery	87	7.90909	7.90909	47	13.4286	13.4286
	aCap	169	15.3636	15.3636	101	28.8571	28.8571
	cvCap	120	10.9091	28.6364	114	32.5714	33.7143
	Tip	36	3.27273	3.27273	21	6	6
	Vein	144	13.0909	41.0909	50	14.2857	18
	Pik3ca-1	195	17.7273	-	4	1.14286	-
	Pik3ca-2	308	28	-	13	3.71429	-
	Pik3ca-Prolif.	41	3.72727	3.72727	0	0	0
sum		1100	100	100	350	100	100
				* data slot displayed in the graph			* data slot displayed in the graph

## Sheet: h
Fig.4h: Cell number expansion over time accessed by intravital imaging.
				Nuclei counts n= 3 mice; N=1
mosue ID	genotype	gender	age	day0	day3	day6	day9	day12
#56876	Pik3caH1047R; iChr2-Mosaic; Vegfr1-Cre+	m	9w	0	2	3	3	3
#56876	Pik3caH1047R; iChr2-Mosaic; Vegfr1-Cre+	m	9w	0	1	4	6	n/a
#56876	Pik3caH1047R; iChr2-Mosaic; Vegfr1-Cre+	m	9w	2	4	5	5	5
#56876	Pik3caH1047R; iChr2-Mosaic; Vegfr1-Cre+	m	9w	8	10	12	15	17
#57774	Pik3caH1047R; iChr2-Mosaic; Vegfr1-Cre+	f	9w	0	3	6	9	12
#57774	Pik3caH1047R; iChr2-Mosaic; Vegfr1-Cre+	f	9w	0	4	8	11	15
#57774	Pik3caH1047R; iChr2-Mosaic; Vegfr1-Cre+	f	9w	3	4	n/a	7	8
#57774	Pik3caH1047R; iChr2-Mosaic; Vegfr1-Cre+	f	9w	4	5	9	12	n/a
#56823	Pik3caH1047R; iChr2-Mosaic; Vegfr1-Cre+	m	9w	4	4	5	6	7
#56823	Pik3caH1047R; iChr2-Mosaic; Vegfr1-Cre+	m	9w	6	11	23	29	42
#56823	Pik3caH1047R; iChr2-Mosaic; Vegfr1-Cre+	m	9w	7	9	9	9	10
							n/a= cell nuclei could notcounted (image quality/ out of region)
