# Supplementary material for: Angiopoietin–TIE2 feedforward circuit promotes PIK3CA-driven venous malformations
Source: Nat Cardiovasc Res. 2025 May 23;4(7):801–20. doi: 10.1038/s44161-025-00655-9 (PMC12259471; doi:10.1038/s44161-025-00655-9)
Supplement: Supplementary file 7 — Statistical source data for Fig. 5a,c. [file 44161_2025_655_MOESM7_ESM.xlsx]

## Sheet: 5a
Fig. 5a: DEGs between Pik3ca-2 and Vein clusters (integrated BECs from Pik3caH1047R; Cdh5-CreERT2 and control mice).
genes overlapping with FOXO1-A3 gene signitature are highlighted.
Pik3ca-2 vs. Vein
Pik3ca-2 UP							FOXO1-A3 DOWN					Pik3ca-2 DOWN							FOXO1-A3 DOWN
gene	p_val	avg_log2FC	pct.1	pct.2	p_val_adj		gene	log2	pvalue	padj		gene	p_val	avg_log2FC	pct.1	pct.2	p_val_adj		gene	log2	pvalue	padj
Eln	4.56256e-51	2.52725	1	0.974	1.3298e-46		ELN	-4.78886	2.91785e-30	3.00697e-28		Apoe	5.43514e-50	-1.33935	0.997	1	1.58413e-45		TSPAN13	3.25033	3.02168e-15	8.81163e-14
Igfbp3	3.72745e-46	4.49892	0.966	0.799	1.0864e-41		IGFBP3	-0.775539	0.00130254	0.00522828		Aqp1	4.59439e-47	-1.17002	1	1	1.33908e-42		LEPR	1.29597	9.4851e-10	7.53436e-09
Fstl1	7.31976e-46	1.63181	1	0.995	2.13342e-41		FSTL1	-0.362451	0.00103586	0.00346438		Hspb1	9.27105e-47	-1.92435	0.897	0.985	2.70214e-42		SEPP1	8.77488	2.50238e-43	5.64275e-41
Sparc	9.48687e-44	0.816622	1	1	2.76504e-39		APLNR	-6.6633	6.17721e-15	1.75419e-13		Slco2b1	1.06386e-45	-3.29743	0.72	0.959	3.10074e-41		PIM3	1.6211	1.49841e-06	1.2748e-05
Enpp6	9.23076e-41	4.20263	0.841	0.412	2.6904e-36		COL18A1	-0.666845	0.00871516	0.0260449		Tspan13	1.80039e-45	-1.83106	0.938	1	5.24741e-41		NDRG1	1.17685	2.89418e-10	4.66313e-09
Apln	1.52864e-39	2.93093	0.984	0.809	4.45538e-35		FAM101B	-0.601634	0.0183638	0.0482005		Lepr	1.16339e-44	-2.97039	0.636	0.938	3.39082e-40		PDE2A	1.10534	0.00327142	0.0115123
Mmp2	5.98976e-37	1.94427	0.994	0.969	1.74578e-32		BGN	-2.41627	6.46125e-16	2.03253e-14		Cst3	5.44833e-44	-1.38778	1	1	1.58797e-39		ANGPT2	6.04622	4.22187e-70	4.00638e-67
Gpihbp1	4.82707e-36	2.03883	0.994	0.964	1.4069e-31		TLL1	-2.19976	1.96172e-05	0.000131068		Sepp1	7.31484e-43	-1.35824	1	1	2.13198e-38
Col6a3	1.00633e-35	4.71148	0.822	0.392	2.93304e-31		PRCP	-1.85735	8.74445e-23	5.18632e-21		Rasa4	4.3856e-42	-1.67268	0.944	0.995	1.27823e-37
Col18a1	3.04668e-34	2.21052	0.991	0.948	8.87986e-30		NREP	-2.12372	4.87e-08	5.48e-07		Scarb1	9.74011e-40	-1.35309	1	1	2.83885e-35
RP23-315E2.1	6.17242e-34	2.21849	0.894	0.49	1.79901e-29		NQO1	-2.78935	4.25787e-11	7.78899e-10		Gm15701	2.45608e-36	-1.67548	0.692	0.912	7.1585e-32
Col4a1	2.98042e-33	2.03932	1	0.99	8.68674e-29		MARCKSL1	-1.46179	2.25642e-06	1.85056e-05		Gm15635	8.28881e-35	-3.06684	0.24	0.722	2.41586e-30
Ppic	5.17701e-32	1.1106	1	0.979	1.50889e-27		FBLN2	-3.92635	1.59459e-34	2.11144e-32		Sparcl1	4.27953e-33	-0.983506	1	1	1.24731e-28
Fam101b	1.88029e-31	1.6889	0.981	0.897	5.4803e-27		MEST	-1.35962	7.95e-06	5.82e-05		Tagln	6.04147e-33	-2.80102	0.71	0.907	1.76085e-28
Bgn	1.7778e-29	1.37198	0.997	0.959	5.18157e-25							Pim3	2.46199e-30	-2.26046	0.726	0.938	7.17572e-26
Tll1	1.408e-28	1.93699	0.925	0.603	4.10376e-24							Il6st	5.99401e-30	-1.25911	1	1	1.74702e-25
Prcp	1.04276e-27	1.07928	0.991	0.959	3.03921e-23							Pltp	3.01513e-29	-2.14968	0.885	0.985	8.78789e-25
Itih5	1.71214e-27	1.89792	0.969	0.845	4.9902e-23							Ndrg1	3.40985e-29	-1.2148	0.994	1	9.93834e-25
Oat	3.50615e-27	1.50045	0.981	0.851	1.0219e-22							Gm17035	3.21216e-27	-1.18635	0.916	0.979	9.36216e-23
Ptprb	1.16814e-26	0.990786	1	0.99	3.40465e-22							Pde2a	9.56996e-27	-1.67852	0.875	0.969	2.78926e-22
Col4a2	1.63373e-26	1.44597	0.997	0.99	4.76167e-22							Rps4x	1.13029e-26	-0.788629	1	1	3.29433e-22
Nrep	6.89143e-26	1.31295	0.963	0.778	2.00858e-21							Grrp1	1.37179e-26	-1.46546	0.76	0.969	3.99822e-22
Nqo1	5.34916e-25	1.70839	0.956	0.871	1.55907e-20							Fmo1	4.54979e-26	-2.30183	0.835	0.938	1.32608e-21
Marcksl1	1.32093e-24	2.77612	0.807	0.459	3.84998e-20							Syt15	5.64453e-26	-1.90223	0.751	0.938	1.64515e-21
Fbln2	2.37459e-24	1.21864	0.997	0.969	6.92098e-20							Atp1b3	7.49664e-26	-0.978383	0.997	0.985	2.18497e-21
Mest	4.41451e-23	3.79655	0.86	0.619	1.28665e-18							Fxyd5	1.27638e-25	-1.30809	0.953	1	3.72014e-21
Lpcat2	7.75545e-23	1.61189	0.872	0.593	2.2604e-18							Rpl4	4.04523e-24	-0.59271	1	1	1.17902e-19
Lipa	9.133e-23	1.44769	0.944	0.747	2.6619e-18							Lrg1	2.26629e-23	-0.816751	0.997	1	6.60533e-19
Hmcn1	9.38558e-23	3.31542	0.726	0.376	2.73552e-18							Angpt2	3.80458e-23	-6.01377	0.489	0.758	1.10888e-18
Neu1	2.85799e-22	2.05419	0.879	0.66	8.3299e-18							Rpl21	8.57724e-22	-0.862365	0.997	1	2.49992e-17
Aebp1	2.87529e-22	2.37653	0.907	0.691	8.38033e-18							S100a16	1.24426e-20	-1.0855	0.988	0.99	3.62653e-16
Mmp14	6.32176e-22	1.47402	0.96	0.866	1.84254e-17							Cd300lg	1.2948e-20	-1.62766	0.941	0.985	3.77383e-16
Cthrc1	6.35594e-22	3.18975	0.729	0.428	1.8525e-17							Galnt15	2.18781e-20	-1.70576	0.757	0.923	6.37658e-16
Tmsb10	1.05512e-21	0.740354	1	1	3.07527e-17							Rps19	3.60638e-20	-0.75579	0.997	1	1.05111e-15
Nt5dc2	1.64627e-21	2.44497	0.835	0.51	4.79821e-17							Rpl13	1.18076e-19	-0.627486	1	1	3.44144e-15
Flrt2	1.91581e-21	2.7252	0.785	0.464	5.58382e-17							Rps27	2.11171e-19	-0.601448	1	1	6.1548e-15
Masp1	2.92708e-21	2.35506	0.685	0.325	8.53127e-17							Fmo2	6.99811e-19	-2.35666	0.399	0.706	2.03967e-14
Tcn2	6.67949e-21	1.09892	0.984	0.943	1.9468e-16							Tmem255b	1.07865e-18	-1.95185	0.611	0.814	3.14382e-14
Prokr1	2.09497e-20	3.39943	0.642	0.284	6.10599e-16							Gm29562	1.56328e-18	-1.39272	0.695	0.871	4.55635e-14
Adamts9	3.68314e-20	1.43852	0.81	0.443	1.07349e-15							Xbp1	2.16607e-18	-1.2725	0.975	0.969	6.31322e-14
Igf1	5.48401e-20	1.45026	0.835	0.479	1.59837e-15							Gimap4	2.50572e-18	-1.78806	0.738	0.881	7.30317e-14
Gstm2	1.18384e-19	2.20325	0.738	0.407	3.45042e-15							RP23-317I8.1	3.51742e-18	-1.41984	0.539	0.794	1.02519e-13
Fbn1	1.6435e-19	1.14986	0.991	0.912	4.79014e-15							Ctnnal1	3.65843e-18	-1.60288	0.835	0.948	1.06629e-13
Procr	2.47974e-19	1.28021	0.941	0.789	7.22745e-15							Tm4sf1	3.94476e-18	-0.977497	1	0.995	1.14974e-13
Adgrg6	3.69829e-19	3.70683	0.502	0.129	1.0779e-14							Gm2895	4.41024e-18	-1.16255	0.788	0.902	1.28541e-13
Sdpr	4.46455e-19	0.910976	1	0.99	1.30124e-14							Tuba1b	9.54614e-18	-0.85137	0.972	0.985	2.78232e-13
Olfml2a	7.80723e-19	1.12295	0.981	0.928	2.2755e-14							C1qtnf9	9.84704e-18	-1.22615	0.847	0.933	2.87002e-13
Fscn1	1.58584e-18	1.54901	0.882	0.701	4.62208e-14							Gm9817	1.13685e-17	-1.32947	0.215	0.546	3.31348e-13
Serpinh1	2.33529e-18	1.04804	0.969	0.871	6.80644e-14							Rplp1	1.74121e-17	-0.594595	1	1	5.07492e-13
Gapdh	3.39327e-18	0.519708	1	1	9.89002e-14							Txnip	3.42597e-17	-0.712729	1	1	9.98534e-13
Pik3r3	4.37484e-18	2.39863	0.71	0.407	1.27509e-13							Rpl23a	6.66279e-17	-0.812323	0.981	0.974	1.94194e-12
RP23-256O22.3	5.14647e-18	2.01284	0.57	0.196	1.49999e-13							Rps20	1.01239e-16	-0.692504	1	1	2.95071e-12
Ephb4	5.45896e-18	0.942762	0.988	0.918	1.59107e-13							Rpl13a	1.2434e-16	-0.548883	1	1	3.62401e-12
Tpm1	6.81e-18	1.04992	0.975	0.866	1.98484e-13							Tlcd1	1.92471e-16	-0.869565	0.978	0.974	5.60975e-12
Emcn	8.25137e-18	0.61384	1	0.99	2.40494e-13							Ccrn4l	2.23933e-16	-0.835984	0.938	0.969	6.52676e-12
Wls	1.39519e-17	1.01598	0.969	0.814	4.06642e-13							mmu-mir-5121	2.74905e-16	-0.581197	0.991	0.995	8.01237e-12
Tm6sf1	1.60861e-17	1.29961	0.863	0.582	4.68845e-13							Ctsl	5.32683e-16	-0.967242	0.997	0.985	1.55256e-11
Tie1	1.61729e-17	0.841602	1	0.985	4.71375e-13							Rps14	9.16938e-16	-0.519434	1	1	2.67251e-11
Copg2	2.17384e-17	1.75144	0.688	0.376	6.33586e-13							Rpl37a	9.44775e-16	-0.606507	1	1	2.75364e-11
Stab1	2.38094e-17	0.983878	0.997	0.985	6.93949e-13							Rps23	1.07534e-15	-0.750205	0.997	1	3.13418e-11
Lhfp	2.61468e-17	1.81618	0.847	0.619	7.62076e-13							Tgfbr3	1.92716e-15	-1.396	0.841	0.923	5.61691e-11
Npnt	3.84006e-17	2.14072	0.838	0.582	1.11922e-12							Rps18	1.92895e-15	-0.608738	0.997	1	5.62213e-11
Rassf9	4.54001e-17	1.64108	0.788	0.479	1.32323e-12							Rps12	2.17099e-15	-0.714758	0.988	1	6.32758e-11
Csf1	7.18381e-17	2.33832	0.657	0.325	2.09379e-12							Hsp25-ps1	3.15352e-15	-1.24114	0.178	0.474	9.19125e-11
Pkm	2.61968e-16	0.679002	1	0.995	7.63532e-12							Rps29	3.4257e-15	-0.531818	1	1	9.98456e-11
Gm9934	3.13588e-16	1.8233	0.717	0.418	9.13983e-12							Fgl2	3.78619e-15	-2.69067	0.897	0.964	1.10352e-10
Eml1	4.09061e-16	1.57873	0.804	0.515	1.19225e-11							Cyp4b1	4.92532e-15	-1.60456	0.595	0.794	1.43553e-10
Pgk1	4.48944e-16	1.17132	0.866	0.598	1.30849e-11							Ackr1	8.77949e-15	-1.4175	0.947	0.923	2.55887e-10
Timm10b	9.40982e-16	0.958874	0.86	0.624	2.74258e-11							Rps16	1.09535e-14	-0.625839	0.994	1	3.19252e-10
Nmt2	9.97292e-16	1.1589	0.776	0.433	2.90671e-11							Tspan7	2.53453e-14	-0.632622	0.997	1	7.38714e-10
Fam181b	1.05022e-15	1.79055	0.81	0.572	3.06098e-11							Gm15441	2.55824e-14	-0.728228	0.981	0.985	7.45626e-10
C1qtnf6	1.16161e-15	3.6741	0.505	0.191	3.38564e-11							Rpsa	1.07051e-13	-0.622073	0.991	0.99	3.1201e-09
Cd59a	1.80952e-15	0.941543	0.869	0.582	5.27402e-11							Nt5e	1.34873e-13	-2.40753	0.352	0.603	3.93101e-09
Dkk2	4.12727e-15	3.29673	0.495	0.17	1.20293e-10							8430408G22Rik	2.34339e-13	-1.79593	0.822	0.943	6.83006e-09
Fhl1	7.33821e-15	1.94016	0.882	0.644	2.13879e-10							Rpl3	2.61174e-13	-0.508828	0.997	0.995	7.61217e-09
Gm16596	1.02782e-14	1.35572	0.533	0.175	2.99568e-10							Gimap6	2.96585e-13	-1.07811	0.984	0.985	8.64427e-09
Lgals1	1.47996e-14	1.47022	0.875	0.691	4.31351e-10							Rpl14	3.46804e-13	-0.772193	0.988	0.985	1.01079e-08
Lrp5	1.58978e-14	0.839653	0.844	0.593	4.63359e-10							Rps27a	7.15424e-13	-0.571486	1	1	2.08517e-08
Aldh2	1.80912e-14	1.04573	0.916	0.727	5.27287e-10							Rpl9	8.03446e-13	-0.566532	1	1	2.34172e-08
Ltbp3	2.08016e-14	1.71512	0.788	0.505	6.06283e-10							Tacr1	1.36528e-12	-1.92713	0.583	0.732	3.97926e-08
Fzd6	2.75495e-14	0.893476	0.869	0.68	8.02958e-10							Rps26	1.7663e-12	-0.614231	0.991	1	5.14805e-08
Ptn	2.76321e-14	1.74114	0.888	0.809	8.05366e-10							Robo4	6.77112e-12	-0.94654	0.966	0.99	1.97351e-07
Rapgef5	4.03145e-14	1.3176	0.826	0.608	1.17501e-09							Mgp	7.26346e-12	-2.50647	0.436	0.629	2.11701e-07
Ptprr	4.44439e-14	1.92324	0.692	0.454	1.29536e-09							Rps24	7.47359e-12	-0.579084	1	1	2.17825e-07
Ndufa8	6.52928e-14	0.775892	0.984	0.907	1.90302e-09							Rps11	7.84962e-12	-0.55151	0.997	0.995	2.28785e-07
Fam131a	6.5994e-14	1.66869	0.642	0.345	1.92346e-09							Gda	1.1363e-11	-1.90016	0.33	0.582	3.31185e-07
Mras	6.86204e-14	0.852914	0.791	0.505	2.00001e-09							Rpl36a	1.36503e-11	-0.625957	0.963	0.995	3.97851e-07
Mir22hg	7.258e-14	1.5043	0.71	0.418	2.11542e-09							S1pr1	3.05529e-11	-0.802141	0.997	0.995	8.90496e-07
Fam167b	9.62894e-14	1.07359	0.832	0.536	2.80645e-09							Rpl35	3.19124e-11	-0.556085	0.994	0.995	9.30119e-07
Bst2	1.00666e-13	0.803513	0.981	0.933	2.93402e-09							Rplp2	5.21225e-11	-0.583559	1	1	1.51916e-06
Stc1	1.0517e-13	2.34407	0.629	0.335	3.06529e-09							Rpl26	6.81303e-11	-0.543225	0.997	0.995	1.98573e-06
Dnhd1	1.31985e-13	1.02189	0.829	0.588	3.84684e-09							Rpl17	7.43656e-11	-0.56487	1	0.995	2.16746e-06
Tmem158	1.79479e-13	3.31188	0.523	0.232	5.23111e-09							Gpr1	8.31431e-11	-3.52592	0.112	0.325	2.42329e-06
Mxra8	1.97828e-13	0.831784	0.991	0.907	5.7659e-09							Slc3a2	8.89132e-11	-0.804681	0.988	0.995	2.59146e-06
Bvht	3.42746e-13	0.593532	0.879	0.546	9.98967e-09							Gmfg	1.32431e-10	-2.45706	0.162	0.397	3.85982e-06
Marcks	3.76667e-13	1.05453	0.745	0.469	1.09783e-08							Pdzd2	1.8461e-10	-1.50748	0.449	0.691	5.38065e-06
Dysf	4.50539e-13	1.09891	0.847	0.629	1.31314e-08							Rasal1	1.90564e-10	-3.07745	0.121	0.34	5.55419e-06
Lamc1	4.63672e-13	0.96419	0.969	0.825	1.35142e-08							Rps21	2.47957e-10	-0.593156	0.991	0.99	7.22694e-06
Tmem119	4.88801e-13	3.64204	0.53	0.242	1.42466e-08							Cxcl12	2.66249e-10	-0.826829	0.978	1	7.7601e-06
Rab27b	5.79568e-13	3.08274	0.405	0.124	1.68921e-08							Rps9	2.70505e-10	-0.509876	1	1	7.88414e-06
Gm14148	5.90395e-13	0.513896	0.922	0.83	1.72076e-08							Rpl32	2.95047e-10	-0.586764	1	1	8.59943e-06
Clec14a	7.18528e-13	0.767957	0.994	0.964	2.09422e-08							Rps25	3.66278e-10	-0.592435	0.981	0.99	1.06755e-05
Lmo1	7.43734e-13	1.18473	0.829	0.593	2.16769e-08							Cds2	4.29866e-10	-1.08841	0.891	0.943	1.25289e-05
Lhx6	8.14464e-13	1.05433	0.729	0.423	2.37384e-08							Efna1	4.75599e-10	-1.02014	0.922	0.943	1.38618e-05
Clca3a1	1.11714e-12	2.25327	0.732	0.505	3.25602e-08							Rpl38	5.18427e-10	-0.561851	0.969	0.979	1.51101e-05
Ddit4	1.50681e-12	0.997723	0.844	0.624	4.39175e-08							RP23-93A21.1	5.87411e-10	-0.691227	0.741	0.902	1.71207e-05
Plk2	1.70522e-12	0.766453	0.994	0.979	4.97004e-08							A230059L01Rik	6.30672e-10	-1.26187	0.442	0.624	1.83816e-05
Itgb1	1.77408e-12	0.671723	0.997	1	5.17073e-08							Rps3a1	6.83016e-10	-0.569222	0.991	1	1.99072e-05
Fasn	1.83244e-12	2.41957	0.595	0.325	5.34082e-08							Gm11478	6.84024e-10	-0.948138	0.424	0.639	1.99366e-05
Gm9844	2.56517e-12	0.958231	0.648	0.34	7.47646e-08							Grina	6.93624e-10	-0.720504	0.984	0.99	2.02164e-05
Smtn	2.7523e-12	1.33222	0.91	0.845	8.02185e-08							Abcg2	7.84737e-10	-0.659599	0.988	0.979	2.2872e-05
Mxra8os	2.86181e-12	0.859449	0.804	0.485	8.34102e-08							Rps6	8.7404e-10	-0.532397	0.994	1	2.54748e-05
Lhpp	3.33213e-12	2.3504	0.523	0.253	9.71182e-08							Tbc1d8	8.94902e-10	-1.88934	0.505	0.665	2.60828e-05
Tmem14c	3.72569e-12	0.756727	0.925	0.742	1.08589e-07							Col15a1	9.18117e-10	-1.32281	0.679	0.83	2.67594e-05
Hdgfrp3	4.66934e-12	0.613849	0.866	0.598	1.36093e-07							Rps15	1.03661e-09	-0.597457	0.997	0.995	3.02131e-05
Htra1	4.69348e-12	3.16889	0.62	0.387	1.36796e-07							Sncg	1.15304e-09	-1.28033	0.636	0.758	3.36066e-05
Nfe2l2	5.02897e-12	0.756584	0.935	0.768	1.46574e-07							Rpl35a	1.20987e-09	-0.553382	0.988	0.979	3.52629e-05
Vasp	5.71311e-12	0.883194	0.857	0.624	1.66514e-07							Thy1	2.38995e-09	-2.48478	0.24	0.448	6.96576e-05
Mafb	5.77841e-12	2.02661	0.632	0.387	1.68417e-07							Rps12-ps3	3.15817e-09	-0.773384	0.511	0.68	9.20479e-05
Itga5	6.98744e-12	0.670965	0.991	0.923	2.03656e-07							Tubb4b	4.85832e-09	-0.856695	0.966	0.985	0.000141601
Fkbp10	7.23389e-12	0.861099	0.947	0.83	2.10839e-07							Sox18	5.51583e-09	-0.665163	0.997	1	0.000160764
Prdx2	8.02734e-12	0.690757	0.963	0.82	2.33965e-07							Cracr2b	7.32748e-09	-1.03457	0.903	0.928	0.000213567
Slc38a2	8.93492e-12	0.871481	0.938	0.845	2.60417e-07							Gm37758	7.78709e-09	-1.0734	0.405	0.603	0.000226963
Ddah1	1.14957e-11	1.27547	0.698	0.438	3.35054e-07							Gm2830	7.8255e-09	-1.45919	0.455	0.603	0.000228082
Fbxl5	1.26625e-11	0.988871	0.76	0.51	3.69061e-07							Rps7	8.72524e-09	-0.520095	1	1	0.000254306
Ncam1	1.38755e-11	3.35981	0.368	0.103	4.04414e-07							Slc10a6	8.95964e-09	-3.52898	0.184	0.376	0.000261138
Mcam	1.59254e-11	0.727103	0.981	0.912	4.64161e-07							RP24-448C16.5	9.7566e-09	-1.03117	0.424	0.613	0.000284366
Fgfr1	1.76032e-11	1.1844	0.894	0.732	5.13061e-07							Rpl39	1.44197e-08	-0.545091	0.966	0.979	0.000420276
Cux1	1.78833e-11	0.909595	0.872	0.675	5.21226e-07							Dock9	1.44651e-08	-1.16459	0.956	0.974	0.000421599
Sept6	1.96506e-11	4.61543	0.467	0.201	5.72738e-07							Fam166a	1.47424e-08	-0.750592	0.832	0.887	0.000429683
Map2k3	2.02394e-11	0.823668	0.922	0.732	5.89896e-07							Mfng	2.11347e-08	-1.19618	0.558	0.727	0.000615992
Ehd2	2.1853e-11	0.618256	1	0.995	6.36927e-07							Osmr	2.32492e-08	-1.1851	0.869	0.907	0.000677622
S100a10	2.61446e-11	0.632787	1	0.99	7.6201e-07							Rps13	3.19875e-08	-0.547665	0.972	0.979	0.000932308
Nr2f2	3.05952e-11	0.939406	0.907	0.737	8.91728e-07							Serpinb6a	4.29592e-08	-0.750279	0.984	0.969	0.00125209
Adamts18	3.31242e-11	2.5046	0.346	0.093	9.65439e-07							Mctp1	5.68261e-08	-1.44295	0.564	0.722	0.00165625
Dll1	4.31267e-11	1.25418	0.794	0.603	1.25697e-06							Tspo	6.26762e-08	-0.627416	0.981	0.995	0.00182676
Synpo	4.59946e-11	0.734422	0.91	0.742	1.34056e-06							Rpl23	7.20703e-08	-0.507205	0.991	1	0.00210056
Rab8b	5.30495e-11	0.795754	0.71	0.448	1.54618e-06							Cyp2d22	7.7818e-08	-1.44075	0.601	0.742	0.00226808
Tlcd2	5.47101e-11	1.47663	0.642	0.387	1.59458e-06							Gpm6a	1.04476e-07	-1.76627	0.645	0.747	0.00304505
Eme1	5.97547e-11	0.918857	0.667	0.361	1.74161e-06							Epas1	1.088e-07	-0.565129	0.994	0.995	0.00317108
Ccdc68	6.84872e-11	4.97071	0.246	0.031	1.99613e-06							Klf6	1.91007e-07	-1.21486	0.885	0.918	0.00556708
Maged1	7.58031e-11	1.03352	0.894	0.856	2.20936e-06							Edn1	1.93714e-07	-1.79997	0.629	0.716	0.00564599
Nek6	8.02571e-11	1.06741	0.919	0.784	2.33917e-06							Gm8292	2.11487e-07	-0.587065	0.907	0.902	0.00616399
Cfb	9.26347e-11	1.00182	0.922	0.82	2.69993e-06							Tnxb	2.31978e-07	-3.4955	0.09	0.253	0.00676124
Gm3839	9.38841e-11	0.663198	0.847	0.639	2.73635e-06							Serping1	2.69073e-07	-2.99227	0.542	0.644	0.00784241
Gm20547	1.01319e-10	1.00243	0.916	0.82	2.95305e-06							Gm29084	4.53629e-07	-1.29567	0.402	0.557	0.0132215
Dab2	1.06067e-10	1.08667	0.882	0.742	3.09144e-06							mmu-mir-703	4.97362e-07	-0.518643	0.798	0.84	0.0144961
Tmem37	1.06303e-10	2.68567	0.374	0.129	3.09832e-06							Tmem176b	5.23615e-07	-0.506595	0.978	0.99	0.0152613
Gpx7	1.08558e-10	1.44588	0.614	0.366	3.16402e-06							RP23-24K16.3	5.64908e-07	-1.02409	0.312	0.51	0.0164648
Gm26735	1.43124e-10	1.45467	0.452	0.191	4.17148e-06							Gm11747	6.54829e-07	-2.59889	0.128	0.289	0.0190857
Pkig	1.51639e-10	0.918413	0.826	0.696	4.41966e-06							Cytl1	7.04848e-07	-2.68508	0.084	0.237	0.0205435
Rbms3	1.55712e-10	2.17139	0.52	0.299	4.53839e-06							Thbd	7.61831e-07	-1.30992	0.935	0.954	0.0222043
Znhit1	1.57432e-10	0.803187	0.863	0.66	4.58852e-06							C1qtnf1	8.19439e-07	-2.88278	0.246	0.418	0.0238834
1700061H18Rik	1.86472e-10	3.31777	0.196	0.005	5.43492e-06							Ablim3	1.23256e-06	-1.5787	0.561	0.691	0.0359242
Anxa2	1.96962e-10	0.534439	1	1	5.74064e-06							Plscr4	1.25568e-06	-1.63127	0.561	0.686	0.0365982
Dynlt3	1.97494e-10	1.02572	0.819	0.598	5.75616e-06							Lmcd1	1.3795e-06	-1.32057	0.816	0.861	0.0402069
Snx3	2.1239e-10	0.642667	0.988	0.969	6.19033e-06							Bcr	1.42754e-06	-1.23295	0.57	0.711	0.041607
Cpq	2.32737e-10	1.48065	0.676	0.448	6.78335e-06							Ypel3	1.47195e-06	-0.899345	0.561	0.716	0.0429013
Rtp4	2.38545e-10	1.0511	0.679	0.443	6.95262e-06							Ctsa	1.52522e-06	-0.597503	0.956	0.99	0.0444542
Itm2c	2.48881e-10	0.674226	0.988	0.959	7.25387e-06							Nr1d1	1.74921e-06	-1.03997	0.863	0.902	0.0509824
Scd2	2.62506e-10	0.63567	0.925	0.809	7.65101e-06							Selp	1.77597e-06	-0.609007	0.95	0.99	0.0517623
Nfic	2.73321e-10	0.608781	0.925	0.825	7.96621e-06							Rpl30	1.87377e-06	-0.53551	0.991	0.995	0.054613
Cav1	2.76993e-10	0.50709	1	1	8.07324e-06							Met	2.18124e-06	-2.42691	0.115	0.268	0.0635743
Zyx	2.81206e-10	0.961001	0.935	0.871	8.19603e-06							Gpr182	2.18178e-06	-1.41489	0.71	0.747	0.0635901
Csnk1a1	3.24195e-10	0.590416	0.988	0.954	9.449e-06							Sectm1b	2.62827e-06	-3.41208	0.084	0.222	0.0766036
Hmgb3	3.28086e-10	0.770705	0.704	0.418	9.56241e-06							Cdc42ep4	3.08905e-06	-1.34359	0.595	0.706	0.0900333
Endod1	3.67827e-10	1.30044	0.751	0.567	1.07207e-05							Slc34a2	3.89223e-06	-0.592642	0.558	0.711	0.113443
R3hdm4	3.72324e-10	0.620179	0.835	0.624	1.08518e-05							Enpp3	4.40888e-06	-1.68934	0.377	0.531	0.128501
Tmem64	3.77716e-10	1.37397	0.595	0.356	1.10089e-05							Chchd10	5.9218e-06	-1.36788	0.031	0.139	0.172597
Ndufv3	4.03358e-10	0.739267	0.919	0.768	1.17563e-05							Gm16548	7.12029e-06	-0.64088	0.882	0.923	0.207528
Plod1	4.1094e-10	0.667307	0.984	0.943	1.19773e-05							RP24-390N7.1	7.70009e-06	-0.633583	0.607	0.696	0.224427
Mir22	4.55265e-10	1.30586	0.474	0.196	1.32691e-05							Gulo	8.62508e-06	-5.30518	0.022	0.113	0.251387
Adamts17	5.07391e-10	4.01035	0.293	0.072	1.47884e-05							Mtus1	1.1924e-05	-1.2425	0.732	0.784	0.347538
Ggact	6.08733e-10	2.24076	0.315	0.082	1.77421e-05							B430010I23Rik	1.31741e-05	-1.34448	0.361	0.485	0.383971
Rasd2	6.24831e-10	1.63846	0.52	0.258	1.82113e-05							Fxyd6	1.52402e-05	-1.63495	0.919	0.907	0.444192
Cbr2	6.65064e-10	1.67745	0.533	0.289	1.9384e-05							Prex2	1.68828e-05	-0.772856	0.928	0.964	0.492067
Gm26636	6.697e-10	0.524565	0.66	0.33	1.95191e-05							Pnpla2	2.02102e-05	-1.07245	0.841	0.871	0.589048
Nus1	6.74354e-10	1.18289	0.514	0.253	1.96547e-05							Arhgef3	2.21399e-05	-0.966816	0.869	0.876	0.645289
Fblim1	6.87984e-10	2.29229	0.408	0.165	2.0052e-05							Lrrc1	2.3051e-05	-2.44779	0.125	0.263	0.671845
Fabp5	7.63831e-10	0.58445	0.997	0.959	2.22626e-05							Mylip	2.71262e-05	-1.03276	0.763	0.809	0.790619
Prex1	8.21001e-10	1.61053	0.442	0.186	2.39289e-05							Bik	3.55246e-05	-1.41439	0.371	0.531	1
Csrp2	8.61055e-10	0.665456	0.938	0.722	2.50963e-05							Cd14	3.62029e-05	-3.26321	0.084	0.201	1
Ctsd	9.01305e-10	0.675347	0.997	0.99	2.62694e-05							Gm11730	4.12802e-05	-2.76695	0.062	0.17	1
Ckap4	9.64049e-10	0.915583	0.673	0.407	2.80982e-05							Sult1a1	4.38583e-05	-0.553647	0.966	0.99	1
Anxa3	9.91388e-10	0.852213	0.928	0.794	2.8895e-05							Nbl1	4.63517e-05	-2.97554	0.371	0.495	1
Gm26902	1.01222e-09	1.40422	0.517	0.263	2.95021e-05							St3gal6	4.64102e-05	-0.969424	0.875	0.892	1
Gm16048	1.02471e-09	0.718136	0.925	0.784	2.98663e-05							Emilin2	5.0487e-05	-3.70262	0.072	0.18	1
Lrrc42	1.25731e-09	1.24078	0.701	0.459	3.66457e-05							Upp1	6.30877e-05	-1.70472	0.526	0.577	1
Cyb5b	1.32882e-09	0.859494	0.931	0.825	3.87299e-05							2610020C07Rik	6.516e-05	-0.644842	0.28	0.119	1
Clptm1l	1.36505e-09	0.823652	0.838	0.665	3.97856e-05							Mustn1	6.62957e-05	-0.973429	0.745	0.825	1
Clcn2	1.62738e-09	1.7749	0.424	0.18	4.74317e-05							Tuba1a	6.85972e-05	-0.685807	0.941	0.943	1
Aoc3	1.79249e-09	3.05884	0.218	0.026	5.22439e-05							Rps2-ps10	7.03736e-05	-0.55564	0.246	0.397	1
Fam129a	1.96746e-09	1.09133	0.629	0.376	5.73436e-05							Cebpd	7.72499e-05	-1.09721	0.654	0.727	1
Angptl4	2.02856e-09	1.83833	0.701	0.515	5.91245e-05							Stard5	8.49946e-05	-1.46042	0.439	0.577	1
Slc16a4	2.31425e-09	2.48657	0.33	0.103	6.7451e-05							Lrrc8a	9.3331e-05	-0.738463	0.916	0.938	1
Gm26714	2.54185e-09	1.83048	0.483	0.253	7.40846e-05							Gpnmb	9.50868e-05	-0.735966	0.184	0.325	1
Hadh	3.00667e-09	1.09741	0.813	0.66	8.76325e-05
Fam57a	3.37433e-09	1.23145	0.726	0.531	9.83482e-05
Ivd	3.60828e-09	1.2016	0.573	0.309	0.000105167
Nucb1	3.83078e-09	0.630858	0.988	0.964	0.000111652
Glod4	4.06117e-09	0.774275	0.804	0.639	0.000118367
Tap1	4.35949e-09	0.866699	0.704	0.459	0.000127062
H2-T22	4.37754e-09	0.667427	0.844	0.613	0.000127588
Ch25h	4.50691e-09	1.69071	0.701	0.495	0.000131359
A930024N18Rik	4.66194e-09	1.42245	0.514	0.284	0.000135877
Copg1	4.66463e-09	0.618585	0.897	0.794	0.000135955
Tpi1	4.67133e-09	0.613282	0.972	0.902	0.000136151
Ipo11	4.68335e-09	0.682764	0.879	0.763	0.000136501
Gm26880	5.00797e-09	0.616993	0.723	0.438	0.000145962
Calm3	5.15143e-09	0.546814	0.738	0.469	0.000150144
Npr1	5.90857e-09	0.619866	0.988	0.928	0.000172211
Gm11946	6.24559e-09	1.3938	0.667	0.479	0.000182034
Lama5	6.73664e-09	0.786824	0.96	0.923	0.000196346
Gm20661	7.31678e-09	0.879593	0.433	0.175	0.000213255
Calu	7.46536e-09	0.547517	0.994	0.964	0.000217585
Sept9	7.64142e-09	0.824354	0.903	0.773	0.000222717
Wdfy1	8.23498e-09	0.609668	0.741	0.49	0.000240017
Ctnnbip1	8.61381e-09	0.930071	0.804	0.655	0.000251058
Tspan9	9.07537e-09	0.747677	0.978	0.959	0.000264511
Lgals9	9.61499e-09	0.617744	0.984	0.948	0.000280238
Slc6a2	9.8655e-09	5.41252	0.305	0.098	0.00028754
Cnn2	1.1115e-08	0.869023	0.838	0.655	0.000323958
Mylk	1.11155e-08	0.616608	0.947	0.851	0.000323971
Arsa	1.23713e-08	0.755762	0.779	0.608	0.000360574
Arhgap27	1.40985e-08	1.08973	0.754	0.613	0.000410914
Sox4	1.56159e-08	1.56413	0.52	0.314	0.00045514
Ptk7	1.5931e-08	0.645316	0.685	0.423	0.000464326
Mocs1	1.6082e-08	0.847076	0.639	0.397	0.000468727
Cd320	1.61151e-08	1.52552	0.604	0.397	0.00046969
Ephb3	1.79169e-08	1.81329	0.246	0.052	0.000522207
4930594M22Rik	1.86297e-08	1.65699	0.202	0.026	0.00054298
Gipc1	2.00063e-08	0.843849	0.726	0.505	0.000583102
Rab5c	2.00851e-08	0.501527	0.975	0.897	0.000585401
Prpf40b	2.13577e-08	0.673537	0.757	0.526	0.000622492
Lrrc59	2.17277e-08	0.571819	0.701	0.459	0.000633276
Cx3cl1	2.22108e-08	1.50868	0.595	0.392	0.000647356
Ppp2r5d	2.28294e-08	0.928349	0.804	0.634	0.000665387
Cd276	2.29759e-08	2.91189	0.498	0.278	0.000669655
Tm9sf1	2.77785e-08	0.637774	0.875	0.747	0.000809631
Tceb1	2.88433e-08	0.735448	0.757	0.521	0.000840666
Galc	2.92312e-08	1.39359	0.324	0.108	0.000851972
Gsn	2.977e-08	1.75507	0.903	0.851	0.000867678
Thsd7a	3.23012e-08	0.856515	0.766	0.557	0.00094145
Pmp22	3.29158e-08	0.698829	0.903	0.799	0.000959364
Myadm	3.49026e-08	0.58853	0.994	0.985	0.00101727
Vcan	3.52538e-08	1.22493	0.561	0.33	0.00102751
H1f0	3.56983e-08	0.738187	0.969	0.923	0.00104046
Ltbp1	3.74554e-08	2.69018	0.539	0.351	0.00109167
Spcs1	3.78725e-08	0.5852	0.907	0.763	0.00110383
Lpp	3.97038e-08	0.59631	0.916	0.758	0.00115721
Piezo1	4.12968e-08	0.55017	0.931	0.83	0.00120364
Prkcsh	4.18365e-08	0.923108	0.701	0.479	0.00121937
Gatsl3	4.34209e-08	1.04884	0.763	0.608	0.00126555
Pgd	4.37781e-08	0.757402	0.72	0.505	0.00127596
Rab10	4.38588e-08	0.548931	0.866	0.68	0.00127831
Timm23	4.47088e-08	0.615001	0.726	0.485	0.00130308
Them5	4.48636e-08	3.44729	0.411	0.216	0.00130759
RP24-321M14.5	4.7509e-08	1.82049	0.358	0.149	0.0013847
RP24-230J14.5	4.84677e-08	0.790264	0.857	0.66	0.00141264
Cald1	4.89069e-08	1.07323	0.835	0.711	0.00142544
Copz2	4.95264e-08	0.893518	0.685	0.5	0.0014435
Parva	5.32456e-08	0.606133	0.903	0.789	0.0015519
Ddah2	5.33226e-08	1.1092	0.798	0.644	0.00155414
Hmox2	5.36128e-08	0.650012	0.869	0.706	0.0015626
H60b	5.40417e-08	1.75719	0.346	0.129	0.0015751
Bpifb1	5.56341e-08	2.45554	0.237	0.057	0.00162151
Snx7	5.91154e-08	0.907463	0.576	0.34	0.00172298
Gm12758	5.97012e-08	0.665594	0.769	0.608	0.00174005
Micu1	6.39537e-08	1.01211	0.723	0.541	0.001864
0610009E02Rik	6.42903e-08	0.947712	0.692	0.49	0.0018738
Wdr6	6.81048e-08	1.15163	0.791	0.624	0.00198498
Traf7	6.90538e-08	0.744348	0.913	0.768	0.00201264
Raet1d	7.07586e-08	3.11212	0.187	0.026	0.00206233
B230206H07Rik	7.11355e-08	0.631886	0.193	0.407	0.00207332
Plscr3	7.28196e-08	0.652971	0.916	0.809	0.0021224
Epb4.1	7.45323e-08	0.994521	0.449	0.216	0.00217232
Wbp5	8.23032e-08	0.707626	0.813	0.639	0.00239881
Raet1e	8.31905e-08	1.05085	0.408	0.18	0.00242467
Pvrl2	8.47086e-08	0.550704	0.925	0.881	0.00246892
2210013O21Rik	8.59919e-08	0.554172	0.829	0.649	0.00250632
Ap1s1	8.61473e-08	0.727108	0.71	0.521	0.00251085
A730049H05Rik	8.79856e-08	1.32656	0.312	0.103	0.00256443
Selenbp1	9.30701e-08	0.987466	0.424	0.186	0.00271262
Vdac1	9.4368e-08	0.941845	0.863	0.763	0.00275045
1110038B12Rik	9.72865e-08	1.66407	0.445	0.237	0.00283551
Aifm1	1.0041e-07	0.937687	0.514	0.278	0.00292655
Fbxl15	1.03631e-07	2.11984	0.308	0.108	0.00302043
Ap2s1	1.05931e-07	0.695466	0.916	0.814	0.00308747
B4gat1	1.08577e-07	0.776202	0.713	0.51	0.00316459
Tspan12	1.13317e-07	0.539717	0.938	0.794	0.00330274
Cdkn1c	1.16089e-07	1.66121	0.654	0.49	0.00338354
Raf1	1.1618e-07	0.532639	0.832	0.613	0.00338618
Filip1l	1.16615e-07	0.767722	0.707	0.552	0.00339887
Tbc1d7	1.18801e-07	0.930552	0.321	0.113	0.00346258
Gm13889	1.3753e-07	1.34654	0.424	0.201	0.00400846
Ptk2	1.41414e-07	0.695889	0.81	0.629	0.00412166
Smarca4	1.43867e-07	0.603737	0.844	0.66	0.00419315
Casp3	1.56689e-07	1.41542	0.268	0.077	0.00456686
1810011O10Rik	1.58106e-07	1.69553	0.682	0.562	0.00460817
Ovca2	1.61114e-07	0.966474	0.455	0.227	0.00469583
Oaf	1.6165e-07	1.70583	0.449	0.263	0.00471144
Gas6	1.63572e-07	0.760895	0.963	0.923	0.00476747
Dchs1	1.72218e-07	0.853586	0.788	0.593	0.00501945
Sept2	1.8396e-07	0.542367	0.988	0.959	0.0053617
Gm13568	1.88122e-07	0.82322	0.639	0.438	0.00548299
Car5b	2.04269e-07	1.56579	0.573	0.428	0.00595363
Edem2	2.05206e-07	0.995172	0.745	0.557	0.00598094
Maged2	2.0536e-07	1.79478	0.508	0.309	0.00598543
Dok3	2.08216e-07	1.15695	0.343	0.139	0.00606868
Ewsr1	2.19567e-07	0.540519	0.941	0.856	0.0063995
Rcn3	2.21972e-07	0.76487	0.841	0.696	0.00646961
Ace	2.24026e-07	0.524813	0.975	0.969	0.00652947
Qsox1	2.30694e-07	0.548599	0.931	0.784	0.00672381
RP23-50I16.1	2.40628e-07	0.514014	0.283	0.088	0.00701335
Pgam1	2.56234e-07	0.586537	0.944	0.887	0.00746819
Gm11149	2.5846e-07	2.10461	0.15	0.01	0.00753308
Unc93b1	2.63254e-07	0.557845	0.841	0.634	0.0076728
Epn1	2.64306e-07	1.35121	0.62	0.402	0.00770346
Tmem229b	2.69894e-07	1.74004	0.47	0.258	0.00786633
Gm15419	2.71687e-07	0.778024	0.433	0.211	0.0079186
Lcp1	2.7372e-07	0.526947	0.67	0.454	0.00797785
Nid1	2.74159e-07	0.642207	0.963	0.887	0.00799063
Ppm1f	2.86826e-07	0.897258	0.841	0.706	0.00835984
Spast	2.92762e-07	2.09065	0.28	0.098	0.00853285
Ube2z	2.97459e-07	0.979197	0.517	0.299	0.00866973
Tbc1d13	3.09027e-07	0.976616	0.517	0.289	0.0090069
Arhgap27os2	3.09484e-07	0.529441	0.346	0.134	0.00902022
Gm14133	3.15081e-07	0.606801	0.312	0.108	0.00918334
Dph1	3.21066e-07	0.853047	0.505	0.273	0.0093578
Wbp1	3.28137e-07	0.816609	0.526	0.299	0.00956387
Nxn	3.37154e-07	1.09966	0.754	0.562	0.0098267
Itga2	3.43596e-07	2.90078	0.165	0.021	0.0100144
Lsm12	3.45049e-07	0.950055	0.439	0.232	0.0100568
Spats2	3.47521e-07	1.18099	0.33	0.124	0.0101289
Kifap3	3.5755e-07	1.03427	0.52	0.299	0.0104212
Plscr2	3.57914e-07	0.674303	0.66	0.459	0.0104317
Hacd2	3.59844e-07	0.815829	0.614	0.418	0.010488
Crlf2	3.64325e-07	0.847137	0.539	0.325	0.0106186
Cpne2	3.81099e-07	0.873284	0.723	0.526	0.0111075
Flnc	3.87599e-07	2.18095	0.558	0.397	0.0112969
Mdp1	3.91922e-07	0.616298	0.688	0.5	0.011423
Kpnb1	4.02184e-07	0.512236	0.751	0.552	0.0117221
Sntb2	4.25449e-07	0.725545	0.769	0.598	0.0124001
Lao1	4.40823e-07	2.3539	0.24	0.067	0.0128482
Hacd4	4.47004e-07	2.01852	0.393	0.201	0.0130284
Fubp3	4.50516e-07	1.24162	0.502	0.273	0.0131307
Ppil1	4.56893e-07	1.18689	0.424	0.211	0.0133166
Slc35e2	5.13637e-07	0.913907	0.483	0.258	0.0149705
Pgp	5.20331e-07	0.761619	0.548	0.33	0.0151656
Stt3a	5.42381e-07	0.578213	0.91	0.799	0.0158083
Gm26602	5.45988e-07	0.597407	0.533	0.304	0.0159134
Cacna1h	5.53393e-07	3.07001	0.171	0.026	0.0161292
Gm14130	5.6494e-07	0.54933	0.346	0.134	0.0164658
Slc16a3	5.73687e-07	1.36421	0.411	0.201	0.0167207
Sac3d1	5.97344e-07	1.18634	0.433	0.211	0.0174102
Chaf1b	6.0417e-07	1.9983	0.427	0.237	0.0176091
Klhl13	6.10895e-07	3.44849	0.252	0.082	0.0178051
Tln2	6.1609e-07	0.955788	0.698	0.552	0.0179566
Bst1	6.18587e-07	0.788263	0.523	0.289	0.0180293
Vldlr	6.20559e-07	1.46755	0.424	0.232	0.0180868
Kirrel	6.28762e-07	1.30157	0.249	0.077	0.0183259
Gtf2e2	6.77315e-07	1.54042	0.492	0.299	0.019741
Ehd1	6.77727e-07	1.12211	0.922	0.835	0.019753
Ocel1	6.89399e-07	0.521522	0.651	0.418	0.0200932
Pcolce	6.96189e-07	0.75644	0.766	0.629	0.0202911
Gpi1	7.15415e-07	0.514984	0.975	0.928	0.0208515
Ackr3	7.16383e-07	1.84623	0.866	0.799	0.0208797
Rnf34	7.30857e-07	1.07149	0.598	0.412	0.0213016
Smarcd3	7.32188e-07	0.949196	0.651	0.479	0.0213404
Ada	7.37077e-07	1.46933	0.327	0.134	0.0214828
Alas1	7.41597e-07	0.994829	0.667	0.479	0.0216146
Gm26879	7.62374e-07	1.08373	0.361	0.155	0.0222202
Crispld1	7.75447e-07	3.77865	0.327	0.155	0.0226012
Caskin1	7.78816e-07	0.816276	0.57	0.309	0.0226994
Acot7	8.25267e-07	2.63071	0.682	0.536	0.0240532
Mkrn2	8.63534e-07	0.544424	0.769	0.593	0.0251686
Zfp810	9.86782e-07	0.592469	0.405	0.196	0.0287607
Parp1	9.94118e-07	1.75394	0.53	0.34	0.0289746
Socs5	1.01769e-06	0.929179	0.657	0.459	0.0296616
Adam9	1.02033e-06	1.03901	0.523	0.33	0.0297384
Slco4a1	1.03112e-06	5.03316	0.209	0.057	0.030053
Gm16070	1.05794e-06	2.71905	0.224	0.067	0.0308348
Gm17206	1.08477e-06	1.09162	0.33	0.134	0.0316166
Gm20512	1.15508e-06	0.502276	0.564	0.325	0.0336661
Cldn11	1.18219e-06	2.81547	0.607	0.448	0.0344561
Pdgfc	1.24568e-06	1.5576	0.221	0.062	0.0363065
Cdk2ap1	1.25098e-06	0.708566	0.327	0.129	0.036461
Phlda3	1.26729e-06	1.00193	0.745	0.603	0.0369365
Cnot7	1.27869e-06	0.677066	0.586	0.381	0.0372686
Uxs1	1.30583e-06	1.14287	0.417	0.216	0.0380599
Ergic1	1.3983e-06	1.00917	0.636	0.438	0.0407548
Ushbp1	1.44368e-06	0.528583	0.988	0.948	0.0420774
Tmem206	1.44937e-06	2.3707	0.402	0.211	0.0422433
Tpp1	1.44976e-06	0.540551	0.888	0.784	0.0422547
Nid2	1.48658e-06	1.70092	0.794	0.732	0.043328
Trp53inp2	1.49489e-06	0.832261	0.651	0.5	0.04357
Lcorl	1.57904e-06	0.875736	0.607	0.423	0.0460226
Ak2	1.57984e-06	0.521374	0.695	0.495	0.046046
2310067B10Rik	1.59006e-06	0.560007	0.866	0.758	0.0463439
Mgat4a	1.60333e-06	0.648544	0.754	0.608	0.0467306
Man2b1	1.6274e-06	0.579185	0.847	0.716	0.0474323
Prickle1	1.63539e-06	1.05078	0.511	0.314	0.0476651
Trappc2l	1.63909e-06	0.592218	0.53	0.309	0.047773
Mvb12a	1.75652e-06	0.660131	0.72	0.536	0.0511956
Cttnbp2	1.79087e-06	1.28414	0.283	0.103	0.0521966
Urm1	1.80213e-06	0.791203	0.374	0.17	0.0525249
Sipa1l1	1.85576e-06	1.95724	0.414	0.216	0.054088
Agrn	1.85983e-06	0.672639	0.794	0.66	0.0542065
Zfp185	1.88725e-06	1.49226	0.411	0.227	0.0550059
Coa6	1.92197e-06	0.716304	0.424	0.211	0.0560177
Snd1	1.94785e-06	0.769225	0.72	0.552	0.056772
Egfem1	2.01882e-06	3.97234	0.237	0.077	0.0588404
Pcca	2.05689e-06	0.590968	0.302	0.119	0.0599501
Aktip	2.07755e-06	0.762957	0.676	0.5	0.0605522
Ercc1	2.11731e-06	0.703789	0.545	0.335	0.0617112
P3h1	2.13985e-06	1.20529	0.508	0.325	0.0623682
Ripk3	2.17354e-06	0.781426	0.623	0.448	0.06335
WI1-49P9.2	2.21609e-06	1.10154	0.439	0.237	0.0645902
Clstn1	2.30575e-06	0.889675	0.76	0.634	0.0672035
Psmf1	2.31338e-06	0.511498	0.601	0.356	0.0674257
Vcam1	2.38213e-06	1.51395	0.402	0.216	0.0694295
Ppa1	2.41651e-06	0.627419	0.517	0.304	0.0704316
Man2b2	2.43029e-06	0.87907	0.62	0.438	0.0708332
Ankrd37	2.46397e-06	0.968055	0.439	0.232	0.0718148
Tmem38b	2.47258e-06	1.27253	0.43	0.247	0.0720658
Tspan18	2.48587e-06	0.954892	0.916	0.876	0.0724531
Thoc7	2.51409e-06	0.809216	0.62	0.412	0.0732757
G3bp2	2.5346e-06	0.528248	0.91	0.794	0.0738735
Eny2	2.55656e-06	0.72378	0.673	0.454	0.0745136
Naaa	2.5872e-06	1.63289	0.349	0.17	0.0754065
Rab10os	2.70038e-06	0.630465	0.698	0.51	0.0787052
Inpp5d	2.74963e-06	0.615378	0.629	0.433	0.0801407
Chpf2	2.87519e-06	0.824353	0.801	0.701	0.0838002
Wdr45b	2.90853e-06	0.95559	0.748	0.608	0.0847721
Megf11	2.96625e-06	3.52732	0.265	0.103	0.0864542
Grb10	3.00494e-06	0.581261	0.847	0.727	0.0875818
Sh3glb2	3.05152e-06	0.664877	0.785	0.675	0.0889396
Afap1l2	3.37939e-06	0.588856	0.682	0.469	0.0984956
Camk4	3.40098e-06	2.31128	0.315	0.144	0.0991248
Oxa1l	3.4552e-06	0.623289	0.785	0.634	0.100705
Manba	3.48011e-06	1.03105	0.508	0.34	0.101431
Taf9	3.4947e-06	0.631708	0.735	0.541	0.101856
Slc31a1	3.58604e-06	1.24949	0.48	0.284	0.104519
Homer3	3.66469e-06	0.608408	0.857	0.701	0.106811
Rpa3	3.68177e-06	1.12505	0.333	0.144	0.107309
Ak6	3.68973e-06	0.582971	0.773	0.588	0.107541
Adamts5	3.76906e-06	2.773	0.421	0.253	0.109853
Tnk2	3.86086e-06	1.00845	0.421	0.253	0.112529
Etfa	3.95258e-06	0.506972	0.779	0.649	0.115202
Trafd1	3.99079e-06	0.921206	0.632	0.469	0.116316
Smim20	4.00562e-06	0.709831	0.483	0.294	0.116748
Plod3	4.01438e-06	0.597085	0.894	0.804	0.117003
Stk38	4.01736e-06	0.81143	0.626	0.397	0.11709
Tia1	4.01877e-06	0.533602	0.604	0.423	0.117131
Cfdp1	4.07796e-06	0.555788	0.882	0.758	0.118856
Pbx1	4.17818e-06	0.67368	0.505	0.309	0.121777
Slc1a4	4.31038e-06	2.36883	0.259	0.098	0.12563
Phc2	4.34901e-06	0.668576	0.673	0.479	0.126756
Atg9a	4.37373e-06	0.540636	0.607	0.387	0.127477
Stxbp1	4.38675e-06	0.72008	0.729	0.608	0.127856
Srp72	4.42022e-06	0.544554	0.794	0.639	0.128832
Tspan2	4.46253e-06	0.738471	0.751	0.634	0.130065
Gm10657	4.53496e-06	1.41879	0.143	0.021	0.132176
Cmc2	4.60736e-06	1.96589	0.249	0.093	0.134286
Anpep	4.7724e-06	1.18261	0.564	0.387	0.139096
Bmp15	4.90853e-06	4.04098	0.187	0.052	0.143064
Ndst1	4.95492e-06	0.883387	0.741	0.603	0.144416
RP24-179I4.3	4.96364e-06	0.796347	0.445	0.242	0.14467
Acsf2	5.00371e-06	1.06827	0.308	0.129	0.145838
Atxn10	5.08678e-06	0.669898	0.717	0.546	0.148259
Epb4.1l4a	5.16954e-06	1.68662	0.34	0.165	0.150671
Slc25a51	5.34652e-06	0.783224	0.651	0.479	0.15583
Xpnpep1	5.34791e-06	0.53819	0.81	0.686	0.15587
Wdr81	5.40619e-06	1.00165	0.271	0.103	0.157569
Ube2e2	5.50842e-06	1.48724	0.433	0.258	0.160548
Sh3pxd2a	5.55561e-06	1.15966	0.346	0.16	0.161924
Nudt21	5.5688e-06	0.515482	0.567	0.356	0.162308
Oaz2	5.6894e-06	0.573319	0.938	0.861	0.165823
Rgs3	5.70678e-06	0.579954	0.801	0.649	0.16633
Ttc23	5.73279e-06	1.16655	0.408	0.242	0.167088
Gm26558	5.79129e-06	0.530017	0.583	0.335	0.168793
Pccb	5.80142e-06	0.905159	0.458	0.268	0.169088
AL772372.1	5.84043e-06	1.35737	0.312	0.134	0.170225
Tm2d2	5.85588e-06	0.572638	0.85	0.722	0.170675
Tbc1d22a	5.91107e-06	0.885209	0.48	0.284	0.172284
Ino80dos	5.96236e-06	0.557756	0.439	0.232	0.173779
Gm29247	6.2721e-06	0.566043	0.355	0.16	0.182807
Fam53b	6.36701e-06	0.84705	0.788	0.665	0.185573
Tmem116	6.42356e-06	0.794396	0.632	0.402	0.187221
Pld3	6.46201e-06	0.550352	0.804	0.675	0.188342
Idh1	6.66094e-06	1.00869	0.579	0.418	0.19414
Rapgef1	6.71952e-06	0.645809	0.763	0.634	0.195847
Sgk1	6.96559e-06	0.548324	0.96	0.974	0.203019
Gnb2	6.98695e-06	0.522959	0.963	0.918	0.203642
Mamstr	7.07388e-06	1.35406	0.358	0.186	0.206175
Ube2m	7.0856e-06	1.02895	0.427	0.242	0.206517
Mmadhc	7.11304e-06	0.559547	0.654	0.464	0.207317
Ppp2r3d	7.2345e-06	1.00448	0.449	0.263	0.210857
Dusp23	7.35559e-06	0.606998	0.713	0.479	0.214386
Sigmar1	7.58533e-06	0.560213	0.85	0.696	0.221082
Lrp2bp	7.63332e-06	0.838354	0.34	0.155	0.222481
Grhpr	7.6885e-06	0.860924	0.548	0.371	0.224089
Gm20478	7.69323e-06	0.592834	0.255	0.093	0.224227
Cisd1	7.7155e-06	0.737688	0.564	0.376	0.224876
Hacd1	7.73806e-06	1.00031	0.458	0.263	0.225533
Tnrc6a	7.90783e-06	0.556037	0.654	0.474	0.230482
Trpv4	8.02458e-06	0.614537	0.804	0.696	0.233884
Layn	8.17283e-06	1.66933	0.414	0.237	0.238205
Tmem120a	8.49641e-06	0.749243	0.449	0.258	0.247636
Fgd1	8.54251e-06	2.24672	0.246	0.093	0.24898
Gm15853	8.61048e-06	1.18656	0.277	0.113	0.250961
Rarb	8.62987e-06	2.94403	0.171	0.041	0.251526
Rnf141	8.65578e-06	1.05943	0.664	0.541	0.252281
Dbn1	8.84098e-06	2.65892	0.417	0.247	0.257679
Srd5a3	8.89877e-06	1.20919	0.611	0.464	0.259363
1810043G02Rik	9.00397e-06	0.67864	0.371	0.18	0.26243
Vps4a	9.0067e-06	0.877755	0.732	0.629	0.262509
Rcn2	9.07341e-06	0.511157	0.838	0.763	0.264454
Yipf1	9.10771e-06	0.796179	0.682	0.526	0.265453
Adgrl1	9.21494e-06	1.58602	0.262	0.108	0.268579
Sorbs1	9.23159e-06	1.11567	0.636	0.495	0.269064
Chmp2b	9.41588e-06	0.57536	0.813	0.691	0.274435
Akr1b3	9.77953e-06	0.649426	0.604	0.402	0.285034
Pgm5	1.01625e-05	0.722708	0.629	0.459	0.296195
RP24-503A2.6	1.03528e-05	0.511807	0.673	0.495	0.301742
Cnpy2	1.09316e-05	0.595199	0.745	0.577	0.318613
Amigo2	1.10342e-05	1.04197	0.72	0.629	0.321604
Dhrs1	1.12179e-05	0.609157	0.713	0.577	0.326957
RP24-245I16.3	1.14459e-05	1.22176	0.206	0.062	0.333603
Strn3	1.15557e-05	0.552827	0.639	0.459	0.336803
Ndufs1	1.17853e-05	0.846734	0.664	0.521	0.343493
Ptp4a1	1.19118e-05	0.681558	0.788	0.67	0.347181
Vangl1	1.21709e-05	0.520225	0.573	0.366	0.354734
Slc25a12	1.21866e-05	0.707875	0.763	0.629	0.355189
Mmp15	1.26836e-05	1.02588	0.573	0.428	0.369677
Gm8927	1.30807e-05	0.523123	0.28	0.113	0.38125
Git1	1.33423e-05	0.592823	0.798	0.665	0.388873
Idh2	1.34178e-05	0.662877	0.748	0.629	0.391075
Gm16234	1.3563e-05	0.609035	0.539	0.32	0.395308
Gm9754	1.35675e-05	0.872999	0.368	0.186	0.395438
Bcl10	1.44998e-05	0.54473	0.713	0.515	0.42261
Ufl1	1.4547e-05	0.681113	0.601	0.443	0.423986
Stxbp5	1.475e-05	1.35494	0.299	0.134	0.429903
Celsr1	1.48439e-05	0.607114	0.589	0.371	0.432639
Nradd	1.51064e-05	1.02042	0.308	0.139	0.440292
Pir	1.51092e-05	0.936795	0.48	0.325	0.440374
Cyth4	1.51115e-05	2.79286	0.377	0.196	0.440439
Bscl2	1.5284e-05	0.903813	0.667	0.526	0.445467
Lrrk1	1.55909e-05	0.679292	0.452	0.273	0.454412
Ttyh3	1.57645e-05	1.35083	0.52	0.34	0.459472
Lzts1	1.60352e-05	2.65182	0.324	0.17	0.467362
D130058E05Rik	1.62025e-05	2.79321	0.159	0.036	0.472238
Ccdc71l	1.62295e-05	1.1541	0.259	0.098	0.473024
Cml1	1.6508e-05	1.86356	0.231	0.088	0.481142
Larp4b	1.65816e-05	0.612409	0.642	0.474	0.483286
Rnaset2b	1.65905e-05	0.505978	0.514	0.299	0.483545
Tmem44	1.66323e-05	0.521532	0.738	0.562	0.484765
Nomo1	1.72273e-05	0.660342	0.595	0.423	0.502106
Tprkb	1.75118e-05	0.710381	0.461	0.294	0.510399
Gm8824	1.75923e-05	0.569145	0.246	0.093	0.512745
Atp6v0e	1.79255e-05	0.50023	0.907	0.799	0.522457
Fut8	1.8304e-05	0.596701	0.368	0.196	0.53349
Ikbip	1.83919e-05	0.52401	0.555	0.392	0.536052
Gapdh-ps14	1.88739e-05	0.519172	0.33	0.16	0.550098
Gm2383	1.93006e-05	0.524753	0.174	0.046	0.562534
Rabl3	1.9529e-05	1.21123	0.227	0.082	0.569193
Mir5114	1.97507e-05	0.584815	0.38	0.191	0.575655
Ift43	1.99885e-05	0.752725	0.371	0.196	0.582584
Cmtm8	2.00374e-05	0.679116	0.698	0.541	0.584009
Gm37240	2.00601e-05	0.520852	0.452	0.268	0.584673
Gm38287	2.05808e-05	0.583244	0.405	0.222	0.599847
Setd5	2.15328e-05	0.804863	0.657	0.515	0.627596
Ube2g1	2.18287e-05	0.671332	0.745	0.629	0.63622
Carkd	2.21291e-05	0.715652	0.717	0.593	0.644975
Cyth2	2.21312e-05	0.577757	0.685	0.552	0.645036
Ncln	2.23838e-05	0.609673	0.717	0.557	0.652399
Gm9913	2.27537e-05	1.08794	0.262	0.108	0.663181
Gm21992	2.34824e-05	0.811857	0.548	0.381	0.684418
G530011O06Rik	2.35601e-05	1.37681	0.221	0.077	0.686681
Rgmb	2.3867e-05	0.681957	0.498	0.33	0.695628
Lamb1	2.39823e-05	1.49658	0.826	0.763	0.698988
Hbegf	2.40059e-05	1.38767	0.358	0.201	0.699675
Ypel1	2.41075e-05	0.603386	0.436	0.227	0.702638
Hoxd8	2.44522e-05	0.552084	0.807	0.67	0.712683
Rpap3	2.49893e-05	0.677394	0.402	0.232	0.728337
Sephs1	2.51749e-05	0.735501	0.452	0.284	0.733747
Ptov1	2.56289e-05	0.778386	0.657	0.5	0.746981
Slc25a17	2.59109e-05	0.567579	0.601	0.402	0.7552
Tgif2	2.59283e-05	2.59324	0.231	0.093	0.755708
Eri3	2.62318e-05	0.841495	0.626	0.49	0.764552
Slc39a8	2.7162e-05	2.17342	0.29	0.144	0.791664
Dpp3	2.79641e-05	0.959873	0.592	0.423	0.815042
Ascc3	2.80898e-05	0.877808	0.364	0.196	0.818705
Dpysl3	2.81275e-05	0.7042	0.769	0.634	0.819804
Desi2	2.81587e-05	0.67941	0.601	0.438	0.820713
Chmp5	2.90502e-05	0.510769	0.798	0.716	0.846698
Nudt4	2.92472e-05	1.02302	0.779	0.727	0.852438
Rasa1	2.9569e-05	0.501386	0.632	0.459	0.861819
Ccnd1	3.0329e-05	0.922142	0.875	0.804	0.88397
Isg15	3.07583e-05	1.38231	0.299	0.144	0.896481
Lrat	3.08673e-05	1.20817	0.695	0.557	0.899658
Mecom	3.16624e-05	0.575625	0.682	0.479	0.922833
Prdm6	3.19527e-05	3.02054	0.134	0.026	0.931293
Slc35b4	3.19969e-05	1.0506	0.458	0.294	0.932582
Ntf3	3.22757e-05	1.20759	0.34	0.18	0.940708
Ppip5k2	3.23319e-05	0.995972	0.414	0.258	0.942345
Rsph3b	3.38351e-05	1.28616	0.193	0.062	0.986159
Sipa1	3.38916e-05	1.09942	0.626	0.495	0.987805
Gm13199	3.43105e-05	0.559079	0.168	0.041	1
Acap3	3.5747e-05	0.981705	0.474	0.299	1
Dhx58	3.60254e-05	1.81266	0.43	0.273	1
Hmbs	3.63934e-05	0.640372	0.474	0.299	1
Tecr	3.74207e-05	0.551343	0.916	0.856	1
Gm37539	3.75703e-05	0.511385	0.598	0.381	1
Babam1	3.75739e-05	0.516426	0.788	0.624	1
Vta1	3.88627e-05	0.564981	0.76	0.608	1
Isoc1	3.89806e-05	0.731516	0.346	0.186	1
Il15	3.92982e-05	1.1044	0.396	0.232	1
Rbm43	3.96865e-05	0.992416	0.346	0.18	1
Mmp19	3.9918e-05	0.886527	0.483	0.33	1
Tmem110	4.01156e-05	1.38237	0.399	0.237	1
Chrnb2	4.14596e-05	0.664681	0.38	0.201	1
Tmed1	4.20752e-05	0.67015	0.551	0.392	1
Arf6	4.25145e-05	0.779596	0.445	0.273	1
Tmem150a	4.3556e-05	0.571171	0.645	0.464	1
Abr	4.38443e-05	0.903545	0.551	0.376	1
Ndrg4	4.43258e-05	3.42129	0.159	0.041	1
Arf4os	4.46731e-05	0.705468	0.417	0.237	1
Lcmt1	4.49554e-05	0.873394	0.445	0.278	1
Rom1	4.49628e-05	1.18676	0.308	0.155	1
H2-Q7	4.51043e-05	1.1608	0.779	0.696	1
Ext1	4.52869e-05	2.20019	0.439	0.294	1
Syap1	4.67543e-05	0.554521	0.592	0.418	1
Ccdc90b	4.96846e-05	0.785203	0.455	0.289	1
Cgrrf1	5.04101e-05	0.740361	0.626	0.469	1
Npc1	5.08823e-05	0.817579	0.514	0.34	1
Thrsp	5.10037e-05	1.37341	0.411	0.258	1
RP24-255F19.5	5.10379e-05	0.743208	0.399	0.216	1
Epha1	5.12048e-05	1.21445	0.271	0.124	1
Rcbtb2	5.29288e-05	0.587489	0.561	0.397	1
Por	5.30116e-05	0.886268	0.611	0.443	1
2010012O05Rik	5.40875e-05	1.00181	0.598	0.459	1
Slc2a13	5.46857e-05	2.52314	0.162	0.046	1
Cfap20	5.50384e-05	0.511424	0.664	0.51	1
Efhd1os	5.53567e-05	1.0697	0.283	0.129	1
Gm15475	5.53592e-05	0.97973	0.234	0.088	1
Gm10825	5.56543e-05	1.32183	0.103	0.01	1
Acbd6	5.65715e-05	0.714912	0.623	0.464	1
Prelid2	5.76401e-05	0.718739	0.377	0.201	1
Map2k5	5.88089e-05	0.942357	0.492	0.335	1
Mir6904	5.96208e-05	0.639096	0.143	0.031	1
Trib1	5.97186e-05	1.03495	0.486	0.325	1
Gatm	6.02759e-05	1.8725	0.414	0.273	1
Gm608	6.14803e-05	0.8376	0.371	0.196	1
Nexn	6.17336e-05	0.590246	0.227	0.088	1
Gm28793	6.20565e-05	1.13278	0.308	0.16	1
Gm20425	6.25393e-05	0.676587	0.717	0.588	1
Pmpca	6.30852e-05	0.736314	0.629	0.5	1
Gpd2	6.38624e-05	0.628593	0.545	0.402	1
Cyp51	6.38677e-05	2.10411	0.202	0.072	1
Apoa1bp	6.40482e-05	0.722301	0.735	0.639	1
Zfp384	6.52865e-05	1.163	0.33	0.175	1
Gm20604	6.55583e-05	0.566345	0.598	0.423	1
Anxa1	6.5818e-05	0.547863	0.95	0.892	1
Gm20521	6.69039e-05	0.724284	0.436	0.263	1
Agpat3	6.80284e-05	0.959117	0.464	0.304	1
C2cd5	6.81935e-05	1.65368	0.455	0.284	1
Amotl2	6.93531e-05	0.676056	0.701	0.562	1
Dera	6.94422e-05	0.888366	0.424	0.273	1
Atp6v1a	6.9642e-05	0.546054	0.813	0.701	1
Gpatch2	7.01902e-05	1.5736	0.29	0.139	1
Gm14418	7.04775e-05	0.610587	0.262	0.108	1
Erlec1	7.1554e-05	1.10691	0.455	0.278	1
Pitpnm2	7.28111e-05	0.600537	0.707	0.603	1
Anxa6	7.35429e-05	0.566756	0.953	0.897	1
Mir671	7.45014e-05	0.553995	0.393	0.222	1
Cxxc5	7.52773e-05	0.648086	0.589	0.438	1
3110002H16Rik	7.87587e-05	0.772866	0.542	0.392	1
Chn1os3	7.95211e-05	1.99924	0.118	0.021	1
Pdzd11	8.05802e-05	0.627437	0.492	0.33	1
Zfp191	8.17377e-05	0.526404	0.399	0.237	1
Jag2	8.20591e-05	0.877206	0.558	0.448	1
Dnttip1	8.32156e-05	0.60976	0.293	0.139	1
Nrarp	8.49669e-05	0.653639	0.421	0.258	1
Tnks2	8.5464e-05	0.600248	0.632	0.49	1
1810026J23Rik	8.57419e-05	0.512471	0.592	0.407	1
Sharpin	8.65449e-05	0.512284	0.748	0.655	1
Slc39a11	8.78374e-05	1.50032	0.368	0.211	1
Slc30a9	9.19472e-05	0.603443	0.925	0.856	1
Rpusd3	9.20328e-05	0.864908	0.249	0.108	1
Naglu	9.23556e-05	1.11752	0.632	0.495	1
RP23-337M7.12	9.24211e-05	0.84736	0.206	0.077	1
Cks1b	9.24571e-05	1.15136	0.312	0.17	1
E030030I06Rik	9.38053e-05	1.17842	0.383	0.216	1
Myl9	9.44018e-05	2.06074	0.539	0.387	1
Lta4h	9.44512e-05	0.590875	0.816	0.711	1
Gm12316	9.46632e-05	1.29005	0.199	0.072	1
Epha2	9.47593e-05	0.667629	0.517	0.345	1
Ykt6	9.4839e-05	0.591941	0.561	0.392	1
Cib1	9.50795e-05	0.570143	0.533	0.381	1
Rpa1	9.55598e-05	0.841095	0.645	0.51	1
Fam96a	9.57905e-05	0.502031	0.579	0.397	1
Gm16156	9.61625e-05	0.693196	0.402	0.232	1
Zfand1	9.83382e-05	0.615855	0.33	0.17	1

## Sheet: 5c
Fig. 5c: ANGPT2 transcript levels in HUVECs transduced with AKT-resistant FOXO1A3 and control AAV, analyzed by RNA-seq at different time points.
ANGPT2 expression: RNAseq of FOXO1 A3 HUVECs (n=3/timepoint; N=1)					Unpaired t test: AdFOXO1A3-16h			Unpaired t test:AdFOXO1A3-24h			Unpaired t test:AdFOXO1A3-32h
Sample ID	Adenovirus	incubation time	ANGPT2 expression level		Column B	AdFOXO1A3-16h		Column D	AdFOXO1A3-24h		Column F	AdFOXO1A3-32h
AdNull-16h_1	AdNull	16h	1.37		vs.	vs,		vs.	vs,		vs.	vs,
AdNull-16h_2	AdNull	16h	0.89		Column A	AdNull-16h		Column C	AdNull-24h		Column E	AdNull-32h
AdNull-16h_3	AdNull	16h	0.74
AdFOXO1A3-16h_1	AdFOXO1A3	16h	40.02		Unpaired t test			Unpaired t test			Unpaired t test
AdFOXO1A3-16h_2	AdFOXO1A3	16h	31.21		P value	0.0006		P value	0.0005		P value	0.0001
AdFOXO1A3-16h_3	AdFOXO1A3	16h	29.41		P value summary	***		P value summary	***		P value summary	***
AdNull-24h_1	AdNull	24h	1.34		Significantly different (P < 0.05)?	Yes		Significantly different (P < 0.05)?	Yes		Significantly different (P < 0.05)?	Yes
AdNull-24h_2	AdNull	24h	0.8		One- or two-tailed P value?	Two-tailed		One- or two-tailed P value?	Two-tailed		One- or two-tailed P value?	Two-tailed
AdNull-24h_3	AdNull	24h	0.85		t, df	t=9,912, df=4		t, df	t=10,06, df=4		t, df	t=14,73, df=4
AdFOXO1A3-24h_1	AdFOXO1A3	24h	56.75
AdFOXO1A3-24h_2	AdFOXO1A3	24h	44.81		How big is the difference?			How big is the difference?			How big is the difference?
AdFOXO1A3-24h_3	AdFOXO1A3	24h	41.48		Mean of column A	1		Mean of column C	0.9967		Mean of column E	1
AdNull-32h_1	AdNull	32h	1.39		Mean of column B	33.55		Mean of column D	47.68		Mean of column F	65.96
AdNull-32h_2	AdNull	32h	0.95		Difference between means (B - A) ± SEM	32,55 ± 3,284		Difference between means (D - C) ± SEM	46,68 ± 4,639		Difference between means (F - E) ± SEM	64,96 ± 4,410
AdNull-32h_3	AdNull	32h	0.66		95% confidence interval	23,43 to 41,66		95% confidence interval	33,80 to 59,56		95% confidence interval	52,72 to 77,21
AdFOXO1A3-32h_1	AdFOXO1A3	32h	74.31		R squared (eta squared)	0.9609		R squared (eta squared)	0.962		R squared (eta squared)	0.9819
AdFOXO1A3-32h_2	AdFOXO1A3	32h	64.23
AdFOXO1A3-32h_3	AdFOXO1A3	32h	59.35		F test to compare variances			F test to compare variances			F test to compare variances
					F, DFn, Dfd	297,7, 2, 2		F, DFn, Dfd	724,1, 2, 2		F, DFn, Dfd	430,8, 2, 2
					P value	0.0067		P value	0.0028		P value	0.0046
					P value summary	**		P value summary	**		P value summary	**
					Significantly different (P < 0.05)?	Yes		Significantly different (P < 0.05)?	Yes		Significantly different (P < 0.05)?	Yes
					Data analyzed			Data analyzed			Data analyzed
					Sample size, column A	3		Sample size, column C	3		Sample size, column E	3
					Sample size, column B	3		Sample size, column D	3		Sample size, column F	3
