# Supplementary material for: Angiopoietin–TIE2 feedforward circuit promotes PIK3CA-driven venous malformations
Source: Nat Cardiovasc Res. 2025 May 23;4(7):801–20. doi: 10.1038/s44161-025-00655-9 (PMC12259471; doi:10.1038/s44161-025-00655-9)
Supplement: Supplementary file 8 — Statistical source data for Fig. 6b,d,f,i. [file 44161_2025_655_MOESM8_ESM.xlsx]

## Sheet: 6b
Fig. 6b: Quantification of PLA dots associated with the blood vasculature.
Each measurement represents one vessel.
Cre- Ctrl (n=8 vessel of 4 mice; N=1)										Pik3caH1047R (n=26 of 4 mice; N=1)										Unpaired t test			Unpaired t test (mouse)
mouse ID	sex	age	Sample (Slide) ID	PLA Dots	Area mm2	PLA Dots/ mm2	x100 (vessel)	average / mouse		mouse ID	Sample (Slide) ID	sex	age	PLA Dots	Area mm2	PLA Dots/ mm2	x100 (vessel)*	average / mouse		Column B	Pik3caH1047R		Column B	Pik3caH1047R
#419	m	8w	#28	3	449	0.00668151	0.668151			#418	#27	m	8w	12	429.99	0.0279076	2.79076			vs.	vs,		vs.	vs,
#419	m	8w	#28	0	113	0	0			#418	#27	m	8w	18	389.21	0.0462475	4.62475			Column A	Cre- Ctrl		Column A	Cre- Ctrl
#419	m	8w	#28	0	45.19	0	0	0.222717		#418	#27	m	8w	39	2558.28	0.0152446	1.52446
#415	f	8w	#25	0	251.17	0	0			#418	#27	m	8w	13	336.4	0.0386445	3.86445	3.20111		Unpaired t test			Unpaired t test	0.000384059
#415	f	8w	#20	1	1133.15	0.000882496	0.0882496			#417	#24	m	8w	63	2778.43	0.0226747	2.26747			P value	5.42598e-06		P value	0.0004
#415	f	8w	#20	2	598.76	0.00334024	0.334024	0.140758		#417	#24	m	8w	12	1701.55	0.00705239	0.705239			P value summary	****		P value summary	***
#414	f	8w	#10	6	65932	9.10029e-05	0.00910029	0.910029		#417	#24	m	8w	25	789.57	0.0316628	3.16628			Significantly different (P < 0.05)?	Yes		Significantly different (P < 0.05)?	Yes
#412	f	8w	#8	0	1042.6	0	0	0		#417	#23	m	8w	22	1567.9	0.0140315	1.40315			One- or two-tailed P value?	Two-tailed		One- or two-tailed P value?	Two-tailed
							* displayed in figure			#417	#23	m	8w	71	1511.49	0.0469735	4.69735			t, df	t=5,446, df=32		t, df	t=7,127, df=6
										#417	#23	m	8w	17	844.68	0.020126	2.0126
										#417	#23	m	8w	50	2503.55	0.0199716	1.99716			How big is the difference?			How big is the difference?
										#417	#21	m	8w	3	222.74	0.0134686	1.34686			Mean of column A	0.1375		Mean of column A	0.3175
										#417	#21	m	8w	5	289.38	0.0172783	1.72783	2.19951		Mean of column B	2.84		Mean of column B	3.003
										#416	#15	f	8w	41	1083.12	0.0378536	3.78536			Difference between means (B - A) ± SEM	2,703 ± 0,4963		Difference between means (B - A) ± SEM	2,685 ± 0,3768
										#416	#15	f	8w	19	545.26	0.0348458	3.48458			95% confidence interval	1,692 to 3,713		95% confidence interval	1,763 to 3,607
										#416	#14	f	8w	29	900.11	0.0322183	3.22183			R squared (eta squared)	0.481		R squared (eta squared)	0.8943
										#416	#14	f	8w	21	375.36	0.0559463	5.59463
										#416	#13	f	8w	9	627.77	0.0143365	1.43365			F test to compare variances			F test to compare variances
										#416	#12	f	8w	21	951.83	0.0220628	2.20628			F, DFn, Dfd	32,27, 25, 7		F, DFn, Dfd	2,456, 3, 3
										#416	#12	f	8w	6	318.64	0.01883	1.883			P value	<0,0001		P value	0.4799
										#416	#12	f	8w	10	651.86	0.0153407	1.53407	2.89292		P value summary	****		P value summary	ns
										#413	#6	f	8w	12	317.35	0.0378131	3.78131			Significantly different (P < 0.05)?	Yes		Significantly different (P < 0.05)?	No
										#413	#6	f	8w	40	682.06	0.0586459	5.86459
										#413	#4	f	8w	15	619.53	0.0242119	2.42119			Data analyzed			Data analyzed
										#413	#4	f	8w	11	482	0.0228216	2.28216			Sample size, column A	8		Sample size, column A	4
										#413	#3	f	8w	25	589.19	0.0424311	4.24311	3.71847		Sample size, column B	26		Sample size, column B	4
																	* displayed in figure

## Sheet: 6d
Fig. 6d: Quantification of total cell fluorescence (CTFC) of Phospho-TIE2 signal within EMCN+ vessels.
Cre- Ctrl (n=20 vessels of 2 mice; N=2)												Pik3caH1047R (n=31 vessels of 2 mice; N=1)													Unpaired t test (mouse)
experimental ID*	mouse ID	Sample (Slide) ID	gender	age	Area	IntDen pTIE2	Background Mean*	CTFC	/1000 ****	average / (mouse)		experimental ID*	mouse ID	ear**	gender	age	Sample (Slide) ID	Area	IntDen pTIE2	Background Mean*	CTFC	/1000 ****	average / (mouse)		Column B	Pik3caH1047R
LDL207	#17	#001	f	8w	794.57	8112.47	2.58	6062.48	6.06248			LDL207	#20	right	m	8w	#001	913.65	23868.5	1.9	22132.5	22.1325			vs.	vs,
LDL207	#17	#001	f	8w	489.42	11226.2	2.58	9963.48	9.96348			LDL207	#20	right	m	8w	#001	839.03	19397.9	2.19	17560.4	17.5604			Column A	Cre- Ctrl
LDL207	#17	#001	f	8w	183.57	1856.21	1.45	1590.03	1.59003			LDL207	#20	right	m	8w	#001	466.8	11655.1	2.02	10712.2	10.7122
LDL207	#17	#001	f	8w	551.26	6004.62	1.9	4957.23	4.95723			LDL207	#20	right	m	8w	#001	495.98	10709.2	2.02	9707.34	9.70734			Unpaired t test
LDL207	#17	#002	f	8w	199.9	3136.61	2.11	2714.82	2.71482			LDL207	#20	right	m	8w	#001	471.48	11270.8	2.02	10318.4	10.3184			P value	9.6084e-05
LDL207	#17	#002	f	8w	296.98	5016.82	2.11	4390.19	4.39019			LDL207	#20	right	m	8w	#002	547.57	15241.6	2.02	14135.5	14.1355			P value summary	****
LDL207	#17	#002	f	8w	649.7	11291.1	2.03	9972.26	9.97226			LDL207	#20	right	m	8w	#002	1462.67	35875.8	2.05	32877.3	32.8773			Significantly different (P < 0.05)?	Yes
LDL207	#17	#002	f	8w	119.99	1820.41	2.03	1576.83	1.57683			LDL207	#20	right	m	8w	#002	193.59	3905.96	2.05	3509.1	3.5091			One- or two-tailed P value?	Two-tailed
LDL207	#17	#003	f	8w	398.2	3664.47	2.67	2601.28	2.60128	4.86984		LDL207	#20	left	m	8w	#002	364.91	8883.46	2.14	8102.55	8.10255			t, df	t=4,248, df=49
LDL207	#17	#003	f	8w	211.33	4379.03	1.96	3964.82	3.96482			LDL207	#20	left	m	8w	#002	1372.32	34725.3	2.12	31815.9	31.8159
LDL207	#17	#003	f	8w	122.23	1652.35	3.54	1219.66	1.21966			LDL207	#20	left	m	8w	#003	522.27	14662.3	2.12	13555.1	13.5551			How big is the difference?
LDL207	#17	#003	f	8w	210.22	4264.6	2.18	3806.32	3.80632			LDL207	#20	left	m	8w	#003	692.67	13087.8	2.28	11508.5	11.5085			Mean of column A	4.33
LDL184	#24	#004	f	8w	46.33	876.91	2.35	768.034	0.768034			LDL207	#20	left	m	8w	#003	126.19	2567.88	2.28	2280.17	2.28017			Mean of column B	13.25
LDL184	#24	#004	f	8w	349.38	3923.8	2.15	3172.63	3.17263			LDL207	#20	left	m	8w	#003	559.37	12971.7	1.98	11864.2	11.8642			Difference between means (B - A) ± SEM	8,919 ± 2,099
LDL184	#24	#004	f	8w	110.2	2758.29	2.15	2521.36	2.52136			LDL207	#20	left	m	8w	#003	1131.94	26365.4	1.98	24124.2	24.1242			95% confidence interval	4,700 to 13,14
LDL184	#24	#004	f	8w	179.46	3517.22	2.15	3131.38	3.13138			LDL207	#20	left	m	8w	#004	1511.44	39387.8	1.75	36742.8	36.7428	16.3091		R squared (eta squared)	0.2692
LDL184	#24	#005	f	8w	466.13	6611.74	2.39	5497.69	5.49769			LDL207	#15	right	f	8w	#004	576.49	13236.1	2.05	12054.3	12.0543
LDL184	#24	#005	f	8w	591.43	11970.9	2.39	10557.4	10.5574			LDL207	#15	right	f	8w	#004	184.73	4817.56	2.05	4438.86	4.43886			F test to compare variances
LDL184	#24	#005	f	8w	369.39	6981.58	2.33	6120.9	6.1209			LDL207	#15	right	f	8w	#004	638.56	11726.9	1.99	10456.2	10.4562			F, DFn, Dfd	9,431, 30, 19
LDL184	#24	#005	f	8w	113.67	2182.87	1.53	2008.95	2.00895	3.8881		LDL207	#15	right	f	8w	#004	241.46	7621.95	1.92	7158.35	7.15835			P value	<0,0001
* ID indicates individual experiements (N)							***measured for each image		**** displayed in figure			LDL207	#15	right	f	8w	#001	388.88	9108.74	3.72	7662.11	7.66211			P value summary	****
** each ear was counted as seperated n												LDL207	#15	right	f	8w	#001	714.66	16034.9	2.1	14534.1	14.5341			Significantly different (P < 0.05)?	Yes
all measurement done in ImageJ												LDL207	#15	right	f	8w	#001	718.55	14055.5	2.19	12481.8	12.4818
												LDL207	#15	right	f	8w	#002	432.42	5926.07	1.72	5182.31	5.18231			Data analyzed
												LDL207	#15	left	f	8w	#002	297.93	4940.93	1.72	4428.49	4.42849			Sample size, column A	20
												LDL207	#15	left	f	8w	#002	1631.44	30173.2	1.91	27057.1	27.0571			Sample size, column B	31
												LDL207	#15	left	f	8w	#002	263.29	4070.8	1.91	3567.92	3.56792
												LDL207	#15	left	f	8w	#003	891.55	18856.7	1.91	17153.8	17.1538
												LDL207	#15	left	f	8w	#003	505.24	9268.63	1.91	8303.62	8.30362
												LDL207	#15	left	f	8w	#003	528.95	8875.46	1.82	7912.77	7.91277
												LDL207	#15	left	f	8w	#003	473.17	8248.69	1.86	7368.59	7.36859	9.98403
												* ID indicates individual experiements (N)							***measured for each image		**** displayed in figure
												** each ear was counted as seperated n
												all measurement done in ImageJ

## Sheet: 6f
Fig. 6f: Quantification of SMC coverage of Veins and Capillaries in Cre- Ctrl and Pi3kH1047R mutants
SMC coverage (n=/> 4 mice/genotype; N=3)									Unpaired t test: Vein			Unpaired t test: Capillary
experimental ID*	mouse ID**	gender	age	ear	Vesseltype	genotype	%aSMA of ECM area **** (mouse)		Column B	Pik3caH1047R Vein		Column D	Pik3caH1047R Capillary
LDL92	#773	m	8w	1st	Vein	Pik3caH1047R; Cre-	64.2055		vs.	vs,		vs.	vs,
LDL92	#826	m	8w	1st	Vein	Pik3caH1047R; Cre-	63.7249		Column A	Cre- Ctrl Vein		Column C	Cre- Ctrl Capillary
LDL120	#258	m	8w	1st	Vein	Pik3caH1047R; Cre-	74.6439
LDL119	#477	f	8w	1st	Vein	Pik3caH1047R; Cre-	79.8829		Unpaired t test			Unpaired t test
LDL92	#876	f	8w	1st	Vein	Pik3caH1047R; Cre+	84.8308		P value	0.173108		P value	7.81603e-06
LDL92	#827	m	8w	1st	Vein	Pik3caH1047R; Cre+	86.0477		P value summary	ns		P value summary	****
LDL92	#824	m	8w	1st	Vein	Pik3caH1047R; Cre+	61.8288		Significantly different (P < 0.05)?	No		Significantly different (P < 0.05)?	Yes
LDL120	#255	m	8w	1st	Vein	Pik3caH1047R; Cre+	65.8814		One- or two-tailed P value?	Two-tailed		One- or two-tailed P value?	Two-tailed
LDL120	#253	m	8w	1st	Vein	Pik3caH1047R; Cre+	79.4851		t, df	t=1,467, df=10		t, df	t=8,381, df=10
LDL119	#475	m	8w	1st	Vein	Pik3caH1047R; Cre+	80.9607
LDL119	#473	m	8w	1st	Vein	Pik3caH1047R; Cre+	88.893		How big is the difference?			How big is the difference?
LDL119	#770	m	8w	1st	Vein	Pik3caH1047R; Cre+	83.7763		Mean of column A	70.6		Mean of column C	3.15
LDL92	#773	m	8w	1st	Capillary	Pik3caH1047R; Cre-	2.22751		Mean of column B	78.96		Mean of column D	36.24
LDL92	#826	m	8w	1st	Capillary	Pik3caH1047R; Cre-	3.00775		Difference between means (B - A) ± SEM	8,363 ± 5,700		Difference between means (D - C) ± SEM	33,09 ± 3,948
LDL120	#258	m	8w	1st	Capillary	Pik3caH1047R; Cre-	2.48513		95% confidence interval	-4,338 to 21,06		95% confidence interval	24,29 to 41,88
LDL119	#477	f	8w	1st	Capillary	Pik3caH1047R; Cre-	4.94837		R squared (eta squared)	0.1771		R squared (eta squared)	0.8754
LDL92	#876	f	8w	1st	Capillary	Pik3caH1047R; Cre+	48.0862
LDL92	#827	m	8w	1st	Capillary	Pik3caH1047R; Cre+	42.6832		F test to compare variances			F test to compare variances
LDL92	#824	m	8w	1st	Capillary	Pik3caH1047R; Cre+	39.6668		F, DFn, Dfd	1,515, 7, 3		F, DFn, Dfd	39,97, 7, 3
LDL120	#255	m	8w	1st	Capillary	Pik3caH1047R; Cre+	32.6964		P value	0.7956		P value	0.0117
LDL120	#253	m	8w	1st	Capillary	Pik3caH1047R; Cre+	38.2827		P value summary	ns		P value summary	*
LDL119	#475	m	8w	1st	Capillary	Pik3caH1047R; Cre+	28.7465		Significantly different (P < 0.05)?	No		Significantly different (P < 0.05)?	Yes
LDL119	#473	m	8w	1st	Capillary	Pik3caH1047R; Cre+	35.4102
LDL119	#770	m	8w	1st	Capillary	Pik3caH1047R; Cre+	24.305		Data analyzed			Data analyzed
* ID indicates individual experiements (N)							**** displayed in figure		Sample size, column A	4		Sample size, column C	4
** each ear was counted as seperated n									Sample size, column B	8		Sample size, column D	8
*** measurement done in ImageJ

## Sheet: 6i
Fig 6i: CellChat results.
source (cluster name)	target (cluster name)	pathway_name	probability	pval	Evidence	Interaction name
Vein	SMC	PDGF	0.016618902304717	0	PMID: 15207812	Pdgf-Pdgfrb
vCap	SMC	PDGF	0.0258855314381912	0	PMID: 15207813	Pdgf-Pdgfrb
Kit	SMC	PDGF	0.0549216643682258	0	PMID: 15207814	Pdgf-Pdgfrb
aCap+Kit	SMC	PDGF	0.0467193379354222	0	PMID: 15207815	Pdgf-Pdgfrb
Artery	SMC	PDGF	0.0613229822244985	0	PMID: 15207816	Pdgf-Pdgfrb
Pik3ca-3	SMC	PDGF	0.0265075667905408	0	PMID: 15207817	Pdgf-Pdgfrb
Pik3ca-2	SMC	PDGF	0.0308753843783222	0	PMID: 15207818	Pdgf-Pdgfrb
Pik3ca-1	SMC	PDGF	0.0233201828391977	0	PMID: 15207819	Pdgf-Pdgfrb
SMC	SMC	PDGF	0.0416976295496096	0	PMID: 15207820	Pdgf-Pdgfrb
Kit	Pik3ca-3	EGF	0.0264070727937369	0	KEGG: mmu04012	Hbegf - Egfr
Kit	SMC	EGF	0.00900525687575787	0.005	KEGG: mmu04013	Hbegf - Egfr
Pik3ca-1	Pik3ca-3	EGF	0.0319493114019703	0	KEGG: mmu04016	Hbegf - Egfr
Pik3ca-1	SMC	EGF	0.0109155521492969	0	KEGG: mmu04017	Hbegf - Egfr
Pik3ca-2	Pik3ca-3	EGF	0.0335860093649833	0	KEGG: mmu04014	Hbegf - Egfr
Pik3ca-2	SMC	EGF	0.0114810501311003	0	KEGG: mmu04015	Hbegf - Egfr
Artery	Artery	EPHA	0.114689	0
Artery	Pik3ca-I	EPHA	0.145306	0.0233333
Artery	Pik3ca-II	EPHA	0.231168	0
Artery	Pik3ca-prolif	EPHA	0.0621809	0
Artery	SMC/Pericyte	EPHA	0.0479119	0.03
Pik3ca-II	Artery	EPHA	0.037362	0.01
Pik3ca-II	Pik3ca-II	EPHA	0.182904	0.02
Pik3ca-II	Pik3ca-prolif	EPHA	0.0482168	0
Pik3ca-I	Pik3ca-II	EPHA	0.11668	0
Pik3ca-I	Pik3ca-prolif	EPHA	0.03997	0.01
Pik3ca-prolif	Artery	EPHA	0.157408	0
Pik3ca-prolif	Pik3ca-I	EPHA	0.0853924	0
Pik3ca-prolif	Pik3ca-II	EPHA	0.303738	0.00125
Pik3ca-prolif	Pik3ca-prolif	EPHA	0.10372	0
Pik3ca-prolif	SMC/Pericyte	EPHA	0.0824237	0.008
Pik3ca-prolif	Vein	EPHA	0.0287638	0
Pik3ca-prolif	aCap+Kit	EPHA	0.0160147	0
Pik3ca-prolif	vCap	EPHA	0.0135394	0
SMC/Pericyte	Artery	EPHA	0.00254909	0.0166667
SMC/Pericyte	Pik3ca-I	EPHA	0.00225247	0.0166667
SMC/Pericyte	Pik3ca-II	EPHA	0.113205	0.015
SMC/Pericyte	Pik3ca-prolif	EPHA	0.00228113	0.02
SMC/Pericyte	SMC/Pericyte	EPHA	0.00188657	0.02
SMC/Pericyte	Vein	EPHA	0.00140845	0.025
SMC/Pericyte	aCap+Kit	EPHA	0.000784694	0.02
SMC/Pericyte	vCap	EPHA	0.000662537	0.03
Vein	Artery	EPHA	0.110268	0
Vein	Pik3ca-I	EPHA	0.0844939	0.02
Vein	Pik3ca-II	EPHA	0.223045	0
Vein	Pik3ca-prolif	EPHA	0.0597925	0
Vein	SMC/Pericyte	EPHA	0.0460446	0.04
aCap+Kit	Artery	EPHA	0.106873	0
aCap+Kit	Pik3ca-I	EPHA	0.0399593	0
aCap+Kit	Pik3ca-II	EPHA	0.216768	0
aCap+Kit	Pik3ca-prolif	EPHA	0.0579576	0
vCap	Artery	EPHA	0.111272	0
vCap	Pik3ca-I	EPHA	0.0852749	0.015
vCap	Pik3ca-II	EPHA	0.224894	0
vCap	Pik3ca-prolif	EPHA	0.0603349	0
vCap	SMC/Pericyte	EPHA	0.0464685	0.04
Artery	Artery	EPHB	0.24868	0
Artery	Pik3ca-I	EPHB	0.264006	0
Artery	Pik3ca-II	EPHB	0.282718	0
Artery	Pik3ca-prolif	EPHB	0.225197	0
Artery	SMC/Pericyte	EPHB	0.128494	0.01
Artery	Vein	EPHB	0.225086	0
Artery	aCap+Kit	EPHB	0.224936	0
Artery	vCap	EPHB	0.231936	0
Pik3ca-prolif	Artery	EPHB	0.330568	0.0075
Pik3ca-prolif	Pik3ca-I	EPHB	0.355352	0.015
Pik3ca-prolif	Pik3ca-II	EPHB	0.38196	0.0025
Pik3ca-prolif	Pik3ca-prolif	EPHB	0.281465	0.015
Pik3ca-prolif	Vein	EPHB	0.289913	0.02
Pik3ca-prolif	aCap+Kit	EPHB	0.302433	0.015
Pik3ca-prolif	vCap	EPHB	0.308396	0.0125
aCap+Kit	Artery	EPHB	0.288045	0
aCap+Kit	Pik3ca-I	EPHB	0.310575	0
aCap+Kit	Pik3ca-II	EPHB	0.334148	0
aCap+Kit	Pik3ca-prolif	EPHB	0.25507	0.00666667
aCap+Kit	Vein	EPHB	0.26037	0.005
aCap+Kit	aCap+Kit	EPHB	0.264213	0
aCap+Kit	vCap	EPHB	0.268731	0.0025
Artery	Vein	ESAM	0.544319	0.04
Artery	aCap+Kit	ESAM	0.546137	0
Artery	vCap	ESAM	0.546097	0.04
Pik3ca-II	Vein	ESAM	0.546871	0
Pik3ca-II	aCap+Kit	ESAM	0.548687	0
Pik3ca-II	vCap	ESAM	0.548648	0
Pik3ca-I	aCap+Kit	ESAM	0.545412	0
Pik3ca-I	vCap	ESAM	0.545373	0.04
Vein	Artery	ESAM	0.544319	0.04
Vein	Pik3ca-II	ESAM	0.546871	0
Vein	Vein	ESAM	0.551097	0
Vein	aCap+Kit	ESAM	0.55291	0
Vein	vCap	ESAM	0.552871	0
aCap+Kit	Artery	ESAM	0.546137	0
aCap+Kit	Pik3ca-I	ESAM	0.545412	0
aCap+Kit	Pik3ca-II	ESAM	0.548687	0
aCap+Kit	Vein	ESAM	0.55291	0
aCap+Kit	aCap+Kit	ESAM	0.554721	0
aCap+Kit	vCap	ESAM	0.554682	0
vCap	Artery	ESAM	0.546097	0.04
vCap	Pik3ca-I	ESAM	0.545373	0.04
vCap	Pik3ca-II	ESAM	0.548648	0
vCap	Vein	ESAM	0.552871	0
vCap	aCap+Kit	ESAM	0.554682	0
vCap	vCap	ESAM	0.554643	0
SMC/Pericyte	Artery	FGF	0.152101	0
SMC/Pericyte	Pik3ca-I	FGF	0.109058	0
SMC/Pericyte	Pik3ca-II	FGF	0.147717	0
SMC/Pericyte	Pik3ca-prolif	FGF	0.325151	0
SMC/Pericyte	SMC/Pericyte	FGF	0.0744016	0.0025
SMC/Pericyte	Vein	FGF	0.0714285	0
SMC/Pericyte	aCap+Kit	FGF	0.0628033	0
SMC/Pericyte	vCap	FGF	0.061771	0
Pik3ca-II	Pik3ca-I	FLRT	0.193114	0
Pik3ca-II	Pik3ca-II	FLRT	0.207324	0
Pik3ca-II	Pik3ca-prolif	FLRT	0.0881558	0
Pik3ca-II	Vein	FLRT	0.0814488	0.04
Pik3ca-I	Pik3ca-I	FLRT	0.179658	0
Pik3ca-I	Pik3ca-II	FLRT	0.193114	0
Pik3ca-prolif	Pik3ca-II	FLRT	0.0881558	0
Pik3ca-prolif	Pik3ca-prolif	FLRT	0.0109205	0
Vein	Pik3ca-II	FLRT	0.0814488	0.04
Artery	Artery	FN1	0.944427	0
Artery	Pik3ca-I	FN1	1.0637	0
Artery	Pik3ca-II	FN1	1.12628	0
Artery	Pik3ca-prolif	FN1	2.05122	0
Artery	SMC/Pericyte	FN1	1.78118	0
Artery	Vein	FN1	0.889413	0
Artery	aCap+Kit	FN1	0.641278	0
Artery	vCap	FN1	0.751105	0
Pik3ca-II	Pik3ca-I	FN1	0.174631	0
Pik3ca-II	Pik3ca-II	FN1	0.0832884	0
Pik3ca-II	Pik3ca-prolif	FN1	0.631658	0.00333333
Pik3ca-II	SMC/Pericyte	FN1	0.360451	0.005
Pik3ca-II	aCap+Kit	FN1	0.0157954	0
Pik3ca-I	Pik3ca-II	FN1	0.0138488	0.03
Pik3ca-I	Pik3ca-prolif	FN1	0.395016	0
Pik3ca-I	SMC/Pericyte	FN1	0.253032	0.00333333
Pik3ca-I	aCap+Kit	FN1	0.012605	0
Pik3ca-prolif	Artery	FN1	0.0933561	0.005
Pik3ca-prolif	Pik3ca-I	FN1	0.457323	0
Pik3ca-prolif	Pik3ca-II	FN1	0.541056	0.004
Pik3ca-prolif	Pik3ca-prolif	FN1	0.803103	0
Pik3ca-prolif	SMC/Pericyte	FN1	0.499268	0.0133333
Pik3ca-prolif	aCap+Kit	FN1	0.0208509	0
SMC/Pericyte	Artery	FN1	0.719855	0.0025
SMC/Pericyte	Pik3ca-I	FN1	0.805552	0.0025
SMC/Pericyte	Pik3ca-II	FN1	0.86574	0
SMC/Pericyte	Pik3ca-prolif	FN1	1.57629	0.00142857
SMC/Pericyte	SMC/Pericyte	FN1	1.3432	0.00125
SMC/Pericyte	Vein	FN1	0.682611	0
SMC/Pericyte	aCap+Kit	FN1	0.348559	0
SMC/Pericyte	vCap	FN1	0.492854	0.015
Vein	Pik3ca-I	FN1	0.169997	0
Vein	Pik3ca-II	FN1	0.0808527	0.005
Vein	Pik3ca-prolif	FN1	0.614675	0.00666667
Vein	SMC/Pericyte	FN1	0.350425	0.01
Vein	aCap+Kit	FN1	0.0153145	0
aCap+Kit	Pik3ca-I	FN1	0.159052	0.025
aCap+Kit	Pik3ca-II	FN1	0.0751522	0.02
aCap+Kit	Pik3ca-prolif	FN1	0.439539	0
aCap+Kit	SMC/Pericyte	FN1	0.282093	0
aCap+Kit	aCap+Kit	FN1	0.0141936	0
vCap	Pik3ca-I	FN1	0.0148864	0.03
vCap	Pik3ca-II	FN1	0.0161721	0.01
vCap	Pik3ca-prolif	FN1	0.454142	0
vCap	SMC/Pericyte	FN1	0.338015	0.015
vCap	aCap+Kit	FN1	0.0147228	0
Artery	Pik3ca-prolif	GALECTIN	0.230566	0
Artery	aCap+Kit	GALECTIN	0.051532	0
Pik3ca-II	Pik3ca-I	GALECTIN	0.472582	0
Pik3ca-II	Pik3ca-II	GALECTIN	0.472188	0
Pik3ca-II	Pik3ca-prolif	GALECTIN	0.240515	0
Pik3ca-II	Vein	GALECTIN	0.464128	0.01
Pik3ca-II	aCap+Kit	GALECTIN	0.0543008	0
Pik3ca-I	Artery	GALECTIN	0.470147	0
Pik3ca-I	Pik3ca-I	GALECTIN	0.489502	0
Pik3ca-I	Pik3ca-II	GALECTIN	0.489106	0
Pik3ca-I	Pik3ca-prolif	GALECTIN	0.253113	0
Pik3ca-I	Vein	GALECTIN	0.481022	0
Pik3ca-I	aCap+Kit	GALECTIN	0.0578887	0
Pik3ca-I	vCap	GALECTIN	0.472667	0
Pik3ca-prolif	Pik3ca-prolif	GALECTIN	0.190973	0
Pik3ca-prolif	aCap+Kit	GALECTIN	0.0410431	0
SMC/Pericyte	Pik3ca-prolif	GALECTIN	0.161303	0
Vein	Pik3ca-prolif	GALECTIN	0.212918	0
Vein	aCap+Kit	GALECTIN	0.0467551	0
aCap+Kit	Pik3ca-I	GALECTIN	0.466349	0.02
aCap+Kit	Pik3ca-II	GALECTIN	0.465955	0.01
aCap+Kit	Pik3ca-prolif	GALECTIN	0.235973	0
aCap+Kit	aCap+Kit	GALECTIN	0.0530298	0
vCap	Pik3ca-prolif	GALECTIN	0.215529	0
vCap	aCap+Kit	GALECTIN	0.0474513	0
Artery	Artery	GAP	0.498107	0
Artery	Pik3ca-I	GAP	0.0293988	0
Artery	Pik3ca-II	GAP	0.027759	0
Artery	Pik3ca-prolif	GAP	0.0438114	0
Artery	SMC/Pericyte	GAP	0.0733556	0
Pik3ca-II	Artery	GAP	0.252681	0.0025
Pik3ca-II	Pik3ca-I	GAP	0.00342596	0.00666667
Pik3ca-II	Pik3ca-II	GAP	0.00353236	0.01
Pik3ca-II	Pik3ca-prolif	GAP	0.194847	0.00666667
Pik3ca-II	SMC/Pericyte	GAP	0.0507143	0.016
Pik3ca-II	Vein	GAP	0.00263475	0.01
Pik3ca-II	aCap+Kit	GAP	0.157218	0.005
Pik3ca-II	vCap	GAP	0.0026526	0.01
Pik3ca-I	Artery	GAP	0.262632	0.0025
Pik3ca-I	Pik3ca-I	GAP	0.0160396	0.01
Pik3ca-I	Pik3ca-II	GAP	0.0165063	0.00666667
Pik3ca-I	Pik3ca-prolif	GAP	0.19579	0.00666667
Pik3ca-I	SMC/Pericyte	GAP	0.0622646	0.014
Pik3ca-I	Vein	GAP	0.0123204	0.01
Pik3ca-I	aCap+Kit	GAP	0.1553	0.015
Pik3ca-I	vCap	GAP	0.0124031	0.01
Pik3ca-prolif	Artery	GAP	0.341246	0
Pik3ca-prolif	Pik3ca-I	GAP	0.196022	0.015
Pik3ca-prolif	Pik3ca-II	GAP	0.189534	0
Pik3ca-prolif	Pik3ca-prolif	GAP	0.300406	0
Pik3ca-prolif	SMC/Pericyte	GAP	0.0697865	0.005
Pik3ca-prolif	Vein	GAP	0.163848	0.02
Pik3ca-prolif	aCap+Kit	GAP	0.216894	0
Pik3ca-prolif	vCap	GAP	0.164777	0.02
SMC/Pericyte	Artery	GAP	0.391379	0
SMC/Pericyte	Pik3ca-I	GAP	0.0898088	0.0075
SMC/Pericyte	Pik3ca-II	GAP	0.0911029	0.0125
SMC/Pericyte	Pik3ca-prolif	GAP	0.132937	0.00333333
SMC/Pericyte	SMC/Pericyte	GAP	0.121855	0.005
SMC/Pericyte	Vein	GAP	0.0648718	0
SMC/Pericyte	aCap+Kit	GAP	0.0892964	0
SMC/Pericyte	vCap	GAP	0.0652835	0
Vein	Artery	GAP	0.188476	0
Vein	Pik3ca-prolif	GAP	0.163848	0.02
Vein	SMC/Pericyte	GAP	0.0353461	0.03
aCap+Kit	Artery	GAP	0.247139	0
aCap+Kit	Pik3ca-I	GAP	0.137974	0.03
aCap+Kit	Pik3ca-II	GAP	0.153498	0
aCap+Kit	Pik3ca-prolif	GAP	0.245997	0.01
aCap+Kit	SMC/Pericyte	GAP	0.0492395	0
aCap+Kit	aCap+Kit	GAP	0.176791	0
vCap	Artery	GAP	0.189513	0
vCap	Pik3ca-prolif	GAP	0.164777	0.02
vCap	SMC/Pericyte	GAP	0.0355776	0.03
Artery	Artery	GAS	0.0826922	0.03
Artery	Pik3ca-I	GAS	0.0520176	0.01
Artery	Pik3ca-prolif	GAS	0.0393726	0
Artery	SMC/Pericyte	GAS	0.310757	0
Pik3ca-II	Artery	GAS	0.110131	0
Pik3ca-II	Pik3ca-I	GAS	0.0700555	0
Pik3ca-II	Pik3ca-II	GAS	0.053928	0.03
Pik3ca-II	Pik3ca-prolif	GAS	0.0532721	0
Pik3ca-II	SMC/Pericyte	GAS	0.382331	0
Pik3ca-I	Artery	GAS	0.0975839	0
Pik3ca-I	Pik3ca-I	GAS	0.0617571	0
Pik3ca-I	Pik3ca-prolif	GAS	0.0468616	0
Pik3ca-I	SMC/Pericyte	GAS	0.351004	0
Pik3ca-prolif	Artery	GAS	0.104792	0
Pik3ca-prolif	Pik3ca-I	GAS	0.0665141	0
Pik3ca-prolif	Pik3ca-II	GAS	0.051157	0.04
Pik3ca-prolif	Pik3ca-prolif	GAS	0.050533	0
Pik3ca-prolif	SMC/Pericyte	GAS	0.369272	0
SMC/Pericyte	Pik3ca-prolif	GAS	0.03202	0
SMC/Pericyte	SMC/Pericyte	GAS	0.2668	0
Vein	Artery	GAS	0.080755	0.04
Vein	Pik3ca-I	GAS	0.0507592	0.01
Vein	Pik3ca-prolif	GAS	0.0384077	0
Vein	SMC/Pericyte	GAS	0.305255	0
aCap+Kit	Artery	GAS	0.0787132	0.03
aCap+Kit	Pik3ca-I	GAS	0.049435	0.02
aCap+Kit	Pik3ca-prolif	GAS	0.0373931	0
aCap+Kit	SMC/Pericyte	GAS	0.299385	0
vCap	Pik3ca-prolif	GAS	0.0295595	0
vCap	SMC/Pericyte	GAS	0.250976	0
Artery	SMC/Pericyte	GRN	0.110129	0
Pik3ca-II	SMC/Pericyte	GRN	0.122411	0
Pik3ca-I	SMC/Pericyte	GRN	0.119513	0
Pik3ca-prolif	SMC/Pericyte	GRN	0.0961763	0
SMC/Pericyte	SMC/Pericyte	GRN	0.0954642	0
Vein	SMC/Pericyte	GRN	0.114462	0
aCap+Kit	SMC/Pericyte	GRN	0.103608	0
vCap	SMC/Pericyte	GRN	0.0992561	0
Artery	SMC/Pericyte	HH	0.00176341	0.02
Pik3ca-II	Artery	HSPG	0.382396	0
Pik3ca-II	Pik3ca-II	HSPG	0.36631	0
Pik3ca-II	SMC/Pericyte	HSPG	0.388634	0.01
Pik3ca-I	Artery	HSPG	0.383923	0
Pik3ca-I	Pik3ca-I	HSPG	0.342786	0.01
Pik3ca-I	Pik3ca-II	HSPG	0.367811	0
Pik3ca-I	SMC/Pericyte	HSPG	0.390171	0.01
Vein	Artery	HSPG	0.35686	0.01
aCap+Kit	Artery	HSPG	0.396004	0
aCap+Kit	Pik3ca-I	HSPG	0.354317	0
aCap+Kit	Pik3ca-II	HSPG	0.379697	0
aCap+Kit	SMC/Pericyte	HSPG	0.40232	0.01
Artery	Artery	IGF	0.00343844	0
Artery	Pik3ca-I	IGF	0.00685904	0
Artery	Pik3ca-II	IGF	0.00537569	0
Artery	Pik3ca-prolif	IGF	0.00713467	0.004
Artery	SMC/Pericyte	IGF	0.00294145	0
Artery	Vein	IGF	0.00527371	0
Artery	aCap+Kit	IGF	0.00592919	0
Artery	vCap	IGF	0.00731821	0
Pik3ca-II	Pik3ca-I	IGF	0.0083	0
Pik3ca-II	Pik3ca-prolif	IGF	0.0111971	0
Pik3ca-II	Vein	IGF	0.0079141	0
Pik3ca-II	aCap+Kit	IGF	0.00925755	0
Pik3ca-II	vCap	IGF	0.011426	0
Pik3ca-I	Pik3ca-I	IGF	0.00865192	0
Pik3ca-I	Pik3ca-prolif	IGF	0.0115142	0
Pik3ca-I	Vein	IGF	0.00810845	0
Pik3ca-I	aCap+Kit	IGF	0.0093637	0
Pik3ca-I	vCap	IGF	0.0117296	0
Pik3ca-prolif	Pik3ca-I	IGF	0.00222527	0
Pik3ca-prolif	Pik3ca-II	IGF	0.00174612	0.02
Pik3ca-prolif	Pik3ca-prolif	IGF	0.0022478	0.005
Pik3ca-prolif	SMC/Pericyte	IGF	6.1262e-05	0.02
Pik3ca-prolif	Vein	IGF	0.00143657	0.01
Pik3ca-prolif	aCap+Kit	IGF	0.00160438	0.01
Pik3ca-prolif	vCap	IGF	0.00208909	0
SMC/Pericyte	Pik3ca-I	IGF	0.000603659	0.04
SMC/Pericyte	Pik3ca-prolif	IGF	0.0022511	0.01
SMC/Pericyte	vCap	IGF	0.00201794	0.03
Vein	Pik3ca-prolif	IGF	0.00104055	0.015
Vein	SMC/Pericyte	IGF	2.97639e-05	0.03
aCap+Kit	Pik3ca-prolif	IGF	0.000244804	0.02
vCap	Pik3ca-prolif	IGF	0.000243778	0.02
Artery	Pik3ca-I	IGFBP	0.113568	0
Artery	Pik3ca-II	IGFBP	0.109221	0
Artery	Pik3ca-prolif	IGFBP	0.118155	0
Pik3ca-II	Pik3ca-I	IGFBP	0.0988614	0
Pik3ca-II	Pik3ca-II	IGFBP	0.0950165	0
Pik3ca-II	Pik3ca-prolif	IGFBP	0.102923	0
Pik3ca-I	Pik3ca-I	IGFBP	0.0872204	0
Pik3ca-I	Pik3ca-II	IGFBP	0.0837861	0
Pik3ca-I	Pik3ca-prolif	IGFBP	0.0908523	0.01
Pik3ca-prolif	Pik3ca-I	IGFBP	0.0635264	0.03
Artery	Pik3ca-I	JAM	0.886536	0.01
Artery	Pik3ca-II	JAM	0.838412	0.005
Artery	Pik3ca-prolif	JAM	0.577223	0
Artery	SMC/Pericyte	JAM	0.155362	0.04
Artery	Vein	JAM	0.479565	0.01
Artery	aCap+Kit	JAM	1.28856	0
Artery	vCap	JAM	0.424917	0
Pik3ca-II	Artery	JAM	0.47347	0.01
Pik3ca-II	Pik3ca-I	JAM	0.889322	0
Pik3ca-II	Pik3ca-II	JAM	0.840721	0.015
Pik3ca-II	Pik3ca-prolif	JAM	0.604523	0
Pik3ca-II	SMC/Pericyte	JAM	0.164553	0.01
Pik3ca-II	Vein	JAM	0.942427	0.005
Pik3ca-II	aCap+Kit	JAM	2.23528	0
Pik3ca-II	vCap	JAM	0.895255	0.00666667
Pik3ca-I	Artery	JAM	0.487414	0.02
Pik3ca-I	Pik3ca-I	JAM	0.401082	0
Pik3ca-I	Pik3ca-II	JAM	0.840524	0
Pik3ca-I	Pik3ca-prolif	JAM	0.580446	0
Pik3ca-I	SMC/Pericyte	JAM	0.156437	0.04
Pik3ca-I	Vein	JAM	0.479781	0
Pik3ca-I	aCap+Kit	JAM	1.31004	0
Pik3ca-I	vCap	JAM	0.454768	0
Pik3ca-prolif	Pik3ca-prolif	JAM	0.118146	0.02
Pik3ca-prolif	aCap+Kit	JAM	0.151293	0
Pik3ca-prolif	vCap	JAM	0.204239	0.01
SMC/Pericyte	Pik3ca-prolif	JAM	0.11899	0.02
SMC/Pericyte	aCap+Kit	JAM	0.170275	0.02
SMC/Pericyte	vCap	JAM	0.0677019	0
Vein	Artery	JAM	0.479565	0.01
Vein	Pik3ca-I	JAM	0.901364	0
Vein	Pik3ca-II	JAM	1.32915	0.00333333
Vein	Pik3ca-prolif	JAM	0.614441	0
Vein	SMC/Pericyte	JAM	0.16794	0.01
Vein	Vein	JAM	0.471941	0
Vein	aCap+Kit	JAM	1.75153	0.002
Vein	vCap	JAM	1.37419	0.0075
aCap+Kit	Artery	JAM	1.28856	0
aCap+Kit	Pik3ca-I	JAM	1.73422	0
aCap+Kit	Pik3ca-II	JAM	2.62452	0
aCap+Kit	Pik3ca-prolif	JAM	0.770083	0
aCap+Kit	SMC/Pericyte	JAM	0.339709	0.02
aCap+Kit	Vein	JAM	1.75153	0.002
aCap+Kit	aCap+Kit	JAM	2.64536	0
aCap+Kit	vCap	JAM	2.24805	0.0025
vCap	Artery	JAM	0.424917	0
vCap	Pik3ca-I	JAM	0.871743	0
vCap	Pik3ca-II	JAM	1.27749	0.005
vCap	Pik3ca-prolif	JAM	0.81099	0.00333333
vCap	SMC/Pericyte	JAM	0.233014	0.01
vCap	Vein	JAM	1.37419	0.0075
vCap	aCap+Kit	JAM	2.24805	0.0025
vCap	vCap	JAM	0.945893	0
Pik3ca-II	Pik3ca-II	KLK	0.0153759	0.04
Pik3ca-II	Pik3ca-prolif	KLK	0.0172302	0.03
Pik3ca-II	SMC/Pericyte	KLK	0.0198472	0.03
Pik3ca-prolif	Pik3ca-I	KLK	0.0282294	0.02
Pik3ca-prolif	Pik3ca-II	KLK	0.0359499	0
Pik3ca-prolif	Pik3ca-prolif	KLK	0.0401841	0
Pik3ca-prolif	SMC/Pericyte	KLK	0.0461238	0.01
Pik3ca-prolif	aCap+Kit	KLK	0.0314292	0.03
SMC/Pericyte	Pik3ca-prolif	KLK	0.0278415	0.04
Vein	Pik3ca-I	KLK	0.0238559	0.03
Vein	Pik3ca-II	KLK	0.0304177	0
Vein	Pik3ca-prolif	KLK	0.0340233	0
Vein	SMC/Pericyte	KLK	0.0390895	0
Vein	aCap+Kit	KLK	0.0265735	0
Artery	Pik3ca-prolif	L1CAM	0.00305649	0
Pik3ca-II	Pik3ca-prolif	L1CAM	0.00946115	0.02
Pik3ca-I	Pik3ca-prolif	L1CAM	0.00323064	0
Pik3ca-prolif	Pik3ca-II	L1CAM	0.00524954	0.04
Pik3ca-prolif	Pik3ca-prolif	L1CAM	0.0122174	0.025
Pik3ca-prolif	SMC/Pericyte	L1CAM	0.00346265	0.02
Pik3ca-prolif	Vein	L1CAM	0.00536649	0.04
Pik3ca-prolif	aCap+Kit	L1CAM	0.00510962	0.04
Pik3ca-prolif	vCap	L1CAM	0.00557401	0.04
SMC/Pericyte	Pik3ca-prolif	L1CAM	0.00275876	0.01
Vein	Pik3ca-prolif	L1CAM	0.00967205	0.02
aCap+Kit	Pik3ca-prolif	L1CAM	0.00920887	0.02
vCap	Pik3ca-prolif	L1CAM	0.0100462	0.02
Artery	Artery	LAMININ	2.1454	0.00333333
Artery	Pik3ca-I	LAMININ	4.03715	0.00235294
Artery	Pik3ca-II	LAMININ	3.76617	0.00125
Artery	Pik3ca-prolif	LAMININ	3.32125	0.00235294
Artery	SMC/Pericyte	LAMININ	3.0926	0.00333333
Artery	Vein	LAMININ	0.491022	0.00666667
Artery	aCap+Kit	LAMININ	2.05617	0.006
Artery	vCap	LAMININ	0.172233	0.01
Pik3ca-II	Artery	LAMININ	3.20697	0.00181818
Pik3ca-II	Pik3ca-I	LAMININ	6.37516	0.0035
Pik3ca-II	Pik3ca-II	LAMININ	6.02559	0.00210526
Pik3ca-II	Pik3ca-prolif	LAMININ	5.016	0.00277778
Pik3ca-II	SMC/Pericyte	LAMININ	4.45119	0.00533333
Pik3ca-II	Vein	LAMININ	1.72917	0.00833333
Pik3ca-II	aCap+Kit	LAMININ	2.84915	0.00266667
Pik3ca-I	Artery	LAMININ	3.97712	0.00461538
Pik3ca-I	Pik3ca-I	LAMININ	6.00447	0.00111111
Pik3ca-I	Pik3ca-II	LAMININ	5.72604	0.00294118
Pik3ca-I	Pik3ca-prolif	LAMININ	5.69447	0.00315789
Pik3ca-I	SMC/Pericyte	LAMININ	4.4579	0.00714286
Pik3ca-I	Vein	LAMININ	1.43773	0.004
Pik3ca-I	aCap+Kit	LAMININ	2.82894	0
Pik3ca-I	vCap	LAMININ	0.347089	0.04
Pik3ca-prolif	Artery	LAMININ	3.01815	0
Pik3ca-prolif	Pik3ca-I	LAMININ	3.96261	0.000952381
Pik3ca-prolif	Pik3ca-II	LAMININ	3.19021	0
Pik3ca-prolif	Pik3ca-prolif	LAMININ	4.51735	0.00142857
Pik3ca-prolif	SMC/Pericyte	LAMININ	5.0574	0.00148148
Pik3ca-prolif	Vein	LAMININ	2.68534	0
Pik3ca-prolif	aCap+Kit	LAMININ	3.50767	0
Pik3ca-prolif	vCap	LAMININ	2.3582	0
SMC/Pericyte	Artery	LAMININ	2.28603	0.00461538
SMC/Pericyte	Pik3ca-I	LAMININ	4.26512	0.00631579
SMC/Pericyte	Pik3ca-II	LAMININ	4.13256	0.0105
SMC/Pericyte	Pik3ca-prolif	LAMININ	4.34831	0.00565217
SMC/Pericyte	SMC/Pericyte	LAMININ	4.2178	0.0047619
SMC/Pericyte	Vein	LAMININ	1.11978	0.00125
SMC/Pericyte	aCap+Kit	LAMININ	2.07668	0.000555556
SMC/Pericyte	vCap	LAMININ	0.438649	0
Vein	Pik3ca-I	LAMININ	0.637992	0.01
Vein	Pik3ca-II	LAMININ	0.297453	0.04
Vein	Pik3ca-prolif	LAMININ	0.995709	0.00166667
Vein	SMC/Pericyte	LAMININ	1.29093	0
Vein	aCap+Kit	LAMININ	0.727336	0.0114286
aCap+Kit	Artery	LAMININ	3.20454	0
aCap+Kit	Pik3ca-I	LAMININ	3.79732	0.00538462
aCap+Kit	Pik3ca-II	LAMININ	3.35768	0.0025
aCap+Kit	Pik3ca-prolif	LAMININ	4.05281	0.0025
aCap+Kit	SMC/Pericyte	LAMININ	3.73311	0
aCap+Kit	Vein	LAMININ	2.56888	0.001
aCap+Kit	aCap+Kit	LAMININ	2.62055	0.00285714
aCap+Kit	vCap	LAMININ	1.56438	0
vCap	Artery	LAMININ	0.193813	0.04
vCap	Pik3ca-I	LAMININ	0.457247	0.01
vCap	Pik3ca-II	LAMININ	0.21622	0.03
vCap	Pik3ca-prolif	LAMININ	1.14038	0.01
vCap	SMC/Pericyte	LAMININ	1.34445	0
vCap	aCap+Kit	LAMININ	0.839395	0.01
Pik3ca-II	Artery	MIF	0.233924	0
Pik3ca-II	Pik3ca-II	MIF	0.237718	0
Pik3ca-II	Pik3ca-prolif	MIF	0.263003	0
Pik3ca-II	SMC/Pericyte	MIF	0.222509	0.03
Pik3ca-I	Artery	MIF	0.244099	0
Pik3ca-I	Pik3ca-II	MIF	0.248006	0
Pik3ca-I	Pik3ca-prolif	MIF	0.273991	0
Pik3ca-I	SMC/Pericyte	MIF	0.232339	0.02
Pik3ca-prolif	Artery	MIF	0.267605	0
Pik3ca-prolif	Pik3ca-II	MIF	0.271752	0
Pik3ca-prolif	Pik3ca-prolif	MIF	0.299236	0
Pik3ca-prolif	SMC/Pericyte	MIF	0.255094	0
Pik3ca-prolif	Vein	MIF	0.211263	0.03
Pik3ca-prolif	aCap+Kit	MIF	0.212138	0
SMC/Pericyte	Artery	MIF	0.243305	0
SMC/Pericyte	Pik3ca-II	MIF	0.247202	0
SMC/Pericyte	Pik3ca-prolif	MIF	0.273134	0
Vein	Artery	MIF	0.208508	0.04
Vein	Pik3ca-II	MIF	0.212004	0
Vein	Pik3ca-prolif	MIF	0.235398	0.01
vCap	Artery	MIF	0.20819	0.02
vCap	Pik3ca-II	MIF	0.211682	0
vCap	Pik3ca-prolif	MIF	0.235052	0
Artery	Pik3ca-prolif	MMP	0.0671043	0.02
Pik3ca-II	Pik3ca-prolif	MMP	0.142757	0
Pik3ca-II	SMC/Pericyte	MMP	0.100611	0
Pik3ca-I	Pik3ca-prolif	MMP	0.135669	0
Pik3ca-I	SMC/Pericyte	MMP	0.0953822	0
Pik3ca-prolif	Pik3ca-prolif	MMP	0.0854414	0.01
SMC/Pericyte	Pik3ca-prolif	MMP	0.0684917	0.02
Vein	Pik3ca-prolif	MMP	0.106724	0
aCap+Kit	Pik3ca-prolif	MMP	0.0648578	0.02
vCap	Pik3ca-prolif	MMP	0.0678868	0.02
Artery	Artery	MPZ	0.464359	0
Artery	Pik3ca-I	MPZ	0.280618	0
Artery	Pik3ca-II	MPZ	0.298441	0
Artery	Vein	MPZ	0.315593	0
Artery	aCap+Kit	MPZ	0.325652	0
Artery	vCap	MPZ	0.412537	0
Pik3ca-II	Artery	MPZ	0.298441	0
Pik3ca-II	vCap	MPZ	0.256275	0.01
Pik3ca-I	Artery	MPZ	0.280618	0
Vein	Artery	MPZ	0.315593	0
Vein	vCap	MPZ	0.271943	0
aCap+Kit	Artery	MPZ	0.325652	0
aCap+Kit	vCap	MPZ	0.281183	0.01
vCap	Artery	MPZ	0.412537	0
vCap	Pik3ca-II	MPZ	0.256275	0.01
vCap	Vein	MPZ	0.271943	0
vCap	aCap+Kit	MPZ	0.281183	0.01
vCap	vCap	MPZ	0.362582	0
Pik3ca-II	Artery	NCAM	0.0418537	0.015
Pik3ca-II	Pik3ca-I	NCAM	0.0461119	0
Pik3ca-II	Pik3ca-II	NCAM	0.0679514	0
Pik3ca-II	Pik3ca-prolif	NCAM	0.0455378	0.00333333
Pik3ca-II	SMC/Pericyte	NCAM	0.0304627	0.015
Pik3ca-II	Vein	NCAM	0.0298778	0
Pik3ca-II	aCap+Kit	NCAM	0.0272328	0.01
Pik3ca-II	vCap	NCAM	0.0276109	0.015
Pik3ca-I	Artery	NCAM	0.0252575	0.01
Pik3ca-I	Pik3ca-I	NCAM	0.0279019	0
Pik3ca-I	Pik3ca-II	NCAM	0.0455836	0
Pik3ca-I	Pik3ca-prolif	NCAM	0.028231	0.01
Pik3ca-I	Vein	NCAM	0.00382728	0
Pik3ca-I	aCap+Kit	NCAM	0.00364381	0
Pik3ca-I	vCap	NCAM	0.00397552	0
Pik3ca-prolif	Pik3ca-II	NCAM	0.00323851	0
SMC/Pericyte	Pik3ca-II	NCAM	0.00385841	0.02
Artery	Artery	Netrin	0.0112867	0
Artery	Pik3ca-prolif	Netrin	0.00854311	0.04
Artery	aCap+Kit	Netrin	0.0127261	0
Pik3ca-II	Artery	Netrin	0.0111291	0
Pik3ca-II	Pik3ca-prolif	Netrin	0.00842349	0.02
Pik3ca-II	aCap+Kit	Netrin	0.0125487	0
Pik3ca-prolif	Artery	Netrin	0.0147425	0
Pik3ca-prolif	Pik3ca-prolif	Netrin	0.0111683	0
Pik3ca-prolif	aCap+Kit	Netrin	0.0166152	0
Artery	Artery	NOTCH	1.92644	0
Artery	Pik3ca-I	NOTCH	1.01117	0
Artery	Pik3ca-II	NOTCH	1.05841	0
Artery	Pik3ca-prolif	NOTCH	1.07964	0
Artery	SMC/Pericyte	NOTCH	2.17582	0.00181818
Artery	Vein	NOTCH	1.01152	0
Artery	aCap+Kit	NOTCH	1.6205	0
Artery	vCap	NOTCH	1.0811	0.005
Pik3ca-II	Artery	NOTCH	0.961182	0
Pik3ca-II	Pik3ca-I	NOTCH	0.334016	0
Pik3ca-II	Pik3ca-II	NOTCH	0.528212	0.005
Pik3ca-II	Pik3ca-prolif	NOTCH	0.39471	0
Pik3ca-II	SMC/Pericyte	NOTCH	1.1899	0.00222222
Pik3ca-II	Vein	NOTCH	0.334132	0
Pik3ca-II	aCap+Kit	NOTCH	0.741299	0
Pik3ca-II	vCap	NOTCH	0.356418	0.005
Pik3ca-I	Artery	NOTCH	0.717082	0
Pik3ca-I	Pik3ca-I	NOTCH	0.242136	0
Pik3ca-I	Pik3ca-II	NOTCH	0.64749	0.0133333
Pik3ca-I	Pik3ca-prolif	NOTCH	0.289259	0
Pik3ca-I	SMC/Pericyte	NOTCH	0.738949	0.00375
Pik3ca-I	Vein	NOTCH	0.242232	0
Pik3ca-I	aCap+Kit	NOTCH	0.547238	0
Pik3ca-prolif	Artery	NOTCH	1.17674	0
Pik3ca-prolif	Pik3ca-I	NOTCH	0.54918	0
Pik3ca-prolif	Pik3ca-II	NOTCH	0.577395	0
Pik3ca-prolif	Pik3ca-prolif	NOTCH	0.59484	0.005
Pik3ca-prolif	SMC/Pericyte	NOTCH	1.15349	0.00333333
Pik3ca-prolif	Vein	NOTCH	0.549387	0
Pik3ca-prolif	aCap+Kit	NOTCH	0.954546	0
Pik3ca-prolif	vCap	NOTCH	0.306655	0.035
SMC/Pericyte	Artery	NOTCH	0.839831	0
SMC/Pericyte	Pik3ca-I	NOTCH	0.33776	0
SMC/Pericyte	Pik3ca-II	NOTCH	0.353556	0
SMC/Pericyte	Pik3ca-prolif	NOTCH	0.388262	0
SMC/Pericyte	SMC/Pericyte	NOTCH	1.06991	0.00375
SMC/Pericyte	Vein	NOTCH	0.337876	0
SMC/Pericyte	aCap+Kit	NOTCH	0.665754	0
SMC/Pericyte	vCap	NOTCH	0.360955	0
Vein	Artery	NOTCH	0.279286	0.01
Vein	Pik3ca-prolif	NOTCH	0.036254	0
Vein	SMC/Pericyte	NOTCH	0.458773	0.00571429
Vein	aCap+Kit	NOTCH	0.175695	0.0133333
aCap+Kit	Artery	NOTCH	0.584406	0.00666667
aCap+Kit	Pik3ca-I	NOTCH	0.287424	0
aCap+Kit	Pik3ca-II	NOTCH	0.301939	0
aCap+Kit	Pik3ca-prolif	NOTCH	0.317015	0
aCap+Kit	SMC/Pericyte	NOTCH	0.797014	0.01
aCap+Kit	Vein	NOTCH	0.28753	0
aCap+Kit	aCap+Kit	NOTCH	0.479877	0.00333333
aCap+Kit	vCap	NOTCH	0.301169	0.005
vCap	Artery	NOTCH	0.578094	0.015
vCap	Pik3ca-I	NOTCH	0.223716	0
vCap	Pik3ca-II	NOTCH	0.23608	0
vCap	Pik3ca-prolif	NOTCH	0.0480439	0
vCap	SMC/Pericyte	NOTCH	0.581393	0.0075
vCap	Vein	NOTCH	0.223806	0.02
vCap	aCap+Kit	NOTCH	0.427301	0
Pik3ca-II	Pik3ca-prolif	NT	0.0100573	0
Pik3ca-II	SMC/Pericyte	NT	0.0145721	0
Pik3ca-prolif	Pik3ca-prolif	NT	0.00958607	0
Pik3ca-prolif	SMC/Pericyte	NT	0.0138956	0
SMC/Pericyte	Pik3ca-prolif	NT	0.024308	0
SMC/Pericyte	SMC/Pericyte	NT	0.0347483	0
Artery	SMC/Pericyte	NTS	0.0243219	0
Pik3ca-II	SMC/Pericyte	NTS	0.024157	0
Pik3ca-I	SMC/Pericyte	NTS	0.0190312	0
Pik3ca-prolif	SMC/Pericyte	NTS	0.0241067	0
SMC/Pericyte	SMC/Pericyte	NTS	0.0215858	0
Vein	SMC/Pericyte	NTS	0.0217728	0
aCap+Kit	SMC/Pericyte	NTS	0.0100212	0
vCap	SMC/Pericyte	NTS	0.00954158	0
Artery	Artery	PCDH	4.47786	0.015
Artery	Pik3ca-I	PCDH	4.85024	0
Artery	Pik3ca-II	PCDH	4.93389	0
Artery	Vein	PCDH	0.207106	0.01
Pik3ca-II	Artery	PCDH	4.93389	0
Pik3ca-II	Pik3ca-I	PCDH	5.10258	0
Pik3ca-II	Pik3ca-II	PCDH	5.19532	0
Pik3ca-II	Pik3ca-prolif	PCDH	0.00258665	0
Pik3ca-II	Vein	PCDH	1.53801	0.03125
Pik3ca-I	Artery	PCDH	4.85024	0
Pik3ca-I	Pik3ca-I	PCDH	5.01719	0
Pik3ca-I	Pik3ca-II	PCDH	5.10258	0
Pik3ca-I	Vein	PCDH	1.14073	0.025
Pik3ca-prolif	Pik3ca-II	PCDH	0.00258665	0
Vein	Artery	PCDH	0.207106	0.01
Vein	Pik3ca-I	PCDH	1.14073	0.025
Vein	Pik3ca-II	PCDH	1.53801	0.03125
Artery	Artery	PECAM1	0.57268	0.04
Artery	Vein	PECAM1	0.57838	0
Artery	aCap+Kit	PECAM1	0.572752	0
Artery	vCap	PECAM1	0.578406	0
Pik3ca-II	Vein	PECAM1	0.575035	0
Pik3ca-II	aCap+Kit	PECAM1	0.569395	0.04
Pik3ca-II	vCap	PECAM1	0.575061	0
Pik3ca-I	Vein	PECAM1	0.572663	0
Pik3ca-I	vCap	PECAM1	0.572689	0
Vein	Artery	PECAM1	0.57838	0
Vein	Pik3ca-I	PECAM1	0.572663	0
Vein	Pik3ca-II	PECAM1	0.575035	0
Vein	Vein	PECAM1	0.58406	0
Vein	aCap+Kit	PECAM1	0.578451	0
Vein	vCap	PECAM1	0.584086	0
aCap+Kit	Artery	PECAM1	0.572752	0
aCap+Kit	Pik3ca-II	PECAM1	0.569395	0.04
aCap+Kit	Vein	PECAM1	0.578451	0
aCap+Kit	aCap+Kit	PECAM1	0.572823	0
aCap+Kit	vCap	PECAM1	0.578478	0
vCap	Artery	PECAM1	0.578406	0
vCap	Pik3ca-I	PECAM1	0.572689	0
vCap	Pik3ca-II	PECAM1	0.575061	0
vCap	Vein	PECAM1	0.584086	0
vCap	aCap+Kit	PECAM1	0.578478	0
vCap	vCap	PECAM1	0.584112	0
Artery	Artery	PECAM2	0.424225	0
Artery	aCap+Kit	PECAM2	0.467912	0
Pik3ca-II	Artery	PECAM2	0.420881	0
Pik3ca-II	aCap+Kit	PECAM2	0.464502	0
Pik3ca-I	Artery	PECAM2	0.418518	0
Pik3ca-I	aCap+Kit	PECAM2	0.46209	0
Pik3ca-prolif	Artery	PECAM2	0.379953	0.04
Pik3ca-prolif	aCap+Kit	PECAM2	0.422426	0
SMC/Pericyte	aCap+Kit	PECAM2	0.402879	0
Vein	Artery	PECAM2	0.429934	0
Vein	aCap+Kit	PECAM2	0.473726	0
aCap+Kit	Artery	PECAM2	0.424296	0
aCap+Kit	aCap+Kit	PECAM2	0.467985	0
vCap	Artery	PECAM2	0.42996	0
vCap	aCap+Kit	PECAM2	0.473752	0
Artery	Pik3ca-prolif	PERIOSTIN	0.00314233	0
Artery	SMC/Pericyte	PERIOSTIN	0.0040114	0
Pik3ca-II	Pik3ca-prolif	PERIOSTIN	0.00300642	0
Pik3ca-II	SMC/Pericyte	PERIOSTIN	0.00383804	0
Pik3ca-I	Pik3ca-prolif	PERIOSTIN	0.00291548	0
Pik3ca-I	SMC/Pericyte	PERIOSTIN	0.00372204	0
Pik3ca-prolif	Pik3ca-prolif	PERIOSTIN	0.0298914	0
Pik3ca-prolif	SMC/Pericyte	PERIOSTIN	0.057077	0
SMC/Pericyte	Pik3ca-prolif	PERIOSTIN	0.0309231	0
SMC/Pericyte	SMC/Pericyte	PERIOSTIN	0.0590435	0
Vein	Pik3ca-prolif	PERIOSTIN	0.00385391	0
Vein	SMC/Pericyte	PERIOSTIN	0.00737069	0.02
Artery	Pik3ca-prolif	PROS	0.0309423	0
Artery	SMC/Pericyte	PROS	0.259943	0
Pik3ca-II	Artery	PROS	0.101	0
Pik3ca-II	Pik3ca-I	PROS	0.0640077	0
Pik3ca-II	Pik3ca-II	PROS	0.0491988	0.03
Pik3ca-II	Pik3ca-prolif	PROS	0.0485974	0
Pik3ca-II	SMC/Pericyte	PROS	0.359754	0
Pik3ca-I	Artery	PROS	0.0898773	0
Pik3ca-I	Pik3ca-I	PROS	0.0567021	0
Pik3ca-I	Pik3ca-prolif	PROS	0.04297	0
Pik3ca-I	SMC/Pericyte	PROS	0.330616	0
Pik3ca-prolif	Artery	PROS	0.0770347	0.02
Pik3ca-prolif	Pik3ca-I	PROS	0.0483481	0
Pik3ca-prolif	Pik3ca-prolif	PROS	0.0365607	0
Pik3ca-prolif	SMC/Pericyte	PROS	0.294506	0
SMC/Pericyte	Artery	PROS	0.0686934	0.04
SMC/Pericyte	Pik3ca-prolif	PROS	0.0324479	0
SMC/Pericyte	SMC/Pericyte	PROS	0.269492	0
Vein	Artery	PROS	0.0964917	0
Vein	Pik3ca-I	PROS	0.0610388	0
Vein	Pik3ca-II	PROS	0.0468823	0.03
Vein	Pik3ca-prolif	PROS	0.0463079	0
Vein	SMC/Pericyte	PROS	0.34817	0
aCap+Kit	Pik3ca-prolif	PROS	0.0293936	0
aCap+Kit	SMC/Pericyte	PROS	0.249888	0
vCap	Pik3ca-prolif	PROS	0.0313494	0
vCap	SMC/Pericyte	PROS	0.262546	0
Artery	Pik3ca-I	Prostaglandin	0.0132833	0
Artery	Pik3ca-II	Prostaglandin	0.0127579	0.02
Pik3ca-II	Pik3ca-I	Prostaglandin	0.0108062	0.02
Pik3ca-II	Pik3ca-prolif	Prostaglandin	0.00147356	0.04
Pik3ca-I	Pik3ca-I	Prostaglandin	0.012663	0
Pik3ca-I	Pik3ca-II	Prostaglandin	0.0121618	0.01
Pik3ca-prolif	Artery	Prostaglandin	0.00536069	0
Pik3ca-prolif	Pik3ca-I	Prostaglandin	0.0297518	0
Pik3ca-prolif	Pik3ca-II	Prostaglandin	0.0285769	0
Pik3ca-prolif	Pik3ca-prolif	Prostaglandin	0.00567792	0
Pik3ca-prolif	SMC/Pericyte	Prostaglandin	0.00552364	0
Pik3ca-prolif	Vein	Prostaglandin	0.0054223	0
Pik3ca-prolif	aCap+Kit	Prostaglandin	0.0036554	0
Pik3ca-prolif	vCap	Prostaglandin	0.00420056	0
SMC/Pericyte	Pik3ca-I	Prostaglandin	0.0270025	0
SMC/Pericyte	Pik3ca-II	Prostaglandin	0.0259487	0
SMC/Pericyte	Pik3ca-prolif	Prostaglandin	0.00373495	0
Artery	Pik3ca-prolif	PTN	0.390659	0.0025
Artery	SMC/Pericyte	PTN	0.141612	0
Artery	aCap+Kit	PTN	0.0840596	0.01
Pik3ca-II	Artery	PTN	0.524247	0
Pik3ca-II	Pik3ca-I	PTN	0.495452	0
Pik3ca-II	Pik3ca-II	PTN	0.599744	0
Pik3ca-II	Pik3ca-prolif	PTN	1.23476	0
Pik3ca-II	SMC/Pericyte	PTN	1.07491	0
Pik3ca-II	Vein	PTN	0.491137	0
Pik3ca-II	aCap+Kit	PTN	0.52473	0
Pik3ca-II	vCap	PTN	0.346637	0
Pik3ca-I	Artery	PTN	0.493594	0
Pik3ca-I	Pik3ca-I	PTN	0.46903	0
Pik3ca-I	Pik3ca-II	PTN	0.566734	0
Pik3ca-I	Pik3ca-prolif	PTN	1.17269	0
Pik3ca-I	SMC/Pericyte	PTN	1.01716	0.002
Pik3ca-I	Vein	PTN	0.464328	0
Pik3ca-I	aCap+Kit	PTN	0.495118	0
Pik3ca-I	vCap	PTN	0.328877	0
Pik3ca-prolif	Artery	PTN	0.154047	0.02
Pik3ca-prolif	Pik3ca-I	PTN	0.307211	0
Pik3ca-prolif	Pik3ca-II	PTN	0.474101	0.00666667
Pik3ca-prolif	Pik3ca-prolif	PTN	0.994826	0
Pik3ca-prolif	SMC/Pericyte	PTN	0.854012	0.012
Pik3ca-prolif	Vein	PTN	0.291616	0.03
Pik3ca-prolif	aCap+Kit	PTN	0.155432	0
SMC/Pericyte	Pik3ca-prolif	PTN	0.416815	0.005
SMC/Pericyte	SMC/Pericyte	PTN	0.151384	0
SMC/Pericyte	aCap+Kit	PTN	0.0902775	0.01
Vein	Pik3ca-prolif	PTN	0.450483	0
Vein	SMC/Pericyte	PTN	0.313221	0.015
Vein	aCap+Kit	PTN	0.0983982	0
aCap+Kit	Pik3ca-prolif	PTN	0.32935	0.005
aCap+Kit	SMC/Pericyte	PTN	0.118842	0
vCap	Pik3ca-prolif	PTN	0.354954	0.005
vCap	SMC/Pericyte	PTN	0.128328	0
vCap	aCap+Kit	PTN	0.0756983	0.03
Artery	Artery	PTPRM	0.376403	0
Artery	Pik3ca-I	PTPRM	0.321862	0
Artery	Pik3ca-II	PTPRM	0.339936	0
Artery	aCap+Kit	PTPRM	0.331851	0
Pik3ca-II	Artery	PTPRM	0.339936	0
Pik3ca-II	Pik3ca-I	PTPRM	0.288236	0.02
Pik3ca-II	Pik3ca-II	PTPRM	0.305272	0.01
Pik3ca-II	aCap+Kit	PTPRM	0.29764	0.01
Pik3ca-I	Artery	PTPRM	0.321862	0
Pik3ca-I	Pik3ca-II	PTPRM	0.288236	0.02
aCap+Kit	Artery	PTPRM	0.331851	0
aCap+Kit	Pik3ca-II	PTPRM	0.29764	0.01
Artery	Pik3ca-I	RELN	0.12039	0
Artery	Pik3ca-II	RELN	0.0192966	0
Pik3ca-II	Pik3ca-I	RELN	0.127232	0
Pik3ca-II	Pik3ca-II	RELN	0.117655	0
Pik3ca-II	Pik3ca-prolif	RELN	0.102999	0
Pik3ca-I	Pik3ca-I	RELN	0.11222	0
Pik3ca-I	Pik3ca-II	RELN	0.017888	0
Pik3ca-I	Pik3ca-prolif	RELN	0.0908991	0.03
Pik3ca-prolif	Pik3ca-I	RELN	0.147211	0
Pik3ca-prolif	Pik3ca-II	RELN	0.136475	0
Pik3ca-prolif	Pik3ca-prolif	RELN	0.119073	0
SMC/Pericyte	Pik3ca-I	RELN	0.0158222	0
SMC/Pericyte	Pik3ca-II	RELN	0.0195362	0
Vein	Pik3ca-I	RELN	0.144146	0
Vein	Pik3ca-II	RELN	0.133582	0
Vein	Pik3ca-prolif	RELN	0.116608	0
vCap	Pik3ca-I	RELN	0.140943	0
vCap	Pik3ca-II	RELN	0.13056	0
vCap	Pik3ca-prolif	RELN	0.114033	0
Artery	Pik3ca-prolif	SELE	0.0162858	0.01
Pik3ca-II	Artery	SELE	0.158272	0
Pik3ca-II	Pik3ca-I	SELE	0.234578	0
Pik3ca-II	Pik3ca-II	SELE	0.258543	0
Pik3ca-II	Pik3ca-prolif	SELE	0.358934	0
Pik3ca-II	SMC/Pericyte	SELE	0.162836	0
Pik3ca-II	Vein	SELE	0.170402	0
Pik3ca-II	aCap+Kit	SELE	0.172671	0
Pik3ca-II	vCap	SELE	0.130916	0.04
Pik3ca-I	Pik3ca-I	SELE	0.140005	0
Pik3ca-I	Pik3ca-II	SELE	0.156281	0
Pik3ca-I	Pik3ca-prolif	SELE	0.208324	0.02
Pik3ca-I	aCap+Kit	SELE	0.0186321	0
Pik3ca-prolif	Pik3ca-prolif	SELE	0.0501436	0
Pik3ca-prolif	aCap+Kit	SELE	0.00948094	0.04
SMC/Pericyte	Pik3ca-prolif	SELE	0.0334145	0
Vein	Artery	SELE	0.144284	0.03
Vein	Pik3ca-I	SELE	0.215574	0
Vein	Pik3ca-II	SELE	0.238201	0
Vein	Pik3ca-prolif	SELE	0.327984	0
Vein	SMC/Pericyte	SELE	0.148516	0.01
Vein	Vein	SELE	0.15554	0
Vein	aCap+Kit	SELE	0.0310544	0
aCap+Kit	Pik3ca-prolif	SELE	0.0192396	0
vCap	Pik3ca-prolif	SELE	0.0286045	0
Artery	Artery	SEMA3	0.127961	0
Artery	Pik3ca-I	SEMA3	0.216902	0
Artery	Pik3ca-II	SEMA3	0.426044	0.0075
Artery	Pik3ca-prolif	SEMA3	0.218878	0
Artery	SMC/Pericyte	SEMA3	0.264456	0.0075
Artery	Vein	SEMA3	0.274284	0.015
Artery	aCap+Kit	SEMA3	0.156674	0
Artery	vCap	SEMA3	0.129667	0
Pik3ca-II	Pik3ca-I	SEMA3	0.215853	0
Pik3ca-II	Pik3ca-II	SEMA3	0.375302	0.01
Pik3ca-II	Pik3ca-prolif	SEMA3	0.217811	0.005
Pik3ca-II	SMC/Pericyte	SEMA3	0.153696	0.005
Pik3ca-II	Vein	SEMA3	0.272211	0.005
Pik3ca-II	aCap+Kit	SEMA3	0.227331	0.00333333
Pik3ca-I	Pik3ca-I	SEMA3	0.208505	0
Pik3ca-I	Pik3ca-II	SEMA3	0.337666	0.012
Pik3ca-I	Pik3ca-prolif	SEMA3	0.210337	0.005
Pik3ca-I	SMC/Pericyte	SEMA3	0.128988	0.0166667
Pik3ca-I	Vein	SEMA3	0.240947	0
Pik3ca-I	aCap+Kit	SEMA3	0.150775	0
Pik3ca-prolif	Artery	SEMA3	0.746229	0
Pik3ca-prolif	Pik3ca-I	SEMA3	1.02136	0.000833333
Pik3ca-prolif	Pik3ca-II	SEMA3	1.53256	0.00105263
Pik3ca-prolif	Pik3ca-prolif	SEMA3	0.790278	0.000909091
Pik3ca-prolif	SMC/Pericyte	SEMA3	1.1706	0.000625
Pik3ca-prolif	Vein	SEMA3	1.158	0
Pik3ca-prolif	aCap+Kit	SEMA3	0.889096	0
Pik3ca-prolif	vCap	SEMA3	0.682163	0.00571429
SMC/Pericyte	Pik3ca-I	SEMA3	0.0019023	0
SMC/Pericyte	Pik3ca-II	SEMA3	0.0266849	0.0225
SMC/Pericyte	SMC/Pericyte	SEMA3	0.00344225	0.04
SMC/Pericyte	Vein	SEMA3	0.00262513	0.04
Vein	Pik3ca-I	SEMA3	0.139331	0.03
Vein	Pik3ca-II	SEMA3	0.355163	0.005
Vein	SMC/Pericyte	SEMA3	0.149159	0.0225
Vein	Vein	SEMA3	0.25887	0.016
aCap+Kit	Pik3ca-II	SEMA3	0.077258	0.006
aCap+Kit	SMC/Pericyte	SEMA3	0.0558119	0.00333333
aCap+Kit	Vein	SEMA3	0.0358467	0.0133333
aCap+Kit	aCap+Kit	SEMA3	0.072808	0.01
vCap	Pik3ca-II	SEMA3	0.112048	0.0166667
vCap	SMC/Pericyte	SEMA3	0.0850336	0.035
vCap	Vein	SEMA3	0.0745886	0.0133333
Pik3ca-prolif	Pik3ca-I	SEMA4	0.0181101	0
Pik3ca-prolif	Pik3ca-II	SEMA4	0.0359159	0
Pik3ca-prolif	Pik3ca-prolif	SEMA4	0.0216265	0.005
Pik3ca-prolif	SMC/Pericyte	SEMA4	0.0211429	0
Pik3ca-prolif	Vein	SEMA4	0.0338655	0
Pik3ca-II	Pik3ca-I	SEMA5	0.0013979	0
Pik3ca-II	Pik3ca-II	SEMA5	0.00175883	0
Pik3ca-II	Pik3ca-prolif	SEMA5	0.00218192	0
Pik3ca-II	SMC/Pericyte	SEMA5	0.00637404	0
SMC/Pericyte	Pik3ca-I	SEMA5	0.00393387	0
SMC/Pericyte	Pik3ca-II	SEMA5	0.0049488	0
SMC/Pericyte	Pik3ca-prolif	SEMA5	0.0061381	0
SMC/Pericyte	SMC/Pericyte	SEMA5	0.017898	0
Artery	Pik3ca-II	SEMA6	0.0178875	0.02
Artery	SMC/Pericyte	SEMA6	0.0170839	0.03
Artery	Vein	SEMA6	0.0204008	0.015
Pik3ca-II	Artery	SEMA6	0.164192	0.03
Pik3ca-II	Pik3ca-I	SEMA6	0.158287	0.015
Pik3ca-II	Pik3ca-II	SEMA6	0.0279926	0
Pik3ca-II	SMC/Pericyte	SEMA6	0.0816581	0.01
Pik3ca-II	Vein	SEMA6	0.202995	0.0025
Pik3ca-II	aCap+Kit	SEMA6	0.188614	0
Pik3ca-I	Pik3ca-I	SEMA6	0.0423781	0.01
Pik3ca-I	Pik3ca-II	SEMA6	0.0826555	0.0025
Pik3ca-I	Pik3ca-prolif	SEMA6	0.0599631	0.005
Pik3ca-I	SMC/Pericyte	SEMA6	0.108971	0
Pik3ca-I	Vein	SEMA6	0.0285632	0
Pik3ca-I	aCap+Kit	SEMA6	0.170581	0.005
Pik3ca-prolif	Pik3ca-II	SEMA6	0.00214279	0.04
Pik3ca-prolif	SMC/Pericyte	SEMA6	0.0208741	0
SMC/Pericyte	Pik3ca-I	SEMA6	0.0518713	0.02
SMC/Pericyte	Pik3ca-II	SEMA6	0.0584286	0.02
SMC/Pericyte	Pik3ca-prolif	SEMA6	0.0138025	0.03
SMC/Pericyte	SMC/Pericyte	SEMA6	0.110521	0.005
Vein	Artery	SEMA6	0.0358138	0.01
Vein	Pik3ca-I	SEMA6	0.0344158	0.01
Vein	Pik3ca-II	SEMA6	0.0570967	0.00666667
Vein	Pik3ca-prolif	SEMA6	0.0332289	0.01
Vein	Vein	SEMA6	0.0646914	0.00333333
Vein	aCap+Kit	SEMA6	0.0416903	0
aCap+Kit	Pik3ca-II	SEMA6	0.0208839	0
aCap+Kit	SMC/Pericyte	SEMA6	0.019458	0
aCap+Kit	Vein	SEMA6	0.023792	0
aCap+Kit	aCap+Kit	SEMA6	0.139767	0
vCap	Pik3ca-II	SEMA6	0.00326014	0.02
vCap	Vein	SEMA6	0.00372346	0.02
Artery	Artery	SEMA7	0.138786	0
Artery	Pik3ca-I	SEMA7	0.0807919	0
Artery	Pik3ca-II	SEMA7	0.0956535	0
Artery	Pik3ca-prolif	SEMA7	0.0661125	0
Artery	SMC/Pericyte	SEMA7	0.145984	0
Artery	Vein	SEMA7	0.076414	0
Artery	aCap+Kit	SEMA7	0.158971	0
Artery	vCap	SEMA7	0.0764534	0
aCap+Kit	Artery	SEMA7	0.0468649	0
aCap+Kit	Pik3ca-I	SEMA7	0.0261168	0.03
aCap+Kit	Pik3ca-II	SEMA7	0.0312631	0
aCap+Kit	SMC/Pericyte	SEMA7	0.04957	0
aCap+Kit	Vein	SEMA7	0.0246223	0.01
aCap+Kit	aCap+Kit	SEMA7	0.0545277	0
aCap+Kit	vCap	SEMA7	0.0246357	0.02
vCap	Artery	SEMA7	0.034387	0.01
vCap	SMC/Pericyte	SEMA7	0.0363993	0
vCap	aCap+Kit	SEMA7	0.0400953	0
Pik3ca-prolif	Pik3ca-prolif	SLITRK	0.0271174	0
Pik3ca-prolif	SMC/Pericyte	SLITRK	0.013738	0
SMC/Pericyte	Artery	SPP1	0.0164545	0
SMC/Pericyte	Pik3ca-I	SPP1	0.017805	0
SMC/Pericyte	Pik3ca-II	SPP1	0.0180206	0
SMC/Pericyte	Pik3ca-prolif	SPP1	0.0224346	0
SMC/Pericyte	SMC/Pericyte	SPP1	0.0299811	0
SMC/Pericyte	Vein	SPP1	0.0159432	0
SMC/Pericyte	aCap+Kit	SPP1	0.0145648	0
SMC/Pericyte	vCap	SPP1	0.0122255	0
Pik3ca-prolif	Artery	TENASCIN	0.0532238	0
Pik3ca-prolif	Pik3ca-I	TENASCIN	0.052799	0.0025
Pik3ca-prolif	Pik3ca-II	TENASCIN	0.0639971	0
Pik3ca-prolif	Pik3ca-prolif	TENASCIN	0.139553	0
Pik3ca-prolif	SMC/Pericyte	TENASCIN	0.118476	0
Pik3ca-prolif	Vein	TENASCIN	0.0451562	0
Pik3ca-prolif	aCap+Kit	TENASCIN	0.0301143	0.015
Pik3ca-prolif	vCap	TENASCIN	0.0271967	0.02
SMC/Pericyte	Artery	TENASCIN	0.00938566	0.02
SMC/Pericyte	Pik3ca-I	TENASCIN	0.0068464	0.015
SMC/Pericyte	Pik3ca-II	TENASCIN	0.0112962	0.015
SMC/Pericyte	Pik3ca-prolif	TENASCIN	0.0250598	0.0125
SMC/Pericyte	SMC/Pericyte	TENASCIN	0.021074	0.016
SMC/Pericyte	Vein	TENASCIN	0.00561843	0.02
Artery	Pik3ca-I	TGFb	0.0121216	0
Artery	Pik3ca-II	TGFb	0.0237477	0.01
Artery	Pik3ca-prolif	TGFb	0.0262176	0
Artery	Vein	TGFb	0.0108467	0.01
Artery	aCap+Kit	TGFb	0.011413	0
Pik3ca-II	Pik3ca-II	TGFb	0.0156163	0
Pik3ca-II	Pik3ca-prolif	TGFb	0.00712121	0
Pik3ca-I	Pik3ca-II	TGFb	0.0130208	0
Pik3ca-prolif	Pik3ca-I	TGFb	0.0215328	0
Pik3ca-prolif	Pik3ca-II	TGFb	0.0279057	0.0133333
Pik3ca-prolif	Pik3ca-prolif	TGFb	0.0406108	0.005
Pik3ca-prolif	Vein	TGFb	0.0110822	0.01
Pik3ca-prolif	aCap+Kit	TGFb	0.0202549	0.005
SMC/Pericyte	Pik3ca-I	TGFb	0.0322737	0.02
SMC/Pericyte	Pik3ca-II	TGFb	0.0823515	0.0175
SMC/Pericyte	Pik3ca-prolif	TGFb	0.0858869	0.005
SMC/Pericyte	Vein	TGFb	0.0289894	0.025
SMC/Pericyte	aCap+Kit	TGFb	0.0304703	0.02
aCap+Kit	Pik3ca-II	TGFb	0.0148404	0
aCap+Kit	Pik3ca-prolif	TGFb	0.0259459	0.01
vCap	Pik3ca-I	TGFb	0.00881464	0.02
vCap	Pik3ca-II	TGFb	0.00782816	0
vCap	Pik3ca-prolif	TGFb	0.0169376	0.015
Pik3ca-II	Artery	THBS	0.297743	0.003
Pik3ca-II	Pik3ca-I	THBS	0.233261	0.005
Pik3ca-II	Pik3ca-II	THBS	0.245343	0.00111111
Pik3ca-II	Pik3ca-prolif	THBS	0.451554	0.00142857
Pik3ca-II	SMC/Pericyte	THBS	0.297492	0.0075
Pik3ca-II	Vein	THBS	0.291226	0.0075
Pik3ca-II	aCap+Kit	THBS	0.235227	0.005
Pik3ca-II	vCap	THBS	0.202427	0.00666667
Pik3ca-I	Artery	THBS	0.0597144	0.02
Pik3ca-I	Pik3ca-I	THBS	0.0806098	0.005
Pik3ca-I	Pik3ca-II	THBS	0.125686	0.012
Pik3ca-I	Pik3ca-prolif	THBS	0.21118	0
Pik3ca-I	SMC/Pericyte	THBS	0.0559417	0
Pik3ca-I	Vein	THBS	0.0552413	0
Pik3ca-I	aCap+Kit	THBS	0.123267	0
Pik3ca-prolif	Artery	THBS	1.00081	0.00444444
Pik3ca-prolif	Pik3ca-I	THBS	0.932786	0
Pik3ca-prolif	Pik3ca-II	THBS	0.983511	0
Pik3ca-prolif	Pik3ca-prolif	THBS	1.40019	0
Pik3ca-prolif	SMC/Pericyte	THBS	1.01285	0.002
Pik3ca-prolif	Vein	THBS	0.993022	0
Pik3ca-prolif	aCap+Kit	THBS	0.806734	0
Pik3ca-prolif	vCap	THBS	0.825056	0.00666667
SMC/Pericyte	Pik3ca-prolif	THBS	0.182525	0
SMC/Pericyte	SMC/Pericyte	THBS	0.0368416	0.0266667
Vein	Artery	THBS	0.26869	0
Vein	Pik3ca-I	THBS	0.254112	0
Vein	Pik3ca-II	THBS	0.264099	0
Vein	Pik3ca-prolif	THBS	0.392493	0
Vein	SMC/Pericyte	THBS	0.283416	0
Vein	Vein	THBS	0.262585	0
Vein	aCap+Kit	THBS	0.198991	0
Vein	vCap	THBS	0.207066	0
aCap+Kit	Pik3ca-prolif	THBS	0.0558183	0.00333333
vCap	Pik3ca-I	THBS	0.0394933	0.03
vCap	Pik3ca-prolif	THBS	0.0835462	0
vCap	SMC/Pericyte	THBS	0.0296359	0.02
vCap	aCap+Kit	THBS	0.0604298	0.01
Pik3ca-prolif	Pik3ca-prolif	THY1	0.0211001	0
Pik3ca-prolif	SMC/Pericyte	THY1	0.0135091	0
SMC/Pericyte	Pik3ca-prolif	THY1	0.0187306	0
SMC/Pericyte	SMC/Pericyte	THY1	0.0119817	0
Vein	Pik3ca-prolif	THY1	0.00521734	0
Vein	SMC/Pericyte	THY1	0.00332097	0
vCap	Pik3ca-prolif	THY1	0.00575848	0
vCap	SMC/Pericyte	THY1	0.00366615	0.01
Pik3ca-II	Pik3ca-I	TRAIL	0.0136015	0
Pik3ca-II	Pik3ca-II	TRAIL	0.0159005	0
Pik3ca-II	Pik3ca-prolif	TRAIL	0.0104472	0.03
Pik3ca-II	aCap+Kit	TRAIL	0.0119342	0.02
Pik3ca-II	vCap	TRAIL	0.0132658	0.01
Vein	Pik3ca-I	TRAIL	0.0157717	0.01
Vein	Pik3ca-II	TRAIL	0.0184307	0
Vein	aCap+Kit	TRAIL	0.0138421	0.04
Vein	vCap	TRAIL	0.0153833	0.02
Pik3ca-II	Artery	TWEAK	0.00566179	0.02
Pik3ca-II	Pik3ca-I	TWEAK	0.0080041	0
Pik3ca-II	Pik3ca-II	TWEAK	0.0061998	0
Pik3ca-II	Pik3ca-prolif	TWEAK	0.0322069	0
Pik3ca-II	SMC/Pericyte	TWEAK	0.0145132	0
Pik3ca-II	aCap+Kit	TWEAK	0.00611618	0.01
Pik3ca-I	Pik3ca-prolif	TWEAK	0.0132782	0
SMC/Pericyte	Artery	TWEAK	0.0107174	0.03
SMC/Pericyte	Pik3ca-I	TWEAK	0.0151194	0
SMC/Pericyte	Pik3ca-II	TWEAK	0.0117301	0
SMC/Pericyte	Pik3ca-prolif	TWEAK	0.059546	0
SMC/Pericyte	SMC/Pericyte	TWEAK	0.0272558	0
SMC/Pericyte	aCap+Kit	TWEAK	0.0115728	0.02
Vein	Pik3ca-prolif	TWEAK	0.0193593	0
Vein	SMC/Pericyte	TWEAK	0.00866058	0.02
aCap+Kit	Pik3ca-prolif	TWEAK	0.0190287	0
aCap+Kit	SMC/Pericyte	TWEAK	0.00851109	0.03
vCap	Pik3ca-prolif	TWEAK	0.0165371	0
Pik3ca-II	Artery	UNC5	0.034994	0
Pik3ca-II	Pik3ca-II	UNC5	0.017704	0
Pik3ca-II	Pik3ca-prolif	UNC5	0.0266429	0
Pik3ca-II	aCap+Kit	UNC5	0.0393365	0
Pik3ca-I	Artery	UNC5	0.032117	0
Pik3ca-I	Pik3ca-II	UNC5	0.0162246	0
Pik3ca-I	Pik3ca-prolif	UNC5	0.0244351	0
Pik3ca-I	aCap+Kit	UNC5	0.0361159	0
Pik3ca-prolif	Artery	UNC5	0.00739554	0
Pik3ca-prolif	Pik3ca-II	UNC5	0.00368939	0
Pik3ca-prolif	Pik3ca-prolif	UNC5	0.00559246	0
Pik3ca-prolif	aCap+Kit	UNC5	0.0232528	0.01
Artery	Artery	VCAM	0.0294143	0
Artery	Pik3ca-II	VCAM	0.0325111	0
Pik3ca-II	Artery	VCAM	0.0323317	0
Pik3ca-II	Pik3ca-II	VCAM	0.0357243	0
Pik3ca-I	Artery	VCAM	0.0314678	0
Pik3ca-I	Pik3ca-II	VCAM	0.0347731	0
Pik3ca-prolif	Artery	VCAM	0.0275849	0.04
Pik3ca-prolif	Pik3ca-II	VCAM	0.0304952	0
SMC/Pericyte	Artery	VCAM	0.0473701	0.01
SMC/Pericyte	Pik3ca-I	VCAM	0.0112691	0
SMC/Pericyte	Pik3ca-II	VCAM	0.0523821	0
SMC/Pericyte	Pik3ca-prolif	VCAM	0.0127677	0
SMC/Pericyte	SMC/Pericyte	VCAM	0.0139246	0
SMC/Pericyte	Vein	VCAM	0.0129318	0
Vein	Artery	VCAM	0.0293532	0.03
Vein	Pik3ca-II	VCAM	0.0324438	0
aCap+Kit	Pik3ca-II	VCAM	0.0252401	0
Artery	Artery	VEGF	0.639246	0
Artery	Pik3ca-I	VEGF	0.735537	0
Artery	Pik3ca-II	VEGF	0.804683	0
Artery	Pik3ca-prolif	VEGF	0.632754	0
Artery	SMC/Pericyte	VEGF	0.562424	0
Artery	Vein	VEGF	0.762963	0
Artery	aCap+Kit	VEGF	0.88834	0
Artery	vCap	VEGF	0.703894	0
Pik3ca-II	Artery	VEGF	0.0268474	0.02
Pik3ca-II	Pik3ca-I	VEGF	0.0927556	0.04
Pik3ca-II	Pik3ca-II	VEGF	0.180449	0
Pik3ca-II	Pik3ca-prolif	VEGF	0.0290622	0
Pik3ca-II	aCap+Kit	VEGF	0.235553	0
Pik3ca-I	Artery	VEGF	0.0254468	0.02
Pik3ca-I	Pik3ca-II	VEGF	0.171632	0
Pik3ca-I	Pik3ca-prolif	VEGF	0.0275493	0.01
Pik3ca-I	Vein	VEGF	0.0929387	0.035
Pik3ca-I	aCap+Kit	VEGF	0.224099	0.00333333
Pik3ca-I	vCap	VEGF	0.0251715	0.04
SMC/Pericyte	Artery	VEGF	0.0783931	0.01
SMC/Pericyte	Pik3ca-I	VEGF	0.0755201	0.01
SMC/Pericyte	Pik3ca-II	VEGF	0.0746752	0.01
SMC/Pericyte	Vein	VEGF	0.0724086	0.01
SMC/Pericyte	aCap+Kit	VEGF	0.0850614	0
SMC/Pericyte	vCap	VEGF	0.0763794	0
Vein	Artery	VEGF	0.0489059	0.01
Vein	aCap+Kit	VEGF	0.0532108	0.01
Vein	vCap	VEGF	0.0476105	0.04
aCap+Kit	Artery	VEGF	0.0467516	0.03
aCap+Kit	aCap+Kit	VEGF	0.050877	0
vCap	aCap+Kit	VEGF	0.0525776	0.02
Pik3ca-II	Artery	VISFATIN	0.177051	0
Pik3ca-II	Pik3ca-I	VISFATIN	0.189768	0
Pik3ca-II	Pik3ca-II	VISFATIN	0.190342	0
Pik3ca-II	Pik3ca-prolif	VISFATIN	0.141678	0.02
Pik3ca-II	SMC/Pericyte	VISFATIN	0.151026	0.02
Pik3ca-II	Vein	VISFATIN	0.170157	0
Pik3ca-II	aCap+Kit	VISFATIN	0.157427	0.02
Pik3ca-II	vCap	VISFATIN	0.15428	0.02
Pik3ca-prolif	Artery	VISFATIN	0.189638	0.02
Pik3ca-prolif	Pik3ca-I	VISFATIN	0.203036	0.01
Pik3ca-prolif	Pik3ca-II	VISFATIN	0.20364	0.01
Pik3ca-prolif	Vein	VISFATIN	0.182362	0.03
SMC/Pericyte	Artery	VISFATIN	0.300916	0
SMC/Pericyte	Pik3ca-I	VISFATIN	0.31908	0
SMC/Pericyte	Pik3ca-II	VISFATIN	0.319891	0
SMC/Pericyte	Pik3ca-prolif	VISFATIN	0.248261	0.01
SMC/Pericyte	SMC/Pericyte	VISFATIN	0.262491	0
SMC/Pericyte	Vein	VISFATIN	0.290903	0
SMC/Pericyte	aCap+Kit	VISFATIN	0.272103	0
SMC/Pericyte	vCap	VISFATIN	0.267391	0
SMC/Pericyte	Pik3ca-I	VTN	0.0244593	0
SMC/Pericyte	Pik3ca-II	VTN	0.0265495	0
SMC/Pericyte	Pik3ca-prolif	VTN	0.121633	0
SMC/Pericyte	SMC/Pericyte	VTN	0.312328	0
Artery	Pik3ca-I	VWF	0.0517547	0
Artery	Pik3ca-II	VWF	0.0560437	0
Artery	Pik3ca-prolif	VWF	0.0516465	0
Pik3ca-II	Pik3ca-I	VWF	0.0695922	0
Pik3ca-II	Pik3ca-II	VWF	0.0752421	0
Pik3ca-II	Pik3ca-prolif	VWF	0.0694494	0
Pik3ca-II	SMC/Pericyte	VWF	0.0452688	0.02
Pik3ca-I	Pik3ca-I	VWF	0.0638685	0
Pik3ca-I	Pik3ca-II	VWF	0.0690882	0
Pik3ca-I	Pik3ca-prolif	VWF	0.0637367	0
Pik3ca-prolif	Pik3ca-prolif	VWF	0.0319371	0.02
SMC/Pericyte	Pik3ca-prolif	VWF	0.0316788	0.02
Vein	Pik3ca-I	VWF	0.0668872	0
Vein	Pik3ca-II	VWF	0.0723345	0
Vein	Pik3ca-prolif	VWF	0.0667495	0
aCap+Kit	Pik3ca-prolif	VWF	0.0300591	0.02
vCap	Pik3ca-I	VWF	0.060194	0
vCap	Pik3ca-II	VWF	0.0651343	0
vCap	Pik3ca-prolif	VWF	0.0600693	0
Pik3ca-prolif	Artery	WNT	0.0464896	0
Pik3ca-prolif	Pik3ca-I	WNT	0.160821	0
Pik3ca-prolif	Pik3ca-II	WNT	0.13436	0
Pik3ca-prolif	Pik3ca-prolif	WNT	0.137749	0
Pik3ca-prolif	SMC/Pericyte	WNT	0.0910801	0
Pik3ca-prolif	Vein	WNT	0.105342	0
Pik3ca-prolif	aCap+Kit	WNT	0.124084	0
Pik3ca-prolif	vCap	WNT	0.110662	0
