# Supplementary material for: Angiopoietin–TIE2 feedforward circuit promotes PIK3CA-driven venous malformations
Source: Nat Cardiovasc Res. 2025 May 23;4(7):801–20. doi: 10.1038/s44161-025-00655-9 (PMC12259471; doi:10.1038/s44161-025-00655-9)
Supplement: Supplementary file 9 — Statistical source data for Fig. 7c–e. [file 44161_2025_655_MOESM9_ESM.xlsx]

## Sheet: 7c
Figure 7c: Quantification of PLA dots associated with the blood vasculature showing TIE2 phosphorylation.
Each measurement represents one vessel.
TIE2 phosphorylation (n=/> 2/ group)					Statistics (Ordinary one-way ANOVA, multiple comparison) PLA dots/nuclei
ID*	group	mutation	average PLA dots/nuclei **		Number of families	1
C1	Ctrl	-	5.09275		Number of comparisons per family	3
C2	Ctrl	-	15.2851		Alpha	0.05
P1	NL	NL	6.24862
T1	NL	NL	3.70609		Tukey's multiple comparisons test	Mean Diff,	95,00% CI of diff,	Below threshold?	Summary	Adjusted P Value
T2	NL	NL	1.6012		PIK3CA VM vs. TEK VM	0.8164	-5,252 to 6,885	No	ns	0.9367	A-B
T3	NL	NL	3.89672		PIK3CA VM vs. Control vein	9.021	3,191 to 14,85	Yes	**	0.0027	A-C
P2	NL	NL	6.71598		TEK VM vs. Control vein	8.205	2,136 to 14,27	Yes	**	0.0078	B-C
P1	PIK3CA-other	PIK3CA p.(Glu545Lys)	15.2544
P2	PIK3CA-other	PIK3CA p.(Glu542Lys)	12.6624		Test details	Mean 1	Mean 2	Mean Diff,	SE of diff,	n1	n2	q	DF
P3	PIK3CA-other	PIK3CA p.(His1047Arg)	8.61972		PIK3CA VM vs. TEK VM	15.1	14.29	0.8164	2.366	7	6	0.4881	17
P4	PIK3CA-other	PIK3CA p.(His1047Arg)	20.2727		PIK3CA VM vs. Control vein	15.1	6.08	9.021	2.273	7	7	5.613	17
P5	PIK3CA-other	PIK3CA p.(His1047Arg)	19.3404		TEK VM vs. Control vein	14.29	6.08	8.205	2.366	6	7	4.905	17
P6	PIK3CA-other	PIK3CA p.(His1047Arg)	14.6938
P7	PIK3CA-other	PIK3CA p.(His1047Arg)	14.8784		Compact letter display
T1	TEK-other	TEK p.(Glu1109*)	12.7222		PIK3CA VM	A
T2	TEK-other	TEK p.(Tyr897His)/p.(Arg918Leu)	17.8543		TEK VM	A
T3	TEK-other	TEK p.(Glu903Val)/p.(Thr935Ile)	15.3978		Control vein	B
T4	TEK-L914F	TEK p.(Leu914Phe)	20.126
T5	TEK-L914F	TEK p.(Leu914Phe)	7.91506
T6	TEK-L914F	TEK p.(Leu914Phe)	11.6946
* according to Table S1			** displayed in figure
			** average of =/> 8 vessels / sample
NL= non lesional
																	TEK VM
																	12.7222	15.3978	17.8543	20.126	7.91506	11.6946

## Sheet: 7d
Figure 7d: Proportion of SMC coverage of NL vessels and PIK3CA and TEK VMs.
SMC coverage (n=/> 2/ group)
ID*	group	mutation	% SMC coverage**
			Discontinous	single-layered	Multilayered
P1	PI3KCA VM	PIK3CA p.(Glu545Lys)	36.3431	17.833	45.8239
P2	PI3KCA VM	PIK3CA p.(Glu542Lys)	1.87793	22.3005	75.8216
			19.1105	20.0667	60.8228
T1	TEK VM	TEK p.(Glu1109*)	13.3333	64.058	22.6087
T2	TEK VM	TEK p.(Tyr897His)/p.(Arg918Leu)	21.1161	26.2443	52.6395
T3	TEK VM	TEK p.(Glu903Val)/p.(Thr935Ile)	21.8943	30.8811	47.2247
			18.7812	40.3945	40.8243
P2	NL vein	NL	0	33.3333	66.6667
T1	NL vein	NL	0	87.5	12.5
T2	NL vein	NL	0	96.4286	3.57143
			0	72.4206	27.5794
* according to Table S1			** average of =/> 4 vessels / sample
NL= non lesional			group average displayed in figure
				z

## Sheet: 7e
Figure 7e: SMC layer width measurements of NL vessels and PIK3CA and TEK VMs.
Each measurement represents a vessel.
SMC coverage (n=/> 3 vessels/ group)					Statistics (Ordinary one-way ANOVA, multiple comparison) PLA dots/nuclei
ID*	group	mutation	SMC layer width in μm**		Number of families	1
P1	Pik3CA VM	PIK3CA p.(Glu545Lys)	28.3351		Number of comparisons per family	3
P1	Pik3CA VM	PIK3CA p.(Glu545Lys)	24.5817		Alpha	0.05
P1	Pik3CA VM	PIK3CA p.(Glu545Lys)	40.3546
P1	Pik3CA VM	PIK3CA p.(Glu545Lys)	16.8773		Tukey's multiple comparisons test	Mean Diff,	95,00% CI of diff,	Below threshold?	Summary	Adjusted P Value	Exact adjusted P value
P1	Pik3CA VM	PIK3CA p.(Glu545Lys)	10.5851		PIK3CA VM vs. NL vein	16.41	9,102 to 23,73	Yes	****	<0.0001	0.00000714
P1	Pik3CA VM	PIK3CA p.(Glu545Lys)	20.1159		PIK3CA VM vs. TIE2 VM	5.632	-1,929 to 13,19	No	ns	0.1788	0.1788
P1	Pik3CA VM	PIK3CA p.(Glu545Lys)	21.9129		NL vein vs. TIE2 VM	-10.78	-18,23 to -3,336	Yes	**	0.003	0.003
P1	Pik3CA VM	PIK3CA p.(Glu545Lys)	38.5825
P1	Pik3CA VM	PIK3CA p.(Glu545Lys)	31.3098		Test details	Mean 1	Mean 2	Mean Diff,	SE of diff,	n1	n2	q	DF
P1	Pik3CA VM	PIK3CA p.(Glu545Lys)	20.0844		PIK3CA VM vs. NL vein	22.9	6.488	16.41	3.01	15	16	7.712	42
P1	Pik3CA VM	PIK3CA p.(Glu545Lys)	21.0242		PIK3CA VM vs. TIE2 VM	22.9	17.27	5.632	3.112	15	14	2.559	42
P2	Pik3CA VM	PIK3CA p.(Glu542Lys)	11.238		NL vein vs. TIE2 VM	6.488	17.27	-10.78	3.065	16	14	4.975	42
P2	Pik3CA VM	PIK3CA p.(Glu542Lys)	14.702
P2	Pik3CA VM	PIK3CA p.(Glu542Lys)	22.379		Compact letter display
P2	Pik3CA VM	PIK3CA p.(Glu542Lys)	21.442		PIK3CA VM	A
T1	TEK VM	TEK p.(Glu1109*)	9.24543		TIE2 VM	A
T1	TEK VM	TEK p.(Glu1109*)	31.4326		NL vein	B
T1	TEK VM	TEK p.(Glu1109*)	7.39678
T2	TEK VM	TEK p.(Tyr897His)/p.(Arg918Leu)	41.4944
T2	TEK VM	TEK p.(Tyr897His)/p.(Arg918Leu)	19.6373
T2	TEK VM	TEK p.(Tyr897His)/p.(Arg918Leu)	12.3767
T3	TEK VM	TEK p.(Glu903Val)/p.(Thr935Ile)	12.6886
T3	TEK VM	TEK p.(Glu903Val)/p.(Thr935Ile)	27.581
T3	TEK VM	TEK p.(Glu903Val)/p.(Thr935Ile)	6.96348
T3	TEK VM	TEK p.(Glu903Val)/p.(Thr935Ile)	5.04878
T3	TEK VM	TEK p.(Glu903Val)/p.(Thr935Ile)	10.4624
T3	TEK VM	TEK p.(Glu903Val)/p.(Thr935Ile)	10.2051
T3	TEK VM	TEK p.(Glu903Val)/p.(Thr935Ile)	12.6466
T3	TEK VM	TEK p.(Glu903Val)/p.(Thr935Ile)	34.5986
P1	NL vein	PIK3CA p.(Glu545Lys)	6.54658
P1	NL vein	PIK3CA p.(Glu545Lys)	5.64562
P1	NL vein	PIK3CA p.(Glu545Lys)	4.83442
P1	NL vein	PIK3CA p.(Glu545Lys)	8.43238
P2	NL vein	PIK3CA p.(Glu542Lys)	5.598
P2	NL vein	PIK3CA p.(Glu542Lys)	8.589
P2	NL vein	PIK3CA p.(Glu542Lys)	9.727
P2	NL vein	PIK3CA p.(Glu542Lys)	4.091
T1	NL vein	TEK p.(Glu1109*)	3.97718
T1	NL vein	TEK p.(Glu1109*)	11.7594
T1	NL vein	TEK p.(Glu1109*)	7.06911
T1	NL vein	TEK p.(Glu1109*)	7.42429
T1	NL vein	TEK p.(Glu1109*)	9.42936
T3	NL vein	TEK p.(Glu903Val)/p.(Thr935Ile)	3.22818
T3	NL vein	TEK p.(Glu903Val)/p.(Thr935Ile)	3.851
T3	NL vein	TEK p.(Glu903Val)/p.(Thr935Ile)	3.60011
* according to Table S1			**displayed in figure
