# Supplementary material for: Angiopoietin–TIE2 feedforward circuit promotes PIK3CA-driven venous malformations
Source: Nat Cardiovasc Res. 2025 May 23;4(7):801–20. doi: 10.1038/s44161-025-00655-9 (PMC12259471; doi:10.1038/s44161-025-00655-9)
Supplement: Supplementary file 10 — Statistical source data for Fig. 8c,d,g,h,k. [file 44161_2025_655_MOESM10_ESM.xlsx]

## Sheet: 8c
Figure 8d: Quantification of vessel diameter in advanced Pik3ca-driven VM after therapeutic treatment with the TIE2 inhibitor BAY-826 (50 mg/kg by oral gavage) and rapamycin (Rapa) (10 mg/kg by intraperitoneal injection, i.p.).
Late treatment scheme (n=/> 4/ treatment and genotype; N=2)												Statistics (Ordinary one-way ANOVA, multiple comparison) Veels growth
experimental ID*	mouse ID**	gender	age	ear	genotype	treatment	EMCN area in %***	average EMCN area in %	Vessel area expansion in % (ear)	Vessel area expansion in % (mouse) ****		Number of families	1
LDL184	#27	f	8w	Left	Pik3caH1047R; Cre-	BAY-826	10.71		-8.67769	-3.30579		Number of comparisons per family	6
LDL184	#27	f	8w	Right	Pik3caH1047R; Cre-	BAY-826	11.97		2.06612			Alpha	0.05
LDL184	#02	m	8w	Right	Pik3caH1047R; Cre-	BAY-826	11.58		-1.25935	-1.25935
LDL184	#03	f	8w	Left	Pik3caH1047R; Cre-	BAY-826+Rapa	11.77		0.36075	0.36075		Tukey's multiple comparisons test	Mean Diff,	95,00% CI of diff,	Below threshold?	Summary	Adjusted P Value
LDL184	#06	m	8w	Left	Pik3caH1047R; Cre-	BAY-826+Rapa	13.17		12.2983	12.8952		Vehicle vs. BAY-826	62.19	5,468 to 118,9	Yes	*	0.0297
LDL184	#06	m	8w	Right	Pik3caH1047R; Cre-	BAY-826+Rapa	13.31		13.4921			Vehicle vs. Rapa	6.284	-53,88 to 66,45	No	ns	0.9899
LDL184	#07	m	8w	Left	Pik3caH1047R; Cre-	BAY-826+Rapa	11.69		-0.321396	-0.321396		Vehicle vs. BAY-826 + Rapa	95.51	35,35 to 155,7	Yes	**	0.002
LDL184	#25	m	8w	Right	Pik3caH1047R; Cre-	Rapa	11.01		-6.11964	-4.24374		BAY-826 vs. Rapa	-55.9	-116,1 to 4,257	No	ns	0.0726
LDL184	#25	m	8w	Left	Pik3caH1047R; Cre-	Rapa	11.45		-2.36783			BAY-826 vs. BAY-826 + Rapa	33.33	-26,84 to 93,49	No	ns	0.4046
LDL184	#50	m	8w	Left	Pik3caH1047R; Cre-	Rapa	10.53		-10.2125	6.96904		Rapa vs. BAY-826 + Rapa	89.23	25,81 to 152,6	Yes	**	0.0054
LDL184	#50	m	8w	Right	Pik3caH1047R; Cre-	Rapa	14.56		24.1506
LDL184	#24	f	8w	Left	Pik3caH1047R; Cre-	Vehicle	9.94		-15.2433	-15.2433		Test details	Mean 1	Mean 2	Mean Diff,	SE of diff,	n1	n2	q	DF
LDL184	#30	m	8w	Right	Pik3caH1047R; Cre-	Vehicle	10.77		-8.16608	-8.16608		Vehicle vs. BAY-826	160.3	98.09	62.19	19.51	5	5	4.507	14
LDL184	#11	m	8w	Left	Pik3caH1047R; Cre+	BAY-826	24		104.644	104.644		Vehicle vs. Rapa	160.3	154	6.284	20.7	5	4	0.4294	14
LDL184	#12	m	8w	Left	Pik3caH1047R; Cre+	BAY-826	26.14		122.891	122.891		Vehicle vs. BAY-826 + Rapa	160.3	64.76	95.51	20.7	5	4	6.526	14
LDL184	#26	f	8w	Left	Pik3caH1047R; Cre+	BAY-826	23.49		100.295	100.295		BAY-826 vs. Rapa	98.09	154	-55.9	20.7	5	4	3.82	14
LDL184	#08	m	8w	Left	Pik3caH1047R; Cre+	BAY-826+Rapa	17		44.9561	51.1806		BAY-826 vs. BAY-826 + Rapa	98.09	64.76	33.33	20.7	5	4	2.277	14
LDL184	#08	m	8w	Right	Pik3caH1047R; Cre+	BAY-826+Rapa	18.46		57.4052			Rapa vs. BAY-826 + Rapa	154	64.76	89.23	21.82	4	4	5.784	14
LDL184	#47	f	8w	Left	Pik3caH1047R; Cre+	BAY-826+Rapa	20.84		77.6991	77.6991
LDL184	#28	f	8w	Left	Pik3caH1047R; Cre+	Rapa	23.04		96.4581	107.372
LDL184	#28	f	8w	Right	Pik3caH1047R; Cre+	Rapa	25.6		118.287
LDL184	#29	m	8w	Left	Pik3caH1047R; Cre+	Rapa	28.12		139.774	139.774
LDL184	#05	m	8w	Left	Pik3caH1047R; Cre+	Vehicle	29.87		154.696	154.696
LDL184	#14	m	8w	Left	Pik3caH1047R; Cre+	Vehicle	29.61		152.479	152.479
LDL184	#48	f	8w	Left	Pik3caH1047R; Cre+	Vehicle	27.84	11.7277	137.387	137.387
LDL207	#05	m	8w	Left	Pik3caH1047R; Cre-	BAY-826	10.79		9.76602
LDL207	#04	f	8w	Right	Pik3caH1047R; Cre-	BAY-826+Rapa	8.95		-8.95219	-6.20549
LDL207	#04	f	8w	Left	Pik3caH1047R; Cre-	BAY-826+Rapa	9.49		-3.4588
LDL207	#07	m	8w	Right	Pik3caH1047R; Cre-	BAY-826+Rapa	9.97		1.42421	13.2757
LDL207	#07	m	8w	Left	Pik3caH1047R; Cre-	BAY-826+Rapa	12.3		25.1272
LDL207	#18	f	8w	Right	Pik3caH1047R; Cre-	BAY-826+Rapa	8.8		-10.4781	-8.85046
LDL207	#18	f	8w	Left	Pik3caH1047R; Cre-	BAY-826+Rapa	9.12		-7.22279
LDL207	#16	f	8w	Right	Pik3caH1047R; Cre-	Rapa	9.26		-5.79858	-5.79858
LDL207	#91	m	8w	Right	Pik3caH1047R; Cre-	Rapa	9.65		-1.83113	-1.83113
LDL207	#17	f	8w	Right	Pik3caH1047R; Cre-	Vehicle	9		-8.44354
LDL207	#17	f	8w	Left	Pik3caH1047R; Cre-	Vehicle	10.8		9.86775
LDL207	#01	f	8w	Right	Pik3caH1047R; Cre+	BAY-826	17.49		77.9247	79.0946
LDL207	#01	f	8w	Left	Pik3caH1047R; Cre+	BAY-826	17.72		80.2645
LDL207	#06	m	8w	Left	Pik3caH1047R; Cre+	BAY-826	21.05		114.14	83.5198
LDL207	#06	m	8w	Right	Pik3caH1047R; Cre+	BAY-826	15.03		52.8993
LDL207	#03	f	8w	Right	Pik3caH1047R; Cre+	BAY-826+Rapa	11.63		18.3113	54.9339
LDL207	#03	f	8w	Left	Pik3caH1047R; Cre+	BAY-826+Rapa	18.83		91.5565
LDL207	#22	m	8w	Right	Pik3caH1047R; Cre+	BAY-826+Rapa	16.92		72.1261	75.2289
LDL207	#22	m	8w	Left	Pik3caH1047R; Cre+	BAY-826+Rapa	17.53		78.3316
LDL207	#02	f	8w	Right	Pik3caH1047R; Cre+	Rapa	24.27		146.897	178.383
LDL207	#02	f	8w	Left	Pik3caH1047R; Cre+	Rapa	30.46		209.868
LDL207	#21	m	8w	Left	Pik3caH1047R; Cre+	Rapa	28.55		190.437	190.437
LDL207	#15	f	8w	Right	Pik3caH1047R; Cre+	Vehicle	19.44		97.762	79.09
LDL207	#15	f	8w	Left	Pik3caH1047R; Cre+	Vehicle	24.56		149.847
LDL207	#20	m	8w	Right	Pik3caH1047R; Cre+	Vehicle	30.18		207.019	79.09
LDL207	#20	m	8w	Left	Pik3caH1047R; Cre+	Vehicle	35.29	9.83	259.003
* ID indicates individual experiements (N)
** each ear was counted as seperated n										**** displayed in figure
*** measurement done in ImageJ

## Sheet: 8d
Figure 8d: Quantification of vessel diameter in advanced Pik3ca-driven VM after therapeutic treatment with the TIE2 inhibitor BAY-826 (50 mg/kg by oral gavage) and rapamycin (Rapa) (10 mg/kg by intraperitoneal injection, i.p.).
Late treatment scheme (n=4/ treatment and genotype; N=2)												Statistics (Ordinary one-way ANOVA, multiple comparison) Vessel diameter
experimental ID*	mouse ID**	gender	age	ear	genotype	treatment	Vessel diameter (μm)***	average Vessel diameter (μm)	Increase of vessel diameter in % ****	Increase of vessel diameter in % ****		Number of families	1
LDL207	#01	m	8w	Right	Pik3caH1047R; Cre+	BAY-826	32.867		53.7982	36.6697		Number of comparisons per family	6
LDL207	#01	f	8w	Left	Pik3caH1047R; Cre+	BAY-826	25.5463		19.5413			Alpha	0.05
LDL207	#06	m	8w	Left	Pik3caH1047R; Cre+	BAY-826	30.8168		44.2045	33.676
LDL207	#06	m	8w	Left	Pik3caH1047R; Cre+	BAY-826	26.3169		23.1475			Tukey's multiple comparisons test	Mean Diff,	95,00% CI of diff,	Below threshold?	Summary	Adjusted P Value	Exact adjusted P Value
LDL207	#03	f	8w	Right	Pik3caH1047R; Cre+	BAY-826+Rapa	21.3557		-0.0681446	-0.0681446		Vehicle vs. BAY-826	84.23	46,08 to 122,4	Yes	****	<0,0001	0.000189416
LDL207	#22	m	8w	Right	Pik3caH1047R; Cre+	BAY-826+Rapa	22.5761		5.64255	15.4054		Vehicle vs. Rapa	21.24	-19,21 to 61,70	No	ns	0.449	0.449
LDL207	#22	m	8w	Left	Pik3caH1047R; Cre+	BAY-826+Rapa	26.7487		25.1682			Vehicle vs. BAY-826+Rapa	111.7	71,25 to 152,2	Yes	****	<0,0001	1.61027e-05
LDL207	#02	f	8w	Right	Pik3caH1047R; Cre+	Rapa	45.4403		112.634	82.0397		BAY-826 vs. Rapa	-62.98	-103,4 to -22,52	Yes	**	0.0024	0.0024
LDL207	#02	f	8w	Left	Pik3caH1047R; Cre+	Rapa	32.3643		51.4459			BAY-826 vs. BAY-826+Rapa	27.48	-12,97 to 67,94	No	ns	0.2434	0.2434
LDL207	#21	m	8w	Left	Pik3caH1047R; Cre+	Rapa	44.0742		106.241	106.241		Rapa vs. BAY-826+Rapa	90.46	47,82 to 133,1	Yes	***	0.0001	0.0001
LDL207	#15	f	8w	Right	Pik3caH1047R; Cre+	Vehicle	37.0652		73.4432	81.2957
LDL207	#15	f	8w	Left	Pik3caH1047R; Cre+	Vehicle	40.4214		89.1482			Test details	Mean 1	Mean 2	Mean Diff,	SE of diff,	n1	n2	q	DF
LDL207	#20	m	8w	Left	Pik3caH1047R; Cre+	Vehicle	52.7248		146.721	133.074		Vehicle vs. BAY-826	118.3	34.11	84.23	13.12	5	5	9.076	14
LDL207	#20	m	8w	Right	Pik3caH1047R; Cre+	Vehicle	46.892		119.427			Vehicle vs. Rapa	118.3	97.09	21.24	13.92	5	4	2.158	14
LDL207	#05	m	8w	Left	Pik3caH1047R; Cre-	BAY-826	22.8119		6.74615	6.74615		Vehicle vs. BAY-826+Rapa	118.3	6.626	111.7	13.92	5	4	11.35	14
LDL207	#04	f	8w	Right	Pik3caH1047R; Cre-	BAY-826+Rapa	19.2194		-10.0646	-1.1759		BAY-826 vs. Rapa	34.11	97.09	-62.98	13.92	5	4	6.399	14
LDL207	#04	f	8w	Left	Pik3caH1047R; Cre-	BAY-826+Rapa	23.0185		7.71282			BAY-826 vs. BAY-826+Rapa	34.11	6.626	27.48	13.92	5	4	2.792	14
LDL207	#07	m	8w	Right	Pik3caH1047R; Cre-	BAY-826+Rapa	21.4618		0.428356	0.366254		Rapa vs. BAY-826+Rapa	97.09	6.626	90.46	14.67	4	4	8.719	14
LDL207	#07	m	8w	Left	Pik3caH1047R; Cre-	BAY-826+Rapa	21.4352		0.304152
LDL207	#18	f	8w	Right	Pik3caH1047R; Cre-	BAY-826+Rapa	23.5112		10.0183	10.0183
LDL207	#16	f	8w	Right	Pik3caH1047R; Cre-	Rapa	20.4218		-4.43809	-7.5726
LDL207	#16	f	8w	Left	Pik3caH1047R; Cre-	Rapa	19.0821	21.3702	-10.7071	-10.7071
LDL184	#27	f	8w	Right	Pik3caH1047R; Cre-	BAY-826	16.4		-24.5421	-24.5421
LDL184	#03	f	8w	Left	Pik3caH1047R; Cre-	BAY-826+Rapa	27.3932		26.0381	26.0381
LDL184	#06	m	8w	Right	Pik3caH1047R; Cre-	BAY-826+Rapa	18.9448		-12.8333	-12.8333
LDL184	#07	m	8w	Left	Pik3caH1047R; Cre-	BAY-826+Rapa	24.4089		12.3072	12.3072
LDL184	#25	m	8w	Left	Pik3caH1047R; Cre-	Rapa	25.7641		18.5428	18.5428
LDL184	#50	m	8w	Right	Pik3caH1047R; Cre-	Rapa	19.8759		-8.54935	-8.54935
LDL184	#24	f	8w	Left	Pik3caH1047R; Cre-	Vehicle	18.3459		-15.5889	-15.5889
LDL184	#30	m	8w	Right	Pik3caH1047R; Cre-	Vehicle	22.7393	21.734	4.6255	4.6255
LDL184	#11	m	8w	Left	Pik3caH1047R; Cre+	BAY-826	38.0402		75.0261	75.0261
LDL184	#12	m	8w	Left	Pik3caH1047R; Cre+	BAY-826	26.9934		24.1987	24.1987
LDL184	#26	f	8w	Left	Pik3caH1047R; Cre+	BAY-826	21.9455		0.972871	0.972871
LDL184	#08	m	8w	Right	Pik3caH1047R; Cre+	BAY-826+Rapa	25.0686		15.3428	15.3428
LDL184	#47	f	8w	Left	Pik3caH1047R; Cre+	BAY-826+Rapa	20.8272		-4.17248	-4.17248
LDL184	#28	f	8w	Left	Pik3caH1047R; Cre+	Rapa	41.2145		89.6314	89.6314
LDL184	#29	m	8w	Left	Pik3caH1047R; Cre+	Rapa	45.7385		110.447	110.447
LDL184	#05	m	8w	Left	Pik3caH1047R; Cre+	Vehicle	50.7388		133.453	133.453
LDL184	#14	m	8w	Left	Pik3caH1047R; Cre+	Vehicle	51.4857		136.89	136.89
LDL184	#48	f	8w	Left	Pik3caH1047R; Cre+	Vehicle	44.9816		106.964	106.964
* ID indicates individual experiements (N)										**** displayed in figure
** each ear was counted as seperated n
*** measurement done in ImageJ (mean =/> 3 vessels measured )

## Sheet: 8g
Figure 8g: Quantification of vessel growth in advanced Pik3ca-driven VM after lligand neutralization using AAV-TIE2-ECD or/and rapamycin (Rapa) (10 mg/kg by intraperitoneal injection, i.p.).
Late treatment scheme (n=/> 4/ treatment; N=4)												Statistics (Ordinary one-way ANOVA, multiple comparison) Vessel growth
experimental ID*	mouse ID**	gender	age	ear	genotype	treatment	EMCN area in %***	average EMCN area in %	Vessel area expansion in % (ear)	Vessel area expansion in % (mouse) ****		Number of families	1
LDL103	#703	f	8w	1st	Pik3caH1047R; Cre+	AAV-TIE2-ECD + Rapa	31.402		5.42537	19.8331		Number of comparisons per family	6
LDL103	#703	f	8w	2nd	Pik3caH1047R; Cre+	AAV-TIE2-ECD + Rapa	39.985		34.2409			Alpha	0.05
LDL103	#699	m	8w	1st	Pik3caH1047R; Cre+	AAV-TIE2-ECD + Rapa	46.828		57.2148	36.455
LDL103	#699	m	8w	2nd	Pik3caH1047R; Cre+	AAV-TIE2-ECD + Rapa	34.461		15.6953			Tukey's multiple comparisons test	Mean Diff,	95,00% CI of diff,	Below threshold?	Summary	Adjusted P Value	Exact adjusted P Value
LDL103	#666	m	8w	2nd	Pik3caH1047R; Cre+	AAV-TIE2-ECD + Rapa	35.211		18.2133	14.1325		untreated vs. AAV-TIE2-ECD	43.45	5,580 to 81,33	Yes	*	0.0198	0.0198
LDL103	#666	m	8w	1st	Pik3caH1047R; Cre+	AAV-TIE2-ECD + Rapa	32.78		10.0517			untreated vs. Rapa	22.09	-26,36 to 70,54	No	ns	0.6059	0.6059
LDL103	#697	f	8w	2nd	Pik3caH1047R; Cre+	Rapa	54.428		82.7301	87.9876		untreated vs. AAV-TIE2-ECD + Rapa	90.34	50,79 to 129,9	Yes	****	<0,0001	1.20481e-05
LDL103	#697	f	8w	1st	Pik3caH1047R; Cre+	Rapa	57.56		93.2451			AAV-TIE2-ECD vs. Rapa	-21.37	-73,69 to 30,96	No	ns	0.685	0.685
LDL103	#694	m	8w	1st	Pik3caH1047R; Cre+	Rapa	49.065		64.725	79.9604		AAV-TIE2-ECD vs. AAV-TIE2-ECD + Rapa	46.89	2,663 to 91,12	Yes	*	0.0345	0.0345
LDL103	#694	m	8w	2nd	Pik3caH1047R; Cre+	Rapa	58.141		95.1957			Rapa vs. AAV-TIE2-ECD + Rapa	68.25	14,69 to 121,8	Yes	**	0.0084	0.0084
LDL103	#692	m	8w	1st	Pik3caH1047R; Cre+	Rapa	60.147		101.93	120.174
LDL103	#692	m	8w	2nd	Pik3caH1047R; Cre+	Rapa	71.015		138.417			Test details	Mean 1	Mean 2	Mean Diff,	SE of diff,	n1	n2	q	DF
LDL103	#670	m	8w	1st	Pik3caH1047R; Cre+	untreated	66.799		124.263	151.267		untreated vs. AAV-TIE2-ECD	113.1	69.66	43.45	13.9	14	8	4.421	29
LDL103	#670	m	8w	2nd	Pik3caH1047R; Cre+	untreated	82.886		178.272			untreated vs. Rapa	113.1	91.03	22.09	17.78	14	4	1.757	29
LDL103	#700	m	8w	1st	Pik3caH1047R; Cre-	Cre- Ctrl	33.173		11.3711	11.3711		untreated vs. AAV-TIE2-ECD + Rapa	113.1	22.77	90.34	14.52	14	7	8.8	29
LDL103	#669	m	8w	1st	Pik3caH1047R; Cre-	Cre- Ctrl	25.828		-13.2881	-13.2881		AAV-TIE2-ECD vs. Rapa	69.66	91.03	-21.37	19.21	8	4	1.573	29
LDL103	#667	m	8w	2nd	Pik3caH1047R; Cre-	Cre- Ctrl	38.467		29.1446	29.1446		AAV-TIE2-ECD vs. AAV-TIE2-ECD + Rapa	69.66	22.77	46.89	16.23	8	7	4.085	29
LDL103	#11	m	8w	1st	Pik3caH1047R; Cre-	Cre- Ctrl	21.426		-28.0669	-28.0669		Rapa vs. AAV-TIE2-ECD + Rapa	91.03	22.77	68.25	19.66	4	7	4.91	29
LDL103	#07	m	8w	1st	Pik3caH1047R; Cre-	Cre- Ctrl	24.872		-16.4977	-16.4977
LDL103	#10	m	8w	1st	Pik3caH1047R; Cre-	Cre- Ctrl	29.786	29.786	0	0
LDL48	#28	f	8w	1st	Pik3caH1047R; Cre+	AAV-TIE2-ECD	30.517		22.068	22.068
LDL48	#73	m	8w	1st	Pik3caH1047R; Cre+	AAV-TIE2-ECD	62.703		150.812	150.812
LDL48	#77	f	8w	1st	Pik3caH1047R; Cre+	AAV-TIE2-ECD	29.967		19.868	19.868
LDL48	#63	m	8w	1st	Pik3caH1047R; Cre+	untreated	58.958		135.832	135.832
LDL48	#65	f	8w	1st	Pik3caH1047R; Cre+	untreated	59.604		138.416	138.416
LDL48	#66	f	8w	1st	Pik3caH1047R; Cre+	untreated	44.941		79.764	79.764
LDL48	#67	f	8w	1st	Pik3caH1047R; Cre+	untreated	61.213		144.852	144.852
LDL48	#74	m	8w	1st	Pik3caH1047R; Cre+	untreated	68.887		175.548	175.548
LDL48	#76	m	8w	1st	Pik3caH1047R; Cre-	Cre- Ctrl	25	25	0	0
LDL15	#32	f	8w	1st	Pik3caH1047R; Cre+	AAV-TIE2-ECD	28.944		39.0625	39.0625
LDL15	#30	f	8w	1st	Pik3caH1047R; Cre+	AAV-TIE2-ECD	36.435		75.0533	75.0533
LDL15	#26	m	8w	1st	Pik3caH1047R; Cre+	AAV-TIE2-ECD	36.293		74.371	74.371
LDL15	#29	f	8w	1st	Pik3caH1047R; Cre+	untreated	44.73		114.907	114.907
LDL15	#27	m	8w	1st	Pik3caH1047R; Cre+	untreated	38.966		87.2135	87.2135
LDL15	#25	m	8w	1st	Pik3caH1047R; Cre+	untreated	37.197		78.7143	78.7143
LDL15	#28	m	8w	1st	Pik3caH1047R; Cre-	Cre- Ctrl	23.298		11.9361	11.9361
LDL15	#24	m	8w	1st	Pik3caH1047R; Cre-	Cre- Ctrl	21.143		1.58229	1.58229
LDL15	#31	f	8w	1st	Pik3caH1047R; Cre-	Cre- Ctrl	18	20.8137	-13.5184	-13.5184
LDL91	#772	m	8w	1st	Pik3caH1047R; Cre+	AAV-TIE2-ECD	55.66		106.017	106.017
LDL91	#775	m	8w	1st	Pik3caH1047R; Cre+	AAV-TIE2-ECD	45.943		70.0514	70.0514
LDL91	#784	m	8w	1st	Pik3caH1047R; Cre+	AAV-TIE2-ECD + Rapa	31.642		17.1183	17.1183
LDL91	#776	m	8w	1st	Pik3caH1047R; Cre+	AAV-TIE2-ECD + Rapa	33.194		22.8628	22.8628
LDL91	#782	m	8w	1st	Pik3caH1047R; Cre+	AAV-TIE2-ECD + Rapa	37.975		40.559	40.559
LDL91	#785	f	8w	1st	Pik3caH1047R; Cre+	AAV-TIE2-ECD + Rapa	29.3		8.44973	8.44973
LDL91	#854	m	8w	1st	Pik3caH1047R; Cre+	Rapa	47.544		75.9773	75.9773
LDL91	#672	f	8w	1st	Pik3caH1047R; Cre+	untreated	57.927		114.408	114.408
LDL91	#855	m	8w	1st	Pik3caH1047R; Cre+	untreated	52.145		93.0072	93.0072
LDL91	#829	f	8w	1st	Pik3caH1047R; Cre+	untreated	49.764		84.1943	84.1943
LDL91	#875	m	8w	1st	Pik3caH1047R; Cre+	untreated	55.382		104.989	104.989
LDL91	#296	f	8w	1st	Pik3caH1047R; Cre+	untreated	48.771		80.5188	80.5188
LDL91	#827	m	8w	1st	Pik3caH1047R; Cre-	Cre- Ctrl	34.706		28.4593	28.4593
LDL91	#477	f	8w	1st	Pik3caH1047R; Cre-	Cre- Ctrl	25.867		-4.25702	-4.25702
LDL91	#297	f	8w	1st	Pik3caH1047R; Cre-	Cre- Ctrl	21.456		-20.5837	-20.5837
LDL91	#825	m	8w	1st	Pik3caH1047R; Cre-	Cre- Ctrl	28.482		5.42202	5.42202
LDL91	#295	f	8w	1st	Pik3caH1047R; Cre-	Cre- Ctrl	27.024		0.0254468	0.0254468
LDL91	#873	m	8w	1st	Pik3caH1047R; Cre-	Cre- Ctrl	23.24		-13.9805	-13.9805
LDL91	#771	m	8w	1st	Pik3caH1047R; Cre-	Cre- Ctrl	35.023		29.6326	29.6326
LDL91	#781	m	8w	1st	Pik3caH1047R; Cre-	Cre- Ctrl	29.944		10.8334	10.8334
LDL91	#478	f	8w	1st	Pik3caH1047R; Cre-	Cre- Ctrl	25.101	27.0171	-7.09226	-7.09226
* ID indicates individual experiements (N)										**** displayed in figure
** each ear was counted as seperated n
*** measurement done in ImageJ

## Sheet: 8h
Figure 8h: Quantification of vessel dilation in advanced Pik3ca-driven VM after lligand neutralization using AAV-TIE2-ECD or/and rapamycin (Rapa) (10 mg/kg by intraperitoneal injection, i.p.).
Late treatment scheme (n=/> 4/ treatment; N=4)												Statistics (Ordinary one-way ANOVA, multiple comparison) Vessel diameter
experimental ID*	mouse ID**	gender	age	ear	genotype	treatment	Vessel diameter ***	average Vessel diameter in %	Vessel diameter expansion in % (ear)	Vessel diameter expansion in % (mouse) ****		Number of families	1
LDL103	#697	f	8w	2nd	Pik3caH1047R; Cre+	Rapa	0.449353		80.9627	87.3749		Number of comparisons per family	10
LDL103	#697	f	8w	1st	Pik3caH1047R; Cre+	Rapa	0.481197		93.7871			Alpha	0.05
LDL103	#694	m	8w	1st	Pik3caH1047R; Cre+	Rapa	0.564289		127.25	124.683
LDL103	#694	m	8w	2nd	Pik3caH1047R; Cre+	Rapa	0.551541		122.116			Tukey's multiple comparisons test	Mean Diff,	95,00% CI of diff,	Below threshold?	Summary	Adjusted P Value	Exact Adjusted P Value
LDL103	#692	m	8w	1st	Pik3caH1047R; Cre+	Rapa	0.421868		69.8942	80.8175		Cre- Ctrll vs. Ctrl	-78.4	-99,94 to -56,86	Yes	****	<0,0001	6.34348e-12
LDL103	#692	m	8w	2nd	Pik3caH1047R; Cre+	Rapa	0.476116		91.7408			Cre- Ctrl vs. AAV-TIE2-ECD	-15.18	-40,86 to 10,50	No	ns	0.4574	0.4574
LDL103	#703	f	8w	1st	Pik3caH1047R; Cre+	AAV-TIE2-ECD + Rapa	0.290695		17.0681	17.0681		Cre- Ctrl vs. Rapa	-82.25	-115,7 to -48,83	Yes	****	<0,0001	4.0959e-07
LDL103	#699	m	8w	1st	Pik3caH1047R; Cre+	AAV-TIE2-ECD + Rapa	0.366986		47.792	35.2617		Cre- Ctrl vs. AAV-TIE2-ECD + Rapa	-14.11	-41,04 to 12,81	No	ns	0.5752	0.5752
LDL103	#699	m	8w	2nd	Pik3caH1047R; Cre+	AAV-TIE2-ECD + Rapa	0.304757		22.7313			Cre+ Ctrl vs. AAV-TIE2-ECD	63.22	36,44 to 90,01	Yes	****	<0,0001	1.10355e-06
LDL103	#666	m	8w	1st	Pik3caH1047R; Cre+	AAV-TIE2-ECD + Rapa	0.382747		54.1395	54.1395		Cre+ Ctrl vs. Rapa	-3.842	-38,11 to 30,43	No	ns	0.9977	0.9977
LDL103	#670	m	8w	1st	Pik3caH1047R; Cre+	Cre+ Ctrl	0.544535		119.294	91.9291		Cre+ Ctrl vs. AAV-TIE2-ECD + Rapa	64.29	36,31 to 92,27	Yes	****	<0,0001	2.02555e-06
LDL103	#670	m	8w	2nd	Pik3caH1047R; Cre+	Cre+ Ctrl	0.408632		64.5638			AAV-TIE2-ECD vs. Rapa	-67.07	-104,1 to -30,05	Yes	****	<0,0001	0.000216164
LDL103	#700	m	8w	1st	Pik3caH1047R; Cre-	Cre- Ctrl	0.276789		11.4683	11.4683		AAV-TIE2-ECD vs. AAV-TIE2-ECD + Rapa	1.066	-30,22 to 32,35	No	ns	>0,9999	1
LDL103	#669	m	8w	1st	Pik3caH1047R; Cre-	Cre- Ctrl	0.292432		17.7678	17.7678		Rapa vs. AAV-TIE2-ECD + Rapa	68.13	30,25 to 106,0	Yes	****	<0,0001	0.000245715
LDL103	#11	m	8w	1st	Pik3caH1047R; Cre-	Cre- Ctrl	0.218603		-11.9646	-11.9646
LDL103	#07	m	8w	1st	Pik3caH1047R; Cre-	Cre- Ctrl	0.245895		-0.973349	-0.973349		Test details	Mean 1	Mean 2	Mean Diff,	SE of diff,	n1	n2	q	DF
LDL103	#10	m	8w	1st	Pik3caH1047R; Cre-	Cre- Ctrl	0.337602		35.9586	35.9586		Cre- Ctrl vs. Ctrl	0.001111	78.4	-78.4	7.587	18	14	14.61	46
LDL48	#67	f	8w	1st	Pik3caH1047R; Cre+	Cre+ Ctrl	0.45		81.2234	81.2234		Cre- Ctrl Ctrl vs. AAV-TIE2-ECD	0.001111	15.18	-15.18	9.047	18	8	2.373	46
LDL48	#66	f	8w	1st	Pik3caH1047R; Cre+	Cre+ Ctrl	0.38783		56.1863	56.1863		Cre- Ctrl Ctrl vs. Rapa	0.001111	82.25	-82.25	11.77	18	4	9.883	46
LDL48	#28	f	8w	1st	Pik3caH1047R; Cre+	AAV-TIE2-ECD	0.246641		-0.673119	-0.673119		Cre- Ctrl Ctrl vs. AAV-TIE2-ECD + Rapa	0.001111	14.11	-14.11	9.484	18	7	2.105	46
LDL48	#77	f	8w	1st	Pik3caH1047R; Cre+	AAV-TIE2-ECD	0.345243		39.0359	39.0359		Cre+ Ctrl vs. AAV-TIE2-ECD	78.4	15.18	63.22	9.436	14	8	9.475	46
LDL48	#74	m	8w	1st	Pik3caH1047R; Cre+	Ctrl	0.31422		26.5421	26.5421		Cre+ Ctrl vs. Rapa	78.4	82.25	-3.842	12.07	14	4	0.4501	46
LDL48	#73	m	8w	1st	Pik3caH1047R; Cre+	AAV-TIE2-ECD	0.305475		23.0206	23.0206		Cre+ Ctrl vs. AAV-TIE2-ECD + Rapa	78.4	14.11	64.29	9.856	14	7	9.225	46
LDL48	#65	f	8w	1st	Pik3caH1047R; Cre+	Cre+ Ctrl	0.507475		104.37	104.37		AAV-TIE2-ECD vs. Rapa	15.18	82.25	-67.07	13.04	8	4	7.275	46
LDL48	#63	m	8w	1st	Pik3caH1047R; Cre+	Cre+ Ctrl	0.479442		93.0801	93.0801		AAV-TIE2-ECD vs. AAV-TIE2-ECD + Rapa	15.18	14.11	1.066	11.02	8	7	0.1368	46
LDL48	#76	m	8w	1st	Pik3caH1047R; Cre-	Cre- Ctrl	0.20304		-18.232	-18.232		Rapa vs. AAV-TIE2-ECD + Rapa	82.25	14.11	68.13	13.34	4	7	7.22	46
LDL15	#32	f	8w	1st	Pik3caH1047R; Cre+	AAV-TIE2-ECD	0.244758		-1.43128	-1.43128
LDL15	#30	f	8w	1st	Pik3caH1047R; Cre+	AAV-TIE2-ECD	0.251335		1.21745	1.21745
LDL15	#29	f	8w	1st	Pik3caH1047R; Cre+	Cre+ Ctrl	0.363312		46.3127	46.3127
LDL15	#26	m	8w	1st	Pik3caH1047R; Cre+	AAV-TIE2-ECD	0.282623		13.8175	13.8175
LDL15	#27	m	8w	1st	Pik3caH1047R; Cre+	Cre+ Ctrl	0.539691		117.344	117.344
LDL15	#25	m	8w	1st	Pik3caH1047R; Cre+	Cre+ Ctrl	0.426948		71.9399	71.9399
LDL15	#28	m	8w	1st	Pik3caH1047R; Cre-	Cre- Ctrl	0.271721		9.42693	9.42693
LDL15	#24	m	8w	1st	Pik3caH1047R; Cre-	Cre- Ctrl	0.229637		-7.52105	-7.52105
LDL15	#31	f	8w	1st	Pik3caH1047R; Cre-	Cre- Ctrl	0.210207		-15.3459	-15.3459
LDL91	#672	f	8w	1st	Pik3caH1047R; Cre+	Cre+ Ctrl	0.418117		68.3835	68.3835
LDL91	#855	m	8w	1st	Pik3caH1047R; Cre+	Cre+ Ctrl	0.455404		83.3998	83.3998
LDL91	#829	f	8w	1st	Pik3caH1047R; Cre+	Cre+ Ctrl	0.447115		80.0616	80.0616
LDL91	#875	m	8w	1st	Pik3caH1047R; Cre+	Cre+ Ctrl	0.463882		86.8141	86.8141
LDL91	#296	f	8w	1st	Pik3caH1047R; Cre+	Cre+ Ctrl	0.47205		90.1034	90.1034
LDL91	#772	m	8w	1st	Pik3caH1047R; Cre+	AAV-TIE2-ECD	0.309372		24.59	24.59
LDL91	#775	m	8w	1st	Pik3caH1047R; Cre+	AAV-TIE2-ECD	0.302564		21.8482	21.8482
LDL91	#784	m	8w	1st	Pik3caH1047R; Cre+	AAV-TIE2-ECD + Rapa	0.209417		-15.6638	-15.6638
LDL91	#776	m	8w	1st	Pik3caH1047R; Cre+	AAV-TIE2-ECD + Rapa	0.187829		-24.3578	-24.3578
LDL91	#782	m	8w	1st	Pik3caH1047R; Cre+	AAV-TIE2-ECD + Rapa	0.291863		17.5387	17.5387
LDL91	#785	f	8w	1st	Pik3caH1047R; Cre+	AAV-TIE2-ECD + Rapa	0.285098		14.8142	14.8142
LDL91	#854	m	8w	1st	Pik3caH1047R; Cre+	Rapa	0.337982		36.1117	36.1117
LDL91	#827	m	8w	1st	Pik3caH1047R; Cre-	Cre- Ctrl	0.282794		13.8863	13.8863
LDL91	#477	f	8w	1st	Pik3caH1047R; Cre-	Cre- Ctrl	0.23151		-6.76669	-6.76669
LDL91	#297	f	8w	1st	Pik3caH1047R; Cre-	Cre- Ctrl	0.226121		-8.93686	-8.93686
LDL91	#825	m	8w	1st	Pik3caH1047R; Cre-	Cre- Ctrl	0.227472		-8.39295	-8.39295
LDL91	#295	f	8w	1st	Pik3caH1047R; Cre-	Cre- Ctrl	0.264207		6.40106	6.40106
LDL91	#873	m	8w	1st	Pik3caH1047R; Cre-	Cre- Ctrl	0.185926		-25.124	-25.124
LDL91	#771	m	8w	1st	Pik3caH1047R; Cre-	Cre- Ctrl	0.263682		6.1896	6.1896
LDL91	#781	m	8w	1st	Pik3caH1047R; Cre-	Cre- Ctrl	0.266991		7.5221	7.5221
LDL91	#478	f	8w	1st	Pik3caH1047R; Cre-	Cre- Ctrl	0.234995	0.248312	-5.36327	-5.36327
* ID indicates individual experiements (N)										****displayed in figure
** each ear was counted as seperated n
*** measurement done in ImageJ (mean =/> 3 vessels measured )

## Sheet: 8k
Figure 8k: Quantification of clonal expansion showing nuclei counts pre- and post-treatment in untreated and BAY-826 + Rapa treated animals.
Late treatment scheme (n=3 mice/ treatment; N=3)									Statistics untreated			Statistics BAY-826 + Rapa
experimental ID*	mouse ID	Treatment	genotype	gender	age	Pre-treatment nuclei count**	Post-treatment nuclei count**		Paired t test			Paired t test
LDL119	60473	untreated	Pik3caH1047R; iChr2-Mosaic; Vegfr1-Cre+	m	11w	22	44		Column B	untreated/Post-treatment		Column B	BAY-826+Rapa/Post-treatment
LDL119	60473	untreated	Pik3caH1047R; iChr2-Mosaic; Vegfr1-Cre+	m	11w	9	14		vs.	vs,		vs.	vs,
LDL119	60473	untreated	Pik3caH1047R; iChr2-Mosaic; Vegfr1-Cre+	m	11w	16	21		Column A	untreatedl/Pre-treatment		Column A	BAY-826+Rapa/Pre-treatment
LDL119	60473	untreated	Pik3caH1047R; iChr2-Mosaic; Vegfr1-Cre+	m	11w	11	9
LDL119	60473	untreated	Pik3caH1047R; iChr2-Mosaic; Vegfr1-Cre+	m	11w	11	69		Paired t test			Paired t test
LDL119	60473	untreated	Pik3caH1047R; iChr2-Mosaic; Vegfr1-Cre+	m	11w	10	15		P value	0.0001		P value	0.7962
LDL119	60473	untreated	Pik3caH1047R; iChr2-Mosaic; Vegfr1-Cre+	m	11w	10	37		P value summary	***		P value summary	ns
LDL119	59770	untreated	Pik3caH1047R; iChr2-Mosaic; Vegfr1-Cre+	m	11w	4	22		Significantly different (P < 0.05)?	Yes		Significantly different (P < 0.05)?	No
LDL119	59770	untreated	Pik3caH1047R; iChr2-Mosaic; Vegfr1-Cre+	m	11w	7	11		One- or two-tailed P value?	Two-tailed		One- or two-tailed P value?	Two-tailed
LDL119	59770	untreated	Pik3caH1047R; iChr2-Mosaic; Vegfr1-Cre+	m	11w	8	18		t, df	t=4,241, df=41		t, df	t=0,2614, df=22
LDL119	59770	untreated	Pik3caH1047R; iChr2-Mosaic; Vegfr1-Cre+	m	11w	6	8		Number of pairs	42		Number of pairs	23
LDL119	59770	untreated	Pik3caH1047R; iChr2-Mosaic; Vegfr1-Cre+	m	11w	5	12
LDL119	59768	BAY-826 + Rapa	Pik3caH1047R; iChr2-Mosaic; Vegfr1-Cre+	m	11w	12	15		How big is the difference?			How big is the difference?
LDL119	59768	BAY-826 + Rapa	Pik3caH1047R; iChr2-Mosaic; Vegfr1-Cre+	m	11w	18	21		Mean of differences (B - A)	7.571		Mean of differences (B - A)	0.2174
LDL119	59768	BAY-826 + Rapa	Pik3caH1047R; iChr2-Mosaic; Vegfr1-Cre+	m	11w	19	25		SD of differences	11.57		SD of differences	3.988
LDL119	59768	BAY-826 + Rapa	Pik3caH1047R; iChr2-Mosaic; Vegfr1-Cre+	m	11w	9	8		SEM of differences	1.785		SEM of differences	0.8316
LDL119	59768	BAY-826 + Rapa	Pik3caH1047R; iChr2-Mosaic; Vegfr1-Cre+	m	11w	9	9		95% confidence interval	3,966 to 11,18		95% confidence interval	-1,507 to 1,942
LDL119	59768	BAY-826 + Rapa	Pik3caH1047R; iChr2-Mosaic; Vegfr1-Cre+	m	11w	3	3		R squared (partial eta squared)	0.3049		R squared (partial eta squared)	0.003097
LDL119	59768	BAY-826 + Rapa	Pik3caH1047R; iChr2-Mosaic; Vegfr1-Cre+	m	11w	10	11
LDL119	59768	BAY-826 + Rapa	Pik3caH1047R; iChr2-Mosaic; Vegfr1-Cre+	m	11w	8	11		How effective was the pairing?			How effective was the pairing?
LDL119	59768	BAY-826 + Rapa	Pik3caH1047R; iChr2-Mosaic; Vegfr1-Cre+	m	11w	9	14		Correlation coefficient (r)	0.4915		Correlation coefficient (r)	0.842
LDL119	59768	BAY-826 + Rapa	Pik3caH1047R; iChr2-Mosaic; Vegfr1-Cre+	m	11w	15	14		P value (one tailed)	0.0005		P value (one tailed)	<0,0001
LDL120	62253	untreated	Pik3caH1047R; iChr2-Mosaic; Vegfr1-Cre+	m	11w	8	11		P value summary	***		P value summary	****
LDL120	62253	untreated	Pik3caH1047R; iChr2-Mosaic; Vegfr1-Cre+	m	11w	2	3		Was the pairing significantly effective?	Yes		Was the pairing significantly effective?	Yes
LDL120	62253	untreated	Pik3caH1047R; iChr2-Mosaic; Vegfr1-Cre+	m	11w	9	15
LDL120	62253	untreated	Pik3caH1047R; iChr2-Mosaic; Vegfr1-Cre+	m	11w	6	7
LDL120	62253	untreated	Pik3caH1047R; iChr2-Mosaic; Vegfr1-Cre+	m	11w	8	11
LDL120	62253	untreated	Pik3caH1047R; iChr2-Mosaic; Vegfr1-Cre+	m	11w	10	12
LDL120	62253	untreated	Pik3caH1047R; iChr2-Mosaic; Vegfr1-Cre+	m	11w	12	16
LDL120	62253	untreated	Pik3caH1047R; iChr2-Mosaic; Vegfr1-Cre+	m	11w	16	27
LDL120	62253	untreated	Pik3caH1047R; iChr2-Mosaic; Vegfr1-Cre+	m	11w	15	22
LDL120	62255	untreated	Pik3caH1047R; iChr2-Mosaic; Vegfr1-Cre+	m	11w	13	21
LDL120	62255	untreated	Pik3caH1047R; iChr2-Mosaic; Vegfr1-Cre+	m	11w	12	41
LDL120	62255	untreated	Pik3caH1047R; iChr2-Mosaic; Vegfr1-Cre+	m	11w	8	20
LDL120	62255	untreated	Pik3caH1047R; iChr2-Mosaic; Vegfr1-Cre+	m	11w	15	20
LDL120	62255	untreated	Pik3caH1047R; iChr2-Mosaic; Vegfr1-Cre+	m	11w	15	15
LDL120	62255	untreated	Pik3caH1047R; iChr2-Mosaic; Vegfr1-Cre+	m	11w	17	18
LDL120	62252	BAY-826 + Rapa	Pik3caH1047R; iChr2-Mosaic; Vegfr1-Cre+	m	11w	9	10
LDL120	62252	BAY-826 + Rapa	Pik3caH1047R; iChr2-Mosaic; Vegfr1-Cre+	m	11w	26	30
LDL120	62252	BAY-826 + Rapa	Pik3caH1047R; iChr2-Mosaic; Vegfr1-Cre+	m	11w	12	13
LDL120	62252	BAY-826 + Rapa	Pik3caH1047R; iChr2-Mosaic; Vegfr1-Cre+	m	11w	32	19
LDL120	62252	BAY-826 + Rapa	Pik3caH1047R; iChr2-Mosaic; Vegfr1-Cre+	m	11w	9	7
LDL120	62252	BAY-826 + Rapa	Pik3caH1047R; iChr2-Mosaic; Vegfr1-Cre+	m	11w	10	10
LDL120	62252	BAY-826 + Rapa	Pik3caH1047R; iChr2-Mosaic; Vegfr1-Cre+	m	11w	14	11
LDL120	62252	BAY-826 + Rapa	Pik3caH1047R; iChr2-Mosaic; Vegfr1-Cre+	m	11w	24	24
LDL120	62252	BAY-826 + Rapa	Pik3caH1047R; iChr2-Mosaic; Vegfr1-Cre+	m	11w	6	4
LDL120	62252	BAY-826 + Rapa	Pik3caH1047R; iChr2-Mosaic; Vegfr1-Cre+	m	11w	13	13
LDL092	56823	untreated	Pik3caH1047R; iChr2-Mosaic; Vegfr1-Cre+	m	11w	8	9
LDL092	56823	untreated	Pik3caH1047R; iChr2-Mosaic; Vegfr1-Cre+	m	11w	8	9
LDL092	56823	untreated	Pik3caH1047R; iChr2-Mosaic; Vegfr1-Cre+	m	11w	6	42
LDL092	56823	untreated	Pik3caH1047R; iChr2-Mosaic; Vegfr1-Cre+	m	11w	6	6
LDL092	56823	untreated	Pik3caH1047R; iChr2-Mosaic; Vegfr1-Cre+	m	11w	7	7
LDL092	56823	untreated	Pik3caH1047R; iChr2-Mosaic; Vegfr1-Cre+	m	11w	4	7
LDL092	56823	untreated	Pik3caH1047R; iChr2-Mosaic; Vegfr1-Cre+	m	11w	5	7
LDL092	56823	untreated	Pik3caH1047R; iChr2-Mosaic; Vegfr1-Cre+	m	11w	7	6
LDL092	56823	untreated	Pik3caH1047R; iChr2-Mosaic; Vegfr1-Cre+	m	11w	7	10
LDL092	56876	untreated	Pik3caH1047R; iChr2-Mosaic; Vegfr1-Cre+	f	11w	8	17
LDL092	56876	untreated	Pik3caH1047R; iChr2-Mosaic; Vegfr1-Cre+	f	11w	2	5
LDL092	56876	untreated	Pik3caH1047R; iChr2-Mosaic; Vegfr1-Cre+	f	11w	0	3
LDL092	56876	untreated	Pik3caH1047R; iChr2-Mosaic; Vegfr1-Cre+	f	11w	9	10
LDL092	56876	untreated	Pik3caH1047R; iChr2-Mosaic; Vegfr1-Cre+	f	11w	9	11
LDL092	56876	untreated	Pik3caH1047R; iChr2-Mosaic; Vegfr1-Cre+	f	11w	11	12
LDL092	56877	BAY-826 + Rapa	Pik3caH1047R; iChr2-Mosaic; Vegfr1-Cre+	f	11w	13	7
LDL092	56877	BAY-826 + Rapa	Pik3caH1047R; iChr2-Mosaic; Vegfr1-Cre+	f	11w	5	7
LDL092	56877	BAY-826 + Rapa	Pik3caH1047R; iChr2-Mosaic; Vegfr1-Cre+	f	11w	3	7
* ID indicates individual experiements (N)							**displayed in figure
