# Supplementary material for: Angiopoietin–TIE2 feedforward circuit promotes PIK3CA-driven venous malformations
Source: Nat Cardiovasc Res. 2025 May 23;4(7):801–20. doi: 10.1038/s44161-025-00655-9 (PMC12259471; doi:10.1038/s44161-025-00655-9)
Supplement: Supplementary file 11 — Statistical source data for Extended Data Fig. 1e. [file 44161_2025_655_MOESM11_ESM.xlsx]

## Sheet: EDF1e
Extended Data Figure 1e: Quantification of EMCN+ vessel area relative to Cre- littermate control mice, 4-OHT-induced and treated with VEGF-Grab/Ctrl-Trap AAV.
AAV 1w post 4-OHT-induction at 3w (n=/>5/condition; N=3)												Unpaired t test
Experiment ID*	mouse ID	sex	treatment	genotype	age	group	absolut EMCN area**	average absolute EMCN+ area / experiment	logfold change	Vessel area expansion in % ***		Column D	VEGF-Grab-Pik3ca
LDL160	68932	m	Ctrl-Trap	Pik3caH1047R; Cre+	5w	Pik3caH1047R	1.49586e+06		0.873481	87.3481		vs.	vs,
LDL160	68934	m	Ctrl-Trap	Pik3caH1047R; Cre+	5w	Pik3caH1047R	1.38707e+06		0.737225	73.7225		Column B	Ctrl-Trap_Pik3ca
LDL160	68935	m	Ctrl-Trap	Pik3caH1047R; Cre+	5w	Pik3caH1047R	1.26687e+06		0.586688	58.6688
LDL160	68785	f	VEGF-Grab	Pik3caH1047R; Cre+	5w	Pik3caH1047R	1.52019e+06		0.903962	90.3962		Unpaired t test
LDL160	68787	f	VEGF-Grab	Pik3caH1047R; Cre+	5w	Pik3caH1047R	1.38554e+06		0.735311	73.5311		P value	0,8562
LDL160	68790	m	VEGF-Grab	Pik3caH1047R; Cre+	5w	Pik3caH1047R	1.41366e+06		0.770533	77.0533		P value summary	ns
LDL160	68931	f	Ctrl-Trap	Pik3caH1047R; Cre-	5w	Ctrl	767713		-0.0384802	-3.84802		Significantly different (P < 0.05)?	No
LDL160	68933	m	Ctrl-Trap	Pik3caH1047R; Cre-	5w	Ctrl	866731		0.0855335	8.55335		One- or two-tailed P value?	Two-tailed
LDL160	68786	f	VEGF-Grab	Pik3caH1047R; Cre-	5w	Ctrl	749430		-0.061379	-6.1379		t, df	t=0,1851, df=12
LDL160	68789	m	VEGF-Grab	Pik3caH1047R; Cre-	5w	Ctrl	703146		-0.119348	-11.9348
LDL160	68791	m	VEGF-Grab	Pik3caH1047R; Cre-	5w	Ctrl	905167	798437	0.133673	13.3673		How big is the difference?
LDL182	72138	m	Ctrl-Trap	Pik3caH1047R; Cre+	5w	Pik3caH1047R	1.49586e+06		1.8155	181.55		Mean of column B	107.7
LDL182	72134	m	Ctrl-Trap	Pik3caH1047R; Cre+	5w	Pik3caH1047R	1.38707e+06		1.61073	161.073		Mean of column D	113.1
LDL182	72127	f	Ctrl-Trap	Pik3caH1047R; Cre+	5w	Pik3caH1047R	1.26687e+06		1.3845	138.45		Difference between means (D - B) ± SEM	5,391 ± 29,13
LDL182	72130	f	VEGF-Grab	Pik3caH1047R; Cre+	5w	Pik3caH1047R	1.52019e+06		1.86131	186.131		95% confidence interval	-58,07 to 68,85
LDL182	72132	m	VEGF-Grab	Pik3caH1047R; Cre+	5w	Pik3caH1047R	1.38554e+06		1.60786	160.786		R squared (eta squared)	0.002847
LDL182	72129	f	VEGF-Grab	Pik3caH1047R; Cre+	5w	Pik3caH1047R	1.41366e+06		1.66079	166.079
LDL182	72135	m	Ctrl-Trap	Pik3caH1047R; Cre-	5w	Ctrl	454903		-0.143782	-14.3782		F test to compare variances
LDL182	72133	m	Ctrl-Trap	Pik3caH1047R; Cre-	5w	Ctrl	462615		-0.129268	-12.9268		F, DFn, Dfd	1,202, 6, 6
LDL182	72129	f	VEGF-Grab	Pik3caH1047R; Cre-	5w	Ctrl	556779		0.0479678	4.79678		P value	0.8287
LDL182	72131	f	VEGF-Grab	Pik3caH1047R; Cre-	5w	Ctrl	650879	531294	0.225082	22.5082		P value summary	ns
LDL187	83506	m	Ctrl-Trap	Pik3caH1047R; Cre+	5w	Pik3caH1047R	2.20411e+06		0.533082	53.3082		Significantly different (P < 0.05)?	No
LDL187	83504	m	VEGF-Grab	Pik3caH1047R; Cre+	5w	Pik3caH1047R	1.98236e+06		0.378843	37.8843
LDL187	83501	f	Ctrl-Trap	Pik3caH1047R; Cre-	5w	Ctrl	1.4377e+06	1.4377e+06	0	0		Data analyzed
* ID indicates individual experiements						** measurement done in ImageJ			***values displayed in the figure			Sample size, column B	7
												Sample size, column D	7
