# Supplementary material for: Angiopoietin–TIE2 feedforward circuit promotes PIK3CA-driven venous malformations
Source: Nat Cardiovasc Res. 2025 May 23;4(7):801–20. doi: 10.1038/s44161-025-00655-9 (PMC12259471; doi:10.1038/s44161-025-00655-9)
Supplement: Supplementary file 12 — Statistical source data for Extended Data Fig. 2f. [file 44161_2025_655_MOESM12_ESM.xlsx]

## Sheet: EDF2f
Extended Data Figure 2f: Conservation analysis between mouse and human skin EC clusters.
Artery					Vein					aCap					vCap-1					vCap-2
Total_Mouse_Genes	Total_Human_Genes	Conserved_Genes	Percentage_Conservation		Total_Mouse_Genes	Total_Human_Genes	Conserved_Genes	Percentage_Conservation		Total_Mouse_Genes	Total_Human_Genes	Conserved_Genes	Percentage_Conservation		Total_Mouse_Genes	Total_Human_Genes	Conserved_Genes	Percentage_Conservation		Total_Mouse_Genes	Total_Human_Genes	Conserved_Genes	Percentage_Conservation
192	499	52	27.1		219	548	46	21		191	461	47	24.6		153	286	13	8.5		153	292	5	3.3
Conserved_Genes	Non_Conserved_Mouse_Genes	Non_Conserved_Human_Genes			Conserved_Genes	Non_Conserved_Mouse_Genes	Non_Conserved_Human_Genes			Conserved_Genes	Non_Conserved_Mouse_Genes	Non_Conserved_Human_Genes			Conserved_Genes	Non_Conserved_Mouse_Genes	Non_Conserved_Human_Genes			Conserved_Genes	Non_Conserved_Mouse_Genes	Non_Conserved_Human_Genes
SEMA3G	CLU	CXCL12			CADM3	EHD4	MMRN1			CD36	AQP7	RBP7			PLVAP	LRAT	COL15A1			NAV2	PLVAP	ATF3
GJA5	EPS8L2	SRGN			SELP	IL6ST	AKR1C1			RGCC	TIMP4	ITIH5			SCARB1	ATP1B3	HLA-DQA1			IER5L	SCARB1	C2CD4B
FBLN5	EGFL8	NEBL			LRG1	LGALS3	PERP			JUP	APLNR	RCAN2			CSF2RB	RPLP0	PRCP			MYC	LRAT	IRF1
ATP2A3	ELN	TSPAN2			ACKR1	LEPR	CYP1B1			COL4A1	HSPG2	SPRY1			CD34	SLC39A10	ACKR1			CPEB4	ATP1B3	RGS16
CLDN5	CA7	RHOB			SLCO2A1	SPINT2	CAVIN2			GPIHBP1	SLC28A2	EDNRB			FAM13C	VWF	HLA-DPA1			NDRG1	RPLP0	ICAM1
GJA4	STMN2	STMN1			PTGS1	MMP2	RAMP3			COL4A2	FSCN1	NOTCH4			APOE	ABCG2	HLA-DPB1				SLC39A10	CDKN1A
FN1	IGFBP4	NOTCH4			RASA4	SELE	FBLN2			TP53I11	DUSP3	IVNS1ABP			LPAR6	GAS5	HLA-DRA				VWF	RND1
VEGFC	BSG	PLPP1			VWF	CTNNAL1	DAAM1			MGLL	FABP4	TSC22D1			CDK6	RB1	HLA-DRB1				ABCG2	NFKBIZ
BMX	HTRA1	PLLP			IGFBP4	APOE	SULF1			NRP1	TCF15	BTNL9			MCTP1	ND5	CST3				CSF2RB	SELE
FBLN2	AGPAT1	ADGRF5			BGN	RET	METRNL			CDH13	MYADM	PLVAP			PLTP	C1orf115	CD74				GAS5	TNFAIP3
ACE	MLLT3	IFI6			IL1R1	GRINA	MGP			DHRS3	MCF2L	SLC14A1			PLXNB2	RPS2	ZNF385D				CD34	SLC2A3
ARL15	GKN3P	FAM107A			NR2F2	PDIA5	TSC22D3			CD200	LIMS2	MLEC			PLIN2	GALNT15	ITM2A				RB1	SERTAD1
PODXL	KCNN4	CD200			VCAN	GOLM1	AKR1C2			TMEM204	GSTM1	ESM1			RASA4	RPL21	CTHRC1				ND5	BHLHE40
JAG1	CCND2	C19ORF33			NT5E	FTH1	LMO2			TSPAN13	EHD2	C1ORF54				WDR89	TSPAN7				C1orf115	FOSB
IGF2	CMIP	PLS3			FBN1	PLVAP	MARCKS			CXCL12	CAV1	CA2				TGFBR3	IGFBP7				FAM13C	SOCS3
AMD1	EOGT	HES4			TIMP2	AMIGO2	FOXC1			KDR	ABLIM3	TM4SF18				ITGB4	CLDN5				RPS2	CSRNP1
SOX17	KCNE3	SLC9A3R2			AQP1	PAM	HES1			SPARC	KCNA5	ENG				RPL19	SPARC				GALNT15	GADD45B
ICAM2	CYTH3	SLC12A2			TLL1	LBP	LYST			SERPINH1	NREP	HECW2				SYT15	MEOX1				RPL21	MAP3K8
COL5A2	COL18A1	TMEM47			NUAK1	TMEM252	RNASE1			ADGRL4	EFR3B	CYP1A1				COL13A1	NRP1				WDR89	UGCG
IGFBP3	CTSD	ADAMTS6			ARL4A	CYP4B1	KCTD12			ADGRF5	CTNNBIP1	RFLNB				ITIH5	S100A10				TGFBR3	SNAI1
EPAS1	FOXP1	TMEM178A			TMEM176B	TAGLN	EFEMP1			DGKH	PPP1R2	TMEM37				FXYD5	CCL14				ITGB4	LDLR
CGNL1	HLA-A	SERPINE2			TSPAN5	DNM3	DIXDC1			CLIC5	CORO6	COL15A1				RPL12	NEURL1B				RPL19	PPP1R15A
FHL1	PTCHD1	MMP2			ENTPD1	RPL4	ITPR2			TUBA1A	GPR17	RASGRP3				RPL13A	DUSP23				SYT15	SLC25A25
PLD1	MARVELD1	PPP1R14A			VIM	CYSLTR1	SCARA3			CD300LG	CHEK2	COL13A1				ST3GAL6	TESC				COL13A1	ZC3H12A
CX3CL1	PROM1	KRT19			LIFR	ICAM1	FGF2			PTP4A3	C1QTNF9	SLC9A3R2				FAM187B	HSD3B7				APOE	PIM1
TOX2	TRPM6	USP54			NET1	GPR182	TFPI			GNG11	CDH5	FAM84A				RPS28	PRDX4				ITIH5	IER3
PRDM16	ITM2B	SOX5			GJC2	PRSS23	BMX			LAMA4	RIC1	SGIP1				RPL13	CCL23				LPAR6	MT2A
SULF1	LAMA3	SYT1			PRELP	TMSB10	POSTN			EFNB1	CD38	EMCN				CDC23	CSRP2				FXYD5	ZFP36
ALPL	HACD4	CHRM3			ODC1	TES	HSPG2			ETS1	UCP2	ALPL				RPL36A	HLA-DQB1				RPL12	JUN
HEY1	PDCD4	LGALS3BP			CSF2RB	IFITM2	DKK3			PAPSS2	PRKCG	EXOC3L2				CLDN34	ENG				RPL13A	NFKBIA
LTBP4	TM4SF1	SAT1			SNCG	CFB	RASSF9			PXDN	TMPRSS11A	HLX				RPS6	GSN				ST3GAL6	NUAK2
GLUL	CST3	NTRK2			BMP4	NDRG1	ACKR3			AQP1	JAM2	GSN				A4GALT	OLFM1				FAM187B	JUNB
MECOM	LOX	SSUH2			MRAS	KANK1	PTGIS			LAMB1	SSUH2	RDX				EEA1	ANXA2				RPS28	FOS
PIK3R3	EMP2	SRP14			HAPLN3	TACR1	LTC4S			RASGRP2	TPPP3	INSR				MAOA	APLNR				RPL13	TNFSF9
EMP3	SCARA3	RPS6KA5			LFNG	BACE2	ELN			ABCB1	CD81	HEY1				PROM1	HLA-DRB5				CDC23	BAG3
PCSK5	TPST1	IL32			PCDH7	SLC52A3	SLC40A1			ITGA6	SH2D3C	MEF2C				HMGB3	LY6E				RPL36A	TRIB1
EFNB2	NHSL2	LAPTM5			TMEM176A	FABP5	SESN3			LIPE	FMNL1	SGK1				RPL10	FAM110B				CLDN34	PHLDA1
COL8A1	ZNF697	FILIP1			SIRPA	PDE9A	TMOD1			KITLG	CDC42EP1	TSPAN15				RPS18	CTSC				RPS6	IER5
EFNA5	TMEM158	KCNN3			FGL2	RPL6	PLCXD3			SPARCL1	SOX7	ANGPT2				APOBEC3B	FABP5				A4GALT	DUSP5
DLL4	EDN1	TMEM100			ZFP36L2	LPCAT2	CPE			FLT1	CYTH1	LAYN				RPL32	SLCO4A1				EEA1	KLF4
SPECC1	REPS2	NPR3			RBMS3	ISYNA1	CLU			TCF4	PLOD1	ANGPTL2				RPS13	FAM213A				MAOA	RNF122
RGS3	BBIP1	BTNL9			NRP2	GPX1	HRCT1			SEMA6D	ITPKB	A2M				PRG2	CYTL1				PROM1	DNAJB1
CP	SOX13	MAST4			NOSTRIN	VAT1	EPB41L3			ARHGAP18	SPRED2	KCNK5				ECT2	ADM5				HMGB3	KLF10
AIF1L	SDC1	ARHGAP24			CEBPD	CD9	ADIRF			PLS3	KIAA0040	NQO1				NRON	HLA-DMA				RPL10	MAFF
CDC42BPA	ACVRL1	CREM			ABCG2	FABP4	RAB11FIP1			ID1	NID2	ATOH8				LMNA	CDC25B				RPS18	NR4A1
SIPA1L2	TMEM109	JAG2			ADGRG6	ARRB1	LRIG1			GJA1	CFL1	FAM13C				GBP6	G0S2				APOBEC3B	NCOA7
ATP13A3	PALLD	ITSN2				MASP1	BHLHE41			CD34	GNAS	CXCR4				CHCHD6	MGLL				RPL32	CSF3
HEY2	FBN1	SOS1				GAS7	CRTAC1				CAV2	RCAN1				RPS3A	SELE				CDK6	TRIM16
IFIT1	DRAM1	DST				ND4	RSPO3				OAZ2	ID3				RPL10A	CTSH				RPS13	MT1X
BST2	ATP2B2	CLIC5				ENG	NDRG4				EGFL7	PASK				SLC14A1	RAMP3				PRG2	TIPARP
OAS2	C12orf71	IRF6				PLEKHA7	PTGS2				MYCT1	IGFBP7				CENPB	MARCKSL1				ECT2	PMAIP1
HS3ST1	SMPDL3A	FAM89A				ACTN1	ST8SIA6				CCDC85A	LXN				SLC16A4	AQP1				NRON	LRG1
	DAAM1	TBX3				HS3ST1	ALDH1A2				DYSF	NEAT1				CAND2	SLC5A3				MCTP1	RALGDS
	FRYL	CD83				SYT15	GPM6A				NDEL1	MYL9				GATAD2B	SELP				LMNA	BIRC3
	AZIN1	NPNT				PTK2B	TXNIP				NOS3	NCALD				PLP2	IFITM1				GBP6	NAMPT
	LMO2	COL21A1				EMILIN2	SLPI				CKB	PLPP3				HOXD9	PXDN				CHCHD6	HRH1
	CD24	KYNU				ADAMTSL1	S100A10				WASF2	ACE				SETD4	EMILIN2				RPS3A	EGR1
	ARHGAP44	SSTR1				INTS3	LTBP2				IMPDH1	TPM1				NAV2	TFPI				RPL10A	INSIG1
	LRRC3B	PTP4A3				UPP1	CDO1				RAPGEF1	PRSS23				SGCE	CLDN15				SLC14A1	NFIL3
	VIM	FUT8				RPSA	S100A6				MIR126	FAM198B				PRICKLE3	FAM167B				CENPB	REL
	ATP7A	ASS1				SECTM1	PLXDC2				MARCKS	IFI27				CRACR2B	EGLN3				SLC16A4	BCL3
	FSTL1	ISG15				SCN1B	FILIP1L				TP53INP2	PDGFD				LUC7L	LPCAT4				CAND2	NEDD9
	TM6SF1	IMPG2				CHP2	AHNAK				MPRIP	SIPA1L2				RASGEF1C	CPVL				GATAD2B	KLF6
	GPER1	GLIPR2				CPNE8	F2R				ITPR2	RAB31				SGIP1	ANGPT2				PLP2	SNAP25
	RBP1	STXBP6				ZNF583	C7				SLC10A7	TCIM				TIGD3	MATN2				HOXD9	ADAMTS4
	DMTN	LPCAT2				ZNF521	PGM5				FABP5	TUBA1B				ND6	C21ORF91				SETD4	ICAM4
	PSME2	MTUS1				FAM124A	GNAS				EHD1	SLC7A11				STAT5A	ITGA6				SGCE	TMEM70
	ST6GALNAC3	THSD4				GM2A	LIMS1				TMEM88	IL32				SNHG5	LIFR				PRICKLE3	DDIT3
	GPR21	PELI1				PNMA1	EDN1				USHBP1	UACA				AGAP2	COTL1				CRACR2B	CCL2
	SYT11	CFH				SLC25A4	CLDN11				THRSP	HIPK2				CRMP1	ADGRL4				LUC7L	STC2
	SMAD7	CLDN14				ITGB4	CCL21				RIN3	CPM				PNPLA2	F2RL3				PLTP	MIDN
	ITPR3	UNC5B				RAB3IL1	PLXNA4				KIAA1217	PCDH17				APCDD1	NOSTRIN				RASGEF1C	HES1
	RTP4	ISG20				NQO1	CCDC80				CCDC85B	LGALS1				RPL26	IL33				SGIP1	KDM6B
	CD82	PKIG				PROCR	ZFHX3				SPAG9	SYNM				RCBTB2	MYLK				TIGD3	TIFA
	CCRL2	SYNJ2				IL13RA1	KLF2				LIMCH1	INHBB				RPL17	NRGN				ND6	PPP1R15B
	HAP1	ANXA3				LHX6	PLSCR4				INF2	PIK3R3				FAM13A	ARL4A				STAT5A	ARL5B
	MMRN2	GUCY1A1				CTSC	LAMA4				AKR1C1	PODXL				IER5L	TLL1				SNHG5	ITPKC
	DHH	CLMN				ICOSLG	PCDH19				PLEKHO1	TGFBR1				NOS1AP	DCN				AGAP2	ITPRIP
	CEACAM1	IFI44L				HS3ST4	NUDT4				UBB	LPAR6				RPL23	TMEM2				CRMP1	PFKFB3
	SLC5A3	CRYBG3				PTN	LAMB1				C1orf54	LEPROTL1				NDUFA6	NUPR1				PNPLA2	TNFRSF10D
	BCAN	FBLIM1				PDZD2	CCDC3				DUSP1	AQP3				SLC3A2	CTNNAL1				APCDD1	HBEGF
	CCDC170	SGK1				RPS6	AGRN				SSH2	FAM167B				IFNAR1	FAM198B				PLXNB2	IER2
	TRPC6	ELL2				RPS7	PTPRF				CDH23	CTNNB1				FERMT1	CFD				RPL26	SAV1
	NMNAT3	SGIP1				RPS27A	KLF4				CD247	DGKD				STK11	APOD				RCBTB2	EGR3
	CDH26	GUCY1A3				SLFN12	PROX1				PPIC	NEURL1B				OLFML2A	BAALC				RPL17	IRF8
	ZNF43	RNF144B				HSD3B7	MBP				MYL6	TC2N				MFAP3	KRT14				FAM13A	GBP1
	KPRP	FBXO34				TCF7L1	SSPN				LRRC3	DLL4				TAGLN	CD9				NOS1AP	BRD2
	MIR186	ENPP2				ANPEP	MYRIP				HSPA12B	SNAI2				CUBN	TM4SF18				RPL23	DNAJB4
	MOS	UTRN				EMCN	PLAC9				CA8	PLAU				NIN	HSPA8				NDUFA6	KIAA0040
	MGP	CALD1				TNFRSF1A	TBX1				IFI16	TMEM47				SYT13	SNCG				SLC3A2	CXCL2
	SLC10A4	GCNT1				BNIP3L	GCHFR				TSPAN7	RUNDC3B				PCP4L1	SH3BP5				IFNAR1	ZBTB10
	EPHX1	FAM124B				CXXC4	FOS				SPATA13	MSX1				ENTPD1	AGPAT2				FERMT1	CBX4
	TSPO	PLEKHA2				RBM12B	CLEC14A				TSPAN2	CYBA				HLA-A	SMAD1				STK11	DLC1
	PTPRB	PLCD3				GRAMD4	FAM107B				S100A6	ITGA1				MCMDC2	JAM2				OLFML2A	MSX1
	NOTCH1	PREX1				RPLP0	CFH				SH2B3	BST2				PHYHIPL	MSC				MFAP3	IL6
	KNTC1	PPP1R9A				SORBS2	DLL1				NID1	ORAI2				LYSMD4	KRT1				TAGLN	AKAP12
	LAMB2	XG				ND5	PALLD				TAX1BP3	FMO2				CLPX	CXCL14				CUBN	TNFRSF12A
	SCNN1B	TGM2				ANXA9	ID2				VAMP3	F2RL3				MYC	CD320				NIN	BDKRB1
	APBA1	HBEGF				TTC21A	CCDC71L				TUBB2A	CLEC2B				RPS15A	NQO1				SYT13	DUSP1
	LRRC32	AFAP1L2				GPCPD1	ANXA3				S100A1	CLDN15				MIF	RHOJ				PCP4L1	HSPA1A
	SERPINF1	C8ORF33				RTN3	TIMP1				CD44	ITGA8				LRRC41	FLRT2				ENTPD1	C2CD4A
	EFNA1	KCNJ2				EIF4B	DEPP1				TSPAN6	NES				TGIF1	FABP4				HLA-A	MYADM
	F11R	CRISPLD1				CSRP2	GATA6				ZNF366	CD9				EIF4H	LCN6				MCMDC2	JUND
	ANKRD11	DMD				ND6	LRRC1				ZNF318	CLEC14A				METTL16	C1QTNF1				PHYHIPL	BDKRB2
	TGFBR2	IFI27				EBF1	TGM2				CAPN2	PRDM1				SNPH	CDC42EP2				LYSMD4	ELMSAN1
	ITGA5	CLDN10				CHN2	ACKR4				ELK3	MYO1B				KLC2	RBP4				CLPX	GADD45A
	CTHRC1	A2M				EMP3	MAN1C1				GBA2	EXOC3L1				NRROS	SOD2				RPS15A	YPEL2
	IFITM10	ZEB2				KLK8	PLXND1				LGALS9	PALMD				DPF2	S100A2				MIF	TNFAIP2
	FRK	PTGER4				RPS26	AR				BICD2	MYLK				RASAL1	ANGPTL2				PLIN2	SMAD7
	TEDDM2P	ARHGAP4				HLA-E	SKIL				ILK	MCC				NLGN3	ZNF608				LRRC41	ERF
	CCNY	CYBA				CREB3L4	PRCP				YBX1	GLDN				CLCN2	CA8				TGIF1	RHOU
	FAM181B	TSC22D1				RPS20	COLEC12				EEPD1	CTSH				GPI	ROBO1				EIF4H	BMP2
	CD2AP	S100A4				RPS9	MLPH				RTKN2	LPCAT2				FBRS	HMOX1				RASA4	CXCL11
	ITGB3	ARID5A				MED27	TFF3				VWA3A	SLFN5				PPP1R1A	PCDH12				METTL16	SEMA4A
	SLCO3A1	RASD1				NRROS	CTTNBP2				PITPNC1	EPAS1				RPL3	VWA1				SNPH	HSPA1B
	WBP2	BTG2				RND2	ARL6IP1				CNN2	LEPR				RPL31	KRT5				KLC2	MT1M
	RFK	IFI27L2				SLCO2B1	NNMT				IGFBP3	GIMAP7				ZBED4	SNCA				NRROS	CSRP2
	TRIM47	MSX1				ANKRD61	KRT7				CHD9	KCNJ2				FBF1	SHISA2				DPF2	HLA-DQA1
	TACC3	GCNT2				FKBP11	PECAM1				GIMAP6	PREX1				CTSA	REEP1				RASAL1	CEBPD
	TUBB2B	FGF18				PPP1R3B	FAM155A				PYGM	JAG2				CBFA2T2	GYPC				NLGN3	TNFAIP8
	MAGIX	CD44				RPS2	MEDAG				ARAP3	FAM214A				THOC1	HLA-DQA2				CLCN2	HLA-DQA2
	MYLK	PNP				ND2	JUND				DOK4	FHL1				ABCA3	LAMC2				GPI	HSPB8
	ABR	MX2				GCOM1	CLEC3B				S100A11	ADD3				CCR9	SLC16A3				FBRS	CYR61
	TAPBP	DIO3				RPL17	SEMA3E				RAB26	PKIG				FAM174A	LRRC1				PPP1R1A	LITAF
	HEG1	C10ORF10				SAT1	MAOA				RUSC2	CA5B				CPEB4	UPP1				RPL3	CD83
	LIMA1	CDK19				CYTB	MARVELD1				ROBO4	PTPN6				RNASEH1	CYSLTR1				RPL31	ADM
	LURAP1	MX1				RPL10A	PARD6G				TPM4	ADAMTS9				ERMAP	GNA14				ZBED4	HILPDA
	NIPAL3	NR4A1				DENND2D	SNTB2				TUSC3	CRIP1				IFI16	CAMK2N1				FBF1	IFRD1
	GADD45G	GPX3				CAPG	SNCA				PALM2AKAP2	DGKZ				DIRAS2	AVPR2				CTSA	ARRDC3
	CLVS1	C4ORF48				TLCD1	FAM110D				LGALS3BP	RHOJ				SLC35F2	TMEM70				CBFA2T2	C11ORF96
	UNCX	RASSF4				RPL36A	MAN1A1				CA4	LRMP				BPTF	S100A14				THOC1	MIR22HG
	NF2	ITGA10				RPL23A	CTGF				HDAC7	GBE1				RPL36	OSBPL1A				ABCA3	SOCS2
	USP27X	DHRS3				RPS15	RAB3C				TMEM123	SPRY4				NCOA5	MMP1				CCR9	PLEKHO2
	FADS2	NES				BAIAP2	HEG1				KLF6	PTPRG				QPCTL	AQP3				FAM174A	GRHL1
	ABCC12	PLCL1				PTK7	GBP4				CNOT2	MMP2				KIF20A	COL1A1				RNASEH1	KLF7
	LSR	RAB31				RPS19	PTPRE				RPS6KA2	HDAC9				NDRG1	FRMD3				ERMAP	RGS2
	RPS6KA6	CREB5				FBLN5	CCL14				CSNK1A1	KCNQ1OT1				PRODH	FMO2				IFI16	PPTC7
	IMMP1L	PTPRG				RPL7	TSPAN12				WASL	PCDH12				SSBP1	SCN9A				DIRAS2	HOXB9
	KDSR	STC1				LGMN	JUN				CEACAM1	FILIP1				RPS12	SECTM1				SLC35F2	COTL1
	PRDX4	TSPAN13				FAM221A	SAMD5				ZBTB46	CRYBG3				ABCB1	AOC3				BPTF	STX11
		NSG1				AGRP	PARM1				PNKD	VWA1					TSPAN12				RPL36	IPMK
		ID4				PDLIM7	NTN4				SPTAN1	UNC5B					C1R				NCOA5	APOLD1
		RDX				MYH9	VEGFC				LPL	AIF1L					FBLN1				QPCTL	UPP1
		SPRY1				DCTN1	LTBP1				CYYR1	COL21A1					LINC01013				KIF20A	ST8SIA4
		NDRG4				CPNE2	IER3					ST8SIA4					C2ORF40				PRODH	MT1A
		SCIN				GDI2	ALDH1A1					GPRC5B					LHFPL2				SSBP1	MIR222HG
		APOL4				RPS12	ACACB					CPEB4					KRTDAP				RPS12	TANK
		CAP2				LSM1	CADM3-AS1					CLASP1					TNMD				ABCB1	CASP10
		MAP1B				SH2B2	EGR1					SCUBE2					RAB3IL1					SOCS1
		TNFRSF4				BCL3	SERPINB1					C12ORF75					EPS8					TSC22D2
		DKK2				PRKAG2	PRKAA2					MAP1B					TMEM204					PRDM1
		PLA2G4A				DNAJC6	HOPX					CYSLTR1					RAPGEF3					HLA-DQB1
		MERTK				CYB5A	HYAL2					ZNF704					KCNJ15					NR4A2
		NFIX				ACER2	UTRN					SLCO2B1					L1CAM					CEMIP2
		FADS3				ASAP3	MEIS2					SORBS2					DMKN					ADAMTS1
		APOLD1				VMP1	CCL2					PNP					SLC38A1					EHD1
		RUNDC3B				MRRF	CPXM2					LDHB					SEMA6D					ARID5A
		HSPA2				RPL12	GIMAP7					KCNN2					LUM					CXCL16
		CPM				COX3	DPEP2					PDE7B					SERPINF1					BATF
		FCN3				FMO2	VCAM1					KCNN3					NRP2					RIPK2
		SLITRK4				TRPV4	ID1					ASS1					AEBP1					CITED2
		TC2N				ITPR1	H1FX					PLK2					MTHFD2					SERPINB9
		XAF1				KIF5C	TMEM98					IFIT1					GBE1					ARL4C
		MYL9				THSD7A	CST3					FADS3					ZNF467					MAP2K3
		ABCB1				PRPF40B	MYEF2					BGN					ANKRD65					ARID5B
		IFIT3				PDS5B	BEX2					ARHGEF15					PCSK6					CX3CL1
		APOA1				RPL7A	RYR3					MTUS1					TSHZ2					SAMD4A
		FXYD6				TSKU	PLAT					ITGB5					TIAM1					INTS6
		GPRC5A				RPS23	SGMS2					GPR146					CCL19					PHLDB2
		FNBP1				EEF1B2	CLDN10					ZDHHC14					FAM110D					SPRY4
		GSTM3				TSC22D1	PXDC1					HOXD10					TACR1					BAZ1A
		MYEF2				CD47	SETBP1					DACH1					CDKN3					ING1
		SORBS2				TYW3	LRP5					SERPINI1					C16ORF62					CNKSR3
		CRIP1					MALL					FCN3					C6ORF141					BTG2
		RSAD2					MPZL2					EPS8					KLHL3					SGK1
		TRAF1					GUCY1A1					H1F0					LGALS7B					EDN1
		N4BP3					MTUS1					GABRE					EDIL3					G0S2
		SMS					PLCG2					FGF12					TENM2					IRF2BPL
		LCP2					SYNE1					C16ORF62					CRISPLD2					PELI1
		SLC39A8					MT2A					IFIT3					COL17A1					PLEKHG2
		PLEKHG2					DPP4					TXNRD1					VAMP8					FOSL1
		ASRGL1					SH3RF3					TAGLN					TNFAIP6					TUBB2A
		NCALD					PITPNM3					APOLD1					KRT15					MT1E
		ZNF704					GNAL					EFNB2					MED24					CXCL10
		ABL2					HGF					S100A4					PCDH19					PPP1R10
		LRRK2					MYCN					ATP2A3					INMT					BCL6
		COL10A1					PLA2R1					PGS1					COL1A2					SOX17
		ESM1					HOMER3					C8ORF33					MLPH					HAPLN3
		LEPR					CMKLR1					IFI6					SAMD4A					RNF19B
		GPIHBP1					ACKR2					FTL					TRIB3					UBE2S
		CDC14B					SH3BP5					CCND1					ANGPTL4					DUSP2
		ENTPD1					ANXA2					FAM107A					RAB11FIP5					PHLDA2
		ANKRD28					MDFIC					RNF152					SLIT3					CSF1
		DDIT4					IER5					NPTX2					RBP5					UBD
		NEDD9					NKTR					SOS1					FXYD3					HIVEP1
		LEPROTL1					CDA					PDGFB					CPXM2					CXXC5
		PTGS2					FOXC2					IFRD1					IQCA1					HIVEP2
		ANKRD33B					CRHBP					FAP					DSG2					HEXIM1
		DENND3					GADD45B					BAZ1A					FGFBP1					PDLIM3
		LRIG1					FAM84B					CACNA1C					SFRP2					SECTM1
		THSD7A					RND3					HMOX1					CCSER1					HSPH1
		FRMD4B					ETV1					CYGB					RHOU					KLF2
		PALMD					FRMD4B					PPAP2A					CADM3-AS1					NRARP
		RBMS3					PRICKLE1					SLC27A3					CD36					PLK3
		TPM1					ITGB8					ANKRD65					CADM3					GBP5
		PDZRN3					PCLO					TOX2					STK32B					CD14
		EPHA3					STARD9					RGS3					IGKC					BCOR
		ATG14					PDE7B					HBEGF					CDKL1					RRAD
		PKIA					OLFM1					TBX3					LAMA5					SHISA2
		VANGL2					CEBPB					DUSP6					MGST1					CBLB
		OSBPL3					ITGA2					ENPP2					CRYAB					TRAF1
		EPB41L2					TSHZ2					HTRA1					DNASE1L3					ABL2
		ADRA2A					ATP2B1					BCL2					NAV3					LINC01013
		GADD45A					CEP126					IFI27L2					DSC2					PLEKHO1
		CXCR4					TANC2					CCDC3					SPP1					JDP2
		RND3					TIAM1					GABPB1-AS1					TOP1MT					CITED4
		MCC					POF1B					SMAD9					GGT5					CCDC28B
		PI16					CCND1					SMIM3					CCBE1					NR6A1
		LAP3					FOSB					GNAI1					LAT					ANKRD37
		CCL8					LGALS9					JDP2					CCDC28B					AXIN2
		KCNN2					DUSP23					SMTN					TRIM25					ELL
		NOV					FAM189A2					KCNJ15					SLC43A2					EZH2
		ACTB					EXOC6					SERTAD1					BMP2					SRF
		RASGRP2					BEX1					ISG15					SH3PXD2B					ABHD5
		NAV2					MAFB					GALNT15					RARRES2					BATF3
		DEPP1					FKBP5					AREG					PPM1F					ARC
		CDA					DDX60L					CHMP1B					PRSS23					KLHL21
		PGAP1					STAB1					ADRB2					LYZ					CD274
		CALM1					NPPC					GNG2					CD14					GADD45G
		HMCN1					PIEZO1					RHBDF2					CHST15					SLC16A3
		IL13RA2					HAS2					IPO11					NMNAT2					NSUN6
		TGFBR1					CEP85L					SLCO3A1					ORAI2					HSPA6
		BCL2L11					DNAJB1					MXRA5					COL3A1					RGS3
		CEP85L					HSPA1A					ITGA10					ZDHHC17					TSC22D1
		RCAN1					RCAN3					SQSTM1					PDK4					HSP90AA1
		SCGB3A1					THBS3					ARHGDIB					GPNMB					ID3
		EMCN					CD82					SAV1					DTNA					OLFM2
		PPP1R2					SYNE2					TMEM2					CLSTN3					VEGFA
		RNF19B					TMTC1					TGFB1					ITGA2					ING2
		FCHSD2					LTBP4					PPFIBP1					ADA					HES5
		ARSJ					MKNK2					GPX3					CTTNBP2					MID1IP1
		SGCE					UCP2					GPR4					SCD					OASL
		EVL					ACP5					AOC3					SDR16C5					RGL1
		LURAP1L					RARRES3					TSHZ1					COL6A2					NMB
		NABP1					MYH10					ADGRG1					TSPAN1					HIVEP3
		PDGFB					AKAP12					APCDD1					RHBDF2					RAB3IL1
		FGF12					SGCE					PLPP2					NPAS3					EGOT
		ARID5B					FLNB					XAF1					PPP1R3C					ANKRD65
		DDIT3					SLC8A1					APLN					CLEC7A					LRRC8B
		BCL6B					HIF3A					SLC9B2					INPP4B					KCNJ15
		SLC14A1					UCHL1					PIEZO2					GPIHBP1					B3GNT5
		TIMP3					CABLES1					CHMP7					SEPN1					EGR2
		GATA2					SLC38A2					SERINC5					CHST1					SLC10A6
		DEGS2					SEMA3F					ARL15					SOD3					TUBB2B
		PDK3					MPP7					TNFRSF4					GAS7					SLC25A44
		ADAMTS9					CPVL					COL12A1					FSCN1					MSC
		CXCL2					PDE4D					KALRN					GLDN					ZNF503
		RAMP2					S1PR1					SLC10A6					PLPP2					SESN2
		MAP4K2					SCN3B					SPEN					CBLB					LEF1
		PDGFD					FAM213A					TIMP3					PTGDS					TRIB3
		SMTN					ALCAM					MYO10					SLC10A6					SERPINE1
		FABP4					BTG2					HS3ST1					ARHGEF15					MT1G
		PPAP2A					FAM102B					LRRC17					GATA3					IL1RAP
		CXCL8					BMP6					ZBTB33					COL5A1					CAMK2N1
		FAM214A					GPRASP1					PRKD1					HDAC9					PLPP3
		DGKD					ZMYND8					NAV3					INSIG2					CKS2
		SMIM3					FOXP2					PHLDB1					UBD					TAF4B
		HMGA1					OSBPL1A					SLC12A7					KRT17					GEM
		IFI44					TLE4					IRF2BPL					FGL2					DNAJA4
		TMEM38B					ZNF711					ZNF503					COL6A3					GPRC5A
		BMP6					KCNN3					PDE4B					C1S					SCD
		FAM129A					NTS					SCNN1B					CBR3					CH25H
		F3					C11ORF96					CUBN					PDGFRA					TGFB3
		RAPGEF5					ZMAT1					KYNU										MIAT
		FAM90A1					SOX4					PPAP2B										DUSP4
		GBE1					ARHGAP26					ARRDC2										SLAMF1
		LAMA2					UHRF2					CADM1										BASP1
		GCH1					TCEAL2					CEMIP2										AZIN2
		PRKD1					SMAD6					PPP1R10										PSD3
		NDRG1					ZDHHC17					DIP2B										DTNA
		HECW2					THBD					THBS1										PLIN5
		HMGB3					TACSTD2					SPOCK2										LONRF3
		CTNNB1					DNASE1L3					GLIS2										LYPD5
		FTH1					ARL4C					ANKRD28										BCL2
		RASSF3					HMGN5					GHR										TOP2A
		DDIT4L					SRPX					ADGRE5										GDF15
		HERC5					DSEL					DLC1										CLEC7A
		PAPSS2					CERS6					CDS1
		CDS1					LRRC32					SLC22A23
		DNAJA4					NSUN6					SMIM10L1
		ZNF503					HTRA1					AEBP1
		NFATC4					TAGAP					LCORL
		H1F0					BTBD7					CACHD1
		IFITM1					MT1X					SMYD2
		LSS					LAPTM5					LBH
		ERRFI1					DSG2					SDF2L1
		ITGB5					GALNT15					RNF144B
		MAFB					LYVE1					SLCO2A1
		MIR155HG					CD14					HIST1H1C
		CITED4					BEX5					OSBPL1A
		EGR3					SEMA3D					THBD
		OAS3					TSPYL2					FGFR1
		MOB3C					C8ORF82					TMEM70
		NR4A2					CRNDE					LINC00324
		B4GALT1					CAMKK1					STK4
		MIDN					PDE4B					ARHGEF40
		CA5B					MAST3					SCGB3A1
		FHL2					KLF10					OAF
		PTPN6					NR1D1					FASN
		EGR2					STOX2					GGT5
		HIF3A					AGPAT2					HMCN1
		GBP1					PMEPA1					SH3PXD2A
		VCAM1					DAPK1					GGA1
		FGFR1					CHRDL1					MAP4K2
		EPSTI1					CPT1A					FBXO32
		ARMCX2					GNB5					MX2
		SQSTM1					MIR222HG					SHC2
		SETBP1					LRRK2					RASGEF1B
		KDM6B					MDK					TRPS1
		ASNS					PGM5-AS1					TNFRSF25
		MYZAP					RAPGEF5					VAV3
		GNLY					TPPP3					CHCHD10
		FAP					COL9A3					CKAP2
		LGALS9					ZNF618					CHRM3
		ITPR2					CDKN1C					ZMYND8
		CRADD					LPCAT4					ABCB8
		ANKRD37					MKL2					NPNT
		STK17B					FMOD					FXYD1
		NR4A3					IPCEF1					MAOA
		CYP1A1					MIAT					GNLY
		ITGA8					RHOU					MDFIC
		LTC4S					PLA2G4A					AGAP1
		UNC5B-AS1					TMEM88					VANGL2
		EGR1					KLHL4					DBF4
		FNIP2					STXBP6					CYB5D2
		SYNE1					DPY19L4					GAS2L3
		TGFB2					MT1E					CDC42EP2
		ITPRIP					VEGFA					CENPF
		CXCL3					KIF20B					ARHGEF17
		PLK3					SELL					IL16
		FLNC					HMCN1					ZNF10
		PAK1					PLEKHA4					COL6A2
		ZBTB10					NR2F1					GLRX
		SMAD6					ARHGAP6					ZNF827
		RCAN2					ARAP2					CDC14B
		LTBP1					TSPAN1					SPP1
		WARS					BMP2K					DYNC1I1
		FGF2					ZBTB7A					CAB39L
		GPRC5B					CD52					C1ORF56
		LY6K					FNBP1					LCAT
		TCIM					SHTN1					PTPN4
		DUSP5					PAK3					EXD3
		S1PR1					CACNA2D1					LCP2
		GPM6B					PARD3					FLT4
		CSNK2A2					HS3ST2					SLC6A6
		ADAMTS1					CLSTN3					SLC39A14
		RPGR					IFT122					FRAT2
		IFIT2					CSF1					CCDC167
		IFRD1					SLC38A1					PPP1R3C
		CUBN					NHS					FASTKD1
		DIP2B					ALDH5A1					PLEKHH2
		FUOM					RHOBTB3					C5ORF56
		COL6A1					ABI3BP					FAM129A
		CPEB4					GGT5					PCDHB4
		TNS1					PLA1A					CYTL1
		TGFB1					PALD1					SMAD6
		DACH1					C1QTNF1					OAS2
		IGFBP5					PTGDS					USP13
		CENPF					GATA2					SESN2
		TNFRSF25					GIT1					TMEM38B
		CLIC3					TXNRD2					MYZAP
		ZCCHC14					KLHL3					TTC38
		PHLDB1					FAM184A					AXIN2
		FILIP1L					TNFRSF11A					LY6K
		PPP1R15B					NBEA					PHLPP1
		ZNF331					ERRFI1					ADAM22
		PDGFC					CXCL2					APOL4
		SLC7A11					KPNA5					CCDC146
		B3GNT5					HSPB8					PRPF40B
		JUP					CCDC102B					NLK
		ACTG1					CH25H					CDK6
		ST5					INTS6					CHKA
		CCDC3					PCDH9					PLCD3
		NPTX2					TNFAIP8L3					SLC25A42
		PDGFA					SLC9A7					NMNAT2
		F8					FCHSD2					CXCL16
		SHTN1					SCG3					PLA2G4A
		TPM2					SLC24A1					ALG14
		KANK2					CA5B					TNMD
		KANK1					ACCS					ZNF764
		MTHFD2					TTC21B					C10ORF88
		ARHGAP6					FGFR3					UHRF1BP1L
		ARHGAP10					PDK4					TACC3
		TLE1					PTPN3					DNAJA4
		SLC1A4					USP13					XG
		TP53I11					KAT2A					CITED2
		DUSP1					GPRC5C					GDPD3
		ADM					HECTD2					SWT1
		ZNF618					LMO4					ADA
		SDR16C5					RAP2B					BCL2L11
		STON2					ANTXR2					RGL1
		ULK1					NOTCH1					ZNF703
		SMC4					ULK1					RSAD2
		HMGCS1					SOX7					LRRC37B
		NKX3-1					DYNC2H1					CYP27A1
		MDK					IFT80					CCDC34
		SLC6A6					SFRP1					KANK2
		RASGRP3					TTN					TOP1MT
		CAPS					DUSP4					OPA3
		SYP					NINL					MARCH3
		DUSP6					FAM126A					SZT2
		HLX					RNF152					RCSD1
		MEDAG					CXCL3					USP19
		CCDC80					KAT2B					NUPR1
		FOSL1					TLE1
		SLC4A7					TIPARP
		ROBO3					DNAJC13
		SYNM					NCEH1
		CAPRIN2					MAF
		SDF2L1					GOLGA8A
		PDGFRL					BAMBI
		PRPF40B					PPM1F
		GAREM1					FRMD6
		MYO10					MGST1
		PALM					PLOD2
		FLT4					SPOCK2
		TCF7L2					ARHGAP10
		C5ORF56					SMAD9
		TGFB3					IL6
		COL1A2					C4ORF33
		NTN1					PPP1R9A
		ADGRE5					HHEX
		PDE4D					OTUD1
		UACA					DROSHA
		KLHL21					RRAD
		SPEN					KLHL13
		CEBPB					IGF1
		ZNF764					SAMD9L
		PRC1					C1S
		BIRC3					TRIB1
		FAM174B					WDR91
		RGS5					SERPINB9
		MT1E					CAPRIN2
		ADGRG1					ZNF467
		CHCHD10					ZNF528
		C1ORF56					HOTAIRM1
		HSPA5					NPR1
							IGFBP6
							CLIC3
							ISLR
							HIVEP1
							ST3GAL5
							COL5A1
							WFS1
							KALRN
							EPHA2
							CEP192
							PDE1A
							PRUNE2
							JADE2
							ZFPM2
							PYROXD2
							PDGFC
							SFMBT2
							HES5
							SLC12A9
							SLC9A9
							SDC2
							PHF10
							PAK1
							RELN
							SEMA4A
							L1CAM
							APOL1
							CEP162
							ZNF808
							PKHD1L1
							KBTBD11
							CDC25B
							NTN1
							C6ORF141
							CENPE
							RADIL
							CACNG8
							KANSL1L
							ABL1
							SMAD7
							PLCE1
							DOCK8
							PKIA
							ALS2CL
							KRT15
							UBA7
							SCN9A
							SCOC-AS1
							PLIN5
							ING2
							TXNDC16
							PCDHB16
							ENTPD3-AS1
							PPP1R16B
							MOB1B
