# Supplementary material for: Angiopoietin–TIE2 feedforward circuit promotes PIK3CA-driven venous malformations
Source: Nat Cardiovasc Res. 2025 May 23;4(7):801–20. doi: 10.1038/s44161-025-00655-9 (PMC12259471; doi:10.1038/s44161-025-00655-9)
Supplement: Supplementary file 13 — Statistical source data for Extended Data Fig. 3a–c. [file 44161_2025_655_MOESM13_ESM.xlsx]

## Sheet: EDF 3a - cluster markers
Extended Data Fig.3a: BEC cluster markers, DEG analysis comparing all clusters - up and downregulated genes (integrated BECs from Pik3caH1047R; Cdh5-CreERT2 and control mice).
avg_log2FC threshold = 0.25
Pik3ca-2: upregulated genes								Pik3ca-2: downregulated genes								aCap: upregulated genes								aCap: downregulated genes								vCap: upregulated genes								vCap: downregulated genes								Pik3ca-1: upregulated genes
gene	p_val	avg_log2FC	pct,1	pct,2	p_val_adj	cluster		gene	p_val	avg_log2FC	pct,1	pct,2	p_val_adj	cluster		gene	p_val	avg_log2FC	pct,1	pct,2	p_val_adj	cluster		gene	p_val	avg_log2FC	pct,1	pct,2	p_val_adj	cluster		gene	p_val	avg_log2FC	pct,1	pct,2	p_val_adj	cluster		gene	p_val	avg_log2FC	pct,1	pct,2	p_val_adj	cluster		gene	p_val
Bgn	3.08487e-97	2.32624	0.997	0.943	8.99116e-93	Pik3ca-2		Sparcl1	4.10154e-74	-1.19142	1	1	1.19544e-69	Pik3ca-2		Cd36	1.86734e-113	2.24996	1	0.983	5.44256e-109	aCap		Vwf	1.4303e-91	-3.31725	0.915	0.988	4.16874e-87	aCap		Cst3	2.22852e-36	0.922309	1	1	6.49525e-32	vCap		Fbln2	5.04971e-46	-2.05637	0.94	0.984	1.47179e-41	vCap		Ntm	9.58429e-15
Eln	6.46673e-96	2.2671	1	0.952	1.88479e-91	Pik3ca-2		Tspan13	1.90247e-72	-2.10972	0.938	0.992	5.54494e-68	Pik3ca-2		Aqp7	5.15393e-110	3.66576	0.963	0.54	1.50217e-105	aCap		Plvap	4.69449e-85	-2.20237	0.996	1	1.36826e-80	aCap		Ly6c1	1.64711e-32	0.630894	1	1	4.80067e-28	vCap		Fabp5	1.78099e-41	-1.36538	0.791	0.961	5.19088e-37	vCap		Bmp2	1.04372e-05
Tll1	9.90998e-88	2.60499	0.925	0.487	2.88836e-83	Pik3ca-2		Cxcl12	2.52682e-70	-2.6499	0.978	0.999	7.36467e-66	Pik3ca-2		Rgcc	9.91512e-103	2.88665	0.981	0.689	2.88986e-98	aCap		Olfml2a	7.7236e-78	-4.1601	0.763	0.946	2.25112e-73	aCap		Cxcl12	5.8208e-30	1.06469	1	0.993	1.69653e-25	vCap		Mmp2	4.24604e-38	-3.94924	0.868	0.935	1.23755e-33	vCap		Cacna1h	5.92767e-19
Enpp6	2.62022e-87	3.51385	0.841	0.39	7.63691e-83	Pik3ca-2		Cst3	5.65857e-60	-1.41908	1	1	1.64925e-55	Pik3ca-2		Mllt4	2.69565e-85	2.55716	0.989	0.911	7.85675e-81	aCap		Timp2	1.89141e-75	-3.50411	0.907	0.985	5.51269e-71	aCap		Hspb1	1.41302e-28	0.90598	0.974	0.933	4.1184e-24	vCap		Fbln5	1.65833e-35	-3.24688	0.902	0.961	4.83338e-31	vCap		Fbln1	0.00143358
RP23-315E2,1	7.3312e-84	2.31599	0.894	0.408	2.13675e-79	Pik3ca-2		Ly6c1	2.15198e-56	-1.01868	1	1	6.27216e-52	Pik3ca-2		Jup	5.22339e-83	2.28729	1	0.982	1.52241e-78	aCap		Ehd4	4.51239e-70	-2.81146	0.915	0.977	1.31518e-65	aCap		Scarb1	1.50766e-28	0.80584	1	0.999	4.39421e-24	vCap		Fbn1	4.20229e-35	-3.02107	0.752	0.89	1.2248e-30	vCap		Emid1	9.17849e-13
Fstl1	3.91949e-77	1.44802	1	0.986	1.14237e-72	Pik3ca-2		Cldn5	2.76906e-51	-2.48958	0.991	1	8.07071e-47	Pik3ca-2		Cxcl12	5.71895e-73	1.53862	1	0.993	1.66684e-68	aCap		Lrg1	9.97291e-66	-4.06665	0.937	0.981	2.90671e-61	aCap		Tspan13	2.37963e-27	0.832022	1	0.976	6.93567e-23	vCap		Igfbp4	2.35158e-31	-2.6406	0.936	0.972	6.85392e-27	vCap		Krt23	3.45864e-15
Cadm3	1.10537e-74	2.20781	0.916	0.533	3.2217e-70	Pik3ca-2		Hspb1	1.74373e-50	-1.62535	0.897	0.952	5.08227e-46	Pik3ca-2		Tspan13	1.70359e-65	1.28737	0.996	0.976	4.96529e-61	aCap		Lgals3	5.19068e-65	-2.80486	0.8	0.953	1.51288e-60	aCap		Pltp	3.28686e-25	1.37536	0.979	0.936	9.57988e-21	vCap		Lpcat2	3.39282e-29	-3.39888	0.308	0.653	9.8887e-25	vCap		Cyp1a1	3.0359e-12
Mmp2	5.58296e-73	1.84163	0.994	0.904	1.62721e-68	Pik3ca-2		Tm4sf1	3.55144e-45	-1.46579	1	0.998	1.0351e-40	Pik3ca-2		Lims2	2.66363e-65	1.84101	0.978	0.905	7.76342e-61	aCap		Eln	7.42884e-63	-3.44589	0.904	0.976	2.16521e-58	aCap		Sparcl1	3.74487e-24	0.540994	1	1	1.09148e-19	vCap		Gm16587	9.80845e-29	-3.91071	0.141	0.512	2.85877e-24	vCap		Ak4	0.000214501
Masp1	7.78534e-71	3.08619	0.685	0.233	2.26911e-66	Pik3ca-2		Slc9a3r2	1.01294e-43	-1.64118	0.988	0.995	2.95232e-39	Pik3ca-2		Mgll	6.50838e-63	1.79168	0.989	0.95	1.89693e-58	aCap		Csf2rb2	9.85834e-62	-2.66403	0.644	0.919	2.87331e-57	aCap		Rps19	1.42452e-22	0.715054	0.996	0.991	4.1519e-18	vCap		Bgn	2.83345e-28	-3.25619	0.923	0.961	8.25836e-24	vCap		Slc35f2	2.82615e-13
Gm16548	3.3085e-69	1.47951	0.882	0.365	9.64296e-65	Pik3ca-2		Pltp	1.83677e-40	-2.24681	0.885	0.959	5.35346e-36	Pik3ca-2		Timp4	3.30134e-60	2.74715	0.885	0.676	9.62208e-56	aCap		Spint2	6.98589e-59	-2.52827	0.67	0.917	2.03611e-54	aCap		Hsp25-ps1	2.79581e-21	0.945634	0.615	0.331	8.14866e-17	vCap		Gm16548	1.90815e-27	-3.40631	0.179	0.537	5.5615e-23	vCap		Bmp15	1.08454e-15
Gm16587	4.62014e-67	1.59894	0.838	0.343	1.34659e-62	Pik3ca-2		Cd300lg	8.05543e-35	-1.79068	0.941	0.972	2.34784e-30	Pik3ca-2		Gpr17	2.11098e-58	1.87576	0.885	0.614	6.15266e-54	aCap		Fbn1	1.38151e-58	-3.89144	0.693	0.908	4.02655e-54	aCap		Rplp1	3.12882e-21	0.685468	1	0.999	9.11927e-17	vCap		Selp	2.08325e-27	-3.98542	0.62	0.817	6.07183e-23	vCap		Mfsd7c	1.55545e-15
Ehd4	1.13518e-65	1.19667	1	0.956	3.30861e-61	Pik3ca-2		Fxyd5	2.41508e-30	-1.2002	0.953	0.983	7.03898e-26	Pik3ca-2		Tcf15	1.61141e-55	3.00486	0.648	0.236	4.6966e-51	aCap		Clu	3.58291e-57	-4.15682	0.911	0.964	1.04428e-52	aCap		Rps24	1.06934e-20	0.720597	0.991	0.993	3.11669e-16	vCap		Cfb	1.04785e-26	-2.97942	0.483	0.761	3.05406e-22	vCap		Slc16a4	1.12978e-22
Nqo1	2.34443e-64	1.90639	0.956	0.79	6.83308e-60	Pik3ca-2		Ablim3	4.34385e-30	-3.31633	0.561	0.745	1.26606e-25	Pik3ca-2		Cd300lg	6.72607e-54	1.45346	0.989	0.959	1.96038e-49	aCap		Pdia5	4.55782e-56	-2.67092	0.648	0.896	1.32842e-51	aCap		Gm9817	1.4168e-20	0.922717	0.658	0.379	4.12939e-16	vCap		Tmem252	3.54378e-26	-1.95263	0.479	0.752	1.03287e-21	vCap		Ch25h	4.37209e-29
Col6a3	1.61938e-62	2.40238	0.822	0.413	4.71985e-58	Pik3ca-2		Cd36	3.82056e-24	-1.85214	0.978	0.988	1.11354e-19	Pik3ca-2		Gm26714	1.09913e-52	2.63153	0.759	0.42	3.20352e-48	aCap		Itgb4	4.80704e-56	-3.30684	0.733	0.928	1.40106e-51	aCap		Rps28	3.58055e-20	0.650033	0.996	0.999	1.04359e-15	vCap		Gm20547	3.57841e-26	-2.97196	0.496	0.758	1.04296e-21	vCap		Peg3	0.00515665
Selp	9.35888e-62	1.54806	0.95	0.739	2.72774e-57	Pik3ca-2		Cd200	2.3199e-23	-1.77812	0.919	0.944	6.76158e-19	Pik3ca-2		1810011O10Rik	2.52412e-52	2.63125	0.878	0.654	7.35679e-48	aCap		Slco2a1	5.66111e-56	-4.39378	0.73	0.911	1.64999e-51	aCap		Rplp2	4.61699e-20	0.744927	0.974	0.993	1.34567e-15	vCap		Fstl1	4.07214e-25	-1.45991	0.987	0.989	1.18687e-20	vCap		Lrat	6.26587e-42
Igf1	1.14778e-59	2.18679	0.835	0.459	3.34532e-55	Pik3ca-2		Rgcc	3.69614e-23	-2.78051	0.62	0.779	1.07728e-18	Pik3ca-2		Cd200	1.79853e-51	1.70148	0.985	0.928	5.242e-47	aCap		Col18a1	7.42576e-56	-3.71568	0.852	0.96	2.16431e-51	aCap		Rps18	5.03662e-20	0.676748	0.987	0.993	1.46797e-15	vCap		Eln	7.60208e-25	-2.07808	0.936	0.968	2.2157e-20	vCap		Prdm6	7.42208e-12
Oat	1.14964e-59	1.62575	0.981	0.857	3.35073e-55	Pik3ca-2		S100a6	3.5249e-22	-0.859279	0.981	0.987	1.02737e-17	Pik3ca-2		Sdpr	3.35608e-49	1.11978	1	0.996	9.78163e-45	aCap		Igfbp4	1.9843e-55	-3.56331	0.915	0.978	5.78343e-51	aCap		Rps14	5.93552e-20	0.615577	1	0.999	1.72997e-15	vCap		Slco2a1	8.42024e-25	-1.82892	0.765	0.899	2.45416e-20	vCap		Itga8	1.37397e-09
Procr	8.08061e-59	1.74487	0.941	0.704	2.35518e-54	Pik3ca-2		Ccrn4l	5.23916e-22	-0.812669	0.938	0.957	1.52701e-17	Pik3ca-2		Gm26588	1.42589e-48	1.699	0.859	0.639	4.15589e-44	aCap		Fstl1	4.80407e-54	-2.2418	0.967	0.994	1.40019e-49	aCap		Gm26377	1.05194e-19	0.38695	1	0.999	3.06597e-15	vCap		Cadm3	9.27609e-25	-4.42151	0.41	0.658	2.70361e-20	vCap		Tnfrsf19	9.50457e-10
Adgrg6	8.99095e-59	3.36184	0.502	0.117	2.6205e-54	Pik3ca-2		Itm2b	1.13529e-21	-0.42143	1	1	3.3089e-17	Pik3ca-2		Slc28a2	2.58405e-48	3.43911	0.593	0.214	7.53149e-44	aCap		Mmp2	1.44674e-52	-5.68601	0.811	0.95	4.21666e-48	aCap		Rpl21	2.40721e-19	0.720142	0.983	0.985	7.01607e-15	vCap		Pdlim1	5.48199e-24	-0.989484	0.88	0.973	1.59778e-19	vCap		Lamc2	0.00151913
Tmem252	2.35651e-58	1.59189	0.925	0.647	6.86829e-54	Pik3ca-2		Gm9817	3.51867e-21	-1.19552	0.215	0.484	1.02555e-16	Pik3ca-2		Cav1	3.97592e-47	0.684709	1	1	1.15882e-42	aCap		Entpd1	4.74195e-52	-1.45624	0.959	0.993	1.38209e-47	aCap		Rpl26	6.05296e-19	0.654185	0.983	0.99	1.7642e-14	vCap		Fabp4	1.622e-23	-0.660001	1	1	4.72749e-19	vCap		Ces2e	1.89247e-07
RP23-256O22,3	4.47082e-58	2.37804	0.57	0.159	1.30306e-53	Pik3ca-2		Gm29562	7.31821e-21	-1.2831	0.695	0.805	2.13297e-16	Pik3ca-2		Nrp1	5.38405e-47	1.35649	0.996	0.966	1.56924e-42	aCap		Ace	2.28999e-51	-1.92669	0.781	0.949	6.6744e-47	aCap		Rpl35	1.60539e-18	0.708827	1	0.984	4.67906e-14	vCap		Ptgs1	1.67004e-23	-2.34715	0.521	0.751	4.86749e-19	vCap		Prokr1	1.28812e-42
Igfbp4	7.50998e-58	1.41574	0.997	0.957	2.18886e-53	Pik3ca-2		Gm37376	1.24603e-20	-0.433502	1	1	3.63168e-16	Pik3ca-2		Gpihbp1	9.03441e-47	1.11191	0.996	0.982	2.63317e-42	aCap		Vim	8.17162e-51	-0.936224	1	1	2.3817e-46	aCap		Fxyd5	1.84051e-18	0.890424	0.987	0.975	5.36435e-14	vCap		Tll1	3.04466e-23	-3.48856	0.359	0.627	8.87398e-19	vCap		Slc14a1	2.34851e-24
Fbn1	3.19323e-57	1.46361	0.991	0.833	9.30698e-53	Pik3ca-2		8430408G22Rik	1.50386e-20	-1.74681	0.822	0.903	4.38314e-16	Pik3ca-2		Slc9a3r2	1.42623e-44	1.20291	0.996	0.992	4.1569e-40	aCap		Il6st	3.38949e-46	-2.08831	0.956	0.992	9.87902e-42	aCap		Rps27	1.93133e-18	0.6392	1	0.998	5.62904e-14	vCap		Enpp6	1.28983e-22	-5.22051	0.218	0.542	3.75934e-18	vCap		Cbr2	2.6698e-32
Ptgs1	8.80974e-57	1.61956	0.931	0.652	2.56769e-52	Pik3ca-2		Jup	2.88902e-20	-1.77761	0.978	0.988	8.42033e-16	Pik3ca-2		Car4	2.54419e-44	5.3063	0.519	0.176	7.41528e-40	aCap		mt-Nd5	7.80363e-45	-0.986031	0.996	1	2.27445e-40	aCap		Rpl37a	5.96605e-18	0.594879	0.996	0.993	1.73886e-13	vCap		Ppic	4.48751e-22	-0.817244	0.974	0.995	1.30793e-17	vCap		Loxl4	0.000295378
Spint2	3.23332e-56	1.25226	0.988	0.838	9.42384e-52	Pik3ca-2		Sox18	3.57616e-20	-0.754277	0.997	0.996	1.04231e-15	Pik3ca-2		Kcna5	3.5105e-42	3.86527	0.456	0.13	1.02317e-37	aCap		Selp	3.57073e-44	-6.40491	0.585	0.831	1.04073e-39	aCap		Lpar6	7.8982e-18	1.44543	0.889	0.766	2.30201e-13	vCap		Itgb1	1.00904e-21	-0.838199	0.979	0.995	2.94095e-17	vCap		A730020E08Rik	0.00362223
Csrp2	2.26174e-55	1.5457	0.938	0.607	6.59207e-51	Pik3ca-2		Dll4	7.90202e-20	-3.44569	0.579	0.693	2.30312e-15	Pik3ca-2		Mcf2l	3.60573e-42	2.3466	0.781	0.47	1.05093e-37	aCap		Emp3	5.70132e-44	-2.01828	0.548	0.837	1.66171e-39	aCap		RP23-317I8,1	9.19213e-18	1.17954	0.791	0.619	2.67914e-13	vCap		Ackr1	1.03445e-21	-4.65198	0.641	0.799	3.01502e-17	vCap		Gm13889	4.56203e-28
Cfb	1.07373e-54	1.84811	0.922	0.657	3.1295e-50	Pik3ca-2		S1pr1	1.05964e-19	-0.883618	0.997	0.996	3.08843e-15	Pik3ca-2		Sparcl1	4.19976e-42	0.6934	1	1	1.22406e-37	aCap		Tmsb10	8.76983e-44	-1.2252	0.993	0.997	2.55605e-39	aCap		Gm8292	1.6772e-17	0.883035	0.919	0.836	4.88838e-13	vCap		Mras	1.41033e-21	-3.45951	0.239	0.542	4.11056e-17	vCap		Reep1	1.8329e-11
Tcn2	3.15759e-54	1.3429	0.984	0.915	9.20311e-50	Pik3ca-2		Aqp7	1.55388e-19	-4.60199	0.495	0.654	4.52894e-15	Pik3ca-2		AW112010	4.51649e-42	1.98011	0.811	0.509	1.31638e-37	aCap		Gm16548	2.14896e-43	-5.38433	0.115	0.563	6.26336e-39	aCap		Rpl30	3.43172e-17	0.70087	0.983	0.985	1.00021e-12	vCap		Nqo1	3.84296e-21	-2.33807	0.739	0.844	1.12007e-16	vCap		Ptn	3.74656e-47
Lpcat2	3.9889e-54	1.64997	0.872	0.519	1.1626e-49	Pik3ca-2		Timp4	2.49336e-19	-2.9899	0.623	0.741	7.26716e-15	Pik3ca-2		Gm12002	1.83403e-41	2.46973	0.6	0.237	5.34547e-37	aCap		Bgn	2.55498e-43	-4.16542	0.907	0.966	7.44674e-39	aCap		Rpl18a	5.69698e-17	0.503889	1	0.999	1.66044e-12	vCap		Ptprb	5.47682e-21	-0.795803	0.979	0.998	1.59627e-16	vCap		Ankrd2	1.35963e-11
Gm20547	4.12799e-54	1.84235	0.916	0.659	1.20314e-49	Pik3ca-2		Hsp25-ps1	2.95472e-19	-1.12254	0.178	0.434	8.61184e-15	Pik3ca-2		Col4a2	8.12179e-40	1.0061	0.996	0.995	2.36718e-35	aCap		Prcp	5.91856e-43	-1.75104	0.874	0.961	1.72502e-38	aCap		Rps20	8.97369e-17	0.652001	0.991	0.992	2.61547e-12	vCap		Cd59a	1.15189e-20	-1.83012	0.397	0.682	3.3573e-16	vCap		AL772372,1	1.94332e-25
Apln	4.23671e-54	1.57554	0.984	0.801	1.23483e-49	Pik3ca-2		Fmo1	4.62229e-19	-1.58956	0.835	0.907	1.34721e-14	Pik3ca-2		Ablim3	1.80686e-39	2.18644	0.87	0.666	5.26628e-35	aCap		RP23-315E2,1	2.07041e-42	-3.90837	0.167	0.596	6.03442e-38	aCap		Rpl32	2.21084e-16	0.674699	0.991	0.996	6.44371e-12	vCap		Tpm1	1.26236e-20	-1.0509	0.774	0.92	3.67927e-16	vCap		Cst6	1.8105e-11
Nr2f2	4.8751e-53	1.73294	0.907	0.605	1.4209e-48	Pik3ca-2		Gimap6	4.65725e-19	-1.08806	0.984	0.981	1.3574e-14	Pik3ca-2		Aplnr	6.15495e-39	1.53143	0.985	0.926	1.79392e-34	aCap		Lgmn	6.19719e-42	-2.52948	0.911	0.964	1.80623e-37	aCap		Gimap6	3.33247e-16	0.751922	0.979	0.982	9.71283e-12	vCap		Oat	1.89976e-20	-1.30079	0.778	0.905	5.53703e-16	vCap		Flrt2	1.58731e-24
Lbp	1.06986e-52	1.37753	0.994	0.926	3.11822e-48	Pik3ca-2		Mgll	6.92362e-19	-1.23345	0.916	0.969	2.01796e-14	Pik3ca-2		Adgrf5	8.15284e-39	0.916513	1	0.999	2.37623e-34	aCap		mt-Nd6	1.10947e-41	-1.01155	0.911	0.988	3.23366e-37	aCap		Rps29	5.17762e-16	0.573464	0.996	0.998	1.50907e-11	vCap		Icam1	2.49694e-20	-2.06637	0.671	0.826	7.27759e-16	vCap		Ncam1	2.49192e-12
Vwf	4.21906e-52	1.18787	1	0.967	1.22969e-47	Pik3ca-2		Ly6c2	1.35357e-18	-1.81462	0.464	0.705	3.94512e-14	Pik3ca-2		Col4a1	2.24692e-38	1.06966	0.996	0.994	6.54887e-34	aCap		Pkm	9.97041e-41	-1.30078	0.974	0.992	2.90597e-36	aCap		Cit	9.23828e-16	0.256851	0.923	0.781	2.69259e-11	vCap		Aldh2	3.43526e-20	-2.23531	0.667	0.808	1.00124e-15	vCap		Thbs2	2.43383e-12
RP23-454A14,10	5.48514e-52	1.42021	0.776	0.331	1.5987e-47	Pik3ca-2		Malat1	9.11571e-18	-0.380572	1	1	2.65687e-13	Pik3ca-2		Kdr	3.25636e-38	1.47876	0.989	0.973	9.49097e-34	aCap		Fbln5	1.70316e-40	-2.67861	0.911	0.96	4.96404e-36	aCap		Rpl13	1.12197e-15	0.579203	0.996	0.999	3.2701e-11	vCap		Ctsd	3.62749e-20	-1.09305	0.949	0.984	1.05727e-15	vCap		Gjc2	1.96419e-12
Mras	5.53444e-52	1.82288	0.791	0.408	1.61307e-47	Pik3ca-2		Ptp4a3	1.06494e-17	-2.59192	0.589	0.74	3.10387e-13	Pik3ca-2		Ssu2	1.0282e-36	2.49702	0.537	0.208	2.9968e-32	aCap		Cadm3	2.0834e-40	-6.05417	0.326	0.685	6.07229e-36	aCap		Gm37376	1.57346e-15	0.43582	1	1	4.58602e-11	vCap		Mxra8	3.98254e-20	-1.27102	0.756	0.903	1.16075e-15	vCap		Rtn2	3.46424e-08
Icam1	5.79987e-52	1.56681	0.947	0.76	1.69043e-47	Pik3ca-2		Cit	1.11673e-17	-1.84253	0.695	0.835	3.25481e-13	Pik3ca-2		Cd81	1.41662e-36	0.65512	1	0.999	4.12888e-32	aCap		Sorbs2	2.85131e-40	-1.66743	0.67	0.895	8.31042e-36	aCap		Tm4sf1	1.98583e-15	0.624574	1	0.998	5.78791e-11	vCap		Procr	6.05547e-20	-1.98642	0.607	0.785	1.76493e-15	vCap		Gm26902	2.75766e-31
Anpep	7.93011e-52	3.15807	0.564	0.188	2.31131e-47	Pik3ca-2		Cyyr1	1.15615e-17	-1.46778	0.748	0.879	3.3697e-13	Pik3ca-2		C1qtnf9	1.47659e-36	1.29921	0.956	0.863	4.30368e-32	aCap		Pam	5.39397e-40	-1.54111	0.878	0.976	1.57213e-35	aCap		mt-Nd1	2.40007e-15	0.364951	1	1	6.99523e-11	vCap		Igfbp3	6.0899e-20	-1.84597	0.795	0.901	1.77496e-15	vCap		Tmem119	2.8387e-17
Vcan	1.87591e-50	3.12741	0.561	0.188	5.46754e-46	Pik3ca-2		Gm14207	1.26315e-17	-2.43601	0.121	0.36	3.68158e-13	Pik3ca-2		Coro6	2.87653e-35	4.4967	0.415	0.125	8.38393e-31	aCap		Rplp0	6.76956e-39	-0.722565	1	1	1.97306e-34	aCap		Malat1	2.57378e-15	0.454923	1	1	7.50153e-11	vCap		Lbp	9.2129e-20	-3.14003	0.88	0.952	2.68519e-15	vCap		4933439K11Rik	0.00467485
Lhfp	7.87631e-50	2.38827	0.847	0.552	2.29563e-45	Pik3ca-2		AW112010	2.01018e-17	-1.93389	0.389	0.616	5.85886e-13	Pik3ca-2		Dhrs3	7.88226e-35	2.00782	0.856	0.67	2.29736e-30	aCap		Tmem176b	1.90958e-38	-1.52568	0.867	0.951	5.56566e-34	aCap		Rpl41	2.96119e-15	0.515062	0.996	0.999	8.63069e-11	vCap		RP23-454A14,10	1.05946e-19	-1.77054	0.171	0.479	3.08791e-15	vCap		Gria2	0.00893548
Aebp1	3.61254e-49	2.54689	0.907	0.701	1.05291e-44	Pik3ca-2		Cav1	3.30228e-17	-0.4365	1	1	9.62482e-13	Pik3ca-2		Fabp4	1.9947e-34	0.684839	1	1	5.81375e-30	aCap		Cfb	2.41255e-38	-3.65511	0.485	0.769	7.03163e-34	aCap		Rpl13a	2.96321e-15	0.501309	0.996	0.998	8.63658e-11	vCap		RP23-315E2,1	1.88576e-19	-1.48046	0.256	0.566	5.49625e-15	vCap		Car14	0.006328
Fam167b	4.53305e-48	1.55399	0.832	0.454	1.3212e-43	Pik3ca-2		Zfp36l1	4.18248e-17	-0.949828	0.969	0.97	1.21903e-12	Pik3ca-2		Lpl	1.38092e-32	4.33385	0.715	0.518	4.02482e-28	aCap		Syt15	3.03473e-38	-3.85724	0.522	0.769	8.84503e-34	aCap		Wdr38	2.99331e-15	0.717108	0.949	0.952	8.72431e-11	vCap		Bace2	1.91672e-19	-1.89247	0.509	0.733	5.58646e-15	vCap		Gm10419	0.000527705
Cd59a	6.13224e-48	1.54043	0.869	0.57	1.7873e-43	Pik3ca-2		Lgals3bp	4.39984e-17	-2.27817	0.773	0.833	1.28238e-12	Pik3ca-2		Cd38	1.82747e-31	1.83537	0.874	0.722	5.32634e-27	aCap		Gm16587	3.26728e-38	-5.22496	0.119	0.529	9.5228e-34	aCap		Cd300lg	8.61513e-15	0.685736	0.97	0.964	2.51096e-10	vCap		Apln	2.12292e-19	-2.22307	0.714	0.866	6.18747e-15	vCap		Ggact	2.93252e-08
Wls	6.33636e-48	1.40268	0.969	0.773	1.84679e-43	Pik3ca-2		Efna1	4.69098e-17	-1.19446	0.922	0.941	1.36723e-12	Pik3ca-2		Fmo1	4.58766e-31	1.79754	0.952	0.877	1.33712e-26	aCap		Gm11651	4.91307e-38	-1.84222	0.389	0.765	1.43196e-33	aCap		Rps9	8.93926e-15	0.579393	1	0.998	2.60544e-10	vCap		Nr2f2	3.08928e-19	-2.00911	0.474	0.71	9.00403e-15	vCap		Bag2	4.94443e-08
Ackr1	2.1858e-47	0.927939	0.947	0.725	6.37073e-43	Pik3ca-2		Sox17	2.52554e-16	-1.68022	0.782	0.857	7.36093e-12	Pik3ca-2		Cav2	7.14029e-31	0.909777	0.996	0.994	2.08111e-26	aCap		Gm20547	6.30761e-38	-3.64655	0.485	0.769	1.83842e-33	aCap		Rb1	1.15938e-14	1.21235	0.795	0.662	3.37912e-10	vCap		Lhx6	1.76558e-18	-2.06639	0.197	0.492	5.14597e-14	vCap		Slc22a8	0.00158235
Nt5dc2	1.68746e-46	1.67218	0.835	0.453	4.91827e-42	Pik3ca-2		Gm12002	5.35986e-16	-3.35756	0.134	0.353	1.56218e-11	Pik3ca-2		Ptp4a3	1.72191e-29	1.96652	0.837	0.677	5.01866e-25	aCap		Nqo1	8.3086e-38	-3.82464	0.659	0.865	2.42162e-33	aCap		Rpl27a	2.30914e-14	0.692697	0.979	0.988	6.73021e-10	vCap		Col18a1	2.59044e-18	-1.65973	0.919	0.944	7.55008e-14	vCap		Tcf7	4.14743e-06
Stab1	5.47934e-45	1.17089	0.997	0.954	1.59701e-40	Pik3ca-2		Mcf2l	6.10272e-16	-2.26977	0.383	0.57	1.7787e-11	Pik3ca-2		Myadm	1.4691e-28	1.17568	0.993	0.992	4.28184e-24	aCap		Ptgs1	1.24606e-37	-3.09103	0.474	0.769	3.63178e-33	aCap		Fau	2.99113e-14	0.513137	0.991	0.996	8.71795e-10	vCap		Mxra8os	3.45536e-18	-1.52252	0.256	0.557	1.0071e-13	vCap		Aoc3	2.90178e-10
Mxra8	1.15502e-44	1.21914	0.991	0.848	3.36643e-40	Pik3ca-2		Ly6a	6.45026e-16	-0.498372	0.994	0.999	1.87999e-11	Pik3ca-2		Ly6c1	4.38913e-27	0.532283	1	1	1.27926e-22	aCap		mt-Nd4	1.54766e-37	-0.73689	1	1	4.5108e-33	aCap		Rpl18	3.73015e-14	0.613197	0.979	0.987	1.08719e-09	vCap		Masp1	9.11796e-18	-4.75442	0.103	0.377	2.65752e-13	vCap		Lpcat2	1.00176e-34
Col18a1	3.88581e-44	1.2778	0.991	0.926	1.13256e-39	Pik3ca-2		Cd81	6.79462e-16	-0.478596	1	0.999	1.98036e-11	Pik3ca-2		Gm26655	5.66373e-27	2.26314	0.126	0.006	1.65075e-22	aCap		Gapdh	2.51329e-37	-0.851473	0.978	0.992	7.32523e-33	aCap		Rpl9	5.114e-14	0.620716	0.991	0.995	1.49053e-09	vCap		Grn	1.54016e-17	-0.735496	0.979	0.993	4.48895e-13	vCap		Psat1	3.91174e-13
Timp2	2.43148e-43	1.11229	0.997	0.963	7.08678e-39	Pik3ca-2		RP23-93A21,1	7.03606e-16	-0.795437	0.741	0.864	2.05073e-11	Pik3ca-2		Prkcg	6.90119e-27	1.47725	0.881	0.799	2.01142e-22	aCap		Wls	2.57694e-35	-2.21151	0.633	0.858	7.51075e-31	aCap		Rpl23a	5.68965e-14	0.745631	0.936	0.961	1.6583e-09	vCap		Col6a3	1.86201e-17	-5.86895	0.295	0.544	5.42701e-13	vCap		Nostrin	3.33641e-10
Emcn	6.35056e-43	0.786756	1	0.991	1.85093e-38	Pik3ca-2		Epas1	7.58527e-16	-0.73114	0.994	0.995	2.2108e-11	Pik3ca-2		Cdc42ep1	1.16059e-26	1.20949	0.944	0.936	3.38264e-22	aCap		Tmem252	3.1778e-35	-2.91592	0.496	0.757	9.26203e-31	aCap		Rps4x	7.277e-14	0.584587	1	0.997	2.12095e-09	vCap		Ctsb	7.68659e-17	-0.749356	0.962	0.991	2.24033e-12	vCap		Otos	4.95205e-31
Slco2a1	6.98876e-43	1.18916	0.981	0.848	2.03694e-38	Pik3ca-2		Slco2b1	1.28489e-15	-2.01179	0.72	0.802	3.74495e-11	Pik3ca-2		2022-09-04	1.46484e-26	1.75813	0.856	0.703	4.26943e-22	aCap		Csf2rb	1.1755e-34	-1.47519	0.715	0.917	3.42612e-30	aCap		Rps16	1.49835e-13	0.605039	0.987	0.993	4.36709e-09	vCap		Prcp	1.37459e-16	-0.941729	0.885	0.956	4.00637e-12	vCap		Fbxo36	0.000886635
Amigo2	8.60751e-43	2.63387	0.72	0.407	2.50875e-38	Pik3ca-2		Tmsb4x	2.6446e-15	-0.336048	1	1	7.70797e-11	Pik3ca-2		R74862	1.72194e-26	0.627765	0.967	0.933	5.01876e-22	aCap		Hoxd10	1.60841e-34	-3.13288	0.422	0.729	4.68788e-30	aCap		Eef1a1	1.57715e-13	0.273688	1	1	4.59677e-09	vCap		Wls	1.73996e-16	-1.50861	0.726	0.834	5.07128e-12	vCap		Apcdd1	7.24904e-20
Marcksl1	2.33408e-41	1.95138	0.807	0.492	6.8029e-37	Pik3ca-2		Podxl	2.80952e-15	-1.54836	0.891	0.911	8.18864e-11	Pik3ca-2		Tmem204	2.16931e-26	1.34293	0.933	0.847	6.32266e-22	aCap		Icam1	4.18927e-34	-2.70598	0.641	0.838	1.221e-29	aCap		Rps15	1.81961e-13	0.64787	0.991	0.977	5.30343e-09	vCap		Aplp2	5.75955e-16	-0.548392	1	1	1.67868e-11	vCap		Gm7694	5.59247e-13
Fbln2	3.40114e-41	1.04722	0.997	0.971	9.91297e-37	Pik3ca-2		Adgrl4	4.74611e-15	-0.856062	0.984	0.98	1.3833e-10	Pik3ca-2		Sox7	2.3889e-26	1.42684	0.915	0.855	6.9627e-22	aCap		Rpsa	1.05859e-33	-0.963641	0.896	0.984	3.08536e-29	aCap		mt-Atp8	1.8839e-13	0.335764	1	1	5.49082e-09	vCap		Sele	5.97676e-16	-3.22969	0.299	0.54	1.74199e-11	vCap		Apln	3.56602e-41
Pdia5	3.70421e-41	1.05585	0.981	0.812	1.07963e-36	Pik3ca-2		RP23-317I8,1	5.57676e-15	-1.15606	0.539	0.678	1.6254e-10	Pik3ca-2		Flt1	4.87496e-26	0.933919	0.989	0.973	1.42085e-21	aCap		Rasa4	2.02967e-33	-2.0604	0.863	0.939	5.91567e-29	aCap		Rpl36	1.89638e-13	0.684565	0.962	0.978	5.52717e-09	vCap		Synpo	9.45135e-16	-1.46099	0.641	0.784	2.75469e-11	vCap		Them5	0.000218995
Tmsb10	4.56328e-41	0.722748	1	0.996	1.33001e-36	Pik3ca-2		Gm26669	8.31166e-15	-0.924001	0.907	0.926	2.42252e-10	Pik3ca-2		Gm16340	2.25862e-25	1.68431	0.585	0.302	6.58299e-21	aCap		Procr	2.51758e-33	-2.39271	0.563	0.801	7.33773e-29	aCap		mt-Atp6	2.20092e-13	0.361762	1	0.998	6.41481e-09	vCap		Ehd4	9.7864e-16	-0.923131	0.932	0.972	2.85234e-11	vCap		Mmp2	2.38798e-49
Lrg1	1.04875e-40	0.999423	0.997	0.966	3.0567e-36	Pik3ca-2		Scarb1	1.37066e-14	-0.700328	1	0.999	3.99491e-10	Pik3ca-2		Slc26a10	7.3991e-25	4.25479	0.448	0.202	2.15654e-20	aCap		Apln	2.62271e-33	-3.66703	0.737	0.865	7.64414e-29	aCap		mmu-mir-5121	2.55191e-13	0.456506	0.97	0.984	7.43781e-09	vCap		Tes	1.16666e-15	-1.54856	0.419	0.655	3.40035e-11	vCap		Itgb3	0.000218239
Mmp14	1.79937e-40	1.27207	0.96	0.818	5.24445e-36	Pik3ca-2		Rhob	2.87479e-14	-1.66126	0.757	0.822	8.37888e-10	Pik3ca-2		Hspb1	1.64287e-24	0.734073	0.989	0.929	4.7883e-20	aCap		Rpl12	7.26129e-33	-1.13667	0.741	0.949	2.11638e-28	aCap		Rps21	2.69553e-13	0.732694	0.974	0.971	7.85639e-09	vCap		Spint2	1.3474e-15	-1.17873	0.803	0.884	3.92712e-11	vCap		Vldlr	5.83232e-12
Prcp	3.32864e-40	0.913343	0.991	0.932	9.70167e-36	Pik3ca-2		Pim3	3.4348e-14	-1.50114	0.726	0.823	1.00111e-09	Pik3ca-2		Zfp36l1	3.0228e-24	0.840136	0.978	0.968	8.81026e-20	aCap		Ptn	3.2304e-32	-5.08352	0.581	0.823	9.41532e-28	aCap		Rplp0	4.91131e-13	0.381989	1	1	1.43145e-08	vCap		Cyb5r3	1.55083e-15	-0.749267	0.987	0.998	4.52005e-11	vCap		Susd4	0.00186977
Mxra8os	8.10642e-40	1.24724	0.804	0.424	2.3627e-35	Pik3ca-2		Gm26588	3.47344e-14	-1.1456	0.561	0.714	1.01237e-09	Pik3ca-2		Tmsb4x	7.38468e-24	0.380769	1	1	2.15234e-19	aCap		Tll1	3.37986e-32	-4.94895	0.326	0.643	9.85095e-28	aCap		Rpl36a	4.99474e-13	0.767713	0.962	0.936	1.45577e-08	vCap		Csrp2	2.05608e-15	-0.977	0.491	0.716	5.99265e-11	vCap		Chrm2	0.000647212
Lhx6	1.46573e-39	1.38076	0.729	0.363	4.27202e-35	Pik3ca-2		Cdh13	3.95839e-14	-0.739251	0.994	0.994	1.15371e-09	Pik3ca-2		Adgrl4	1.04757e-23	0.883029	0.985	0.98	3.05326e-19	aCap		Tgfbr2	7.78369e-32	-1.18258	0.967	0.995	2.26864e-27	aCap		Rpl11	5.61867e-13	0.688909	0.97	0.983	1.63762e-08	vCap		Ehd1	2.29029e-15	-1.61492	0.816	0.9	6.67529e-11	vCap		Fam117a	0.00129742
Pgm5	1.44502e-38	2.14369	0.629	0.318	4.21166e-34	Pik3ca-2		Rpl21	4.26579e-14	-0.600487	0.997	0.981	1.24331e-09	Pik3ca-2		Gm26669	1.48278e-23	0.831558	0.956	0.914	4.3217e-19	aCap		Scd2	8.47723e-32	-1.70837	0.544	0.818	2.47077e-27	aCap		Tlcd1	7.31878e-13	0.69405	0.94	0.957	2.13313e-08	vCap		Rassf9	4.61007e-15	-2.73332	0.427	0.613	1.34365e-10	vCap		Nkd1	0.00206006
Ptprb	4.34458e-38	0.793023	1	0.993	1.26627e-33	Pik3ca-2		Rpl13	8.20235e-14	-0.461755	1	0.998	2.39066e-09	Pik3ca-2		Ptrf	3.11646e-23	0.731628	1	0.998	9.08324e-19	aCap		Hif1a	1.41831e-31	-1.22325	0.915	0.969	4.13381e-27	aCap		Rps25	7.47791e-13	0.730881	0.987	0.964	2.17951e-08	vCap		Ret	4.87427e-15	-1.99268	0.346	0.58	1.42065e-10	vCap		Tpsg1	3.86818e-13
Csf1	5.55475e-38	1.85325	0.657	0.306	1.61899e-33	Pik3ca-2		Cdc42ep1	3.38763e-13	-1.14592	0.919	0.943	9.8736e-09	Pik3ca-2		Gstm1	5.88753e-23	1.85636	0.811	0.675	1.71598e-18	aCap		Tmem176a	1.59192e-31	-1.28039	0.685	0.913	4.63981e-27	aCap		Rps7	7.55476e-13	0.583089	1	0.993	2.20191e-08	vCap		Tsc22d1	5.34025e-15	-0.733093	0.983	0.996	1.55647e-10	vCap		Ddx19b	0.0017657
Hmcn1	8.57999e-38	2.2081	0.726	0.411	2.50072e-33	Pik3ca-2		Ssu2	3.41961e-13	-5.32968	0.125	0.31	9.96679e-09	Pik3ca-2		Ehd2	6.92318e-23	0.736216	1	0.997	2.01783e-18	aCap		RP23-454A14,10	4.86678e-31	-3.01185	0.126	0.499	1.41847e-26	aCap		A230059L01Rik	7.65198e-13	0.945169	0.688	0.512	2.23025e-08	vCap		Ptn	1.06422e-14	-2.64131	0.692	0.794	3.10177e-10	vCap		Bpifb1	4.79257e-06
Bace2	5.43175e-37	1.23037	0.897	0.64	1.58314e-32	Pik3ca-2		Rps23	5.9141e-13	-0.577961	0.997	0.99	1.72372e-08	Pik3ca-2		Clic5	8.41062e-23	2.27328	0.733	0.556	2.45136e-18	aCap		Gm15701	8.20118e-31	-2.18923	0.344	0.677	2.39032e-26	aCap		Rpl3	7.80794e-13	0.504609	0.996	0.988	2.2757e-08	vCap		Gm37539	1.37502e-14	-1.45177	0.154	0.424	4.00762e-10	vCap		Myl7	5.39646e-09
Neu1	2.59541e-36	1.4022	0.879	0.624	7.56459e-32	Pik3ca-2		Tmem255b	1.1687e-12	-1.59987	0.611	0.709	3.40631e-08	Pik3ca-2		Gm20511	1.13177e-22	1.42697	0.17	0.025	3.29867e-18	aCap		B230344G16Rik	8.80669e-31	-3.30026	0.207	0.559	2.5668e-26	aCap		Rps23	1.47644e-12	0.646734	0.983	0.993	4.30324e-08	vCap		Sdpr	1.58848e-14	-0.538721	0.987	0.998	4.62978e-10	vCap		Bst1	1.63488e-20
Nmt2	6.54888e-36	1.34182	0.776	0.434	1.90874e-31	Pik3ca-2		C1qtnf9	1.41185e-12	-1.07248	0.847	0.889	4.11498e-08	Pik3ca-2		Fmnl1	1.16292e-22	2.58128	0.33	0.108	3.38944e-18	aCap		Dap	9.81422e-31	-1.84562	0.615	0.833	2.86045e-26	aCap		Rpl19	1.9659e-12	0.568968	0.987	0.988	5.72982e-08	vCap		Igf1	1.72009e-14	-2.48078	0.355	0.578	5.01339e-10	vCap		Irx3	0.00478292
Tmem158	1.46565e-35	2.98262	0.523	0.213	4.27178e-31	Pik3ca-2		Klf6	1.63606e-12	-1.38093	0.885	0.894	4.76846e-08	Pik3ca-2		Tppp3	6.92554e-22	2.22166	0.885	0.807	2.01852e-17	aCap		Itih5	1.05529e-30	-2.02324	0.815	0.905	3.07575e-26	aCap		Ccrn4l	4.12016e-12	0.729337	0.953	0.952	1.20086e-07	vCap		Marcksl1	1.96814e-14	-2.43111	0.376	0.597	5.73635e-10	vCap		Ddah1	8.79062e-17
Cysltr1	3.07413e-35	1.68005	0.657	0.333	8.95987e-31	Pik3ca-2		Tcf15	1.84852e-12	-3.19843	0.168	0.353	5.38768e-08	Pik3ca-2		Itpkb	7.81647e-22	1.7011	0.793	0.627	2.27819e-17	aCap		Net1	1.24048e-29	-1.83183	0.474	0.773	3.61551e-25	aCap		2022-03-02	4.28449e-12	0.814905	0.979	0.933	1.24876e-07	vCap		Lhfp	3.40314e-14	-3.57792	0.457	0.648	9.9188e-10	vCap		Hoga1	3.48724e-08
Dkk2	5.16392e-34	2.9002	0.495	0.193	1.50508e-29	Pik3ca-2		Cd93	2.07239e-12	-0.782477	0.972	0.978	6.04018e-08	Pik3ca-2		Cdh13	1.0966e-21	0.766385	0.989	0.995	3.19615e-17	aCap		Mylk	1.50437e-29	-1.6931	0.73	0.878	4.38463e-25	aCap		Gm27597	4.51257e-12	0.555447	0.94	0.96	1.31523e-07	vCap		Prkcg	3.502e-14	-0.746448	0.667	0.843	1.02069e-09	vCap		Gm14396	1.255e-26
Cthrc1	1.04027e-33	1.59184	0.729	0.427	3.03198e-29	Pik3ca-2		Rps19	2.20014e-12	-0.525025	0.997	0.99	6.41252e-08	Pik3ca-2		Ccdc85a	2.73889e-21	2.68008	0.474	0.248	7.98277e-17	aCap		Lepr	3.27711e-29	-4.04899	0.419	0.68	9.55145e-25	aCap		Cd200	4.65581e-12	0.64909	0.979	0.931	1.35698e-07	vCap		Afap1l2	3.65313e-14	-1.88851	0.252	0.496	1.06474e-09	vCap		Prr5l	0.00036393
Thsd7a	4.34959e-33	1.60941	0.766	0.475	1.26773e-28	Pik3ca-2		Crip2	3.25479e-12	-0.3352	1	1	9.4864e-08	Pik3ca-2		Cdh5	5.24472e-21	0.759364	0.996	0.995	1.52863e-16	aCap		Trpv4	8.89318e-29	-3.48788	0.456	0.719	2.592e-24	aCap		Uba52	4.67637e-12	0.551703	1	0.987	1.36297e-07	vCap		Mmp14	4.42459e-14	-1.01497	0.748	0.869	1.28959e-09	vCap		Xrcc3	0.00131336
Fbln5	5.26265e-33	0.823656	0.984	0.942	1.53385e-28	Pik3ca-2		Clic5	4.37675e-12	-2.661	0.489	0.617	1.27565e-07	Pik3ca-2		Cdh23	7.8885e-21	4.32941	0.211	0.047	2.29918e-16	aCap		Lpcat2	1.06075e-28	-5.64794	0.385	0.646	3.09168e-24	aCap		Rpl37	5.20968e-12	0.659447	0.983	0.981	1.51841e-07	vCap		Qsox1	4.56929e-14	-1.23107	0.688	0.821	1.33176e-09	vCap		Ift140	3.07746e-05
Clec14a	5.70349e-33	0.909739	0.994	0.919	1.66234e-28	Pik3ca-2		Gm15635	1.00938e-11	-1.76265	0.24	0.43	2.94194e-07	Pik3ca-2		Ppp1r2	9.0454e-21	0.907344	0.989	0.981	2.63637e-16	aCap		Slc2a1	1.57553e-28	-1.88161	0.515	0.77	4.59205e-24	aCap		Rps27a	5.69381e-12	0.568597	0.983	0.992	1.65952e-07	vCap		Pkm	4.90773e-14	-0.688723	0.979	0.991	1.43041e-09	vCap		Gm13652	1.36343e-11
Ltbp3	7.4472e-33	1.88135	0.788	0.5	2.17056e-28	Pik3ca-2		S100a16	1.24241e-11	-0.826405	0.988	0.978	3.62113e-07	Pik3ca-2		Ucp2	2.93878e-20	1.41144	0.963	0.949	8.56536e-16	aCap		Gm28309	1.72341e-28	-2.45144	0.085	0.452	5.02304e-24	aCap		Cldn5	7.39694e-12	0.565145	1	0.998	2.15591e-07	vCap		Scd2	6.68999e-14	-1.0905	0.628	0.794	1.94987e-09	vCap		Fam181b	4.37863e-31
Mafb	7.69625e-33	2.317	0.632	0.337	2.24315e-28	Pik3ca-2		Mllt4	1.33582e-11	-1.85679	0.928	0.925	3.89338e-07	Pik3ca-2		Myct1	3.54358e-20	0.896119	0.948	0.941	1.03281e-15	aCap		Nr2f2	2.44064e-28	-3.21857	0.478	0.716	7.11348e-24	aCap		Mt2	9.44007e-12	3.03815	0.286	0.124	2.7514e-07	vCap		B3gnt3	7.15665e-14	-0.900147	0.65	0.821	2.08588e-09	vCap		Gm9934	1.44369e-29
Zfp521	1.41442e-32	1.19801	0.844	0.599	4.12247e-28	Pik3ca-2		B230206H07Rik	1.85018e-11	-3.40553	0.193	0.375	5.39253e-07	Pik3ca-2		Trp53i11	2.53328e-19	1.1848	0.959	0.911	7.38349e-15	aCap		Ctsc	2.44323e-28	-5.78557	0.326	0.613	7.12103e-24	aCap		Pde2a	1.48014e-11	0.802163	0.91	0.873	4.31403e-07	vCap		Myof	7.64171e-14	-2.3111	0.231	0.475	2.22725e-09	vCap		Gatm	4.16127e-10
Ppic	1.56971e-32	0.691876	1	0.989	4.57507e-28	Pik3ca-2		Notch4	2.02974e-11	-2.8543	0.336	0.487	5.91588e-07	Pik3ca-2		Jam2	2.67844e-19	0.730366	0.989	0.977	7.80658e-15	aCap		Npnt	2.95115e-28	-4.75802	0.411	0.708	8.60141e-24	aCap		Slco2b1	1.61937e-11	0.793591	0.872	0.767	4.71982e-07	vCap		Prokr1	9.83763e-14	-3.09257	0.201	0.442	2.86727e-09	vCap		6030442K20Rik	0.000183228
Plvap	2.65302e-32	0.70351	1	0.999	7.73249e-28	Pik3ca-2		R74862	2.17321e-11	-0.491162	0.956	0.934	6.33403e-07	Pik3ca-2		Aqp1	2.76105e-19	0.837586	1	1	8.04737e-15	aCap		Csrp2	6.85699e-28	-2.28295	0.47	0.728	1.99854e-23	aCap		Rps26	2.1469e-11	0.690238	0.991	0.982	6.25736e-07	vCap		Mest	1.1154e-13	-1.67537	0.517	0.725	3.25096e-09	vCap		Hbegf	1.09182e-08
Entpd1	6.1111e-32	0.710141	1	0.983	1.78114e-27	Pik3ca-2		Hey1	2.79429e-11	-4.59729	0.327	0.487	8.14423e-07	Pik3ca-2		Cyyr1	2.95252e-19	0.955087	0.93	0.831	8.60542e-15	aCap		Gpcpd1	8.08985e-28	-2.37954	0.456	0.728	2.35787e-23	aCap		Cand2	2.34695e-11	0.515144	0.962	0.956	6.84041e-07	vCap		Actn1	1.37165e-13	-1.18618	0.333	0.592	3.99781e-09	vCap		Ndrg4	0.0039677
Nrp2	9.99333e-32	1.16099	0.956	0.86	2.91266e-27	Pik3ca-2		Ppp1r16b	3.12501e-11	-1.61839	0.455	0.616	9.10817e-07	Pik3ca-2		Tuba1a	5.71571e-19	0.930321	0.963	0.94	1.6659e-14	aCap		Lbp	1.46165e-27	-3.79961	0.911	0.947	4.26013e-23	aCap		Esm1	2.47003e-11	1.16281	0.316	0.137	7.19914e-07	vCap		Nt5dc2	1.38558e-13	-0.983983	0.333	0.577	4.03841e-09	vCap		Col6a3	6.39836e-16
Pde9a	1.77078e-31	1.17944	0.782	0.468	5.1611e-27	Pik3ca-2		Gm37758	4.25361e-11	-1.09088	0.405	0.56	1.23976e-06	Pik3ca-2		AU020206	6.18065e-19	1.39118	0.507	0.257	1.80141e-14	aCap		Mmp14	2.11567e-27	-2.01255	0.733	0.876	6.16634e-23	aCap		Galnt15	2.95496e-11	1.15473	0.859	0.773	8.61254e-07	vCap		Pgm5	1.44314e-13	-1.34707	0.188	0.425	4.20619e-09	vCap		Kirrel3	0.00465726
Gapdh	2.54846e-31	0.518	1	0.987	7.42775e-27	Pik3ca-2		Rplp1	4.35042e-11	-0.478126	1	0.999	1.26797e-06	Pik3ca-2		Itga1	1.26489e-18	1.50638	0.73	0.551	3.68665e-14	aCap		Iqgap1	2.46729e-27	-0.960116	0.919	0.979	7.19116e-23	aCap		Rps17	3.04555e-11	0.592269	0.974	0.985	8.87657e-07	vCap		Slc38a2	1.58107e-13	-1.07355	0.726	0.86	4.60818e-09	vCap		Cml1	1.28096e-07
Tpm1	3.01215e-31	0.883395	0.975	0.874	8.77921e-27	Pik3ca-2		Cav2	5.75928e-11	-0.594912	0.997	0.994	1.6786e-06	Pik3ca-2		Car8	1.87658e-18	4.86328	0.281	0.101	5.46948e-14	aCap		Laptm4b	2.52774e-27	-1.49542	0.663	0.866	7.36735e-23	aCap		Rpl34	3.36619e-11	0.614671	0.996	0.993	9.8111e-07	vCap		Ecm1	1.62355e-13	-1.18676	0.688	0.823	4.73201e-09	vCap		Npnt	1.55088e-24
Olfml2a	5.10924e-31	0.797896	0.981	0.892	1.48914e-26	Pik3ca-2		Lrrc8d	8.36114e-11	-0.323475	0.667	0.792	2.43694e-06	Pik3ca-2		Spred2	2.17291e-18	2.10704	0.419	0.189	6.33316e-14	aCap		Rpl4	2.61083e-27	-0.629864	1	1	7.60952e-23	aCap		Rps12	6.34198e-11	0.655357	0.962	0.959	1.84843e-06	vCap		Tcn2	2.82589e-13	-0.898722	0.889	0.938	8.23634e-09	vCap		Rgs2	1.56754e-05
Rbms3	9.48485e-31	2.66159	0.52	0.243	2.76445e-26	Pik3ca-2		Gm16340	8.8968e-11	-2.01753	0.221	0.392	2.59306e-06	Pik3ca-2		Magix	2.26917e-18	2.19354	0.404	0.183	6.61373e-14	aCap		Ackr1	5.452e-27	-5.66249	0.641	0.804	1.58904e-22	aCap		Slc34a2	6.36682e-11	0.537666	0.795	0.646	1.85567e-06	vCap		Adamts9	2.99653e-13	-1.06567	0.355	0.6	8.73368e-09	vCap		Hoxd10	2.09517e-24
1700061H18Rik	1.11453e-30	2.67101	0.196	0.023	3.24841e-26	Pik3ca-2		Ptrf	8.94616e-11	-0.560967	1	0.998	2.60745e-06	Pik3ca-2		Ifi203	2.78236e-18	1.30853	0.83	0.672	8.10947e-14	aCap		Nt5dc2	8.0045e-27	-3.28633	0.274	0.598	2.33299e-22	aCap		Rps15a	6.80294e-11	0.646255	0.962	0.969	1.98279e-06	vCap		RP23-256O22,3	3.04229e-13	-2.69627	0.068	0.285	8.86706e-09	vCap		Itih5	3.80808e-42
Fasn	1.3711e-30	1.56611	0.595	0.291	3.99622e-26	Pik3ca-2		Wasf2	1.00865e-10	-0.894861	0.938	0.95	2.9398e-06	Pik3ca-2		Papss2	6.70041e-18	1.97894	0.663	0.497	1.9529e-13	aCap		Gm14148	1.03716e-26	-0.873684	0.615	0.842	3.02292e-22	aCap		Slc39a10	6.81227e-11	2.03835	0.671	0.59	1.98551e-06	vCap		Nxn	3.25691e-13	-2.15841	0.453	0.649	9.49258e-09	vCap		Egfem1	7.08077e-08
Clca3a1	1.69884e-30	2.22265	0.732	0.48	4.95145e-26	Pik3ca-2		Slc34a2	1.1539e-10	-0.575503	0.558	0.702	3.36316e-06	Pik3ca-2		Rsad2	6.79794e-18	2.00799	0.526	0.309	1.98133e-13	aCap		Rps2	1.29105e-26	-0.797799	0.956	0.995	3.7629e-22	aCap		Rpl17	7.96043e-11	0.532349	0.966	0.978	2.32015e-06	vCap		Esr1	4.13334e-13	-1.20581	0.261	0.541	1.2047e-08	vCap		Gm5127	4.6404e-05
Rassf9	2.4502e-30	1.37163	0.788	0.525	7.14134e-26	Pik3ca-2		Rps4x	1.37209e-10	-0.439765	1	0.996	3.9991e-06	Pik3ca-2		Egfl7	7.0125e-18	0.330875	1	1	2.04386e-13	aCap		Atp1b3	1.60887e-26	-0.989977	0.963	0.99	4.68921e-22	aCap		Gm29562	1.29901e-10	0.785923	0.808	0.775	3.7861e-06	vCap		Myadm	5.14458e-13	-0.795285	0.983	0.994	1.49944e-08	vCap		Gm10941	0.000102763
Adamts18	2.96287e-30	2.33604	0.346	0.097	8.63557e-26	Pik3ca-2		Gimap4	1.502e-10	-1.27012	0.738	0.812	4.37773e-06	Pik3ca-2		Lrrc36	9.38791e-18	2.3261	0.207	0.053	2.7362e-13	aCap		Itga3	1.67476e-26	-2.31558	0.333	0.652	4.88125e-22	aCap		Wdr89	1.55825e-10	1.12309	0.526	0.34	4.54168e-06	vCap		Npnt	7.95999e-13	-1.26738	0.474	0.687	2.32002e-08	vCap		Lhx6	5.13868e-20
Fkbp10	3.19724e-30	1.02076	0.947	0.815	9.31867e-26	Pik3ca-2		Gm28045	1.58841e-10	-2.28782	0.555	0.672	4.62959e-06	Pik3ca-2		Ybx1	1.22325e-17	0.885361	0.97	0.956	3.56528e-13	aCap		2600014E21Rik	1.94991e-26	-5.07774	0.193	0.507	5.6832e-22	aCap		Rps11	1.75221e-10	0.537257	0.996	0.992	5.107e-06	vCap		Pdia5	8.70196e-13	-0.938249	0.748	0.869	2.53627e-08	vCap		Pf4	0.00994007
Npr1	3.74986e-30	0.849862	0.988	0.907	1.09293e-25	Pik3ca-2		Sema7a	2.24239e-10	-3.01408	0.125	0.283	6.53566e-06	Pik3ca-2		S1pr1	1.26118e-17	0.664466	0.996	0.997	3.67583e-13	aCap		Sele	2.02836e-26	-6.19972	0.259	0.557	5.91184e-22	aCap		Atp1b3	1.83492e-10	0.670552	0.987	0.984	5.34806e-06	vCap		Phlda3	1.04439e-12	-1.53376	0.427	0.617	3.04397e-08	vCap		Lck	1.14953e-05
Synpo	7.89129e-30	1.04462	0.91	0.718	2.29999e-25	Pik3ca-2		Magix	4.61986e-10	-4.07559	0.106	0.258	1.3465e-05	Pik3ca-2		Tspan7	2.25176e-17	0.601135	0.993	0.995	6.56299e-13	aCap		Rpl10a	2.80787e-26	-0.848145	0.933	0.98	8.18381e-22	aCap		Fam13c	1.93127e-10	1.25922	0.722	0.592	5.62889e-06	vCap		Nucb1	1.35045e-12	-0.651039	0.868	0.954	3.93601e-08	vCap		Map2	1.35009e-10
Flrt2	2.77608e-29	1.47655	0.785	0.517	8.09116e-25	Pik3ca-2		4930523C07Rik	4.75231e-10	-1.90102	0.305	0.463	1.38511e-05	Pik3ca-2		Chek2	2.73944e-17	2.46035	0.452	0.241	7.98437e-13	aCap		Hoxd9	3.3069e-26	-1.53418	0.541	0.791	9.63829e-22	aCap		Cyyr1	2.03836e-10	0.997077	0.91	0.838	5.94099e-06	vCap		Il1r1	1.5494e-12	-1.54393	0.325	0.54	4.51588e-08	vCap		Pawr	2.78756e-06
Prokr1	4.01602e-29	1.48354	0.642	0.335	1.17051e-24	Pik3ca-2		A230059L01Rik	8.33055e-10	-0.973724	0.442	0.569	2.42802e-05	Pik3ca-2		Gimap6	4.39934e-17	0.782003	1	0.977	1.28223e-12	aCap		Slc52a3	5.75473e-26	-2.74186	0.289	0.61	1.67727e-21	aCap		mt-Nd2	2.12355e-10	0.563301	0.991	0.993	6.1893e-06	vCap		Mgat4a	1.6419e-12	-1.79747	0.47	0.655	4.78548e-08	vCap		Nfatc2	0.000553926
Myof	4.6758e-29	1.01496	0.701	0.36	1.36281e-24	Pik3ca-2		9430020K01Rik	9.03286e-10	-1.03363	0.928	0.955	2.63272e-05	Pik3ca-2		Id1	6.50368e-17	1.01745	0.911	0.861	1.89556e-12	aCap		Plxnb2	6.2485e-26	-2.50075	0.396	0.664	1.82119e-21	aCap		Ctsa	2.61294e-10	0.62059	0.97	0.97	7.61567e-06	vCap		Lmo1	1.72878e-12	-0.729996	0.462	0.697	5.03871e-08	vCap		Slc16a3	1.15816e-08
Gm16048	4.9811e-29	0.897006	0.925	0.703	1.45179e-24	Pik3ca-2		Dock9	9.72622e-10	-1.0719	0.956	0.951	2.8348e-05	Pik3ca-2		Tmem88	7.82257e-17	0.680156	0.993	0.982	2.27997e-12	aCap		Myof	7.03431e-26	-4.85595	0.17	0.497	2.05022e-21	aCap		Rps2	3.11779e-10	0.447791	0.983	0.988	9.08711e-06	vCap		Hs3st1	3.69968e-12	-1.45574	0.573	0.715	1.07831e-07	vCap		Smim1	0.00279076
Pkm	5.71542e-29	0.658621	1	0.986	1.66582e-24	Pik3ca-2		RP24-448C16,5	1.06301e-09	-0.915373	0.424	0.562	3.09825e-05	Pik3ca-2		Ets1	8.98842e-17	1.28673	0.9	0.845	2.61977e-12	aCap		Ret	9.27312e-26	-5.25394	0.304	0.597	2.70274e-21	aCap		Efna1	3.22161e-10	0.684163	0.953	0.933	9.38969e-06	vCap		Parva	4.83963e-12	-0.856518	0.739	0.826	1.41056e-07	vCap		Olfml2a	4.07243e-41
Eno1	1.1677e-28	0.630385	1	0.965	3.40338e-24	Pik3ca-2		Rps14	1.28752e-09	-0.426222	1	0.999	3.7526e-05	Pik3ca-2		Tm4sf1	1.59335e-16	0.499198	1	0.998	4.64397e-12	aCap		Il1r1	1.36017e-25	-2.47366	0.237	0.567	3.96435e-21	aCap		Gm29236	5.68225e-10	0.899393	0.483	0.309	1.65615e-05	vCap		Acer3	5.7791e-12	-2.10811	0.239	0.459	1.68438e-07	vCap		Gm30074	3.67e-08
Tes	1.54675e-28	1.18125	0.829	0.556	4.50816e-24	Pik3ca-2		Sema3g	1.38743e-09	-3.96252	0.078	0.221	4.04381e-05	Pik3ca-2		Vwa3a	3.45384e-16	3.59259	0.237	0.077	1.00666e-11	aCap		Fam167b	1.85453e-25	-2.12946	0.281	0.597	5.40521e-21	aCap		Gm12002	6.319e-10	1.22892	0.462	0.275	1.84173e-05	vCap		Rasd2	7.2978e-12	-3.23491	0.132	0.35	2.12702e-07	vCap		Fuk	0.00088114
Ctsb	2.09408e-28	0.661662	0.997	0.983	6.10342e-24	Pik3ca-2		Tmem204	1.54067e-09	-1.16313	0.81	0.878	4.49043e-05	Pik3ca-2		Gm14207	4.4706e-16	0.935677	0.496	0.264	1.303e-11	aCap		Gas5	2.42825e-25	-0.948638	0.763	0.944	7.07738e-21	aCap		Rps6	9.33539e-10	0.449147	0.987	0.979	2.72089e-05	vCap		Lgals1	7.87407e-12	-1.15917	0.637	0.779	2.29498e-07	vCap		Ptk7	6.87876e-22
RP24-321M14,5	2.43949e-28	1.92284	0.358	0.109	7.11012e-24	Pik3ca-2		Il16	1.65765e-09	-3.06724	0.283	0.432	4.8314e-05	Pik3ca-2		Thrsp	4.51314e-16	1.81217	0.559	0.369	1.3154e-11	aCap		Plec	3.55048e-25	-1.0973	0.963	0.985	1.03482e-20	aCap		Rpl31	9.94428e-10	0.559162	0.987	0.988	2.89836e-05	vCap		Rrp1	9.64682e-12	-0.529998	0.688	0.863	2.81166e-07	vCap		Ddit4l	0.00148896
Lifr	2.66032e-28	0.810695	0.966	0.827	7.75376e-24	Pik3ca-2		Rbp7	1.68646e-09	-1.73718	0.458	0.591	4.91535e-05	Pik3ca-2		Pitpnc1	6.17174e-16	1.39304	0.733	0.58	1.79882e-11	aCap		Col6a3	3.82015e-25	-5.98904	0.256	0.56	1.11342e-20	aCap		Cd34	1.17377e-09	0.416168	1	0.998	3.42106e-05	vCap		AU021092	1.10034e-11	-1.60432	0.316	0.523	3.20706e-07	vCap		Aplf	1.53067e-16
Lgmn	5.13701e-28	0.931987	0.978	0.947	1.49723e-23	Pik3ca-2		Calm1	1.86874e-09	-0.288586	1	1	5.44664e-05	Pik3ca-2		BC051077	8.0658e-16	0.908649	0.674	0.457	2.35086e-11	aCap		Maged1	3.82206e-25	-1.65025	0.707	0.861	1.11398e-20	aCap		AA465934	1.45664e-09	0.617891	0.893	0.77	4.24552e-05	vCap		Kctd10	1.23283e-11	-0.573216	0.85	0.944	3.5932e-07	vCap		2900041M22Rik	3.03166e-05
Dusp23	5.82017e-28	1.07305	0.713	0.401	1.69635e-23	Pik3ca-2		Rps29	2.37473e-09	-0.422508	1	0.997	6.92138e-05	Pik3ca-2		Lgals3bp	8.56991e-16	1.18515	0.87	0.808	2.49779e-11	aCap		Rpl3	5.55556e-25	-0.742456	0.963	0.996	1.61922e-20	aCap		RP23-93A21,1	1.53333e-09	0.578995	0.893	0.826	4.46906e-05	vCap		Csf1	1.39818e-11	-2.07553	0.201	0.419	4.07515e-07	vCap		Fam131a	6.82151e-20
Ptn	7.20672e-28	1.42859	0.888	0.747	2.10047e-23	Pik3ca-2		Tppp3	3.0076e-09	-1.69217	0.745	0.843	8.76594e-05	Pik3ca-2		Cldn5	1.01908e-15	0.696994	1	0.997	2.97022e-11	aCap		Synpo	5.77054e-25	-1.62363	0.593	0.799	1.68188e-20	aCap		Sema7a	1.87809e-09	1.32578	0.389	0.22	5.47388e-05	vCap		Dusp1	1.63851e-11	-0.790341	0.906	0.942	4.77562e-07	vCap		Cdca7	2.02805e-15
Adamts9	7.36293e-28	1.00827	0.81	0.489	2.146e-23	Pik3ca-2		Ifitm1	3.27485e-09	-0.80173	0.302	0.155	9.54489e-05	Pik3ca-2		Dusp3	1.09408e-15	1.15257	0.933	0.922	3.18882e-11	aCap		mt-Cytb	6.14428e-25	-0.493598	1	1	1.79081e-20	aCap		Rpl27	2.57297e-09	0.661902	0.97	0.973	7.49919e-05	vCap		Flrt2	1.72107e-11	-2.16687	0.415	0.608	5.01622e-07	vCap		Dbt	0.000847704
Asap3	9.68478e-28	2.03392	0.421	0.158	2.82273e-23	Pik3ca-2		Esm1	3.36439e-09	-5.23342	0.059	0.196	9.80584e-05	Pik3ca-2		Ric1	1.35963e-15	1.62151	0.667	0.473	3.96277e-11	aCap		Tes	1.07499e-24	-2.41744	0.381	0.67	3.13317e-20	aCap		Rps3	2.9119e-09	0.440729	0.996	0.998	8.48703e-05	vCap		Ldha	1.85335e-11	-0.374147	0.996	0.995	5.40176e-07	vCap		Gsn	2.17667e-12
Hif1a	1.05547e-27	0.720974	0.988	0.951	3.07627e-23	Pik3ca-2		Eps8l2	3.62035e-09	-4.29871	0.162	0.311	0.000105519	Pik3ca-2		Tcf4	1.40998e-15	0.721133	0.996	0.993	4.10953e-11	aCap		Gm15283	1.14357e-24	-1.15295	0.589	0.819	3.33304e-20	aCap		mt-Cytb	3.38103e-09	0.263087	1	1	9.85434e-05	vCap		Tmem98	1.86566e-11	-1.21636	0.355	0.576	5.43766e-07	vCap		Lum	0.000486585
Adamts17	2.52831e-27	3.45621	0.293	0.076	7.36901e-23	Pik3ca-2		Pde2a	3.67948e-09	-1.10368	0.875	0.88	0.000107242	Pik3ca-2		Fscn1	2.01932e-15	1.04361	0.904	0.859	5.8855e-11	aCap		Hoxd8	1.48997e-24	-1.32924	0.437	0.713	4.34267e-20	aCap		Dcn	3.74028e-09	1.33392	0.325	0.164	0.000109014	vCap		Ckap4	1.93476e-11	-1.5872	0.295	0.51	5.63906e-07	vCap		Fnip1	0.00318818
Pced1b	3.56397e-27	0.784916	0.561	0.249	1.03876e-22	Pik3ca-2		Rpl27a	4.47043e-09	-0.5413	0.994	0.985	0.000130295	Pik3ca-2		Dusp1	2.49066e-15	1.21559	0.952	0.932	7.25927e-11	aCap		Lrat	2.076e-24	-4.77207	0.393	0.663	6.05072e-20	aCap		Abcg2	5.78497e-09	0.593499	0.966	0.97	0.000168609	vCap		Pdlim7	1.99803e-11	-0.951287	0.748	0.849	5.82345e-07	vCap		Klf8	0.00614352
Slc52a3	3.7787e-27	1.21147	0.769	0.488	1.10134e-22	Pik3ca-2		Rsad2	4.47605e-09	-3.49915	0.243	0.38	0.000130459	Pik3ca-2		Epas1	2.66223e-15	0.510342	1	0.993	7.75934e-11	aCap		Hsp90ab1	2.08594e-24	-0.619559	0.996	1	6.07969e-20	aCap		Slc30a1	6.56708e-09	1.68008	0.453	0.293	0.000191404	vCap		Pced1b	2.70114e-11	-1.90194	0.132	0.354	7.87275e-07	vCap		Dach2	1.31682e-08
Scn1b	5.62661e-27	1.31708	0.885	0.677	1.63993e-22	Pik3ca-2		Tspan7	5.1773e-09	-0.442702	0.997	0.994	0.000150897	Pik3ca-2		Dgkh	2.70252e-15	1.01325	0.411	0.186	7.87675e-11	aCap		Scn1b	2.08649e-24	-2.07715	0.526	0.768	6.08128e-20	aCap		Lgi4	6.79629e-09	0.818457	0.239	0.107	0.000198085	vCap		Gm4876	2.92692e-11	-0.250512	0.154	0.39	8.53081e-07	vCap		Cttnbp2	4.82628e-07
Prelp	7.49815e-27	1.30902	0.991	0.926	2.18541e-22	Pik3ca-2		Tubb4b	5.39659e-09	-0.796759	0.966	0.958	0.000157289	Pik3ca-2		Efr3b	3.38313e-15	2.17572	0.604	0.444	9.86048e-11	aCap		Zfp521	2.48806e-24	-2.37034	0.456	0.698	7.25169e-20	aCap		Rpl23	7.5387e-09	0.524504	0.974	0.987	0.000219723	vCap		Bst1	3.22577e-11	-2.12397	0.137	0.346	9.40182e-07	vCap		Lrig1	0.00263203
Ppp1r14a	9.01488e-27	1.42237	0.483	0.2	2.62748e-22	Pik3ca-2		Prnp	1.18837e-08	-1.0277	0.872	0.875	0.000346363	Pik3ca-2		Tmprss11a	6.38033e-15	0.748103	0.7	0.459	1.85961e-10	aCap		Pabpc1	2.9005e-24	-0.466742	0.696	0.919	8.4538e-20	aCap		Gm11730	7.83403e-09	1.55288	0.256	0.119	0.000228331	vCap		Cysltr1	3.66707e-11	-2.17705	0.239	0.437	1.0688e-06	vCap		Gm28309	3.66981e-24
Actn1	9.16044e-27	0.955247	0.804	0.478	2.6699e-22	Pik3ca-2		Kcna5	1.40732e-08	-4.06376	0.087	0.22	0.000410176	Pik3ca-2		Ctnnbip1	7.14719e-15	1.21227	0.833	0.764	2.08312e-10	aCap		Cd63	3.21636e-24	-2.39228	0.693	0.837	9.37441e-20	aCap		Mt1	7.98268e-09	2.83141	0.376	0.223	0.000232663	vCap		Cnn2	3.67812e-11	-1.00608	0.573	0.764	1.07203e-06	vCap		Nexn	0.000347913
Dll1	1.12812e-26	1.46328	0.794	0.543	3.28801e-22	Pik3ca-2		Robo4	2.04878e-08	-0.829032	0.966	0.954	0.000597138	Pik3ca-2		Klf6	7.36935e-15	1.20894	0.9	0.89	2.14787e-10	aCap		Slc29a1	3.47327e-24	-1.19464	0.837	0.934	1.01232e-19	aCap		Rpl39	9.54268e-09	0.71536	0.94	0.916	0.000278131	vCap		Ptprr	4.1921e-11	-1.36826	0.427	0.605	1.22183e-06	vCap		Gemin5	1.83288e-06
Tmem37	1.23303e-26	2.48907	0.374	0.133	3.5938e-22	Pik3ca-2		Rps20	2.08214e-08	-0.460707	1	0.989	0.000606859	Pik3ca-2		Ushbp1	7.85454e-15	0.812597	0.974	0.971	2.28928e-10	aCap		Fkbp10	3.95383e-24	-1.59682	0.726	0.871	1.15238e-19	aCap		Stard5	1.05559e-08	1.07203	0.641	0.498	0.000307661	vCap		Neu1	4.19673e-11	-1.43872	0.517	0.712	1.22318e-06	vCap		Fam35a	0.00250405
Nuak1	1.25054e-26	1.01448	0.707	0.396	3.64484e-22	Pik3ca-2		Rpl9	2.08943e-08	-0.424594	1	0.993	0.000608984	Pik3ca-2		Ceacam1	9.36516e-15	1.4071	0.752	0.627	2.72957e-10	aCap		Atp1a1	4.15462e-24	-1.05118	0.796	0.92	1.21091e-19	aCap		St3gal6	1.14039e-08	0.943831	0.868	0.835	0.000332377	vCap		Nuak1	4.35814e-11	-1.15794	0.282	0.5	1.27022e-06	vCap		Rab32	0.000987083
Afap1l2	1.43616e-26	1.3735	0.682	0.392	4.18584e-22	Pik3ca-2		Tuba1b	2.36905e-08	-0.515554	0.972	0.965	0.000690485	Pik3ca-2		Eepd1	1.51929e-14	1.91481	0.556	0.366	4.42813e-10	aCap		Bace2	4.80147e-24	-1.84675	0.511	0.739	1.39944e-19	aCap		Penk	1.31639e-08	1.37246	0.137	0.042	0.000383676	vCap		Ltbp3	4.82228e-11	-1.43654	0.38	0.6	1.4055e-06	vCap		Letm2	0.000637687
Lgals3	1.78813e-26	0.723394	0.994	0.905	5.2117e-22	Pik3ca-2		Rpl23a	2.79384e-08	-0.579079	0.981	0.95	0.000814292	Pik3ca-2		Nos2	1.6838e-14	2.53977	0.311	0.137	4.90762e-10	aCap		Myh9	9.89974e-24	-1.08103	0.852	0.947	2.88538e-19	aCap		Cep170b	1.89102e-08	2.5063	0.261	0.127	0.000551156	vCap		Sntb2	5.06841e-11	-1.49289	0.427	0.613	1.47724e-06	vCap		Slc1a4	0.00011059
Sele	2.39388e-26	1.47235	0.713	0.441	6.97719e-22	Pik3ca-2		S100a1	2.88705e-08	-2.07717	0.277	0.42	0.00084146	Pik3ca-2		Gm26716	2.74821e-14	1.82822	0.393	0.203	8.00994e-10	aCap		Bmx	1.05857e-23	-3.85528	0.222	0.527	3.08531e-19	aCap		Rpl7	1.98656e-08	0.38188	0.987	0.998	0.000579003	vCap		Ehd2	6.27221e-11	-0.487659	0.991	0.999	1.8281e-06	vCap		Fut2	0.0044115
Lhpp	2.5658e-26	1.83457	0.523	0.247	7.47827e-22	Pik3ca-2		Rps24	3.11333e-08	-0.453532	1	0.99	0.000907412	Pik3ca-2		Abcb1b	3.09639e-14	2.53478	0.359	0.176	9.02475e-10	aCap		Eef1a1	1.10596e-23	-0.367107	1	1	3.22343e-19	aCap		Gm33051	2.43767e-08	1.16312	0.65	0.546	0.000710484	vCap		Copg2	6.7552e-11	-1.48042	0.338	0.539	1.96887e-06	vCap		Pccb	6.76653e-08
Eng	4.91515e-26	0.512431	1	1	1.43257e-21	Pik3ca-2		Kdr	3.35187e-08	-0.996646	0.972	0.977	0.000976936	Pik3ca-2		Tspan15	4.35054e-14	1.59402	0.667	0.511	1.26801e-09	aCap		Rps15a	1.11856e-23	-0.811385	0.9	0.983	3.26014e-19	aCap		Rpl35a	2.66391e-08	0.638636	0.974	0.966	0.000776425	vCap		Lima1	7.21044e-11	-1.0611	0.53	0.704	2.10155e-06	vCap		Cyth4	2.81022e-09
Lrrc42	6.70329e-26	1.64396	0.701	0.432	1.95374e-21	Pik3ca-2		Rplp2	3.38732e-08	-0.489459	1	0.987	0.000987269	Pik3ca-2		Tubb4b	5.51454e-14	0.693873	0.981	0.955	1.60727e-09	aCap		Lmna	1.36037e-23	-1.02096	0.985	0.996	3.96494e-19	aCap		Jam3	3.40356e-08	1.36545	0.615	0.475	0.000992003	vCap		Amigo2	7.80368e-11	-2.36103	0.312	0.508	2.27446e-06	vCap		Adamts18	4.08085e-06
Igfbp3	7.64709e-26	0.700218	0.966	0.861	2.22882e-21	Pik3ca-2		Sorbs3	3.93327e-08	-0.936335	0.922	0.919	0.00114639	Pik3ca-2		Hspg2	1.11066e-13	0.883683	0.974	0.975	3.23712e-09	aCap		Arl4a	1.67592e-23	-1.15316	0.73	0.895	4.88463e-19	aCap		Zfp36l1	3.81723e-08	0.70665	0.966	0.97	0.00111257	vCap		Plk2	9.49633e-11	-0.623565	0.949	0.979	2.7678e-06	vCap		Rassf9	2.07694e-16
Prss23os	8.38945e-26	1.24803	0.938	0.857	2.44519e-21	Pik3ca-2		Ifi203	4.9387e-08	-1.54534	0.626	0.723	0.00143943	Pik3ca-2		Gng11	1.52366e-13	0.540151	1	0.996	4.44087e-09	aCap		Ecm1	1.8524e-23	-1.8154	0.681	0.829	5.39901e-19	aCap		Rpl15	4.14316e-08	0.463775	0.979	0.983	0.00120756	vCap		Rnf145	1.10507e-10	-1.38769	0.427	0.621	3.22084e-06	vCap		Sardh	5.44644e-05
Ccdc68	8.63821e-26	3.13782	0.246	0.056	2.51769e-21	Pik3ca-2		Sepp1	5.92538e-08	-0.578404	1	0.996	0.00172701	Pik3ca-2		Rasgrp2	1.70425e-13	2.89818	0.448	0.276	4.9672e-09	aCap		Cd9	1.90788e-23	-0.681059	0.993	0.999	5.5607e-19	aCap		Rpl6	4.60853e-08	0.392688	0.983	0.989	0.0013432	vCap		Dll1	1.12033e-10	-1.64906	0.436	0.63	3.26532e-06	vCap		Prcp	7.43008e-48
Scd2	9.93533e-26	0.772146	0.925	0.722	2.89575e-21	Pik3ca-2		Lpar6	5.98873e-08	-1.34227	0.723	0.803	0.00174548	Pik3ca-2		Ehd1	1.71419e-13	1.51355	0.885	0.887	4.99618e-09	aCap		Lhfp	3.66881e-23	-5.17173	0.411	0.664	1.06931e-18	aCap		Rpl22l1	4.95586e-08	1.17069	0.752	0.661	0.00144443	vCap		Dnm3	1.23971e-10	-0.336139	0.393	0.621	3.61327e-06	vCap		Pqlc3	1.91959e-06
Lrp5	1.17136e-25	0.620001	0.844	0.585	3.41404e-21	Pik3ca-2		Cxcr4	5.99839e-08	-2.19212	0.009	0.103	0.00174829	Pik3ca-2		Fam166a	2.35802e-13	0.624282	0.893	0.831	6.87267e-09	aCap		Rtcb	7.07516e-23	-1.13928	0.622	0.825	2.06212e-18	aCap		Fxyd3	5.27746e-08	0.913433	0.295	0.158	0.00153817	vCap		Myo1h	1.29465e-10	-0.540958	0.791	0.91	3.77338e-06	vCap		N6amt2	4.33755e-07
Tlcd2	1.42864e-25	1.45846	0.642	0.356	4.1639e-21	Pik3ca-2		Rps27a	6.14447e-08	-0.379797	1	0.988	0.00179087	Pik3ca-2		Dll4	2.43869e-13	1.50461	0.752	0.648	7.10782e-09	aCap		2200002D01Rik	1.16424e-22	-1.03109	0.622	0.862	3.3933e-18	aCap		Rpl4	5.46097e-08	0.320159	1	1	0.00159165	vCap		Pde4b	1.32109e-10	-0.952664	0.718	0.835	3.85044e-06	vCap		Pglyrp1	9.50102e-14
Prss23	1.44427e-25	1.2034	0.981	0.94	4.20948e-21	Pik3ca-2		Smim4	6.48173e-08	-0.452981	0.421	0.251	0.00188916	Pik3ca-2		Cables2	2.52599e-13	1.62142	0.574	0.394	7.36225e-09	aCap		Sidt2	1.78343e-22	-1.21812	0.674	0.853	5.19799e-18	aCap		Rps5	5.91711e-08	0.436583	0.996	0.997	0.0017246	vCap		Pfkl	1.64187e-10	-1.08612	0.637	0.764	4.78538e-06	vCap		4930452B06Rik	0.00432238
Bmp4	2.80448e-25	1.187	0.673	0.394	8.17394e-21	Pik3ca-2		Dusp3	6.72287e-08	-1.05251	0.922	0.925	0.00195945	Pik3ca-2		BC028528	3.04199e-13	1.24823	0.722	0.592	8.86618e-09	aCap		Fth1	1.92711e-22	-0.498016	1	1	5.61677e-18	aCap		Kxd1	6.73491e-08	0.403607	1	0.992	0.00196296	vCap		Stab1	1.9326e-10	-0.595024	0.927	0.97	5.63274e-06	vCap		2600014E21Rik	6.2537e-23
Tln2	3.05858e-25	1.73579	0.698	0.472	8.91454e-21	Pik3ca-2		Pdgfb	7.40227e-08	-1.5333	0.414	0.562	0.00215747	Pik3ca-2		1190002N15Rik	3.68483e-13	2.4529	0.263	0.103	1.07398e-08	aCap		Eef1b2	2.08127e-22	-0.721262	0.822	0.964	6.06608e-18	aCap		Dmkn	6.84648e-08	0.813568	0.355	0.2	0.00199548	vCap		Pcdhgc3	1.9991e-10	-0.600529	0.675	0.829	5.82659e-06	vCap		Fbn1	1.96533e-33
Celsr1	3.85999e-25	1.30017	0.589	0.295	1.12503e-20	Pik3ca-2		Afap1l1	7.41484e-08	-1.18443	0.913	0.907	0.00216113	Pik3ca-2		P2ry2	4.41848e-13	2.52992	0.448	0.28	1.28781e-08	aCap		Rpl36a	2.15835e-22	-0.765818	0.833	0.964	6.29072e-18	aCap		Tcf4	7.46846e-08	0.531534	1	0.993	0.00217676	vCap		Pcdhga8	2.04309e-10	-0.674084	0.632	0.794	5.95478e-06	vCap		Dync2li1	0.00304065
Aldh2	6.53808e-25	0.773415	0.916	0.748	1.90559e-20	Pik3ca-2		Ctcfl	7.51836e-08	-0.348716	0.763	0.806	0.0021913	Pik3ca-2		S100a1	4.57556e-13	1.58404	0.53	0.356	1.33359e-08	aCap		Rpl22	2.96671e-22	-0.907268	0.774	0.948	8.64677e-18	aCap		Prnp	8.54841e-08	0.75301	0.889	0.872	0.00249152	vCap		S100a11	2.15176e-10	-0.492449	0.919	0.963	6.27152e-06	vCap		Trim2	4.83532e-07
Tmem176a	9.71684e-25	0.732565	0.972	0.841	2.83207e-20	Pik3ca-2		Spred2	7.67397e-08	-3.40633	0.131	0.26	0.00223666	Pik3ca-2		Efnb1	9.85189e-13	1.9176	0.556	0.391	2.87143e-08	aCap		Gm26728	4.21384e-22	-0.669609	0.904	0.985	1.22816e-17	aCap		Gm26917	1.0327e-07	0.697182	0.987	0.995	0.0030099	vCap		Filip1l	2.31407e-10	-1.08873	0.41	0.6	6.74459e-06	vCap		Eva1c	1.15762e-06
Qsox1	1.22655e-24	0.852755	0.931	0.762	3.57492e-20	Pik3ca-2		Rps11	7.74366e-08	-0.385923	0.997	0.991	0.00225697	Pik3ca-2		Zbtb46	1.17109e-12	1.96011	0.559	0.377	3.41326e-08	aCap		Lrrc32	5.01805e-22	-0.862838	0.774	0.916	1.46256e-17	aCap		Gm28045	1.08973e-07	0.973739	0.744	0.627	0.00317612	vCap		Gm17228	2.34607e-10	-0.421982	0.141	0.354	6.83786e-06	vCap		Gm11149	5.80671e-08
Rasd2	1.55861e-24	2.04888	0.52	0.256	4.54274e-20	Pik3ca-2		Rasgrp3	8.48202e-08	-1.90185	0.598	0.673	0.00247217	Pik3ca-2		Lgals2	1.77823e-12	1.08175	0.53	0.342	5.18283e-08	aCap		Cdca7	5.27184e-22	-2.83617	0.181	0.475	1.53653e-17	aCap		Col17a1	1.36155e-07	2.42801	0.457	0.305	0.00396838	vCap		Fam101b	2.60145e-10	-0.709103	0.91	0.949	7.58219e-06	vCap		Capn3	8.64628e-06
Ecm1	1.60065e-24	0.9737	0.922	0.767	4.66525e-20	Pik3ca-2		Fam166a	8.92755e-08	-0.685448	0.832	0.846	0.00260202	Pik3ca-2		Wasf2	3.033e-12	0.748709	0.956	0.946	8.83998e-08	aCap		Clec14a	7.16166e-22	-1.01389	0.848	0.956	2.08734e-17	aCap		Rpl10a	1.40892e-07	0.602454	0.953	0.975	0.00410645	vCap		Itga2b	2.72599e-10	-3.08838	0.064	0.243	7.94517e-06	vCap		Efhd1	4.21664e-21
Lipa	1.70623e-24	0.780218	0.944	0.751	4.97298e-20	Pik3ca-2		Rps18	9.52617e-08	-0.36576	0.997	0.991	0.0027765	Pik3ca-2		C920021L13Rik	4.44638e-12	1.24352	0.659	0.521	1.29594e-07	aCap		Chp2	8.89726e-22	-3.07729	0.326	0.581	2.5932e-17	aCap		Gm37758	1.92982e-07	0.760291	0.641	0.503	0.00562465	vCap		Ssr3	2.76156e-10	-0.479808	0.812	0.922	8.04883e-06	vCap		Pgm2	1.89602e-10
Il1r1	1.72242e-24	1.01381	0.726	0.443	5.02015e-20	Pik3ca-2		Fau	1.01058e-07	-0.320531	1	0.994	0.00294543	Pik3ca-2		Lama4	5.02831e-12	1.05917	0.889	0.841	1.46555e-07	aCap		Rpl10	1.0704e-21	-0.661249	0.967	0.996	3.11979e-17	aCap		Sgip1	1.99276e-07	0.387049	0.829	0.756	0.00580811	vCap		Otos	2.85321e-10	-2.27316	0.103	0.289	8.31598e-06	vCap		Spin4	9.61857e-05
Gm15283	1.8797e-24	0.747428	0.938	0.731	5.47858e-20	Pik3ca-2		BC028528	1.1718e-07	-1.45191	0.533	0.64	0.00341531	Pik3ca-2		Gm29007	5.20939e-12	2.1925	0.111	0.022	1.51833e-07	aCap		P4hb	1.29331e-21	-0.730189	0.985	0.995	3.76949e-17	aCap		Atox1	2.20486e-07	0.656955	0.979	0.981	0.00642627	vCap		Lgals3	2.94514e-10	-0.745481	0.872	0.935	8.58391e-06	vCap		Cyb5b	1.91882e-23
Ptk7	1.93504e-24	1.05378	0.685	0.391	5.63988e-20	Pik3ca-2		BC051077	1.46656e-07	-0.946305	0.402	0.524	0.00427443	Pik3ca-2		Gm20659	5.31743e-12	1.12863	0.774	0.667	1.54982e-07	aCap		Prss23	1.72527e-21	-2.24326	0.915	0.957	5.02847e-17	aCap		Rpl14	2.37894e-07	0.521361	0.983	0.969	0.00693367	vCap		Fasn	2.96567e-10	-0.616015	0.184	0.392	8.64374e-06	vCap		Nqo1	7.43338e-22
Mir22hg	1.98438e-24	1.12484	0.71	0.433	5.78369e-20	Pik3ca-2		Klf2	1.47217e-07	-0.981562	0.732	0.796	0.00429078	Pik3ca-2		6330409D20Rik	8.94222e-12	1.15106	0.567	0.403	2.6063e-07	aCap		Lifr	2.29708e-21	-1.03311	0.711	0.892	6.69508e-17	aCap		Rpl10	2.43456e-07	0.406977	0.991	0.99	0.00709577	vCap		Pmp22	3.11485e-10	-1.10447	0.731	0.824	9.07854e-06	vCap		Adamtsl1	0.00105277
H60b	2.31941e-24	1.87277	0.346	0.112	6.76015e-20	Pik3ca-2		Tlcd1	1.47506e-07	-0.55914	0.978	0.948	0.00429921	Pik3ca-2		Lnx1	1.32493e-11	2.72049	0.337	0.178	3.86163e-07	aCap		Ctnnal1	2.7794e-21	-2.52344	0.652	0.797	8.10085e-17	aCap		mt-Rnr1	2.71038e-07	0.297489	1	1	0.00789966	vCap		Acot7	3.33749e-10	-2.39504	0.376	0.561	9.72744e-06	vCap		Pcolce	1.20176e-19
Tm6sf1	3.35116e-24	0.819381	0.863	0.639	9.76728e-20	Pik3ca-2		Pitpnc1	1.56611e-07	-1.39043	0.523	0.632	0.00456457	Pik3ca-2		Id3	1.48773e-11	0.573018	0.981	0.984	4.33613e-07	aCap		Tsc22d1	2.86679e-21	-0.801387	0.989	0.995	8.35555e-17	aCap		Rps3a1	2.73375e-07	0.493813	0.979	0.988	0.00796778	vCap		Pcdhgb8	3.60127e-10	-0.629682	0.632	0.794	1.04963e-05	vCap		Adam12	1.29714e-05
A930024N18Rik	3.57975e-24	1.5254	0.514	0.241	1.04335e-19	Pik3ca-2		Myo10	1.57289e-07	-1.83191	0.427	0.55	0.00458435	Pik3ca-2		Gm3411	1.86659e-11	1.34471	0.133	0.034	5.44036e-07	aCap		Prss23os	2.99513e-21	-2.4239	0.811	0.889	8.7296e-17	aCap		Sepp1	3.29383e-07	0.415764	0.996	0.998	0.0096002	vCap		Pcdhgb6	3.62141e-10	-0.619369	0.632	0.794	1.0555e-05	vCap		Zfand1	1.35531e-06
Mest	1.53972e-23	0.964763	0.86	0.643	4.48766e-19	Pik3ca-2		Txnip	1.64375e-07	-0.411062	1	0.998	0.00479086	Pik3ca-2		Podxl	1.97036e-11	0.710208	0.941	0.899	5.7428e-07	aCap		Ralgds	3.93042e-21	-1.36228	0.619	0.814	1.14556e-16	aCap		Col1a1	6.0533e-07	0.838011	0.355	0.213	0.017643	vCap		Triobp	4.25445e-10	-0.774533	0.714	0.846	1.24e-05	vCap		Mpv17l	0.00655393
Ace	1.58649e-23	0.665122	0.975	0.902	4.62397e-19	Pik3ca-2		Adgre5	1.67738e-07	-2.04957	0.72	0.733	0.0048889	Pik3ca-2		B4galnt1	2.02396e-11	2.78979	0.111	0.024	5.89902e-07	aCap		Tspan5	4.18062e-21	-2.40114	0.4	0.642	1.21848e-16	aCap		Akr1c14	6.98929e-07	1.11204	0.397	0.244	0.020371	vCap		Rab5c	4.79148e-10	-0.703969	0.833	0.91	1.39652e-05	vCap		Gm29151	0.000119923
Rab27b	1.64809e-23	2.32274	0.405	0.167	4.80353e-19	Pik3ca-2		Gm29084	1.88979e-07	-1.02336	0.402	0.506	0.00550798	Pik3ca-2		Kank3	2.05398e-11	0.703127	0.974	0.959	5.98652e-07	aCap		Prelp	4.87422e-21	-2.15437	0.885	0.953	1.42064e-16	aCap		Rhob	7.24066e-07	0.555056	0.863	0.797	0.0211036	vCap		Pcdhga3	4.88699e-10	-0.675058	0.641	0.798	1.42436e-05	vCap		Carns1	0.00187066
Tmem98	2.03216e-23	1.04513	0.735	0.484	5.92292e-19	Pik3ca-2		Cytl1	2.13796e-07	-1.94858	0.084	0.208	0.00623131	Pik3ca-2		Btnl9	2.71779e-11	2.39812	0.507	0.346	7.92128e-07	aCap		Mir7676-1	6.06255e-21	-1.43779	0.044	0.34	1.76699e-16	aCap		Rps8	8.02278e-07	0.465651	0.957	0.97	0.0233832	vCap		Pcdhga2	4.91342e-10	-0.653742	0.637	0.793	1.43207e-05	vCap		Myof	4.37427e-10
Gm14148	2.24644e-23	0.529781	0.922	0.765	6.54748e-19	Pik3ca-2		Mir1668	2.49295e-07	-1.72497	0.134	0.256	0.00726596	Pik3ca-2		Etl4	2.7581e-11	1.37818	0.759	0.681	8.03877e-07	aCap		Gm17080	6.16985e-21	-1.18054	0.47	0.74	1.79827e-16	aCap		Prom1	8.27671e-07	1.28503	0.658	0.56	0.0241233	vCap		Pcdhgb7	4.91915e-10	-0.535562	0.632	0.799	1.43374e-05	vCap		Gm26646	5.4115e-07
Fam131a	3.15509e-23	1.2299	0.642	0.37	9.19583e-19	Pik3ca-2		Rps27	2.54222e-07	-0.413522	1	0.998	0.00740956	Pik3ca-2		4930523C07Rik	2.89752e-11	1.84275	0.548	0.401	8.4451e-07	aCap		Aebp1	6.45378e-21	-3.93985	0.596	0.781	1.88102e-16	aCap		Ctcfl	8.93769e-07	0.390898	0.821	0.792	0.0260498	vCap		Pcdhgb4	5.17531e-10	-0.673192	0.654	0.801	1.5084e-05	vCap		Slco2a1	3.56091e-33
Ctsd	3.60495e-23	0.681947	0.997	0.973	1.0507e-18	Pik3ca-2		Tcf4	2.76197e-07	-0.580801	0.994	0.994	0.00805005	Pik3ca-2		Rhob	3.41838e-11	1.08204	0.837	0.801	9.96322e-07	aCap		Prdx4	6.4964e-21	-1.56109	0.504	0.734	1.89344e-16	aCap		Lars2	9.2992e-07	0.284089	1	1	0.0271034	vCap		Pcdhga9	5.42751e-10	-0.643701	0.637	0.796	1.5819e-05	vCap		Fuca2	7.42197e-10
Fabp5	3.9925e-23	0.633115	0.997	0.915	1.16365e-18	Pik3ca-2		Nos2	2.85624e-07	-3.42992	0.081	0.195	0.0083248	Pik3ca-2		Pygm	4.3596e-11	3.11654	0.211	0.081	1.27065e-06	aCap		Pde9a	7.87526e-21	-1.8279	0.315	0.588	2.29532e-16	aCap		Kank3	1.19722e-06	0.55493	0.974	0.96	0.0348941	vCap		Pcdhga12	5.45333e-10	-0.621531	0.701	0.841	1.58943e-05	vCap		Slc35c2	7.61702e-05
Mir22	6.04377e-23	1.18662	0.474	0.198	1.76152e-18	Pik3ca-2		Rb1	3.45778e-07	-1.22039	0.639	0.696	0.0100781	Pik3ca-2		St5	4.42402e-11	1.37762	0.526	0.352	1.28942e-06	aCap		Cbr2	1.02434e-20	-4.40448	0.133	0.415	2.98555e-16	aCap		Rps13	1.52335e-06	0.559653	0.953	0.952	0.0443996	vCap		Arsa	5.60036e-10	-0.860178	0.47	0.657	1.63228e-05	vCap		Tsen2	0.00292628
Ltbr	7.25893e-23	0.704933	0.975	0.833	2.11569e-18	Pik3ca-2		Flt1	3.50683e-07	-0.67502	0.991	0.972	0.010221	Pik3ca-2		Sptbn1	6.06504e-11	0.576485	0.993	0.998	1.76772e-06	aCap		Masp1	1.2089e-20	-5.57387	0.107	0.385	3.52345e-16	aCap		Il16	1.5933e-06	1.50265	0.496	0.381	0.0464384	vCap		Prss23	5.65398e-10	-2.08094	0.923	0.954	1.64791e-05	vCap		Itga3	4.48833e-17
Bst1	8.95328e-23	1.31118	0.523	0.252	2.60952e-18	Pik3ca-2		mmu-mir-5121	3.58351e-07	-0.301684	0.991	0.98	0.0104445	Pik3ca-2		Mir1668	8.56588e-11	1.44745	0.359	0.199	2.49661e-06	aCap		Pgam1	1.59345e-20	-1.12679	0.726	0.875	4.64427e-16	aCap		Gm26669	1.59802e-06	0.71019	0.927	0.92	0.046576	vCap		Pcdhga11	5.68466e-10	-0.657713	0.637	0.794	1.65685e-05	vCap		Sardhos	4.04599e-08
Raet1e	1.00387e-22	1.45069	0.408	0.162	2.92587e-18	Pik3ca-2		Jam3	3.72957e-07	-2.02612	0.417	0.521	0.0108702	Pik3ca-2		Adgre5	8.58916e-11	1.66252	0.748	0.726	2.5034e-06	aCap		Afap1l2	1.61032e-20	-4.49033	0.237	0.507	4.69343e-16	aCap		Dll4	1.83606e-06	0.553119	0.735	0.655	0.0535139	vCap		Pcdhga10	5.73156e-10	-0.587165	0.632	0.796	1.67052e-05	vCap		C77080	6.36946e-05
Plxnb2	1.01816e-22	0.897559	0.813	0.558	2.96753e-18	Pik3ca-2		Rps16	4.08433e-07	-0.386471	0.994	0.992	0.0119042	Pik3ca-2		Xdh	9.77317e-11	2.15151	0.541	0.397	2.84849e-06	aCap		Ptk7	2.15418e-20	-3.36517	0.233	0.508	6.27857e-16	aCap		Plvap	1.83721e-06	0.281796	1	0.999	0.0535473	vCap		Pcdhga7	6.26614e-10	-0.633008	0.632	0.794	1.82633e-05	vCap		Zfp58	0.00270155
Ddah1	1.18449e-22	1.06629	0.698	0.434	3.4523e-18	Pik3ca-2		Gm2830	4.18224e-07	-1.23017	0.455	0.539	0.0121896	Pik3ca-2		Lamb1	1.0048e-10	1.366	0.837	0.789	2.92859e-06	aCap		Gm14396	2.25745e-20	-3.89313	0.019	0.281	6.57955e-16	aCap		Rps10	2.13019e-06	0.555514	0.957	0.965	0.0620867	vCap		Pcdhgb2	7.2226e-10	-0.642294	0.641	0.799	2.1051e-05	vCap		Mcat	0.000941408
Gstm2	1.31647e-22	1.06767	0.738	0.492	3.83697e-18	Pik3ca-2		Cmpk2	4.22302e-07	-2.84006	0.255	0.384	0.0123084	Pik3ca-2		Gm9817	1.12959e-10	0.634093	0.578	0.389	3.29229e-06	aCap		Rpl39	2.44432e-20	-0.778285	0.778	0.953	7.12422e-16	aCap		Gm2000	2.17556e-06	0.598638	0.585	0.489	0.0634088	vCap		Pcdhgb1	7.68785e-10	-0.666673	0.658	0.808	2.2407e-05	vCap		Hddc2	3.99733e-08
Chst2	1.92172e-22	1.69952	0.526	0.272	5.60106e-18	Pik3ca-2		Tuba1a	4.50237e-07	-0.785046	0.941	0.945	0.0131226	Pik3ca-2		Sh2d3c	2.17409e-10	1.06276	0.911	0.864	6.33659e-06	aCap		Cthrc1	2.48855e-20	-4.32983	0.278	0.543	7.25312e-16	aCap		Nr5a2	2.29148e-06	1.27405	0.192	0.09	0.0667875	vCap		Anpep	8.13944e-10	-3.82231	0.12	0.3	2.37232e-05	vCap		Rasd2	4.27866e-09
Gm11651	2.93812e-22	0.693933	0.888	0.64	8.56345e-18	Pik3ca-2		Itpripl1	4.71646e-07	-1.47489	0.526	0.635	0.0137466	Pik3ca-2		Ssh2	2.25984e-10	1.54995	0.726	0.62	6.58653e-06	aCap		Arrb1	2.71309e-20	-2.23102	0.515	0.723	7.90757e-16	aCap		Gm2830	2.41507e-06	0.917929	0.607	0.503	0.0703896	vCap		Adgrg6	8.28491e-10	-4.43776	0.06	0.229	2.41472e-05	vCap		Gm28793	4.36327e-14
C1qtnf6	3.62956e-22	1.81905	0.505	0.247	1.05787e-17	Pik3ca-2		Pls3	5.22331e-07	-0.9436	0.922	0.907	0.0152239	Pik3ca-2		Mir1903	4.94038e-10	1.30096	0.293	0.147	1.43992e-05	aCap		Gm26377	3.79968e-20	-0.398234	1	0.999	1.10745e-15	aCap		Gm15635	2.46966e-06	0.781149	0.509	0.364	0.0719807	vCap		Eml1	8.80851e-10	-1.18231	0.496	0.661	2.56733e-05	vCap		Gale	2.68951e-08
Itga5	4.35045e-22	0.651515	0.991	0.906	1.26798e-17	Pik3ca-2		Prom1	5.28819e-07	-2.40077	0.523	0.591	0.015413	Pik3ca-2		Cd93	5.6132e-10	0.59164	0.985	0.975	1.63602e-05	aCap		Mxra8	6.44898e-20	-1.12687	0.789	0.9	1.87962e-15	aCap		Rps12-ps3	2.79884e-06	0.615831	0.615	0.52	0.0815749	vCap		Ppp1r14a	8.9832e-10	-1.79584	0.111	0.292	2.61824e-05	vCap		Snapc4	9.51735e-06
Gm4876	1.1439e-21	0.755855	0.576	0.288	3.33401e-17	Pik3ca-2		Rpl37a	5.34567e-07	-0.368325	1	0.992	0.0155805	Pik3ca-2		Lipe	6.20594e-10	1.39076	0.648	0.526	1.80878e-05	aCap		Gm12868	6.5898e-20	-1.69958	0.137	0.442	1.92066e-15	aCap		Pim3	2.79913e-06	0.602549	0.868	0.789	0.0815835	vCap		Slc52a3	9.64201e-10	-1.31853	0.402	0.579	2.81026e-05	vCap		Fgfr2	0.000635088
Sntb2	1.23234e-21	1.09348	0.769	0.531	3.59178e-17	Pik3ca-2		Car4	5.39255e-07	-5.03372	0.146	0.267	0.0157171	Pik3ca-2		Gnas	1.31305e-09	0.383363	0.996	0.999	3.82703e-05	aCap		Tacr1	8.3376e-20	-6.07774	0.296	0.542	2.43008e-15	aCap		BC028528	3.03136e-06	1.028	0.709	0.598	0.0883521	vCap		Tmem158	9.7264e-10	-3.29973	0.124	0.312	2.83486e-05	vCap		Fam101b	1.10974e-34
Dnah6	1.35963e-21	1.97616	0.227	0.055	3.96278e-17	Pik3ca-2		Mpzl1	5.60475e-07	-1.18953	0.841	0.849	0.0163356	Pik3ca-2		Ly6a	1.3647e-09	0.279793	1	0.997	3.97756e-05	aCap		Cysltr1	9.93763e-20	-4.59548	0.189	0.454	2.89642e-15	aCap		Gm16897	3.36887e-06	0.391375	0.915	0.938	0.0981892	vCap		Gm20708	9.87061e-10	-0.664996	0.312	0.546	2.87689e-05	vCap		Cd320	2.0395e-13
Parva	1.36797e-21	0.740662	0.903	0.786	3.9871e-17	Pik3ca-2		Ccdc85a	6.74628e-07	-2.66521	0.196	0.317	0.0196627	Pik3ca-2		Plod1	1.61802e-09	0.747466	0.974	0.966	4.71588e-05	aCap		Man1a	1.01318e-19	-1.33452	0.396	0.656	2.95302e-15	aCap		B2m	3.53976e-06	0.278154	1	1	0.10317	vCap		Prss23os	1.02254e-09	-2.08488	0.825	0.884	2.98028e-05	vCap		WI1-49P9,2	1.08883e-09
Trpv4	1.88849e-21	1.06827	0.804	0.632	5.5042e-17	Pik3ca-2		Ctsa	6.78878e-07	-0.495085	0.956	0.974	0.0197866	Pik3ca-2		Hsp25-ps1	1.64102e-09	0.573097	0.53	0.342	4.78292e-05	aCap		Igf1	1.36089e-19	-2.67185	0.352	0.586	3.96646e-15	aCap		Ablim3	3.57096e-06	0.31625	0.774	0.691	0.104079	vCap		Gm28989	1.03177e-09	-0.540611	0.244	0.466	3.00721e-05	vCap		Efhd1os	2.82019e-22
Ephb4	2.64681e-21	0.633499	0.988	0.917	7.71439e-17	Pik3ca-2		Stard5	7.39299e-07	-1.62125	0.439	0.545	0.0215476	Pik3ca-2		Pls3	1.69167e-09	0.723664	0.915	0.909	4.93054e-05	aCap		Slc27a3	1.3937e-19	-1.66851	0.419	0.645	4.06207e-15	aCap		C130074G19Rik	3.74814e-06	0.998206	0.756	0.664	0.109243	vCap		Pcdhga4	1.06003e-09	-0.57918	0.641	0.799	3.08955e-05	vCap		Flnc	2.57683e-08
Tmem119	3.41542e-21	1.65582	0.53	0.28	9.95459e-17	Pik3ca-2		Angpt2	7.98871e-07	-4.39634	0.489	0.567	0.0232839	Pik3ca-2		S100a16	1.98692e-09	0.556044	0.974	0.981	5.79109e-05	aCap		Pla2g16	1.39897e-19	-1.16431	0.519	0.737	4.07744e-15	aCap		Pfdn5	3.9105e-06	0.757028	0.906	0.923	0.113975	vCap		Hmox2	1.07956e-09	-0.705924	0.671	0.777	3.14649e-05	vCap		Alad	0.000414255
Mvb12b	3.49983e-21	1.03705	0.508	0.248	1.02006e-16	Pik3ca-2		Eepd1	7.99666e-07	-1.953	0.302	0.43	0.0233071	Pik3ca-2		Tjp1	1.99295e-09	1.03946	0.841	0.756	5.80864e-05	aCap		Rpn2	1.73773e-19	-0.827566	0.896	0.969	5.0648e-15	aCap		Gm23935	4.60247e-06	0.733591	0.821	0.843	0.134144	vCap		Hmcn1	1.10058e-09	-2.23927	0.329	0.51	3.20775e-05	vCap		Map1a	0.000132755
Rapgef5	3.79392e-21	0.8466	0.826	0.598	1.10578e-16	Pik3ca-2		4930562F07Rik	8.0385e-07	-1.8168	0.15	0.272	0.023429	Pik3ca-2		Inf2	2.01027e-09	1.38741	0.619	0.49	5.85912e-05	aCap		Tpi1	1.89755e-19	-0.961983	0.826	0.924	5.53059e-15	aCap		Gm26619	4.61865e-06	0.46363	0.483	0.366	0.134615	vCap		Tagln2	1.17377e-09	-0.406425	0.991	0.999	3.42106e-05	vCap		Pir	1.15223e-11
Gm15851	4.30812e-21	1.20753	0.682	0.465	1.25564e-16	Pik3ca-2		2022-09-04	8.61595e-07	-1.33015	0.682	0.746	0.025112	Pik3ca-2		Atp5j	2.20024e-09	0.558968	0.981	0.976	6.41281e-05	aCap		RP23-256O22,3	2.26369e-19	-3.41771	0.041	0.298	6.59775e-15	aCap		Gas5	4.88703e-06	0.826095	0.936	0.905	0.142437	vCap		Gm16048	1.17524e-09	-0.555119	0.607	0.78	3.42536e-05	vCap		Kirrel	0.000406879
B3gnt3	5.04831e-21	0.700642	0.928	0.755	1.47138e-16	Pik3ca-2		Rpl18	8.82429e-07	-0.417782	0.994	0.983	0.0257193	Pik3ca-2		Gm20721	2.37358e-09	0.37577	0.996	0.999	6.91802e-05	aCap		Nuak1	2.75606e-19	-2.11521	0.244	0.515	8.03281e-15	aCap		Gm4604	4.95911e-06	0.543305	0.56	0.461	0.144538	vCap		Gstm2	1.2215e-09	-1.39821	0.41	0.573	3.56019e-05	vCap		Pcdhb5	0.00020241
Pgk1	5.32936e-21	0.72934	0.866	0.631	1.5533e-16	Pik3ca-2		Efr3b	9.00176e-07	-2.33941	0.386	0.499	0.0262365	Pik3ca-2		Cd44	2.58185e-09	2.89874	0.352	0.213	7.52505e-05	aCap		mt-Rnr1	3.36853e-19	-0.500374	1	1	9.81793e-15	aCap		Mndal	5.19681e-06	1.01979	0.641	0.529	0.151466	vCap		Dpysl3	1.23564e-09	-1.02088	0.513	0.667	3.60141e-05	vCap		Slc39a11	0.000414557
Rab5c	6.96026e-21	0.663561	0.975	0.876	2.02864e-16	Pik3ca-2		Lgals2	9.50308e-07	-1.06608	0.293	0.401	0.0276977	Pik3ca-2		Itpripl1	3.15042e-09	1.17525	0.707	0.589	9.18223e-05	aCap		Rpl23	3.67903e-19	-0.708557	0.974	0.987	1.07229e-14	aCap		RP23-435I16,2	5.28182e-06	0.40063	0.286	0.165	0.153944	vCap		Wdr1	1.25088e-09	-0.538847	0.923	0.967	3.64583e-05	vCap		2510009E07Rik	4.0235e-07
Npnt	8.17479e-21	0.880912	0.838	0.6	2.38262e-16	Pik3ca-2		Akr1c14	1.10617e-06	-1.82259	0.171	0.297	0.0322406	Pik3ca-2		Sox18	3.59431e-09	0.378007	0.985	0.998	0.00010476	aCap		Fam171a1	3.87162e-19	-1.32027	0.381	0.649	1.12842e-14	aCap		AU020206	5.80082e-06	1.2617	0.406	0.284	0.169071	vCap		Rab8b	1.29453e-09	-0.64079	0.35	0.553	3.77304e-05	vCap		Chrna1os	1.37545e-07
Gm9844	8.68027e-21	0.755942	0.648	0.369	2.52995e-16	Pik3ca-2		Ly6d	1.18217e-06	-0.321191	0.243	0.376	0.0344555	Pik3ca-2		Sorbs3	4.34712e-09	0.722231	0.944	0.914	0.000126701	aCap		Pqlc1	4.17685e-19	-1.23571	0.67	0.826	1.21738e-14	aCap		Rps27rt	6.1018e-06	0.663388	0.513	0.411	0.177843	vCap		Pcdhgb5	1.33754e-09	-0.601816	0.641	0.795	3.89838e-05	vCap		E2f6	0.00768099
Eml1	9.28115e-21	0.8904	0.804	0.586	2.70508e-16	Pik3ca-2		Fmo2	1.22546e-06	-1.29815	0.399	0.544	0.0357173	Pik3ca-2		Arhgap18	5.35503e-09	1.92184	0.507	0.389	0.000156078	aCap		Hmgb3	4.32328e-19	-1.64114	0.289	0.568	1.26006e-14	aCap		Fryl	6.14635e-06	1.04721	0.761	0.699	0.179141	vCap		Hdgfrp3	1.37687e-09	-0.426144	0.526	0.701	4.01303e-05	vCap		4933431E20Rik	1.88821e-06
Fpgs	1.00495e-20	0.614126	0.794	0.557	2.92904e-16	Pik3ca-2		Filip1	1.40626e-06	-1.81761	0.296	0.42	0.0409869	Pik3ca-2		Tmem140	5.46069e-09	0.956796	0.881	0.834	0.000159157	aCap		Tnfrsf1a	4.50044e-19	-0.747065	0.956	0.983	1.3117e-14	aCap		Mmrn1	6.22364e-06	0.386759	0.974	0.968	0.181394	vCap		Gm14328	1.38561e-09	-0.725794	0.034	0.197	4.0385e-05	vCap		Nxpe2	6.87312e-18
Hdgfrp3	1.07039e-20	0.571918	0.866	0.618	3.11975e-16	Pik3ca-2		Rps25	1.43203e-06	-0.506127	0.981	0.964	0.0417378	Pik3ca-2		Lrrc8d	6.07119e-09	0.909385	0.844	0.746	0.000176951	aCap		Canx	6.86688e-19	-0.849868	0.826	0.939	2.00142e-14	aCap		Sox18	6.24067e-06	0.384528	1	0.995	0.181891	vCap		Dusp23	1.49038e-09	-0.987306	0.303	0.502	4.34385e-05	vCap		Lipa	1.4467e-25
Mylk	1.2471e-20	0.667965	0.947	0.823	3.63478e-16	Pik3ca-2		Prnd	1.45381e-06	-3.26585	0.178	0.3	0.0423727	Pik3ca-2		Dock9	6.54823e-09	0.675232	0.956	0.952	0.000190855	aCap		Sat1	7.41791e-19	-0.976464	0.833	0.935	2.16202e-14	aCap		Dusp26	6.61599e-06	1.09551	0.355	0.234	0.19283	vCap		Mir22hg	1.52492e-09	-1.07335	0.321	0.528	4.44454e-05	vCap		Lrp2bp	3.12138e-10
Dok3	1.49226e-20	1.56743	0.343	0.128	4.34935e-16	Pik3ca-2		Rps26	1.51101e-06	-0.393781	0.991	0.981	0.04404	Pik3ca-2		Ubc	6.69924e-09	0.387797	0.97	0.979	0.000195256	aCap		Prkcdbp	8.25419e-19	-0.577519	1	0.998	2.40577e-14	aCap		Col1a2	6.64848e-06	0.253497	0.321	0.195	0.193777	vCap		Pcdhga5	1.59381e-09	-0.609076	0.65	0.797	4.64532e-05	vCap		Dph6	1.8475e-05
Neurl3	2.78694e-20	1.67367	0.52	0.292	8.12281e-16	Pik3ca-2		Rpl32	1.53294e-06	-0.414064	1	0.994	0.0446791	Pik3ca-2		Nav3	6.79846e-09	2.34966	0.167	0.063	0.000198148	aCap		Chpf2	8.26354e-19	-1.22535	0.422	0.697	2.40849e-14	aCap		Apoe	6.89421e-06	0.336173	0.991	0.991	0.200939	vCap		Cmtm3	1.79405e-09	-0.849836	0.598	0.736	5.22895e-05	vCap		Gstm7	0.00153829
Fam171a1	3.09189e-20	0.959738	0.757	0.554	9.01163e-16	Pik3ca-2		Thbd	1.55236e-06	-1.1466	0.935	0.935	0.045245	Pik3ca-2		Ets2	7.69219e-09	0.630129	0.985	0.986	0.000224196	aCap		Lpcat3	8.52193e-19	-1.38393	0.585	0.78	2.4838e-14	aCap		Gm28037	7.00384e-06	0.554113	0.949	0.975	0.204134	vCap		Nid1	1.84678e-09	-0.654649	0.838	0.917	5.38263e-05	vCap		Rhoq	4.25267e-08
Them5	3.15033e-20	2.1359	0.411	0.192	9.18195e-16	Pik3ca-2		Rps28	1.81521e-06	-0.310681	1	0.998	0.052906	Pik3ca-2		Tubb2a	7.81428e-09	1.28874	0.759	0.69	0.000227755	aCap		Phlda3	9.22657e-19	-2.72059	0.381	0.633	2.68918e-14	aCap		Cmpk2	7.84614e-06	1.24376	0.462	0.335	0.228684	vCap		Ints3	1.97624e-09	-1.15497	0.509	0.673	5.75994e-05	vCap		Chaf1b	0.000164453
Itgb4	4.68863e-20	0.76683	0.95	0.875	1.36655e-15	Pik3ca-2		Gm11730	1.82651e-06	-2.3628	0.062	0.164	0.0532355	Pik3ca-2		4930562F07Rik	8.05924e-09	1.7937	0.356	0.219	0.000234895	aCap		Pmp22	9.93582e-19	-1.60019	0.689	0.836	2.89589e-14	aCap		Ly6a	7.86607e-06	0.303536	1	0.998	0.229264	vCap		Gm26880	1.9823e-09	-0.674061	0.321	0.555	5.77762e-05	vCap		Gm38102	2.94637e-05
Bvht	5.2291e-20	0.373396	0.879	0.591	1.52407e-15	Pik3ca-2		S1pr4	1.85603e-06	-3.18328	0.283	0.388	0.0540958	Pik3ca-2		Ednrb	8.82557e-09	1.99622	0.552	0.477	0.00025723	aCap		Enpp6	1.01189e-18	-5.13959	0.296	0.534	2.94925e-14	aCap		Rpsa	8.77505e-06	0.421934	0.979	0.965	0.255758	vCap		Sirpa	2.38086e-09	-2.17001	0.41	0.59	6.93925e-05	vCap		Itga2	2.06217e-05
Tbc1d30	6.35475e-20	1.3145	0.445	0.213	1.85216e-15	Pik3ca-2		Rpl36	1.85827e-06	-0.461117	0.991	0.971	0.054161	Pik3ca-2		Sdc3	1.03836e-08	1.98776	0.578	0.478	0.000302639	aCap		Gstp1	1.08152e-18	-0.851267	0.522	0.759	3.15219e-14	aCap		Rpl24	1.09305e-05	0.536402	0.962	0.982	0.318579	vCap		Pcdhga8,1	2.51125e-09	-0.657556	0.662	0.804	7.31929e-05	vCap		1700028K03Rik,1	0.00790103
Itga2b	6.97979e-20	1.28053	0.396	0.163	2.03433e-15	Pik3ca-2		Lrrc8a	1.99132e-06	-0.762279	0.916	0.926	0.058039	Pik3ca-2		Coro2b	1.39175e-08	2.38717	0.315	0.183	0.00040564	aCap		Gm26902	1.0985e-18	-3.8297	0.137	0.397	3.20169e-14	aCap		Mal	1.23306e-05	2.01206	0.184	0.092	0.359387	vCap		Tm6sf1	2.54078e-09	-0.645996	0.56	0.713	7.40537e-05	vCap		Pvt1	1.82054e-07
Grn	7.64164e-20	0.581072	1	0.988	2.22723e-15	Pik3ca-2		Zbtb46	2.05569e-06	-1.98232	0.308	0.44	0.0599152	Pik3ca-2		Gm29562	1.52963e-08	0.570575	0.83	0.769	0.000445826	aCap		Rps12	1.12243e-18	-0.668983	0.859	0.982	3.27142e-14	aCap		8430408G22Rik	1.32069e-05	0.544351	0.915	0.88	0.384927	vCap		Pcdhgc5	2.57485e-09	-0.580242	0.65	0.793	7.50465e-05	vCap		Hspb8	0.000104536
Plk2	7.70065e-20	0.648569	0.994	0.969	2.24443e-15	Pik3ca-2		Coro6	2.06716e-06	-4.55014	0.097	0.203	0.0602494	Pik3ca-2		Marcks	1.67324e-08	1.52261	0.711	0.628	0.000487683	aCap		Mras	1.18578e-18	-2.47797	0.289	0.54	3.45606e-14	aCap		B230206H07Rik	1.34646e-05	0.433528	0.453	0.312	0.39244	vCap		Ptk7	2.59901e-09	-1.11132	0.286	0.489	7.57508e-05	vCap		Celsr1	1.13812e-10
Cux1	8.96459e-20	0.734093	0.872	0.655	2.61282e-15	Pik3ca-2		H3f3b	2.21777e-06	-0.34964	1	0.995	0.0646392	Pik3ca-2		9430020K01Rik	1.71229e-08	0.767008	0.956	0.947	0.000499063	aCap		Rassf9	1.37676e-18	-2.07183	0.393	0.627	4.01269e-14	aCap		Dpysl2	1.38833e-05	0.708652	0.932	0.94	0.404642	vCap		Smpd1	2.63018e-09	-1.06254	0.487	0.671	7.66591e-05	vCap		Rpap2	0.000118933
Map2k3	1.03634e-19	0.690602	0.922	0.754	3.02052e-15	Pik3ca-2		C920021L13Rik	2.37979e-06	-1.32173	0.474	0.568	0.0693614	Pik3ca-2		Unc5b	2.03612e-08	2.16033	0.426	0.296	0.000593447	aCap		Rps6	1.95571e-18	-0.612315	0.93	0.992	5.70012e-14	aCap		Klf13	1.42505e-05	0.718933	0.944	0.963	0.415346	vCap		Cthrc1	2.87543e-09	-1.22657	0.338	0.524	8.38074e-05	vCap		Dusp23	8.17758e-12
Pfkl	1.09464e-19	0.815787	0.875	0.706	3.19042e-15	Pik3ca-2		Ticam1	2.44175e-06	-0.319411	0.274	0.156	0.0711671	Pik3ca-2		Gm37357	2.05018e-08	0.694933	0.448	0.297	0.000597545	aCap		Stab1	1.95674e-18	-0.866647	0.907	0.976	5.70313e-14	aCap		Gm29325	1.52118e-05	0.486832	0.534	0.418	0.443364	vCap		Bcar1	3.03561e-09	-0.594309	0.607	0.764	8.8476e-05	vCap		H60b	4.78957e-09
Cmtm3	1.16257e-19	0.750866	0.869	0.67	3.38844e-15	Pik3ca-2		Gm37357	2.57727e-06	-0.786517	0.234	0.352	0.0751171	Pik3ca-2		Sgk1	2.2678e-08	0.895579	0.926	0.943	0.000660972	aCap		Marcksl1	2.10768e-18	-2.2693	0.356	0.608	6.14304e-14	aCap		Col15a1	1.66799e-05	1.14768	0.714	0.646	0.486151	vCap		Hpcal1	3.42775e-09	-1.13031	0.581	0.721	9.99051e-05	vCap		Ecm1	1.0653e-19
Pmp22	1.16658e-19	0.896624	0.903	0.782	3.40011e-15	Pik3ca-2		Dusp26	2.66538e-06	-3.87105	0.171	0.276	0.0776852	Pik3ca-2		Gstt2	2.53571e-08	1.72049	0.556	0.437	0.000739057	aCap		Bst1	2.79037e-18	-4.8326	0.104	0.36	8.1328e-14	aCap		C920021L13Rik	1.74862e-05	1.01256	0.637	0.53	0.509653	vCap		Timp2	3.7244e-09	-0.775113	0.97	0.97	0.000108551	vCap		Nudt19	0.000203768
Rcn3	1.19288e-19	0.973412	0.841	0.677	3.47676e-15	Pik3ca-2		Rpl35	2.81318e-06	-0.387436	0.994	0.985	0.0819931	Pik3ca-2		Oaz2	2.55326e-08	0.878367	0.941	0.903	0.000744172	aCap		Tspan3	3.03579e-18	-1.96642	0.641	0.77	8.8481e-14	aCap		Slc9a3r2	2.02604e-05	0.36564	0.991	0.993	0.59051	vCap		C1qtnf6	3.73582e-09	-2.92017	0.154	0.333	0.000108884	vCap		Cthrc1	2.32163e-13
Hs3st1	1.43623e-19	1.0142	0.835	0.652	4.18602e-15	Pik3ca-2		Pigp	2.81323e-06	-0.294323	0.614	0.445	0.0819944	Pik3ca-2		Cyth1	2.66713e-08	1.55716	0.63	0.54	0.000777361	aCap		Golm1	3.72272e-18	-2.00965	0.47	0.672	1.08502e-13	aCap		Pcp4l1	2.75209e-05	0.638957	0.91	0.884	0.802123	vCap		Fam124a	4.29788e-09	-2.53698	0.235	0.424	0.000125266	vCap		Gm27953	8.6871e-08
Scyl1	1.47123e-19	0.509234	0.86	0.612	4.28805e-15	Pik3ca-2		Galnt15	2.84806e-06	-1.15829	0.757	0.795	0.0830097	Pik3ca-2		Mndal	2.74228e-08	1.14885	0.648	0.524	0.000799264	aCap		mt-Nd2	4.24378e-18	-0.633336	0.967	0.998	1.23689e-13	aCap		Pitpnc1	2.77459e-05	0.708998	0.697	0.591	0.808682	vCap		Npr1	4.75894e-09	-0.573882	0.872	0.935	0.000138704	vCap		Dera	1.52041e-06
St6gal1	1.50427e-19	0.794849	0.545	0.297	4.38433e-15	Pik3ca-2		Rpl18a	2.93392e-06	-0.272269	1	0.999	0.085512	Pik3ca-2		Robo4	3.63602e-08	0.696772	0.959	0.956	0.00105976	aCap		Sema3f	4.84676e-18	-1.59569	0.511	0.727	1.41264e-13	aCap		Gm10260	3.14491e-05	0.408584	0.462	0.354	0.916614	vCap		Nmt2	4.75988e-09	-0.736053	0.346	0.541	0.000138731	vCap		Orai2	0.000381978
Hadh	2.39055e-19	1.02653	0.813	0.636	6.9675e-15	Pik3ca-2		Uqcc2	3.02155e-06	-0.371405	0.607	0.432	0.0880662	Pik3ca-2		Rasgrp3	4.18474e-08	1.06322	0.719	0.642	0.00121968	aCap		Il13ra1	5.29741e-18	-1.31134	0.452	0.675	1.54398e-13	aCap		Gm37188	3.22186e-05	0.468133	0.145	0.067	0.939044	vCap		Raet1e	4.76432e-09	-1.67026	0.077	0.243	0.000138861	vCap		Epha1	1.29816e-09
2022-09-06	2.42238e-19	2.77996	0.467	0.239	7.06028e-15	Pik3ca-2		Gja4	3.05891e-06	-3.77397	0.729	0.765	0.0891551	Pik3ca-2		Tmem255b	4.78693e-08	0.77418	0.744	0.675	0.0013952	aCap		Celsr1	5.74176e-18	-3.52627	0.148	0.408	1.67349e-13	aCap		Tgfbr3	3.31684e-05	0.919787	0.808	0.775	0.966725	vCap		Flywch1	4.85561e-09	-1.11508	0.453	0.611	0.000141522	vCap		Gm11974	0.00628506
Itih5	2.46611e-19	0.603759	0.969	0.865	7.18774e-15	Pik3ca-2		AA465934	3.29097e-06	-0.284049	0.71	0.812	0.0959187	Pik3ca-2		E130215H24Rik	4.94524e-08	1.15569	0.119	0.037	0.00144134	aCap		Ch25h	6.28488e-18	-5.31271	0.374	0.596	1.83179e-13	aCap		Gm694	3.62943e-05	1.72631	0.184	0.095	1	vCap		Tln2	4.92944e-09	-1.67837	0.372	0.551	0.000143673	vCap		Gm1976	4.78637e-05
Gm16596	2.75429e-19	0.674385	0.533	0.26	8.02766e-15	Pik3ca-2		Itpkb	3.32452e-06	-1.45645	0.598	0.675	0.0968965	Pik3ca-2		Cep85l	5.23542e-08	1.66001	0.537	0.428	0.00152592	aCap		Pgk1	7.99126e-18	-1.13654	0.489	0.727	2.32913e-13	aCap		Rpl38	3.63502e-05	0.553036	0.936	0.953	1	vCap		Cdkn1c	5.30723e-09	-1.26714	0.38	0.553	0.000154685	vCap		Mocs1	7.46813e-07
Gm37539	2.75449e-19	0.875285	0.598	0.319	8.02824e-15	Pik3ca-2		Tspo	3.37519e-06	-0.48709	0.981	0.98	0.0983733	Pik3ca-2		Fam198b	5.3342e-08	0.724844	0.926	0.86	0.00155471	aCap		Nt5c3b	8.40317e-18	-0.738752	0.481	0.731	2.44919e-13	aCap		Prnd	3.77132e-05	1.11771	0.363	0.256	1	vCap		Rprd1b	5.8057e-09	-0.385128	0.868	0.929	0.000169213	vCap		Wdpcp	0.00134806
2200002D01Rik	2.75953e-19	0.589976	0.953	0.779	8.04293e-15	Pik3ca-2		Lama4	3.40829e-06	-0.933988	0.804	0.863	0.0993381	Pik3ca-2		Notch4	5.76307e-08	1.41545	0.552	0.431	0.00167971	aCap		Zfp703	1.07922e-17	-3.36057	0.13	0.392	3.1455e-13	aCap		RP23-151G22,1	4.04031e-05	0.46557	0.111	0.045	1	vCap		Gm10176	6.31467e-09	-0.381986	0.128	0.326	0.000184047	vCap		Pcyox1l	0.000521618
Mgat4b	3.63306e-19	0.890179	0.804	0.596	1.05889e-14	Pik3ca-2		AU020206	3.54461e-06	-1.50793	0.215	0.329	0.103311	Pik3ca-2		Map3k1	6.35219e-08	1.20678	0.704	0.606	0.00185141	aCap		Lhx6	1.16498e-17	-2.13168	0.226	0.494	3.39546e-13	aCap		Sox17	4.23047e-05	0.525675	0.863	0.836	1	vCap		Prr13	6.47611e-09	-0.616773	0.517	0.732	0.000188753	vCap		Gm13554	5.4952e-07
RP24-245I16,3	3.8392e-19	1.2553	0.206	0.049	1.11897e-14	Pik3ca-2		Rpl34	3.64469e-06	-0.397849	0.994	0.993	0.106228	Pik3ca-2		Acss1	6.40751e-08	1.63928	0.259	0.133	0.00186753	aCap		Prokr1	1.25856e-17	-5.80373	0.204	0.448	3.66821e-13	aCap		Col3a1	4.70361e-05	0.618509	0.346	0.224	1	vCap		Impad1	7.14122e-09	-0.504417	0.338	0.548	0.000208138	vCap		Tefm	0.000779518
Mocs1	4.52664e-19	0.990421	0.639	0.384	1.31933e-14	Pik3ca-2		Ybx1	3.97734e-06	-0.636988	0.956	0.959	0.115924	Pik3ca-2		S100a6	6.48705e-08	0.451828	0.985	0.986	0.00189072	aCap		Rpl5	1.29012e-17	-0.553105	0.904	0.985	3.76018e-13	aCap		Ndnf	5.00503e-05	1.16432	0.158	0.076	1	vCap		Vcan	7.28195e-09	-4.26922	0.128	0.298	0.00021224	vCap		Lias	4.40684e-08
Maged1	5.31765e-19	0.849373	0.894	0.815	1.54988e-14	Pik3ca-2		Cd38	4.14255e-06	-1.30026	0.713	0.761	0.120739	Pik3ca-2		Papln	6.76465e-08	2.76978	0.204	0.097	0.00197162	aCap		Cbx6	1.34916e-17	-1.25327	0.296	0.574	3.93227e-13	aCap		Umod	5.16151e-05	0.670484	0.111	0.045	1	vCap		Syngr2	7.63124e-09	-0.540412	0.756	0.863	0.00022242	vCap		Nmral1	0.00208207
Arsa	5.45745e-19	0.824702	0.779	0.584	1.59063e-14	Pik3ca-2		Snord104	4.56514e-06	-0.256465	0.308	0.182	0.133055	Pik3ca-2		D8Ertd82e	7.09146e-08	1.69785	0.544	0.412	0.00206688	aCap		Gm9844	1.56279e-17	-1.08485	0.2	0.484	4.55491e-13	aCap		Slc38a6	5.19926e-05	0.519623	0.782	0.745	1	vCap		Ifi27	7.80967e-09	-0.373788	0.628	0.812	0.000227621	vCap		Cpq	1.61305e-13
Rab8b	6.26328e-19	0.879819	0.71	0.467	1.8255e-14	Pik3ca-2		Adgrf5	5.00656e-06	-0.488934	1	0.999	0.145921	Pik3ca-2		Arhgef25	7.5905e-08	2.8717	0.133	0.048	0.00221233	aCap		Smarcd3	1.56345e-17	-1.61496	0.233	0.511	4.55683e-13	aCap		Cdk6	5.40703e-05	1.64896	0.47	0.363	1	vCap		Slfn2	8.10617e-09	-0.634596	0.611	0.763	0.000236262	vCap		Lgals3	2.92275e-30
Laptm4b	6.2756e-19	0.621262	0.956	0.792	1.82909e-14	Pik3ca-2		Tmprss11a	5.0574e-06	-0.838048	0.433	0.524	0.147403	Pik3ca-2		Fam65a	8.05234e-08	0.733182	0.937	0.936	0.00234694	aCap		Set	1.56488e-17	-0.916307	0.593	0.809	4.561e-13	aCap		Tpt1	5.8536e-05	0.339898	0.987	0.996	1	vCap		Vmp1	8.14665e-09	-0.581625	0.513	0.704	0.000237442	vCap		E030030I06Rik	1.28563e-05
Fzd6	7.69967e-19	0.710489	0.869	0.694	2.24415e-14	Pik3ca-2		Gm9864	6.07748e-06	-0.862905	0.246	0.354	0.177134	Pik3ca-2		Themis2	9.25095e-08	5.10144	0.13	0.047	0.00269628	aCap		Grina	1.59234e-17	-0.907404	0.907	0.958	4.64104e-13	aCap		Chad	6.05144e-05	0.895509	0.12	0.051	1	vCap		Slc43a3	8.82199e-09	-0.70111	0.752	0.876	0.000257126	vCap		Cep78	0.00548993
Fkbp11	8.36784e-19	1.71167	0.321	0.121	2.43889e-14	Pik3ca-2		Abcb1a	6.33298e-06	-1.05264	0.533	0.627	0.184581	Pik3ca-2		Gja1	1.10623e-07	1.46274	0.815	0.77	0.00322423	aCap		Grn	1.71803e-17	-0.683287	0.985	0.992	5.00737e-13	aCap		B3gntl1	6.54286e-05	0.363349	0.145	0.278	1	vCap		Fam167b	8.87447e-09	-0.930838	0.389	0.567	0.000258655	vCap		Plau	5.94394e-05
Ints3	1.00928e-18	0.935919	0.798	0.603	2.94165e-14	Pik3ca-2		Car7	6.66877e-06	-2.77823	0.103	0.212	0.194368	Pik3ca-2		Pim3	1.19477e-07	0.688745	0.844	0.792	0.00348227	aCap		Ssr1	1.71975e-17	-0.822156	0.711	0.869	5.01238e-13	aCap		Gm9843	6.65606e-05	0.410465	0.829	0.828	1	vCap		Golm1	9.3277e-09	-1.08632	0.5	0.66	0.000271865	vCap		Ankrd37	2.33882e-09
Smarcd3	1.02722e-18	1.00781	0.651	0.405	2.99393e-14	Pik3ca-2		Stk17b	6.73145e-06	-2.10862	0.14	0.254	0.196195	Pik3ca-2		Gm16559	1.24807e-07	1.99861	0.237	0.125	0.00363763	aCap		Tagln	2.09629e-17	-2.17271	0.541	0.73	6.10984e-13	aCap		AW112010	6.97197e-05	0.38675	0.688	0.542	1	vCap		Slc16a3	9.41504e-09	-0.749658	0.107	0.28	0.000274411	vCap		Apol9b	2.56044e-06
Tmem64	1.40054e-18	1.4312	0.595	0.378	4.08203e-14	Pik3ca-2		Id1	7.04103e-06	-0.983747	0.866	0.872	0.205218	Pik3ca-2		St8sia4	1.2888e-07	1.35916	0.504	0.377	0.00375634	aCap		Lrrc42	2.19817e-17	-2.6864	0.293	0.537	6.40678e-13	aCap		Kazn	7.91794e-05	1.18603	0.291	0.18	1	vCap		Tmem176a	9.65792e-09	-0.692573	0.821	0.88	0.00028149	vCap		Ahi1	0.0027736
Phlda3	1.40953e-18	1.03501	0.745	0.541	4.10822e-14	Pik3ca-2		N4bp3	7.20858e-06	-1.91245	0.598	0.661	0.210101	Pik3ca-2		Prdm1	1.33792e-07	3.15153	0.148	0.058	0.0038995	aCap		Abcg2	2.85142e-17	-0.71288	0.937	0.977	8.31075e-13	aCap		Lgals3bp	8.87873e-05	0.762626	0.842	0.816	1	vCap		4833439L19Rik	1.0918e-08	-0.7654	0.641	0.786	0.000318217	vCap		Ctsc	3.11943e-17
Ipo11	1.76717e-18	0.765793	0.879	0.744	5.15059e-14	Pik3ca-2		D030028A08Rik	7.71705e-06	-0.264768	0.474	0.318	0.224921	Pik3ca-2		Esm1	1.44411e-07	2.32198	0.259	0.144	0.004209	aCap		Hdgfrp3	2.9878e-17	-0.914956	0.478	0.718	8.70825e-13	aCap		Uqcc2	9.12502e-05	0.375746	0.355	0.493	1	vCap		Pcdhga6	1.11684e-08	-0.577273	0.662	0.795	0.000325515	vCap		Neu1	5.84251e-15
Nfe2l2	2.19395e-18	0.680946	0.935	0.805	6.39449e-14	Pik3ca-2		Rpl26	8.14776e-06	-0.368132	0.997	0.987	0.237475	Pik3ca-2		Igf2	1.59072e-07	1.19602	0.404	0.26	0.0046363	aCap		Slfn2	3.52617e-17	-0.891858	0.548	0.782	1.02774e-12	aCap		Gm11478	9.41677e-05	0.630387	0.543	0.482	1	vCap		Lrrc42	1.15822e-08	-1.12964	0.35	0.519	0.000337573	vCap		Slc6a2	8.15891e-07
Csgalnact1	2.24022e-18	0.693774	0.735	0.506	6.52935e-14	Pik3ca-2		Rpl19	8.34527e-06	-0.328091	0.991	0.987	0.243231	Pik3ca-2		Rapgef1	1.67704e-07	1.04976	0.804	0.775	0.00488789	aCap		Eno1	3.70318e-17	-0.633867	0.926	0.983	1.07933e-12	aCap		Alg3	0.0001027	0.276059	0.235	0.363	1	vCap		Pcdhga1	1.21539e-08	-0.565403	0.654	0.797	0.000354239	vCap		Mafb	2.47979e-07
Calcrl	2.36439e-18	0.591205	0.978	0.876	6.89124e-14	Pik3ca-2		Ddr1	8.46028e-06	-3.22699	0.072	0.17	0.246583	Pik3ca-2		Cobl	1.79664e-07	0.76616	0.107	0.033	0.00523648	aCap		Crtap	4.01983e-17	-0.756041	0.696	0.853	1.17162e-12	aCap		Gm26785	0.000108637	0.894076	0.393	0.294	1	vCap		Tmem189	1.23566e-08	-0.828364	0.35	0.544	0.000360145	vCap		Cited2	3.20622e-08
Ckap4	2.62689e-18	0.88018	0.673	0.419	7.65632e-14	Pik3ca-2		Igf2	9.93895e-06	-2.76674	0.199	0.312	0.289681	Pik3ca-2		Impdh1	1.90218e-07	1.25416	0.726	0.694	0.0055441	aCap		Rpl6	4.46089e-17	-0.540113	0.956	0.996	1.30017e-12	aCap		Mpzl1	0.000113695	0.631663	0.872	0.843	1	vCap		Csnk1a1	1.25658e-08	-0.343404	0.859	0.952	0.000366242	vCap		Gm26860	0.00411132
Tmem38b	6.21371e-18	1.22075	0.43	0.215	1.81105e-13	Pik3ca-2		Sptbn1	1.04251e-05	-0.405813	1	0.996	0.303851	Pik3ca-2		Fam89a	2.38099e-07	3.16333	0.1	0.031	0.00693962	aCap		AU021092	5.24473e-17	-1.64674	0.285	0.536	1.52863e-12	aCap		Fam13a	0.000116199	1.90479	0.124	0.056	1	vCap		H60b	1.41366e-08	-2.40846	0.038	0.188	0.000412026	vCap		Lhpp	8.57835e-06
Galc	6.73125e-18	0.950466	0.324	0.12	1.96189e-13	Pik3ca-2		Tril	1.04984e-05	-1.58884	0.445	0.538	0.305986	Pik3ca-2		Fmo2	2.38643e-07	1.40248	0.593	0.493	0.00695548	aCap		Rps8	5.51749e-17	-0.63257	0.915	0.98	1.60813e-12	aCap		Tmem255b	0.000119408	0.46563	0.786	0.669	1	vCap		Alas1	1.4353e-08	-1.1578	0.346	0.532	0.000418331	vCap		Ube2e2	1.17111e-05
Pdgfc	7.7832e-18	2.48638	0.221	0.065	2.26849e-13	Pik3ca-2		P2ry2	1.10962e-05	-3.51454	0.237	0.332	0.323411	Pik3ca-2		4732471J01Rik	2.49203e-07	1.31836	0.37	0.243	0.00726327	aCap		Rcn3	5.70747e-17	-2.29798	0.6	0.739	1.6635e-12	aCap		Lgals7	0.000122486	0.312396	0.346	0.238	1	vCap		Rapgef5	1.65909e-08	-0.410459	0.509	0.675	0.000483557	vCap		Zfp354a	0.000879984
Fblim1	8.00578e-18	1.56026	0.408	0.192	2.33336e-13	Pik3ca-2		Rpl41	1.28294e-05	-0.270345	1	0.998	0.373926	Pik3ca-2		Gm16565	2.54548e-07	3.17985	0.119	0.042	0.00741906	aCap		Acer2	6.76853e-17	-1.55354	0.533	0.733	1.97276e-12	aCap		Tpst1	0.000124349	0.444778	0.611	0.497	1	vCap		Rab4b	1.75716e-08	-0.654961	0.594	0.734	0.000512143	vCap		Cdr2l	7.01537e-09
Ada	8.0278e-18	2.19269	0.327	0.131	2.33978e-13	Pik3ca-2		Rasgrp2	1.30885e-05	-3.74224	0.234	0.329	0.381476	Pik3ca-2		Txnip	2.99892e-07	0.360993	1	0.998	0.00874066	aCap		Map2k3	7.37122e-17	-0.91458	0.641	0.825	2.14841e-12	aCap		Col6a1	0.000127775	1.59543	0.239	0.149	1	vCap		Cytl1	1.77977e-08	-1.89339	0.312	0.155	0.000518731	vCap		Sipa1l1	3.82457e-05
Fgfr1	8.15438e-18	1.05301	0.894	0.756	2.37668e-13	Pik3ca-2		Gm27597	1.31506e-05	-0.31892	0.972	0.952	0.383287	Pik3ca-2		Limch1	3.32216e-07	1.50024	0.626	0.528	0.00968277	aCap		Enpp2	7.59527e-17	-1.98667	0.452	0.658	2.21372e-12	aCap		Gm16340	0.000132514	1.03509	0.453	0.336	1	vCap		Tpi1	1.80264e-08	-0.612938	0.85	0.916	0.000525398	vCap		Ints7	2.40506e-05
Ndufa8	8.72365e-18	0.529853	0.984	0.885	2.54259e-13	Pik3ca-2		Rpl13a	1.39648e-05	-0.264011	1	0.997	0.407018	Pik3ca-2		Cmpk2	3.50618e-07	1.4401	0.463	0.331	0.0102191	aCap		Fuca1	7.77959e-17	-0.738857	0.748	0.896	2.26744e-12	aCap		Thy1	0.000136746	1.80342	0.397	0.294	1	vCap		Id2	1.86075e-08	-0.782838	0.526	0.657	0.000542334	vCap		Fabp5	8.97588e-27
Prelid2	8.86422e-18	1.21404	0.377	0.159	2.58356e-13	Pik3ca-2		Tpst1	1.48557e-05	-2.13915	0.461	0.531	0.432984	Pik3ca-2		Rgp1	4.70094e-07	1.35538	0.663	0.558	0.0137014	aCap		Gm15851	8.46751e-17	-1.80284	0.326	0.556	2.46794e-12	aCap		Syt15	0.000140311	0.786493	0.756	0.716	1	vCap		Celsr1	1.87916e-08	-1.30329	0.214	0.388	0.0005477	vCap		Mthfd1l	0.00667792
Tpi1	9.62069e-18	0.609542	0.972	0.887	2.80405e-13	Pik3ca-2		Rps21	1.49648e-05	-0.497836	0.991	0.966	0.436165	Pik3ca-2		Filip1	5.55239e-07	0.88175	0.5	0.368	0.016183	aCap		Cenpt	8.88634e-17	-1.45554	0.293	0.553	2.59001e-12	aCap		Cox6a1	0.0001511	0.555534	0.983	0.988	1	vCap		Prelp	2.13031e-08	-1.42474	0.906	0.947	0.000620901	vCap		D330023K18Rik	5.54729e-05
Nucb1	1.06551e-17	0.599682	0.988	0.926	3.10554e-13	Pik3ca-2		Dmkn	1.50518e-05	-0.854624	0.14	0.249	0.4387	Pik3ca-2		RP23-50E10,7	5.63144e-07	0.360878	0.611	0.458	0.0164134	aCap		Zfp423	9.30038e-17	-2.76484	0.307	0.547	2.71069e-12	aCap		Ppp1r16b	0.000152673	0.749763	0.662	0.565	1	vCap		Hsbp1	2.24499e-08	-0.330978	0.709	0.849	0.000654326	vCap		Ret	1.26037e-16
Chpf2	1.07085e-17	0.836652	0.801	0.601	3.1211e-13	Pik3ca-2		Ifit2	1.51041e-05	-2.18858	0.162	0.274	0.440224	Pik3ca-2		Rusc2	5.99713e-07	1.1528	0.656	0.575	0.0174792	aCap		Cda	1.08548e-16	-1.80365	0.307	0.559	3.16374e-12	aCap		Rasal1	0.000154001	0.932075	0.261	0.163	1	vCap		Gm26714	2.24734e-08	-0.863185	0.329	0.513	0.000655009	vCap		Tmem231	0.00109952
Gm3839	1.29076e-17	0.520667	0.847	0.64	3.76204e-13	Pik3ca-2		Rpl14	1.70292e-05	-0.440772	0.988	0.966	0.496332	Pik3ca-2		Gm13362	6.61411e-07	1.33025	0.274	0.158	0.0192775	aCap		Vmp1	1.13477e-16	-1.17866	0.485	0.716	3.3074e-12	aCap		Tnfrsf22	0.000167432	0.938808	0.56	0.452	1	vCap		Tlcd2	2.34955e-08	-1.43485	0.269	0.448	0.0006848	vCap		Dcakd	6.4329e-08
Dnajc6	1.36426e-17	1.77446	0.252	0.081	3.97626e-13	Pik3ca-2		Kit	2.4566e-05	-3.28193	0.075	0.164	0.716001	Pik3ca-2		Kctd12b	7.4052e-07	2.17159	0.411	0.297	0.0215832	aCap		Gm13889	1.19603e-16	-2.92258	0.063	0.303	3.48596e-12	aCap		Gm10132	0.000180381	0.453109	0.41	0.308	1	vCap		Gm21983	2.42731e-08	-0.646911	0.581	0.725	0.000707464	vCap		Tprkb	2.12257e-07
Tspan5	1.76501e-17	0.835665	0.745	0.555	5.14429e-13	Pik3ca-2		Pcp4l1	2.47587e-05	-0.665327	0.863	0.895	0.721617	Pik3ca-2		Gba2	8.13789e-07	1.60302	0.53	0.408	0.0237187	aCap		Kdelc2	1.26165e-16	-1.21159	0.378	0.622	3.6772e-12	aCap		Gm12426	0.000193775	1.33904	0.184	0.105	1	vCap		9530082P21Rik	2.67475e-08	-0.429652	0.534	0.696	0.000779583	vCap		Gm20627	1.20685e-05
Fam124a	1.9784e-17	1.5103	0.564	0.345	5.76625e-13	Pik3ca-2		Ric1	2.64894e-05	-1.50816	0.445	0.527	0.772059	Pik3ca-2		Sgip1	8.21764e-07	0.328866	0.863	0.746	0.0239511	aCap		Anxa1	1.40343e-16	-1.07687	0.859	0.923	4.09044e-12	aCap		Phyhipl	0.000195813	1.32792	0.415	0.33	1	vCap		Ddah1	2.74029e-08	-0.91932	0.355	0.519	0.000798684	vCap		Apex1	0.000132961
Ldha	2.15635e-17	0.43874	1	0.994	6.28491e-13	Pik3ca-2		Rpl17	3.02031e-05	-0.348466	1	0.969	0.880299	Pik3ca-2		Snord13	9.16601e-07	0.773787	0.393	0.258	0.0267153	aCap		Rps3	1.40925e-16	-0.526245	0.993	0.999	4.10739e-12	aCap		Ifitm1	0.000197287	0.259437	0.098	0.205	1	vCap		Eng	2.76884e-08	-0.397135	1	1	0.000807006	vCap		Srm	5.22863e-09
Fuca1	2.34579e-17	0.658104	0.96	0.842	6.83704e-13	Pik3ca-2		Lpl	3.19564e-05	-3.96005	0.517	0.565	0.931403	Pik3ca-2		Rarg	9.20437e-07	1.36603	0.526	0.405	0.026827	aCap		Nap1l1	1.72455e-16	-1.12834	0.404	0.649	5.02637e-12	aCap		Slc3a2	0.000212316	0.466	0.97	0.969	1	vCap		Slc44a2	2.8517e-08	-0.608766	0.842	0.902	0.000831156	vCap		Magee1	0.00479544
Slc27a3	3.27166e-17	0.774644	0.76	0.558	9.53557e-13	Pik3ca-2		1500015A07Rik	3.21499e-05	-0.649225	0.514	0.575	0.93704	Pik3ca-2		Adgrg1	9.50884e-07	0.463077	0.97	0.975	0.0277145	aCap		Ddah1	1.8806e-16	-2.60831	0.304	0.536	5.4812e-12	aCap		Ptp4a3	0.000217441	0.295746	0.769	0.695	1	vCap		Pde9a	2.9216e-08	-0.542123	0.38	0.567	0.000851529	vCap		Fkbp10	1.49042e-20
Pam	3.43238e-17	0.513958	0.988	0.95	1.0004e-12	Pik3ca-2		2010015M23Rik	3.74841e-05	-1.07001	0.287	0.379	1	Pik3ca-2		Bbs9	9.77695e-07	1.43143	0.289	0.167	0.0284959	aCap		mt-Ts1	1.97227e-16	-0.406609	0.989	0.999	5.74837e-12	aCap		Adgrl4	0.000220416	0.401971	0.97	0.983	1	vCap		Psap	3.03157e-08	-0.345901	0.996	0.997	0.000883581	vCap		Bin1	9.88086e-06
AU021092	3.66715e-17	0.897298	0.67	0.438	1.06883e-12	Pik3ca-2		Anxa8	3.85862e-05	-1.48508	0.361	0.461	1	Pik3ca-2		Gm21970	1.08314e-06	0.776309	0.815	0.794	0.0315692	aCap		Ltbr	2.06022e-16	-0.708447	0.711	0.9	6.0047e-12	aCap		Unc45bos	0.000221554	0.266476	0.372	0.541	1	vCap		Cap1	3.04958e-08	-0.659793	0.491	0.65	0.00088883	vCap		Gnpda1	0.00891566
Net1	3.6812e-17	0.742622	0.857	0.678	1.07292e-12	Pik3ca-2		RP24-390N7,1	3.86918e-05	-0.600804	0.607	0.647	1	Pik3ca-2		Tbx3	1.63566e-06	1.41636	0.326	0.202	0.047673	aCap		Ncl	2.31511e-16	-0.692759	0.881	0.966	6.74761e-12	aCap		Smoc2	0.000226981	0.476372	0.184	0.102	1	vCap		Ppp1r11	3.23008e-08	-0.518967	0.513	0.67	0.000941439	vCap		Marcksl1	2.68125e-13
Pigt	3.92827e-17	0.703028	0.763	0.526	1.14493e-12	Pik3ca-2		Psme2b	4.42267e-05	-1.84784	0.084	0.173	1	Pik3ca-2		Ppap2a	1.65168e-06	0.810983	0.948	0.961	0.0481399	aCap		Emp1	2.4435e-16	-1.4269	0.726	0.83	7.12181e-12	aCap		Kit	0.000234029	1.19185	0.218	0.13	1	vCap		Adamts4	3.79389e-08	-1.75166	0.188	0.359	0.00110577	vCap		Nt5dc2	9.77113e-13
Cpne2	3.99269e-17	1.09255	0.723	0.531	1.16371e-12	Pik3ca-2		Slc50a1	4.48544e-05	-0.995333	0.804	0.817	1	Pik3ca-2		Ifngr1	1.81889e-06	0.70564	0.896	0.907	0.0530134	aCap		Coro1c	2.62091e-16	-0.741898	0.822	0.936	7.6389e-12	aCap		Abcb1a	0.0002407	1.02857	0.662	0.595	1	vCap		Lims2	3.85528e-08	-0.512054	0.859	0.93	0.00112366	vCap		Ogfod1	0.0012265
Adamts4	4.03982e-17	1.01363	0.514	0.28	1.17745e-12	Pik3ca-2		St5	4.95757e-05	-1.84305	0.305	0.407	1	Pik3ca-2		Gm10382	1.86764e-06	0.410331	0.896	0.847	0.0544343	aCap		Rps28	3.12263e-16	-0.482703	0.996	0.999	9.10122e-12	aCap		Dcdc2c	0.000256641	0.54296	0.124	0.059	1	vCap		Socs2	3.90548e-08	-0.714921	0.457	0.651	0.00113829	vCap		Glb1	2.05535e-06
Slc38a2	4.5464e-17	0.608583	0.938	0.81	1.32509e-12	Pik3ca-2		RP23-382I10,2	5.09518e-05	-0.357092	0.408	0.519	1	Pik3ca-2		Zfp36	1.88711e-06	0.824546	0.881	0.814	0.0550017	aCap		Hmga1	3.61095e-16	-1.04691	0.163	0.442	1.05245e-11	aCap		Cyp2t4	0.000256718	0.733157	0.056	0.15	1	vCap		Gng12	3.93507e-08	-0.465444	0.641	0.796	0.00114691	vCap		Prpf40b	7.82745e-20
Acer2	4.86152e-17	0.671818	0.841	0.655	1.41694e-12	Pik3ca-2		Gm16401	5.13192e-05	-1.32031	0.078	0.164	1	Pik3ca-2		3110062M04Rik	2.12914e-06	0.867841	0.859	0.848	0.0620559	aCap		Fgfr1	3.87524e-16	-1.53945	0.659	0.815	1.12948e-11	aCap		Ccdc67	0.0002736	1.75769	0.115	0.053	1	vCap		Ergic3	4.10638e-08	-0.688651	0.769	0.877	0.00119685	vCap		Cd276	3.28232e-07
Gm28989	5.17755e-17	0.676739	0.632	0.373	1.50905e-12	Pik3ca-2		Scand1	5.18956e-05	-0.250276	0.685	0.516	1	Pik3ca-2		8430408G22Rik	2.1526e-06	0.798603	0.878	0.887	0.0627396	aCap		Rab3il1	4.23809e-16	-1.7427	0.507	0.719	1.23523e-11	aCap		Gm10086	0.000282036	0.459692	0.252	0.16	1	vCap		Gpd2	4.11828e-08	-0.355843	0.261	0.458	0.00120031	vCap		Slc22a17	0.00867162
Man1a	5.24714e-17	0.566276	0.798	0.554	1.52933e-12	Pik3ca-2		Nes	5.65014e-05	-2.28151	0.187	0.287	1	Pik3ca-2		Sh3tc1	2.6726e-06	1.19925	0.574	0.472	0.0778957	aCap		Gpi1	4.60333e-16	-0.651054	0.841	0.953	1.34169e-11	aCap		Foxp2	0.000291147	0.530391	0.38	0.288	1	vCap		Cbr2	4.18342e-08	-2.49059	0.235	0.387	0.0012193	vCap		Hoxd8	7.99338e-17
Copg2	5.77681e-17	0.59928	0.688	0.454	1.68371e-12	Pik3ca-2		Erc1	6.37074e-05	-0.336754	0.664	0.507	1	Pik3ca-2		H3f3b	2.70161e-06	0.31849	0.989	0.997	0.078741	aCap		C330006A16Rik	5.12614e-16	-0.817432	0.678	0.858	1.49406e-11	aCap		Rab10os	0.000297894	0.38209	0.436	0.576	1	vCap		Pgam1	4.20602e-08	-0.50654	0.735	0.869	0.00122589	vCap		Acot7	0.0016863
Hmgb3	6.19757e-17	0.761344	0.704	0.462	1.80634e-12	Pik3ca-2		Itga1	6.61319e-05	-1.36855	0.523	0.601	1	Pik3ca-2		Efna1	2.75052e-06	0.550911	0.941	0.936	0.0801665	aCap		Rps3a1	5.78183e-16	-0.569839	0.963	0.992	1.68517e-11	aCap		Mfng	0.000300605	0.835626	0.675	0.595	1	vCap		Dnaja1	4.41061e-08	-0.483256	0.808	0.901	0.00128552	vCap		Tmem42	0.00153967
Golm1	8.42838e-17	0.558772	0.798	0.588	2.45653e-12	Pik3ca-2		Rps15	6.66753e-05	-0.366936	0.997	0.974	1	Pik3ca-2		Gm15419	2.84585e-06	0.819715	0.511	0.383	0.0829452	aCap		Gsn	7.11384e-16	-2.18908	0.767	0.864	2.0734e-11	aCap		Rapgef4	0.000310502	0.879415	0.393	0.28	1	vCap		Them5	4.5374e-08	-3.56026	0.107	0.266	0.00132247	vCap		Layn	1.44894e-07
Selenbp1	8.98376e-17	1.37538	0.424	0.209	2.61841e-12	Pik3ca-2		Rpl35a	7.29751e-05	-0.430795	0.988	0.962	1	Pik3ca-2		Hlx	3.12443e-06	1.14426	0.522	0.411	0.0910647	aCap		Aldoa	8.08052e-16	-0.560366	0.996	0.996	2.35515e-11	aCap		Rsad2	0.000327082	1.14911	0.427	0.335	1	vCap		RP24-230J14,5	4.59359e-08	-0.437731	0.56	0.725	0.00133885	vCap		Slc25a24	8.97234e-10
Acer3	9.62041e-17	0.770084	0.607	0.371	2.80396e-12	Pik3ca-2		Unc5b	7.56205e-05	-3.52513	0.249	0.34	1	Pik3ca-2		RP24-448C16,5	3.58664e-06	0.511788	0.626	0.51	0.104536	aCap		Gm4876	8.13573e-16	-1.33952	0.141	0.4	2.37124e-11	aCap		Gm10269	0.00032954	0.440401	0.111	0.052	1	vCap		Fkbp10	4.91195e-08	-0.567733	0.769	0.859	0.00143164	vCap		Gm15663	6.10483e-06
Ppp1r3b	1.01035e-16	2.52818	0.255	0.09	2.94476e-12	Pik3ca-2		Map4k2	7.58962e-05	-1.79862	0.514	0.612	1	Pik3ca-2		Cxcr4	3.66753e-06	0.797178	0.152	0.066	0.106894	aCap		Pdlim7	8.31569e-16	-0.794106	0.719	0.858	2.42369e-11	aCap		Moap1	0.00034106	0.675733	0.128	0.24	1	vCap		Gas2l1	4.9252e-08	-1.02532	0.462	0.632	0.0014355	vCap		Acat2	8.53618e-05
Vcam1	1.0146e-16	1.87421	0.402	0.2	2.95714e-12	Pik3ca-2		Msx1	7.71211e-05	-3.40422	0.087	0.172	1	Pik3ca-2		Mir126a	3.79181e-06	0.367448	0.759	0.667	0.110516	aCap		Ece1	9.28358e-16	-0.533304	1	1	2.70579e-11	aCap		RP24-448C16,5	0.000354465	0.528164	0.603	0.518	1	vCap		Copg1	4.97124e-08	-0.734018	0.739	0.821	0.00144892	vCap		Clcn2	3.34627e-14
Lmo1	1.1371e-16	0.707159	0.829	0.61	3.31419e-12	Pik3ca-2		Gm20659	7.83088e-05	-1.13064	0.648	0.698	1	Pik3ca-2		Fli1	3.91635e-06	0.827052	0.893	0.91	0.114146	aCap		Sorbs2os	9.93262e-16	-1.73097	0.107	0.371	2.89496e-11	aCap		Ifi203	0.000359167	1.04801	0.756	0.691	1	vCap		Vasp	4.97433e-08	-0.259503	0.594	0.744	0.00144982	vCap		Rom1	2.756e-06
Slc29a1	1.14261e-16	0.627593	0.972	0.9	3.33025e-12	Pik3ca-2		Mrps18a	8.18103e-05	-0.338205	0.536	0.401	1	Pik3ca-2		Mir1966	3.93702e-06	0.832312	0.515	0.425	0.114748	aCap		Pdcd4	1.02439e-15	-1.27719	0.441	0.696	2.98568e-11	aCap		Mir5099	0.000381711	0.435383	0.286	0.193	1	vCap		Gm26636	5.00735e-08	-0.442017	0.278	0.491	0.00145944	vCap		Elac2	8.02287e-06
St3gal4	1.16543e-16	0.740949	0.748	0.533	3.39676e-12	Pik3ca-2		Tnfrsf22	8.2324e-05	-1.25035	0.386	0.493	1	Pik3ca-2		Il10rb	4.11759e-06	1.15013	0.767	0.731	0.120011	aCap		Bsg	1.1318e-15	-0.481924	0.993	0.997	3.29875e-11	aCap		A4galt	0.000417059	0.952893	0.701	0.613	1	vCap		Fblim1	5.13433e-08	-2.27567	0.103	0.266	0.00149645	vCap		Ahrr	0.000323132
Sptlc2	1.23465e-16	0.554199	0.956	0.818	3.59852e-12	Pik3ca-2		Rps17	8.39702e-05	-0.393239	1	0.979	1	Pik3ca-2		Stard8	4.12114e-06	2.00042	0.478	0.377	0.120115	aCap		Rps18	1.14671e-15	-0.537001	0.978	0.996	3.34221e-11	aCap		6330403N20Rik	0.00043915	0.496032	0.15	0.081	1	vCap		Sla2	5.815e-08	-0.571125	0.406	0.595	0.00169484	vCap		Nxn	1.49488e-12
Cldn11	1.41214e-16	2.98701	0.607	0.422	4.11582e-12	Pik3ca-2		Gm23935	8.49271e-05	-0.512874	0.847	0.837	1	Pik3ca-2		Ddx26b	4.20266e-06	2.00143	0.256	0.153	0.122491	aCap		Dusp23	1.33265e-15	-1.44489	0.274	0.515	3.88413e-11	aCap		Aqp11	0.000455981	1.79982	0.15	0.08	1	vCap		Myeov2	6.31174e-08	-0.35573	0.487	0.674	0.00183962	vCap		Spock2	0.000330613
Ephb3	1.75617e-16	2.46759	0.246	0.083	5.11853e-12	Pik3ca-2		Col17a1	9.58469e-05	-1.99712	0.252	0.352	1	Pik3ca-2		Akr1c14	4.20555e-06	1.66468	0.356	0.249	0.122575	aCap		mt-Atp8	1.40082e-15	-0.402947	1	1	4.08282e-11	aCap		Lamb1	0.000459166	0.591378	0.812	0.795	1	vCap		Slco3a1	6.48973e-08	-2.35755	0.385	0.544	0.0018915	vCap		Wdfy1	1.81581e-14
Arhgap26	1.84209e-16	0.788708	0.751	0.531	5.36894e-12	Pik3ca-2		Pigyl	9.88974e-05	-0.264854	0.452	0.331	1	Pik3ca-2		Ccrn4l	4.67849e-06	0.263952	0.963	0.95	0.136359	aCap		Tm6sf1	1.43194e-15	-0.946885	0.526	0.725	4.17353e-11	aCap		Mir6240	0.000481745	0.426218	0.846	0.842	1	vCap		Clec14a	6.68281e-08	-0.543538	0.893	0.944	0.00194777	vCap		Cadm1	0.00185965
Reep5	1.88935e-16	0.511331	0.988	0.956	5.5067e-12	Pik3ca-2		Btnl9	0.000101384	-3.75074	0.308	0.395	1	Pik3ca-2		Cit	4.84796e-06	1.1036	0.863	0.791	0.141299	aCap		Flrt2	1.72217e-15	-2.54169	0.4	0.617	5.01945e-11	aCap		Erlec1	0.000483022	0.751589	0.218	0.343	1	vCap		Wars	6.73191e-08	-0.291905	0.607	0.77	0.00196208	vCap		Cxx1a	7.40366e-26
Piezo1	2.2174e-16	0.578479	0.931	0.824	6.46283e-12	Pik3ca-2		Hip1r	0.000101477	-1.33366	0.464	0.54	1	Pik3ca-2		Pde2a	4.9969e-06	0.628724	0.878	0.88	0.14564	aCap		RP23-110C17,2	1.74635e-15	-2.16921	0.53	0.729	5.08992e-11	aCap		Samd5	0.000484796	0.482821	0.098	0.189	1	vCap		Tmem38b	7.07742e-08	-0.821087	0.132	0.288	0.00206278	vCap		Nradd	4.83112e-05
Gm9913	2.48726e-16	1.63769	0.262	0.091	7.24936e-12	Pik3ca-2		St8sia4	0.000102639	-1.41219	0.327	0.422	1	Pik3ca-2		Itga6	5.03995e-06	0.686437	0.948	0.903	0.146895	aCap		Mgat4b	1.86691e-15	-0.811778	0.463	0.683	5.44131e-11	aCap		Snrpc	0.000497133	0.28669	0.577	0.722	1	vCap		Aldoa	7.44376e-08	-0.332212	0.987	0.998	0.00216956	vCap		Fam132a	7.8842e-07
Aldoa	2.52956e-16	0.404196	0.997	0.996	7.37265e-12	Pik3ca-2		Kpna2	0.000102688	-0.27584	0.486	0.35	1	Pik3ca-2		Mcc	5.60577e-06	1.45163	0.559	0.479	0.163386	aCap		Plekha7	1.95729e-15	-4.34683	0.104	0.336	5.70473e-11	aCap		Rps24-ps2	0.000509878	0.297275	0.132	0.067	1	vCap		Hspg2	7.67442e-08	-0.460406	0.949	0.979	0.00223679	vCap		Scd2	2.47684e-19
Enpp2	2.5558e-16	0.830653	0.769	0.577	7.44915e-12	Pik3ca-2		RP23-446E21,5	0.000103693	-1.1974	0.09	0.179	1	Pik3ca-2		Pnkd	5.63595e-06	1.00416	0.83	0.772	0.164265	aCap		Rapgef5	1.96671e-15	-0.843241	0.437	0.697	5.73219e-11	aCap		Reln	0.000511296	0.473811	0.675	0.619	1	vCap		Mxd3	8.09303e-08	-0.53016	0.637	0.807	0.00235879	vCap		2010315B03Rik	0.0054692
Wdr6	2.89505e-16	0.944718	0.791	0.607	8.43791e-12	Pik3ca-2		Dock10	0.000108139	-1.2372	0.436	0.517	1	Pik3ca-2		Palm	6.36758e-06	1.36658	0.907	0.881	0.18559	aCap		Rpl30	2.53915e-15	-0.558071	0.967	0.989	7.4006e-11	aCap		Gm14149	0.000518547	0.312324	0.128	0.065	1	vCap		Tspan31	8.43762e-08	-0.738935	0.662	0.772	0.00245923	vCap		Hddc3	2.49454e-05
Slc2a1	3.01111e-16	0.652603	0.85	0.686	8.77618e-12	Pik3ca-2		2900005J15Rik	0.000109017	-0.405893	0.109	0.05	1	Pik3ca-2		Adipor1	6.72435e-06	0.529321	0.974	0.97	0.195988	aCap		Rps20	3.00412e-15	-0.566679	0.967	0.997	8.7558e-11	aCap		Col13a1	0.000529209	2.27694	0.197	0.121	1	vCap		Git1	9.08864e-08	-0.683586	0.581	0.721	0.00264898	vCap		Mettl6	1.98728e-06
Tbc1d13	3.34596e-16	1.07994	0.517	0.288	9.75212e-12	Pik3ca-2		Ipo9	0.000109734	-0.279697	0.539	0.404	1	Pik3ca-2		Myo10	7.28245e-06	1.35751	0.578	0.51	0.212254	aCap		Itpr1	3.33536e-15	-0.699518	0.648	0.836	9.72124e-11	aCap		Bik	0.000572735	1.12026	0.5	0.406	1	vCap		Gpr17	9.35571e-08	-0.514723	0.513	0.694	0.00272682	vCap		Tmtc2	1.35739e-06
Slc39a8	3.5213e-16	2.52264	0.29	0.118	1.02632e-11	Pik3ca-2		Acss1	0.000111193	-2.23923	0.09	0.175	1	Pik3ca-2		Rhoa	7.35713e-06	0.367635	0.996	0.993	0.214431	aCap		Fam162a	3.86024e-15	-0.776484	0.359	0.604	1.12511e-10	aCap		Bmpr2	0.000614096	0.318723	0.603	0.75	1	vCap		Hadh	9.88811e-08	-0.862859	0.547	0.7	0.00288199	vCap		Pkm	6.76726e-37
Cnih1	3.98348e-16	0.594475	0.863	0.694	1.16102e-11	Pik3ca-2		S100a13	0.000120333	-0.916566	0.869	0.857	1	Pik3ca-2		Gm17315	7.47946e-06	1.08678	0.389	0.279	0.217996	aCap		Itga5	4.04091e-15	-0.767739	0.841	0.944	1.17776e-10	aCap		Tril	0.000628478	1.16803	0.585	0.504	1	vCap		Gas6	1.0164e-07	-0.668943	0.915	0.935	0.00296241	vCap		Ngfrap1	4.22887e-07
Plscr2	4.30093e-16	0.951921	0.66	0.472	1.25355e-11	Pik3ca-2		Serinc3	0.000120775	-0.255153	1	0.996	1	Pik3ca-2		S100a13	7.86747e-06	0.689403	0.885	0.854	0.229305	aCap		Gm3839	4.09601e-15	-0.726808	0.526	0.723	1.19382e-10	aCap		1700034H15Rik	0.000642705	1.84194	0.201	0.123	1	vCap		Vegfc	1.02093e-07	-3.62527	0.154	0.307	0.0029756	vCap		RP23-228F6,9	5.95945e-05
Slc6a2	4.32639e-16	2.25995	0.305	0.124	1.26097e-11	Pik3ca-2		Lamb3	0.000123019	-0.493926	0.044	0.113	1	Pik3ca-2		2010015M23Rik	8.37912e-06	0.497805	0.456	0.336	0.244218	aCap		Cnih1	4.23117e-15	-0.882669	0.581	0.766	1.23322e-10	aCap		Iqcb1	0.000650131	0.698705	0.282	0.187	1	vCap		Anxa3	1.02473e-07	-0.567751	0.791	0.877	0.00298668	vCap		Vstm5	4.71123e-05
Gm26735	4.92671e-16	0.946274	0.452	0.233	1.43594e-11	Pik3ca-2		Klf4	0.000127493	-1.01328	0.536	0.615	1	Pik3ca-2		Git2	8.4074e-06	0.950928	0.83	0.793	0.245042	aCap		Gm26762	4.3518e-15	-0.687364	0.541	0.797	1.26838e-10	aCap		Rpl12	0.000660987	0.600352	0.885	0.915	1	vCap		Ackr3	1.0273e-07	-2.25303	0.748	0.829	0.00299416	vCap		Ttc30a1	0.00186084
Cbr2	5.18854e-16	1.04942	0.533	0.314	1.51225e-11	Pik3ca-2		Mthfr	0.00012938	-0.357938	0.249	0.155	1	Pik3ca-2		Ckb	9.47237e-06	1.79391	0.648	0.613	0.276082	aCap		Cyb5b	4.53812e-15	-0.873255	0.752	0.874	1.32268e-10	aCap		2310009A05Rik	0.000661428	0.284372	0.162	0.266	1	vCap		Dnpep	1.02917e-07	-0.534489	0.615	0.794	0.00299962	vCap		Maged1	5.41382e-19
Aplp2	5.19129e-16	0.400197	1	1	1.51305e-11	Pik3ca-2		Iffo2	0.000132193	-0.52866	0.343	0.232	1	Pik3ca-2		Sez6l2	1.04732e-05	1.35534	0.141	0.064	0.305251	aCap		Nxpe2	5.37908e-15	-1.26632	0.437	0.657	1.56779e-10	aCap		Smco1	0.00066544	0.326787	0.209	0.127	1	vCap		Fam131a	1.1185e-07	-1.4309	0.291	0.457	0.00325999	vCap		Wrap73	0.00388375
Sirpa	5.20894e-16	1.58836	0.692	0.523	1.5182e-11	Pik3ca-2		Dicer1	0.000137763	-0.602848	0.396	0.272	1	Pik3ca-2		Kifc3	1.06526e-05	2.02532	0.27	0.17	0.31048	aCap		Gm17122	5.48303e-15	-0.799623	0.507	0.744	1.59808e-10	aCap		Mdga2	0.000711195	0.660646	0.179	0.108	1	vCap		Cpt1a	1.15933e-07	-0.82823	0.457	0.63	0.00337899	vCap		1700030K09Rik	0.000106038
Filip1l	6.08736e-16	0.785341	0.707	0.531	1.77422e-11	Pik3ca-2		Krt14	0.000138962	-0.57488	0.458	0.569	1	Pik3ca-2		Gm37401	1.158e-05	0.385706	0.952	0.942	0.337511	aCap		1110007C09Rik	6.32107e-15	-0.615965	0.544	0.782	1.84234e-10	aCap		Gm11168	0.000725846	0.870329	0.103	0.048	1	vCap		Baiap2	1.20288e-07	-0.833518	0.423	0.581	0.00350592	vCap		Slc6a9	0.00181758
RP24-230J14,5	6.95306e-16	0.733196	0.857	0.654	2.02654e-11	Pik3ca-2		Wapal	0.000142468	-0.308488	0.607	0.463	1	Pik3ca-2		Gm29084	1.17098e-05	0.631735	0.563	0.464	0.341293	aCap		Cand2	6.32941e-15	-0.731325	0.9	0.969	1.84477e-10	aCap		Pnpla2	0.000755042	0.561991	0.842	0.808	1	vCap		Reep5	1.25386e-07	-0.43122	0.944	0.966	0.00365451	vCap		Lao1	2.94639e-05
Clptm1l	7.6321e-16	0.670973	0.838	0.682	2.22445e-11	Pik3ca-2		Lims2	0.000143232	-0.891814	0.913	0.92	1	Pik3ca-2		Thbd	1.18896e-05	0.793554	0.926	0.937	0.346535	aCap		Slc35e4	6.88364e-15	-1.57887	0.37	0.595	2.00631e-10	aCap		Stambpl1	0.000755924	1.63243	0.226	0.145	1	vCap		Dhrs3	1.28445e-07	-0.916818	0.628	0.72	0.00374365	vCap		Gm28989	4.62301e-13
Ralgds	7.98184e-16	0.628781	0.9	0.743	2.32639e-11	Pik3ca-2		Smg7	0.000155215	-0.307691	0.533	0.41	1	Pik3ca-2		Msx1	1.37225e-05	1.66559	0.233	0.135	0.399955	aCap		Marveld1	7.82762e-15	-1.65173	0.389	0.603	2.28144e-10	aCap		Nos2	0.000760307	0.779828	0.248	0.155	1	vCap		Dctn1	1.30108e-07	-0.293509	0.739	0.818	0.00379212	vCap		Gm26811	1.20806e-05
Lamp2	8.02487e-16	0.552401	0.994	0.944	2.33893e-11	Pik3ca-2		Stard9	0.000162084	-1.35628	0.386	0.484	1	Pik3ca-2		Adora2a	1.40863e-05	2.28313	0.3	0.203	0.410558	aCap		Ppp1r14a	8.01303e-15	-2.89547	0.085	0.303	2.33548e-10	aCap		Ogn	0.000761895	0.286739	0.115	0.058	1	vCap		Mafb	1.30696e-07	-2.36446	0.265	0.428	0.00380926	vCap		Tcea3	0.00171641
Tie1	8.62452e-16	0.48557	1	0.99	2.5137e-11	Pik3ca-2		Cd247	0.000162288	-2.89884	0.231	0.317	1	Pik3ca-2		Elovl5	1.47512e-05	0.656524	0.952	0.932	0.42994	aCap		Cux1	8.62977e-15	-0.863774	0.541	0.74	2.51523e-10	aCap		Gm12760	0.000788068	0.459371	0.128	0.067	1	vCap		Cux1	1.32747e-07	-0.594451	0.59	0.725	0.00386905	vCap		Gm16861	2.06044e-05
Pgam1	8.89122e-16	0.572829	0.944	0.82	2.59144e-11	Pik3ca-2		Cep170b	0.000170999	-2.18451	0.084	0.167	1	Pik3ca-2		Bmp6	1.56092e-05	2.74879	0.17	0.089	0.454945	aCap		Rpl18a	8.63511e-15	-0.400354	0.996	1	2.51679e-10	aCap		Hlf	0.000839538	1.13014	0.128	0.066	1	vCap		Tbc1d13	1.34082e-07	-2.10038	0.201	0.365	0.00390796	vCap		Clint1	0.0026006
B4gat1	9.11495e-16	0.524717	0.713	0.495	2.65664e-11	Pik3ca-2		Calm4	0.000178863	-1.49482	0.1	0.184	1	Pik3ca-2		Rnd2	1.61193e-05	0.264687	0.322	0.479	0.469812	aCap		Id2	8.80152e-15	-1.09565	0.463	0.675	2.56529e-10	aCap		Gga3	0.000839947	1.11479	0.415	0.312	1	vCap		A730049H05Rik	1.34481e-07	-1.96911	0.051	0.192	0.00391959	vCap		D930016D06Rik	0.00683152
Micu1	1.02718e-15	0.910324	0.723	0.532	2.99383e-11	Pik3ca-2		Hmgb1	0.000179849	-0.314691	0.994	0.982	1	Pik3ca-2		Arhgef15	1.67339e-05	0.586542	0.919	0.916	0.487725	aCap		Qsox1	1.06536e-14	-0.831498	0.659	0.831	3.1051e-10	aCap		Clec2d	0.000861672	1.43549	0.222	0.142	1	vCap		Aco2	1.35891e-07	-0.576508	0.658	0.797	0.00396068	vCap		Sigmar1	9.0346e-12
Prpf40b	1.18733e-15	0.685716	0.757	0.541	3.46059e-11	Pik3ca-2		Rps7	0.00018214	-0.325229	1	0.992	1	Pik3ca-2		Myl12a	1.81095e-05	0.265755	1	0.997	0.527819	aCap		Eif3e	1.0958e-14	-0.531289	0.7	0.884	3.19382e-10	aCap		Pdgfb	0.000870344	0.867285	0.594	0.516	1	vCap		Serpinh1	1.40154e-07	-0.379515	0.885	0.924	0.00408493	vCap		Car5b	0.000220835
Tsc22d1	1.18767e-15	0.46371	1	0.992	3.46157e-11	Pik3ca-2		Rassf4	0.00018291	-2.74667	0.093	0.174	1	Pik3ca-2		Fcho2	1.93759e-05	1.10537	0.656	0.565	0.56473	aCap		Mctp1	1.16028e-14	-1.53216	0.352	0.572	3.38176e-10	aCap		Gm37848	0.000873198	0.26312	0.812	0.776	1	vCap		Tie1	1.42584e-07	-0.384611	0.979	0.995	0.00415576	vCap		Cux1	2.31018e-13
Pbx1	1.20884e-15	1.13804	0.505	0.29	3.5233e-11	Pik3ca-2		Sox13	0.00018704	-1.56317	0.53	0.601	1	Pik3ca-2		Ly6c2	2.04103e-05	1.13869	0.756	0.628	0.594878	aCap		Tulp4	1.17128e-14	-1.18272	0.644	0.795	3.41381e-10	aCap		Gm27010	0.000902469	0.852312	0.697	0.675	1	vCap		Pigk	1.428e-07	-0.866992	0.385	0.571	0.00416204	vCap		Plxna1	0.000322599
Glg1	1.27596e-15	0.493062	0.882	0.724	3.71891e-11	Pik3ca-2		Gm11478	0.000190198	-0.475951	0.424	0.511	1	Pik3ca-2		Map4k2	2.07319e-05	1.62954	0.648	0.577	0.604251	aCap		mt-Co1	1.22794e-14	-0.363723	1	1	3.57894e-10	aCap		Gm37108	0.000965738	0.375428	0.436	0.355	1	vCap		Psmd13	1.46269e-07	-0.485879	0.662	0.795	0.00426315	vCap		Cxx1c	1.28726e-18
Sorbs2	1.27847e-15	0.475158	0.953	0.825	3.72622e-11	Pik3ca-2		Fmnl1	0.000191393	-1.6282	0.084	0.167	1	Pik3ca-2		Ifit2	2.08991e-05	1.78459	0.333	0.23	0.609125	aCap		Ptbp1	1.22875e-14	-0.733396	0.859	0.919	3.58132e-10	aCap		Dhps	0.000994259	0.327686	0.282	0.397	1	vCap		Zfp521	1.4878e-07	-0.671714	0.534	0.676	0.00433635	vCap		Aox1	1.48885e-09
Ret	1.30369e-15	1.06427	0.682	0.502	3.79975e-11	Pik3ca-2		Kank3	0.000193447	-0.569058	0.966	0.961	1	Pik3ca-2		Evi5l	2.11726e-05	0.528764	0.115	0.238	0.617097	aCap		Jak2	1.24803e-14	-1.51879	0.226	0.475	3.63752e-10	aCap		Gnb2l1	0.00103611	0.443342	0.983	0.985	1	vCap		Gm38271	1.48927e-07	-0.646845	0.333	0.53	0.00434062	vCap		Eif2d	3.89432e-05
Naga	1.35078e-15	0.660209	0.816	0.633	3.93698e-11	Pik3ca-2		C230088H06Rik	0.000195541	-0.590661	0.125	0.219	1	Pik3ca-2		Adh1	2.64831e-05	2.13116	0.4	0.309	0.771875	aCap		Vars	1.57761e-14	-1.39462	0.381	0.618	4.59809e-10	aCap		Gm3511	0.00103785	0.44663	0.457	0.378	1	vCap		A930024N18Rik	1.53455e-07	-1.41654	0.162	0.328	0.00447261	vCap		Slc7a1	0.00295317
Dab2	1.76038e-15	0.827976	0.882	0.758	5.1308e-11	Pik3ca-2		Slc1a1	0.00019787	-3.13582	0.056	0.13	1	Pik3ca-2		Tspan2	2.66464e-05	1.05074	0.748	0.697	0.776637	aCap		Mroh8	1.91836e-14	-0.993175	0.267	0.526	5.59125e-10	aCap		mmu-mir-703	0.00103946	0.352236	0.808	0.766	1	vCap		Itga3	1.75464e-07	-0.654662	0.449	0.62	0.00511408	vCap		Col18a1	5.5799e-22
Il6st	1.93943e-15	0.350561	1	0.981	5.65267e-11	Pik3ca-2		Gm20721	0.00020854	-0.283447	1	0.998	1	Pik3ca-2		Slc43a3	2.72853e-05	0.831978	0.896	0.847	0.795258	aCap		Snhg8	2.11062e-14	-1.2368	0.311	0.567	6.15161e-10	aCap		E030030I06Rik	0.00105584	0.335909	0.171	0.285	1	vCap		Acat3	1.76724e-07	-0.522381	0.363	0.572	0.0051508	vCap		Eml1	1.15705e-09
Bace1	2.16924e-15	0.660464	0.614	0.388	6.32246e-11	Pik3ca-2		Nemf	0.000209128	-0.336099	0.642	0.5	1	Pik3ca-2		RP23-317I8,1	3.13667e-05	0.474092	0.711	0.632	0.914213	aCap		Gm26917	2.12982e-14	-0.789683	0.993	0.994	6.20758e-10	aCap		Mctp1	0.00106437	0.705794	0.594	0.519	1	vCap		Mocs2	1.81021e-07	-0.808844	0.466	0.63	0.00527605	vCap		Rars2	3.39757e-05
Gm16234	2.54573e-15	0.91675	0.539	0.304	7.4198e-11	Pik3ca-2		Slc10a6	0.000210923	-1.99643	0.184	0.271	1	Pik3ca-2		Lrrc8a	3.13797e-05	0.535884	0.926	0.924	0.914592	aCap		Ipo11	2.21646e-14	-1.10994	0.644	0.803	6.46009e-10	aCap		Gm21897	0.00110376	0.820931	0.483	0.407	1	vCap		Chn2	1.87229e-07	-0.992727	0.222	0.385	0.00545697	vCap		Dcp2	0.000209401
Car5b	2.57728e-15	1.24363	0.573	0.397	7.51174e-11	Pik3ca-2		Marcks	0.000225197	-0.293249	0.745	0.615	1	Pik3ca-2		Gm15441	3.43013e-05	0.34325	0.963	0.975	0.999745	aCap		Sumo3	2.25854e-14	-0.785688	0.907	0.95	6.58273e-10	aCap		Zfp931	0.00112008	0.867553	0.192	0.311	1	vCap		Hmgn3	1.9077e-07	-0.275363	0.453	0.642	0.00556019	vCap		Slfn4	7.85732e-06
Slc16a3	2.59248e-15	1.2114	0.411	0.207	7.55605e-11	Pik3ca-2		Fam198b	0.000228633	-0.664974	0.857	0.877	1	Pik3ca-2		RP23-93A21,1	3.53492e-05	0.395526	0.881	0.827	1	aCap		Hsd3b7	2.31078e-14	-0.865167	0.867	0.933	6.73499e-10	aCap		Angptl7	0.0011743	0.429293	0.115	0.058	1	vCap		Cdk2ap2	1.91156e-07	-0.756008	0.479	0.631	0.00557144	vCap		Hk1os	0.0016793
Abcc4	2.95183e-15	0.457827	0.738	0.522	8.6034e-11	Pik3ca-2		Gnas	0.000232783	-0.287867	1	0.998	1	Pik3ca-2		Fam212a	3.63459e-05	1.06134	0.552	0.492	1	aCap		Npm1	2.36566e-14	-0.44191	0.796	0.94	6.89495e-10	aCap		Lama4	0.00118671	0.638394	0.855	0.849	1	vCap		Rtn3	1.95791e-07	-0.467236	0.889	0.943	0.00570654	vCap		Aaas	9.27067e-05
Nedd4l	2.95642e-15	1.2421	0.461	0.252	8.61678e-11	Pik3ca-2		Cables2	0.000235501	-1.94465	0.364	0.446	1	Pik3ca-2		Dach1	3.6484e-05	1.27783	0.333	0.228	1	aCap		Nmt2	2.39483e-14	-1.37468	0.315	0.554	6.97998e-10	aCap		Rps18-ps1	0.00122164	0.448437	0.192	0.121	1	vCap		Scarf1	1.96098e-07	-0.498142	0.722	0.832	0.00571548	vCap		Laptm4b	6.7864e-15
P4hb	2.9565e-15	0.407588	1	0.991	8.61702e-11	Pik3ca-2		Mndal	0.000236156	-1.10259	0.486	0.564	1	Pik3ca-2		Stk17b	3.67059e-05	1.76544	0.307	0.211	1	aCap		Dad1	2.50637e-14	-0.659899	0.841	0.976	7.30506e-10	aCap		Rpl13a-ps1	0.00135268	0.534832	0.291	0.213	1	vCap		Aebp1	2.03415e-07	-1.89662	0.705	0.754	0.00592872	vCap		6330403K07Rik	0.00130099
Naglu	3.38797e-15	1.10066	0.632	0.415	9.87458e-11	Pik3ca-2		Gm15441	0.000266421	-0.374288	0.981	0.971	1	Pik3ca-2		Hspa12b	3.84565e-05	1.1282	0.722	0.692	1	aCap		Ckap4	2.59635e-14	-1.28433	0.278	0.52	7.56732e-10	aCap		Gm6654	0.00141184	0.410461	0.321	0.239	1	vCap		Mcam	2.03563e-07	-0.517065	0.893	0.939	0.00593305	vCap		Dusp2	0.00218934
Gm20425	4.31021e-15	0.934662	0.717	0.516	1.25625e-10	Pik3ca-2		Ankrd52	0.000286891	-0.376516	0.548	0.43	1	Pik3ca-2		Mmd	4.02134e-05	1.88396	0.378	0.291	1	aCap		Ints3	2.61916e-14	-1.51191	0.5	0.68	7.63381e-10	aCap		Gchfr	0.00141414	1.12657	0.077	0.158	1	vCap		Gm9913	2.08401e-07	-2.58765	0.026	0.149	0.00607404	vCap		Uap1l1	0.00070335
Samd5	4.62246e-15	0.844853	0.315	0.135	1.34726e-10	Pik3ca-2		Mfng	0.000290241	-0.868208	0.558	0.622	1	Pik3ca-2		Rin3	4.03885e-05	1.21521	0.719	0.728	1	aCap		Thsd7a	2.68949e-14	-2.26018	0.393	0.573	7.83878e-10	aCap		Gm12940	0.00141451	0.697925	0.585	0.508	1	vCap		Cpq	2.15006e-07	-1.81791	0.423	0.558	0.00626656	vCap		D830025C05Rik	0.00266005
Cpq	4.69921e-15	1.27774	0.676	0.497	1.36963e-10	Pik3ca-2		Mtf2	0.000291061	-0.39353	0.405	0.293	1	Pik3ca-2		4430402I18Rik	4.14893e-05	1.80739	0.241	0.152	1	aCap		Syncrip	2.82787e-14	-0.805402	0.422	0.638	8.24211e-10	aCap		Aurkaip1	0.00142395	0.251777	0.59	0.714	1	vCap		Gm26642	2.15261e-07	-1.06422	0.124	0.285	0.006274	vCap		Grhpr	8.81128e-07
Gm17080	4.88008e-15	0.530363	0.875	0.637	1.42235e-10	Pik3ca-2		Fxyd3	0.000293523	-1.0315	0.118	0.198	1	Pik3ca-2		Ppm1h	4.17622e-05	1.39259	0.252	0.157	1	aCap		Mir7676-2	2.89297e-14	-1.02344	0.111	0.358	8.43184e-10	aCap		Chchd10	0.00142747	1.07351	0.137	0.074	1	vCap		Tspan2	2.32324e-07	-0.942546	0.611	0.725	0.00677133	vCap		Maoa	6.13437e-09
Gsn	4.98196e-15	1.35677	0.903	0.83	1.45204e-10	Pik3ca-2		Drap1	0.000299525	-0.395564	0.536	0.408	1	Pik3ca-2		Ndel1	4.18037e-05	1.19058	0.733	0.712	1	aCap		Capns1	2.97075e-14	-0.697401	0.622	0.817	8.65854e-10	aCap		Gm17541	0.00145147	0.335143	0.209	0.133	1	vCap		Dkk2	2.33837e-07	-5.01147	0.137	0.284	0.00681541	vCap		Lhfp	2.50133e-09
Alas1	5.21793e-15	0.92685	0.667	0.455	1.52082e-10	Pik3ca-2		Limch1	0.000301988	-1.15149	0.489	0.562	1	Pik3ca-2		Pdzd7	4.88539e-05	0.838242	0.385	0.293	1	aCap		Timp1	3.11387e-14	-3.85598	0.122	0.336	9.07568e-10	aCap		BC051077	0.00146708	0.501317	0.56	0.485	1	vCap		Mansc1	2.34353e-07	-0.694987	0.427	0.604	0.00683046	vCap		Fam102b	0.00407684
Foxc1	5.4907e-15	2.00809	0.249	0.091	1.60032e-10	Pik3ca-2		Ripk1	0.000304177	-0.350338	0.561	0.435	1	Pik3ca-2		RP23-382L1,6	4.96049e-05	1.19652	0.133	0.063	1	aCap		Vamp5	3.13493e-14	-0.75847	0.63	0.815	9.13706e-10	aCap		Rpl8	0.00147131	0.363407	0.983	0.995	1	vCap		Ndfip1	2.34501e-07	-0.340791	0.816	0.905	0.00683477	vCap		Mir22hg	6.74756e-18
Mast2	5.49752e-15	0.908472	0.576	0.352	1.60231e-10	Pik3ca-2		St6galnac6	0.00031263	-0.272135	0.271	0.176	1	Pik3ca-2		Gm14966	5.03863e-05	0.328829	0.181	0.095	1	aCap		Lipa	3.21883e-14	-0.682079	0.626	0.832	9.3816e-10	aCap		Gm25732	0.00147379	0.673759	0.188	0.118	1	vCap		Ppp2r5c	2.39195e-07	-0.535292	0.671	0.769	0.00697157	vCap		Zfp703	2.41463e-08
Gm13889	5.8635e-15	1.09113	0.424	0.212	1.70898e-10	Pik3ca-2		Aldh3a1	0.00031403	-0.310483	0.04	0.105	1	Pik3ca-2		Pcdh1	5.05764e-05	0.761716	0.726	0.686	1	aCap		Mafb	3.37481e-14	-5.37235	0.233	0.441	9.83623e-10	aCap		Hecw2	0.00149552	0.987136	0.333	0.238	1	vCap		Nrp2	2.40199e-07	-0.552567	0.833	0.891	0.00700083	vCap		Nacc2	3.02178e-06
Btbd1	6.30976e-15	0.654315	0.66	0.434	1.83904e-10	Pik3ca-2		Prdm16	0.000316349	-2.30768	0.237	0.322	1	Pik3ca-2		Adck4	5.48783e-05	0.255926	0.137	0.253	1	aCap		Arrdc4	3.60847e-14	-1.13523	0.356	0.584	1.05172e-09	aCap		Rpl36-ps2	0.00154466	0.320057	0.167	0.099	1	vCap		Lmo7	2.42333e-07	-0.537627	0.449	0.617	0.00706305	vCap		Galc	0.00585181
Ndst1	7.57096e-15	0.756771	0.741	0.532	2.20663e-10	Pik3ca-2		Gm21970	0.000332165	-0.879174	0.841	0.786	1	Pik3ca-2		Proser1	6.19734e-05	0.327401	0.267	0.4	1	aCap		Bcl9l	3.76347e-14	-1.40366	0.23	0.469	1.0969e-09	aCap		Lurap1l	0.00160095	0.403074	0.239	0.153	1	vCap		Anxa2	2.47934e-07	-0.32522	0.996	1	0.00722629	vCap		Myl4	6.17988e-06
Phpt1	7.87016e-15	0.571634	0.611	0.399	2.29384e-10	Pik3ca-2		Pcdh1	0.000355419	-1.21639	0.676	0.698	1	Pik3ca-2		Gm37758	6.19928e-05	0.472001	0.607	0.507	1	aCap		Ndrg1	3.9182e-14	-0.754611	0.967	0.991	1.142e-09	aCap		Ly6c2	0.0016065	0.314791	0.718	0.639	1	vCap		Gas7	2.48198e-07	-2.0074	0.667	0.762	0.00723398	vCap		Dcxr	9.04711e-07
Ltbp1	8.32742e-15	1.59024	0.539	0.347	2.42711e-10	Pik3ca-2		Rpl27	0.000361707	-0.414925	0.972	0.973	1	Pik3ca-2		Unc119b	6.27014e-05	1.68705	0.478	0.41	1	aCap		Hsd17b10	4.31929e-14	-1.17705	0.415	0.639	1.2589e-09	aCap		Wdr17	0.00160786	0.486637	0.256	0.174	1	vCap		Dchs1	2.58862e-07	-0.729862	0.543	0.673	0.00754479	vCap		Pcdhb15	0.00438812
Vta1	8.74911e-15	0.901964	0.76	0.563	2.55002e-10	Pik3ca-2		Ypel3	0.000364579	-0.858716	0.561	0.626	1	Pik3ca-2		Plekhb1	6.3397e-05	3.63519	0.148	0.076	1	aCap		Calu	4.40894e-14	-0.64389	0.937	0.975	1.28503e-09	aCap		Rpl28	0.00162687	0.407926	0.953	0.964	1	vCap		Tspan9	2.62729e-07	-0.485374	0.936	0.968	0.00765751	vCap		Ppp1r14a	8.95192e-09
Calu	9.84953e-15	0.479212	0.994	0.961	2.87075e-10	Pik3ca-2		Dsp	0.000365917	-0.565531	0.112	0.197	1	Pik3ca-2		Slc1a1	6.4714e-05	2.13004	0.178	0.099	1	aCap		Rasd2	4.87947e-14	-3.59028	0.133	0.356	1.42217e-09	aCap		Tmem67	0.0016676	0.345173	0.111	0.197	1	vCap		RP24-378G4,3	2.6299e-07	-0.332118	0.611	0.781	0.0076651	vCap		Cxx1b	2.00967e-21
Gm26902	1.12104e-14	0.89365	0.517	0.3	3.26737e-10	Pik3ca-2		Wdr38	0.000379925	-0.39236	0.981	0.943	1	Pik3ca-2		Snrk	7.12665e-05	0.610875	0.93	0.964	1	aCap		Otos	5.34132e-14	-2.57861	0.085	0.298	1.55678e-09	aCap		Notch4	0.00168073	0.593538	0.526	0.44	1	vCap		Dst,1	2.74882e-07	-0.594959	0.607	0.756	0.00801171	vCap		Pigf	2.42223e-05
Gm28793	1.17094e-14	1.16694	0.308	0.131	3.41283e-10	Pik3ca-2		Denr	0.000387007	-0.354584	0.701	0.583	1	Pik3ca-2		Ier2	7.62656e-05	0.659739	0.911	0.858	1	aCap		Hmgn2	6.53496e-14	-0.87332	0.648	0.826	1.90468e-09	aCap		Rps15-ps2	0.00169221	0.403558	0.278	0.198	1	vCap		Limd2	2.75394e-07	-0.993616	0.235	0.405	0.00802665	vCap		Dmwd	0.000333577
Zfp185	1.1863e-14	1.25884	0.411	0.217	3.45758e-10	Pik3ca-2		Trit1	0.000388275	-0.309194	0.131	0.068	1	Pik3ca-2		Klf2	7.93792e-05	0.841154	0.778	0.783	1	aCap		Tgfbr3	6.74775e-14	-0.740914	0.63	0.815	1.9667e-09	aCap		Rasa4	0.00170409	0.373864	0.927	0.924	1	vCap		Pakap	2.75672e-07	-0.482914	0.816	0.9	0.00803475	vCap		Swsap1	0.00474726
Cd55	1.34132e-14	0.967751	0.551	0.344	3.9094e-10	Pik3ca-2		1500011K16Rik	0.000400425	-0.499091	0.505	0.383	1	Pik3ca-2		Rnf144a	9.35414e-05	1.17906	0.489	0.395	1	aCap		Rps9	7.42018e-14	-0.520802	0.996	0.999	2.16269e-09	aCap		Rps19-ps4	0.00170784	0.482676	0.179	0.109	1	vCap		Thsd7a	2.90298e-07	-1.08219	0.406	0.565	0.00846102	vCap		Smyd2	3.40233e-09
Gm12868	1.37433e-14	0.596199	0.583	0.329	4.00562e-10	Pik3ca-2		Sestd1	0.000408071	-0.296247	0.458	0.342	1	Pik3ca-2		Kitl	9.41483e-05	0.667222	0.852	0.877	1	aCap		Ascl4	7.6083e-14	-1.02108	0.174	0.432	2.21751e-09	aCap		Moxd1	0.00172573	1.90413	0.248	0.172	1	vCap		Itga5	2.91059e-07	-0.423082	0.868	0.936	0.00848322	vCap		Mtrr	0.00655121
Fbxl5	1.43289e-14	0.42283	0.76	0.545	4.17631e-10	Pik3ca-2		Spata13	0.000413061	-1.19914	0.346	0.441	1	Pik3ca-2		Vps4b	9.4981e-05	0.312716	0.522	0.693	1	aCap		Mrpl52	7.70366e-14	-0.450702	0.515	0.773	2.24531e-09	aCap		St5	0.00173348	1.39758	0.449	0.372	1	vCap		Hspa5	2.93541e-07	-0.354767	0.923	0.966	0.00855555	vCap		D15Ertd621e	0.00017324
Abhd8	1.46122e-14	0.912637	0.57	0.362	4.25886e-10	Pik3ca-2		Gata3	0.000416682	-2.47488	0.081	0.153	1	Pik3ca-2		Itgb5	9.75266e-05	2.8332	0.119	0.055	1	aCap		Amigo2	7.95183e-14	-3.75534	0.304	0.516	2.31764e-09	aCap		Gm8805	0.00173589	0.289394	0.171	0.103	1	vCap		Mvb12b	3.01803e-07	-1.31284	0.171	0.331	0.00879635	vCap		Gm16596	2.47886e-12
Pqlc1	1.5217e-14	0.59646	0.907	0.766	4.43513e-10	Pik3ca-2		Trip12	0.000419848	-0.302749	0.679	0.554	1	Pik3ca-2		Rapgef3	0.00010456	0.976361	0.719	0.668	1	aCap		Foxp1	8.22953e-14	-0.78015	0.848	0.923	2.39858e-09	aCap		Gm15701	0.00175248	0.465531	0.675	0.604	1	vCap		P2rx3	3.06296e-07	-0.976917	0.158	0.325	0.00892729	vCap		Gm37422	1.0435e-07
Cyb5b	1.56423e-14	0.52305	0.931	0.828	4.55911e-10	Pik3ca-2		Dnah14,2	0.000437008	-0.868617	0.629	0.649	1	Pik3ca-2		Gm37033	0.000105664	1.36973	0.281	0.189	1	aCap		Rpl17	8.65979e-14	-0.512074	0.915	0.99	2.52398e-09	aCap		Api5	0.00182414	0.342114	0.628	0.752	1	vCap		Stox2	3.12761e-07	-1.02352	0.419	0.569	0.00911572	vCap		Adamts7	2.26264e-08
Raet1d	1.57443e-14	1.81898	0.187	0.054	4.58885e-10	Pik3ca-2		Psenen	0.000442751	-0.273696	0.776	0.614	1	Pik3ca-2		Fam102a	0.000111659	2.96576	0.274	0.193	1	aCap		Ddost	9.47915e-14	-0.631601	0.881	0.957	2.76279e-09	aCap		Gm37954	0.00182449	1.2425	0.632	0.626	1	vCap		Mall	3.13213e-07	-0.55938	0.697	0.801	0.0091289	vCap		Arsb	0.00136005
Scarf1	1.77622e-14	0.52876	0.925	0.783	5.17698e-10	Pik3ca-2		6720427I07Rik	0.000443439	-0.375467	0.234	0.148	1	Pik3ca-2		Nxpe4	0.000138992	1.10097	0.667	0.631	1	aCap		Ahr	9.54675e-14	-0.946077	0.496	0.692	2.7825e-09	aCap		Hmgb1	0.00185764	0.262513	0.983	0.985	1	vCap		Odc1	3.23008e-07	-1.30184	0.342	0.49	0.00941438	vCap		Raet1e	2.95631e-06
Csnk1a1	1.83355e-14	0.467962	0.988	0.923	5.34407e-10	Pik3ca-2		Thy1	0.000446899	-1.443	0.24	0.33	1	Pik3ca-2		Dab2ip	0.000145327	1.08678	0.585	0.549	1	aCap		Tlcd2	1.0238e-13	-1.42797	0.233	0.462	2.98397e-09	aCap		Gm561	0.00186021	0.525697	0.167	0.262	1	vCap		Pdlim4	3.24304e-07	-0.546589	0.838	0.892	0.00945216	vCap		Rab27b	4.33856e-07
Surf4	1.91602e-14	0.466539	0.994	0.923	5.58444e-10	Pik3ca-2		Fkbp2	0.000454044	-0.351812	0.558	0.428	1	Pik3ca-2		Irf2bpl	0.000151879	0.913798	0.604	0.526	1	aCap		Csf1	1.03439e-13	-1.39417	0.2	0.426	3.01483e-09	aCap		Gm8097	0.00186655	1.04231	0.15	0.086	1	vCap		Tubb6	3.26179e-07	-0.979645	0.491	0.647	0.00950681	vCap		Slc26a2	2.00825e-05
Gm26582	1.93101e-14	0.401362	0.785	0.537	5.62811e-10	Pik3ca-2		Pcca	0.000454797	-0.476992	0.302	0.206	1	Pik3ca-2		Ypel3	0.000151892	0.860851	0.652	0.603	1	aCap		Mir22hg	1.0947e-13	-0.991573	0.304	0.538	3.19062e-09	aCap		Klhl42	0.00189749	0.664743	0.068	0.148	1	vCap		Slc25a24	3.27431e-07	-0.791974	0.372	0.558	0.00954331	vCap		Glrx	2.0766e-06
Ptk2b	2.1247e-14	1.20472	0.352	0.165	6.19266e-10	Pik3ca-2		Map3k1	0.000455774	-1.01443	0.573	0.639	1	Pik3ca-2		Itpr2	0.00015362	1.20226	0.611	0.557	1	aCap		Sdf4	1.15187e-13	-0.572095	0.856	0.968	3.35724e-09	aCap		Cdc20	0.0019135	0.322153	0.184	0.287	1	vCap		Atp6ap1	3.33647e-07	-0.472226	0.893	0.949	0.00972447	vCap		Akr1b3	2.89993e-09
Tnfrsf1a	2.15251e-14	0.453919	0.997	0.973	6.27371e-10	Pik3ca-2		Lum	0.000456696	-1.3051	0.044	0.107	1	Pik3ca-2		Syvn1	0.000158248	0.282261	0.463	0.644	1	aCap		Gm28793	1.15295e-13	-2.71502	0.019	0.205	3.3604e-09	aCap		Cdan1	0.00193806	0.457962	0.222	0.342	1	vCap		Lipa	3.40574e-07	-0.457896	0.684	0.815	0.00992637	vCap		Parp3	0.00729225
Wdfy1	2.22557e-14	0.523393	0.741	0.525	6.48666e-10	Pik3ca-2		Lmcd1	0.000457281	-1.00877	0.816	0.825	1	Pik3ca-2		4930522L14Rik	0.000164795	0.314161	0.2	0.33	1	aCap		Wdr38	1.24867e-13	-0.445687	0.87	0.97	3.63937e-09	aCap		Cxcr4	0.0019551	1.03011	0.132	0.072	1	vCap		Acaa1a	3.40993e-07	-0.414565	0.62	0.749	0.00993859	vCap		Gsg2	0.000723204
Sox4	2.27134e-14	0.9893	0.52	0.317	6.62004e-10	Pik3ca-2		Cracr2b	0.000458653	-0.808009	0.903	0.872	1	Pik3ca-2		Pydc3	0.00016959	2.1177	0.137	0.069	1	aCap		Sirpa	1.36261e-13	-4.29421	0.404	0.597	3.97148e-09	aCap		1700128F08Rik	0.00203817	0.708643	0.137	0.076	1	vCap		Mgat4b	3.68149e-07	-0.711117	0.534	0.663	0.0107301	vCap		Phlda1	0.00150196
Mdfi	2.34622e-14	2.10086	0.15	0.035	6.83829e-10	Pik3ca-2		Rpl30	0.000463846	-0.400596	0.991	0.983	1	Pik3ca-2		Dock10	0.000177346	0.94547	0.578	0.481	1	aCap		Tmem119	1.46441e-13	-5.56189	0.159	0.375	4.26817e-09	aCap		Dnajc13	0.00206931	0.393896	0.235	0.347	1	vCap		Abcc4	3.68381e-07	-0.472762	0.444	0.594	0.0107368	vCap		Gm37539	2.38338e-14
Cfdp1	2.37545e-14	0.467298	0.882	0.712	6.92348e-10	Pik3ca-2		Enpp3	0.000474739	-1.58006	0.377	0.454	1	Pik3ca-2		Unkl	0.000177913	0.274544	0.256	0.386	1	aCap		Avpi1	1.47331e-13	-0.93535	0.593	0.779	4.29412e-09	aCap		Ubqln1	0.00207666	0.263571	0.5	0.61	1	vCap		St6gal1	3.76807e-07	-0.481217	0.209	0.379	0.0109824	vCap		Tdrp	0.000103519
Myo1h	2.39339e-14	0.444764	0.975	0.866	6.97576e-10	Pik3ca-2		Gmfg	0.000474977	-1.0767	0.162	0.253	1	Pik3ca-2		Lmcd1	0.000178553	0.984101	0.822	0.823	1	aCap		Chn2	1.75285e-13	-1.13555	0.167	0.403	5.10885e-09	aCap		Gm16401	0.00208617	0.910441	0.209	0.132	1	vCap		Acer2	3.78117e-07	-0.575865	0.568	0.72	0.0110206	vCap		A430018G15Rik	0.0033138
Acot7	2.40406e-14	1.42723	0.682	0.488	7.00687e-10	Pik3ca-2		Cnbd2	0.000478632	-0.268645	0.558	0.41	1	Pik3ca-2		Aldh1l1	0.000192174	3.19731	0.107	0.05	1	aCap		Pdlim4	2.01379e-13	-0.964017	0.807	0.901	5.8694e-09	aCap		Dcun1d2	0.00212089	0.496483	0.175	0.28	1	vCap		Naglu	3.82914e-07	-0.599581	0.321	0.491	0.0111604	vCap		Tmem120a	2.89189e-05
Sparc	2.46247e-14	0.258217	1	1	7.17711e-10	Pik3ca-2		Rps9	0.000481924	-0.276178	1	0.998	1	Pik3ca-2		Rhot1	0.000206997	0.333428	0.411	0.55	1	aCap		Efhd1	2.03292e-13	-1.95689	0.285	0.499	5.92515e-09	aCap		Gm37404	0.00213915	0.675286	0.205	0.135	1	vCap		Bmp4	3.88837e-07	-2.10724	0.346	0.477	0.011333	vCap		Mblac2	0.00228149
Gas7	2.46882e-14	1.258	0.807	0.73	7.19563e-10	Pik3ca-2		Yy1	0.000527059	-0.31167	0.287	0.196	1	Pik3ca-2		Gm3695	0.000213875	0.403794	0.03	0.101	1	aCap		Foxo1	2.17175e-13	-0.935076	0.489	0.696	6.32978e-09	aCap		Gm14207	0.00216493	0.640327	0.38	0.294	1	vCap		Map2k3	3.89828e-07	-0.39535	0.709	0.807	0.0113619	vCap		Xxylt1	1.92178e-05
Otos	2.50571e-14	1.04082	0.408	0.216	7.30315e-10	Pik3ca-2		Slc25a44	0.00053356	-0.658619	0.343	0.239	1	Pik3ca-2		Rgs5	0.000219911	2.80178	0.53	0.431	1	aCap		Reep5	2.23332e-13	-0.533797	0.941	0.968	6.50923e-09	aCap		Ly6g6c	0.00218125	0.322845	0.132	0.072	1	vCap		Tspan12	3.9484e-07	-0.399201	0.786	0.874	0.011508	vCap		Gap43	0.00239134
Fam129a	2.7811e-14	0.872071	0.629	0.413	8.1058e-10	Pik3ca-2		Eif1	0.000540286	-0.349004	0.988	0.988	1	Pik3ca-2		Usp39	0.000232568	0.264743	0.289	0.419	1	aCap		Gm17035	2.24379e-13	-0.766734	0.752	0.903	6.53975e-09	aCap		Usp30	0.00220219	0.554513	0.124	0.22	1	vCap		Plscr1	4.06723e-07	-1.26025	0.214	0.38	0.0118543	vCap		Zc4h2	0.0036118
Hsd3b7	2.80856e-14	0.489153	0.969	0.907	8.18584e-10	Pik3ca-2		Lgi4	0.000549222	-0.794582	0.075	0.143	1	Pik3ca-2		B3gnt4	0.000234107	0.604071	0.048	0.131	1	aCap		Bnip3l	2.34285e-13	-0.637785	0.652	0.849	6.82846e-09	aCap		Gm4924	0.00222162	0.876149	0.124	0.067	1	vCap		1110008F13Rik	4.22112e-07	-0.560991	0.513	0.66	0.0123029	vCap		Tmem180	1.80833e-05
Nt5c3b	2.86677e-14	0.27185	0.841	0.64	8.35548e-10	Pik3ca-2		Gm8624	0.000554865	-0.264168	0.075	0.151	1	Pik3ca-2		Madd	0.000242097	0.273926	0.219	0.347	1	aCap		Ctsd	2.36579e-13	-0.753851	0.963	0.981	6.89533e-09	aCap		Gm13436	0.00222444	0.292698	0.175	0.108	1	vCap		Calm3	4.34119e-07	-0.290784	0.47	0.636	0.0126528	vCap		Nr2f2	2.17066e-17
Id2	3.00995e-14	0.45074	0.794	0.591	8.7728e-10	Pik3ca-2		Chchd6	0.000560215	-0.272339	0.318	0.216	1	Pik3ca-2		9930014A18Rik	0.000242795	1.10032	0.404	0.302	1	aCap		Fam124a	2.50127e-13	-2.44025	0.207	0.436	7.29021e-09	aCap		Gm14418	0.00223327	0.327646	0.09	0.169	1	vCap		Cyb5b	4.42659e-07	-0.470867	0.795	0.862	0.0129017	vCap		Gm27027	5.65509e-16
Cxcl16	3.01658e-14	1.65702	0.433	0.246	8.79211e-10	Pik3ca-2		Mrpl53	0.000570552	-0.375622	0.492	0.371	1	Pik3ca-2		Fopnl	0.000259823	0.254591	0.407	0.545	1	aCap		Stt3b	2.6017e-13	-1.45964	0.567	0.725	7.5829e-09	aCap		Dock10	0.00223535	0.787464	0.564	0.487	1	vCap		Mylk	4.47958e-07	-0.280826	0.769	0.866	0.0130562	vCap		Qsox1	4.64408e-17
Megf11	3.02089e-14	3.4355	0.265	0.108	8.80468e-10	Pik3ca-2		Slc6a6	0.000581652	-1.88856	0.835	0.841	1	Pik3ca-2		Ufm1	0.000266579	0.347551	0.344	0.493	1	aCap		Vat1	2.60492e-13	-0.682577	0.552	0.791	7.59229e-09	aCap		Mettl16	0.00228366	0.478392	0.286	0.197	1	vCap		Park7	4.52914e-07	-0.341872	0.803	0.89	0.0132006	vCap		Prr7	9.75338e-06
Gm14396	3.18962e-14	0.704261	0.389	0.187	9.29647e-10	Pik3ca-2		Hax1	0.00058563	-0.260047	0.498	0.377	1	Pik3ca-2		Fez2	0.000270227	0.746826	0.778	0.765	1	aCap		Rpl35	2.89116e-13	-0.514006	0.952	0.995	8.42657e-09	aCap		Robo4	0.00231856	0.512685	0.927	0.962	1	vCap		Cnih1	4.5546e-07	-0.55019	0.611	0.755	0.0132748	vCap		Fbxl17	9.73087e-05
Rtcb	3.34974e-14	0.534111	0.888	0.758	9.76316e-10	Pik3ca-2		Zfp637	0.000601913	-0.339534	0.449	0.334	1	Pik3ca-2		Tmtc1	0.000277559	1.60873	0.281	0.195	1	aCap		Edn1	3.155e-13	-2.03043	0.389	0.596	9.19558e-09	aCap		Desi2	0.00242717	0.296807	0.406	0.508	1	vCap		Gm20425	4.68717e-07	-0.495563	0.432	0.585	0.0136612	vCap		Gm6548	0.000103337
A730049H05Rik	3.49585e-14	1.0849	0.312	0.129	1.0189e-09	Pik3ca-2		RP23-326D6,5	0.00061368	-1.28797	0.648	0.686	1	Pik3ca-2		Prr13	0.000287078	1.04638	0.707	0.695	1	aCap		Vcan	3.2512e-13	-4.94984	0.104	0.308	9.47596e-09	aCap		Rps23-ps1	0.00247722	0.523362	0.372	0.304	1	vCap		Aplnr	4.81482e-07	-0.444371	0.872	0.95	0.0140333	vCap		Cacnb4	0.00724451
Kctd10	4.39963e-14	0.446361	0.984	0.913	1.28232e-09	Pik3ca-2		Csnk1e	0.000633244	-0.417783	0.433	0.313	1	Pik3ca-2		Pdgfb	0.000302561	0.64959	0.607	0.511	1	aCap		Upp1	3.40034e-13	-1.92582	0.304	0.515	9.91063e-09	aCap		Mnda	0.00248319	1.20469	0.107	0.055	1	vCap		Uba1	4.94027e-07	-0.580764	0.816	0.906	0.0143989	vCap		Pycrl	0.00161089
Sec31a	4.49197e-14	0.510129	0.885	0.757	1.30923e-09	Pik3ca-2		5830432E09Rik	0.000633503	-0.410078	0.206	0.126	1	Pik3ca-2		Rhebl1	0.00030621	1.55497	0.193	0.112	1	aCap		1110008F13Rik	3.46082e-13	-0.614156	0.444	0.68	1.00869e-08	aCap		Vps13b	0.00250057	0.421336	0.278	0.387	1	vCap		RP23-27H19,7	4.97164e-07	-0.351554	0.932	0.972	0.0144904	vCap		Drosha	0.00978543
Znhit1	5.89644e-14	0.379398	0.863	0.693	1.71858e-09	Pik3ca-2		RP23-50E10,7	0.000638798	-0.311602	0.408	0.508	1	Pik3ca-2		Cyba	0.000313326	0.897637	0.689	0.645	1	aCap		Arhgap26	3.52447e-13	-1.11291	0.404	0.62	1.02724e-08	aCap		Gm16066	0.00251207	0.471015	0.047	0.113	1	vCap		Ada	5.05989e-07	-1.99822	0.06	0.197	0.0147475	vCap		Tmsb10	3.55277e-34
B130024G19Rik	5.99606e-14	1.64214	0.327	0.157	1.74761e-09	Pik3ca-2		Coro2b	0.000663217	-2.72683	0.146	0.225	1	Pik3ca-2		Slc34a2	0.000316515	0.301341	0.744	0.653	1	aCap		Tcn2	3.66906e-13	-0.734611	0.874	0.943	1.06938e-08	aCap		Gm4987	0.00260913	0.358388	0.222	0.151	1	vCap		Sec24d	5.28308e-07	-1.11925	0.308	0.475	0.0153981	vCap		Gm26965	4.41057e-07
Mamdc4	6.06405e-14	0.490382	0.586	0.382	1.76743e-09	Pik3ca-2		Col8a1	0.0006688	-2.44156	0.131	0.213	1	Pik3ca-2		Ivns1abp	0.000321307	0.268267	0.593	0.715	1	aCap		Lppr3	3.90924e-13	-0.764127	0.356	0.601	1.13939e-08	aCap		Gm4034	0.00272553	0.353322	0.124	0.068	1	vCap		Adamts18	5.38445e-07	-2.71382	0.047	0.173	0.0156935	vCap		Ipo11	1.14129e-13
Grhpr	6.35276e-14	0.710656	0.548	0.33	1.85157e-09	Pik3ca-2		Cox6a1	0.000675042	-0.373756	1	0.983	1	Pik3ca-2		Gm9823	0.000329998	0.823116	0.278	0.189	1	aCap		Ssr2	4.0112e-13	-0.643797	0.793	0.892	1.1691e-08	aCap		Tgs1	0.00274881	0.376455	0.338	0.439	1	vCap		Txndc15	5.45287e-07	-0.752419	0.521	0.656	0.0158929	vCap		1110008P14Rik	1.58395e-08
Rnf145	7.16765e-14	0.850044	0.732	0.549	2.08908e-09	Pik3ca-2		Golt1b	0.000706927	-0.341108	0.43	0.314	1	Pik3ca-2		Ppp2r5e	0.000337419	0.260658	0.244	0.375	1	aCap		Dctn1	4.08057e-13	-0.830064	0.678	0.835	1.18932e-08	aCap		Snai1	0.00296865	0.399933	0.248	0.364	1	vCap		Psmd2	5.48946e-07	-0.330088	0.782	0.879	0.0159996	vCap		Gm14328	9.40399e-17
Oxa1l	7.20075e-14	0.768749	0.785	0.598	2.09873e-09	Pik3ca-2		BC064078	0.000708461	-2.96926	0.044	0.103	1	Pik3ca-2		Pigp	0.000341308	0.323888	0.359	0.51	1	aCap		Lfng	4.76388e-13	-0.790293	0.363	0.624	1.38848e-08	aCap		Gm15614	0.00307543	0.514141	0.274	0.198	1	vCap		Htra1	5.51779e-07	-2.21094	0.41	0.537	0.0160821	vCap		Jmy	1.22458e-06
Stim1	7.50193e-14	0.776782	0.751	0.581	2.18651e-09	Pik3ca-2		Dnase1	0.000731763	-0.304857	0.29	0.198	1	Pik3ca-2		Stxbp6	0.000375969	2.85479	0.419	0.367	1	aCap		Rps19	4.90772e-13	-0.443996	0.97	0.997	1.4304e-08	aCap		RP23-162P5,1	0.00329861	0.774515	0.363	0.283	1	vCap		Tgm2	5.59704e-07	-0.396826	0.991	0.999	0.0163131	vCap		Coq7	0.000296483
Itga3	8.59338e-14	0.41956	0.779	0.539	2.50463e-09	Pik3ca-2		Rps12	0.000738949	-0.377887	0.988	0.951	1	Pik3ca-2		RP23-170M6,3	0.00038615	0.311137	0.693	0.601	1	aCap		Ak3	5.04644e-13	-0.63969	0.681	0.87	1.47083e-08	aCap		Paqr7	0.00332046	1.55455	0.137	0.08	1	vCap		Gm26775	5.66287e-07	-0.617984	0.235	0.417	0.016505	vCap		Itga9	2.52887e-06
F5	8.61901e-14	3.52687	0.146	0.036	2.5121e-09	Pik3ca-2		Supv3l1	0.000740157	-0.271899	0.265	0.179	1	Pik3ca-2		Mmp15	0.000394234	1.23746	0.57	0.536	1	aCap		Ndst1	5.29157e-13	-1.01654	0.4	0.619	1.54228e-08	aCap		Mrpl35	0.00337752	0.467442	0.372	0.478	1	vCap		Gm3839	5.75478e-07	-0.464952	0.547	0.713	0.0167729	vCap		Pcp4l1	3.11411e-15
Tspan3	9.55747e-14	0.901351	0.819	0.725	2.78562e-09	Pik3ca-2		Ceacam1	0.000741875	-1.16738	0.62	0.659	1	Pik3ca-2		Mtss1	0.000394442	1.44312	0.533	0.482	1	aCap		Cox7a2l	5.79051e-13	-0.577618	0.844	0.951	1.6877e-08	aCap		Atp5g2	0.00342928	0.654359	0.803	0.822	1	vCap		Vldlr	5.81083e-07	-0.658223	0.154	0.308	0.0169362	vCap		Cnp	1.43192e-11
Crtap	1.00783e-13	0.491933	0.928	0.794	2.93743e-09	Pik3ca-2		Tcerg1	0.000748945	-0.272491	0.586	0.448	1	Pik3ca-2		Tmem168	0.000398645	0.386453	0.319	0.451	1	aCap		Gm17134	5.84139e-13	-0.668976	0.504	0.712	1.70253e-08	aCap		Ap1s3	0.00344074	0.508303	0.222	0.149	1	vCap		Akap2	5.8971e-07	-0.470568	0.825	0.9	0.0171877	vCap		Slfn2	1.5147e-16
2310067B10Rik	1.01073e-13	0.697101	0.866	0.724	2.94587e-09	Pik3ca-2		Crbn	0.000750567	-0.261947	0.607	0.502	1	Pik3ca-2		Commd8	0.000399578	0.260993	0.452	0.565	1	aCap		Tecr	5.99228e-13	-0.740949	0.726	0.874	1.74651e-08	aCap		S1pr4	0.00344648	0.716701	0.423	0.354	1	vCap		Fermt2	6.03937e-07	-0.276684	0.731	0.854	0.0176023	vCap		Procr	2.69503e-17
G3bp2	1.01589e-13	0.473215	0.91	0.754	2.96091e-09	Pik3ca-2		Lnx1	0.000762698	-3.8564	0.146	0.225	1	Pik3ca-2		RP24-503L4,4	0.000402804	0.43148	0.411	0.317	1	aCap		Hspa9	6.30836e-13	-0.607066	0.681	0.831	1.83863e-08	aCap		Lepr	0.00349357	0.59253	0.671	0.623	1	vCap		Atp6v0c	6.27295e-07	-0.359308	0.936	0.976	0.0182831	vCap		Spsb2	0.00122083
Bcar1	1.0658e-13	0.645843	0.85	0.707	3.10637e-09	Pik3ca-2		Gucd1	0.000789317	-0.423775	0.408	0.297	1	Pik3ca-2		Nrep	0.000409083	0.569498	0.889	0.892	1	aCap		Rcan1	6.35758e-13	-2.16912	0.307	0.515	1.85298e-08	aCap		Rps3a3	0.00355297	0.28388	0.162	0.1	1	vCap		Smarce1	6.33941e-07	-0.411034	0.504	0.656	0.0184769	vCap		Zfp185	0.00507176
RP23-20K24,11	1.08002e-13	0.492522	0.611	0.345	3.14783e-09	Pik3ca-2		Rapgef1	0.000790548	-1.00713	0.763	0.786	1	Pik3ca-2		Pcdh19	0.000419411	1.08923	0.144	0.077	1	aCap		Mxra8os	6.81599e-13	-0.953493	0.3	0.556	1.98659e-08	aCap		Rps13-ps1	0.0036065	0.342235	0.359	0.286	1	vCap		Epb4,1l4a	6.61584e-07	-1.55774	0.154	0.302	0.0192825	vCap		Ndst1	4.3637e-06
Ch25h	1.1241e-13	1.04812	0.701	0.513	3.2763e-09	Pik3ca-2		Prdm4	0.000795057	-0.641035	0.212	0.133	1	Pik3ca-2		Tmem123	0.000431847	0.639923	0.893	0.903	1	aCap		Syngr2	6.86834e-13	-0.695251	0.737	0.87	2.00185e-08	aCap		Rpl5	0.00362093	0.328943	0.974	0.969	1	vCap		Trpv4	6.69197e-07	-0.618392	0.568	0.69	0.0195044	vCap		Lmna	3.48582e-23
Gm26880	1.13844e-13	0.433406	0.723	0.459	3.3181e-09	Pik3ca-2		Lgals7	0.000798402	-0.475672	0.193	0.273	1	Pik3ca-2		1600012H06Rik	0.000443127	0.350719	0.456	0.588	1	aCap		Nucb1	7.0982e-13	-0.606431	0.904	0.948	2.06884e-08	aCap		A330023F24Rik	0.00369302	0.420839	0.107	0.057	1	vCap		Gapdh	6.70045e-07	-0.292331	0.974	0.993	0.0195291	vCap		Gm10083	0.000581506
Gm15222	1.24349e-13	1.09279	0.14	0.032	3.62427e-09	Pik3ca-2		Ypel2	0.00080296	-0.268864	0.483	0.368	1	Pik3ca-2		Krt222	0.000468042	1.74629	0.196	0.124	1	aCap		Actn1	7.17714e-13	-0.857313	0.359	0.594	2.09185e-08	aCap		Gja1	0.00369389	0.625081	0.808	0.773	1	vCap		2010111I01Rik	6.82e-07	-0.674266	0.709	0.808	0.0198776	vCap		Tead4	0.000796614
Fbxl15	1.26712e-13	0.667197	0.308	0.132	3.69314e-09	Pik3ca-2		Rps13	0.000832705	-0.3434	0.972	0.947	1	Pik3ca-2		Jam3	0.000487264	1.13226	0.544	0.487	1	aCap		Psen2	7.82495e-13	-1.53438	0.493	0.683	2.28066e-08	aCap		Rin2	0.00379571	0.909907	0.53	0.456	1	vCap		Calu	6.98937e-07	-0.350829	0.944	0.973	0.0203712	vCap		Aak1	0.000293771
Ccdc53	1.27384e-13	0.684289	0.564	0.359	3.71274e-09	Pik3ca-2		Inf2	0.00084831	-1.55109	0.464	0.528	1	Pik3ca-2		Arap2	0.000490495	1.33193	0.1	0.047	1	aCap		Mtch1	7.854e-13	-0.501283	0.774	0.9	2.28913e-08	aCap		Gimap4	0.00379933	0.603555	0.833	0.789	1	vCap		Marcks	7.00644e-07	-0.625942	0.534	0.664	0.020421	vCap		Afg3l2	0.000220746
Mgat4a	1.32232e-13	0.725615	0.754	0.588	3.85404e-09	Pik3ca-2		Ets1	0.000860851	-0.755639	0.822	0.864	1	Pik3ca-2		Gdap2	0.000499833	0.298219	0.296	0.418	1	aCap		Amotl1	8.067e-13	-1.03931	0.548	0.743	2.35121e-08	aCap		Cracr2b	0.00383653	0.579205	0.868	0.882	1	vCap		Chst7	7.31313e-07	-1.23612	0.308	0.457	0.0213148	vCap		Cc2d2a	0.00620827
Aktip	1.41706e-13	0.77332	0.676	0.484	4.13018e-09	Pik3ca-2		Fam76a	0.00086139	-0.276063	0.657	0.546	1	Pik3ca-2		Naa40	0.000538291	0.301332	0.207	0.316	1	aCap		Rps13	8.21708e-13	-0.503697	0.874	0.97	2.39495e-08	aCap		Krt5	0.003874	0.451077	0.573	0.496	1	vCap		Scn1b	7.38236e-07	-1.50843	0.654	0.736	0.0215166	vCap		Ckap4	1.87262e-12
Hoxd8	1.44791e-13	0.535648	0.807	0.62	4.22007e-09	Pik3ca-2		Pcmtd1	0.000863578	-0.271955	0.707	0.601	1	Pik3ca-2		Rac1	0.000548946	0.278495	0.985	0.992	1	aCap		Shc1	8.4499e-13	-0.881204	0.715	0.866	2.46281e-08	aCap		Smg7	0.00396714	0.725431	0.346	0.455	1	vCap		Shoc2	7.4351e-07	-0.800849	0.38	0.539	0.0216704	vCap		Csf1	3.51981e-10
H2-T22	1.45137e-13	0.415215	0.844	0.631	4.23016e-09	Pik3ca-2		Mroh1	0.000869659	-0.494307	0.449	0.346	1	Pik3ca-2		Dusp6	0.000576962	1.39794	0.644	0.627	1	aCap		mt-Atp6	8.4758e-13	-0.391407	0.996	0.999	2.47036e-08	aCap		Gm10240	0.00399069	0.277357	0.128	0.074	1	vCap		Cyth4	7.47238e-07	-3.91476	0.145	0.293	0.021779	vCap		Tlcd2	2.85095e-11
Abhd4	1.48993e-13	0.43698	0.879	0.754	4.34254e-09	Pik3ca-2		Snord13	0.000874994	-0.988736	0.221	0.3	1	Pik3ca-2		Anxa3	0.000607041	0.628157	0.859	0.864	1	aCap		Clca3a1	8.65531e-13	-3.57069	0.389	0.569	2.52268e-08	aCap		Dnajc21	0.00399645	0.424462	0.064	0.133	1	vCap		Tecr	7.48493e-07	-0.486203	0.782	0.859	0.0218156	vCap		Hmgn5	1.12561e-07
Gm26636	1.52041e-13	0.395363	0.66	0.399	4.43139e-09	Pik3ca-2		Gm8097	0.000878166	-1.57728	0.05	0.11	1	Pik3ca-2		Igf2os	0.000620189	1.08432	0.1	0.047	1	aCap		Egln3	8.91287e-13	-3.70367	0.144	0.357	2.59775e-08	aCap		Pcsk4	0.0041319	1.32225	0.145	0.086	1	vCap		RP23-148L8,3	7.49043e-07	-0.417542	0.372	0.562	0.0218316	vCap		Prickle4	0.00266672
Gng12	1.59154e-13	0.506494	0.894	0.736	4.63871e-09	Pik3ca-2		Lyrm2	0.000913222	-0.297289	0.336	0.238	1	Pik3ca-2		Sox17	0.000629084	0.47592	0.844	0.84	1	aCap		Rps5	8.93546e-13	-0.535339	0.985	0.999	2.60433e-08	aCap		Krt14	0.00415326	0.302882	0.615	0.53	1	vCap		Cdr2l	7.79721e-07	-0.664304	0.291	0.472	0.0227257	vCap		Lgals1	1.56387e-12
Cenpt	1.59473e-13	0.641638	0.657	0.461	4.648e-09	Pik3ca-2		Cyp2d22	0.000918015	-1.09441	0.601	0.659	1	Pik3ca-2		B4galt4	0.000634444	1.50199	0.474	0.405	1	aCap		Ldlrap1	9.38768e-13	-0.721995	0.481	0.68	2.73613e-08	aCap		Cadm1	0.00416476	1.46711	0.188	0.123	1	vCap		Tmem2	7.98277e-07	-0.325444	0.479	0.63	0.0232666	vCap		Ndufa8	2.20783e-22
Lpp	1.62008e-13	0.488809	0.916	0.785	4.72189e-09	Pik3ca-2		Kbtbd3	0.000940914	-0.452965	0.265	0.176	1	Pik3ca-2		Ppil4	0.00066234	0.305358	0.381	0.523	1	aCap		H13	9.40342e-13	-0.745148	0.785	0.886	2.74072e-08	aCap		Calm4	0.00426362	1.37517	0.226	0.154	1	vCap		Zfand1	8.06885e-07	-1.97021	0.094	0.234	0.0235175	vCap		Gm15567	1.89329e-05
Stc1	1.73108e-13	1.03015	0.629	0.436	5.04541e-09	Pik3ca-2		Rpl11	0.000972403	-0.294864	0.997	0.976	1	Pik3ca-2		Mylpf	0.000663873	1.90798	0.115	0.058	1	aCap		Creb3l2	9.73892e-13	-0.77942	0.559	0.74	2.83851e-08	aCap		Eps8l2	0.0043897	0.378828	0.35	0.264	1	vCap		Plec	8.0712e-07	-0.383513	0.97	0.983	0.0235243	vCap		9230114K14Rik	0.00913555
Srpk2	1.79579e-13	0.48449	0.875	0.711	5.23402e-09	Pik3ca-2		Tpm4	0.00100108	-0.299975	0.997	0.999	1	Pik3ca-2		Hp1bp3	0.000679454	0.254758	0.737	0.868	1	aCap		Gnb2l1	1.05884e-12	-0.606753	0.97	0.988	3.08611e-08	aCap		Bbip1	0.00441572	0.420194	0.513	0.651	1	vCap		Esyt1	8.11444e-07	-0.323569	0.709	0.836	0.0236504	vCap		Hspb6	9.05028e-07
Wnt9b	1.81331e-13	3.62952	0.14	0.034	5.28509e-09	Pik3ca-2		Tbc1d17	0.00104185	-0.25421	0.692	0.566	1	Pik3ca-2		Gm17334	0.00069056	0.953491	0.393	0.322	1	aCap		Scamp2	1.06982e-12	-0.615695	0.493	0.721	3.11809e-08	aCap		Gm9864	0.00444702	0.520841	0.389	0.319	1	vCap		Sigmar1	8.22541e-07	-0.568116	0.624	0.737	0.0239738	vCap		G6pc3	6.47494e-05
Rara	1.82955e-13	0.602209	0.788	0.614	5.33241e-09	Pik3ca-2		Psmg4	0.00104921	-0.597946	0.495	0.369	1	Pik3ca-2		Tprgl	0.000716017	0.938617	0.789	0.827	1	aCap		Sel1l	1.07332e-12	-0.504606	0.556	0.747	3.12829e-08	aCap		RP24-511F2,2	0.00447345	0.96247	0.073	0.146	1	vCap		Ltbr	8.23758e-07	-0.420963	0.791	0.879	0.0240092	vCap		Shc4	0.000282
Gm20412	1.96237e-13	0.482428	0.941	0.786	5.71952e-09	Pik3ca-2		1700084E18Rik	0.00106229	-0.384904	0.134	0.074	1	Pik3ca-2		Srgn	0.000716593	0.405364	0.93	0.936	1	aCap		Atpif1	1.07625e-12	-0.620503	0.733	0.867	3.13685e-08	aCap		Pafah2	0.00452118	1.23626	0.051	0.116	1	vCap		Lamp1	8.2922e-07	-0.376976	0.962	0.981	0.0241684	vCap		Ispd	0.00454864
Rai14	1.96312e-13	0.941421	0.667	0.472	5.72172e-09	Pik3ca-2		Papss2	0.00108066	-1.56447	0.48	0.542	1	Pik3ca-2		Ccdc85b	0.000730535	0.674266	0.793	0.823	1	aCap		Hnrnpa1	1.07856e-12	-0.639135	0.77	0.885	3.14358e-08	aCap		Gm5908	0.00452774	0.323157	0.15	0.09	1	vCap		Slc6a2	8.53644e-07	-1.70601	0.056	0.185	0.0248803	vCap		Gm16599	1.19082e-05
4930594M22Rik	2.0683e-13	1.30007	0.202	0.066	6.02827e-09	Pik3ca-2		Nfatc1	0.00108778	-0.25021	0.916	0.851	1	Pik3ca-2		Prickle1	0.000750715	1.40083	0.489	0.403	1	aCap		Rpl32	1.13386e-12	-0.499638	0.981	0.998	3.30476e-08	aCap		Gm7290	0.00454928	0.396847	0.201	0.137	1	vCap		Ngfrap1	8.70458e-07	-0.43334	0.252	0.419	0.0253704	vCap		Slc2a9	9.15659e-05
Tmem14c	2.21551e-13	0.407435	0.925	0.768	6.45734e-09	Pik3ca-2		RP23-446E21,6	0.00109665	-1.14085	0.143	0.222	1	Pik3ca-2		Pltp	0.000761129	0.473815	0.933	0.945	1	aCap		Ipo4	1.14863e-12	-0.931843	0.567	0.764	3.34779e-08	aCap		S100a6	0.00457196	0.376673	0.991	0.984	1	vCap		Ywhae	8.84526e-07	-0.26607	0.932	0.973	0.0257804	vCap		Rilp	1.27027e-05
Slfn2	2.22857e-13	0.607976	0.866	0.702	6.49539e-09	Pik3ca-2		Xpo7	0.00110033	-0.297773	0.417	0.313	1	Pik3ca-2		Lzts2	0.000761159	1.25067	0.563	0.526	1	aCap		Hid1	1.30585e-12	-2.02053	0.448	0.626	3.80603e-08	aCap		Igf2bp2	0.00460177	1.02973	0.329	0.259	1	vCap		Mink1	8.85962e-07	-1.2562	0.192	0.349	0.0258222	vCap		Srd5a1	7.80361e-07
Gm14130	2.47963e-13	0.447273	0.346	0.154	7.22713e-09	Pik3ca-2		Fam160a2	0.00112588	-0.382639	0.333	0.239	1	Pik3ca-2		Nes	0.000778099	1.43919	0.33	0.25	1	aCap		Cd47	1.34194e-12	-0.538112	0.985	0.994	3.9112e-08	aCap		Rpl13-ps3	0.00484585	0.370758	0.167	0.107	1	vCap		Klk8	8.91137e-07	-1.19616	0.222	0.383	0.0259731	vCap		Ccnd1	4.79487e-09
Ogt	2.52913e-13	0.427697	0.95	0.849	7.3714e-09	Pik3ca-2		Mki67	0.0011494	-0.791682	0.315	0.218	1	Pik3ca-2		Gm17771	0.00078776	0.680097	0.215	0.141	1	aCap		Hsp90aa1	1.35535e-12	-0.741034	0.704	0.845	3.95032e-08	aCap		Ccdc85a	0.00487419	0.73363	0.363	0.276	1	vCap		Mir8094	9.02436e-07	-0.71581	0.303	0.477	0.0263024	vCap		Vegfb	0.000342928
9530082P21Rik	2.5525e-13	0.476077	0.807	0.631	7.43952e-09	Pik3ca-2		Dcn	0.00116886	-1.76375	0.134	0.206	1	Pik3ca-2		Egr1	0.000788052	1.02951	0.737	0.699	1	aCap		Lamp2	1.44908e-12	-0.655796	0.907	0.966	4.22349e-08	aCap		D8Ertd738e	0.00488896	0.295748	0.701	0.799	1	vCap		Anp32a	9.12806e-07	-0.766966	0.513	0.669	0.0266046	vCap		Cd109	1.7011e-11
Nek6	2.65359e-13	0.657707	0.919	0.807	7.73414e-09	Pik3ca-2		Atox1	0.00117548	-0.341944	0.997	0.976	1	Pik3ca-2		Nup214	0.000798854	0.257111	0.3	0.426	1	aCap		Gm26582	1.54264e-12	-0.643465	0.389	0.638	4.49617e-08	aCap		Gm15501	0.00496179	0.279581	0.338	0.264	1	vCap		Cnn3	9.18668e-07	-0.370869	0.983	0.993	0.0267755	vCap		Sde2	0.00820852
Sorbs2os	2.68733e-13	0.738006	0.502	0.271	7.8325e-09	Pik3ca-2		Zfp787	0.0011976	-0.408101	0.389	0.282	1	Pik3ca-2		Ticam1	0.000849159	0.702931	0.107	0.199	1	aCap		Htra1	1.55689e-12	-2.86292	0.37	0.55	4.5377e-08	aCap		Trappc2	0.00497533	0.34239	0.321	0.435	1	vCap		Mroh8	9.39677e-07	-0.587936	0.333	0.506	0.0273878	vCap		Alg8	0.00445982
Fam114a1	2.75956e-13	0.823865	0.545	0.348	8.04302e-09	Pik3ca-2		Ifngr1	0.00120662	-0.700117	0.925	0.899	1	Pik3ca-2		Map4k3	0.000861138	0.957571	0.485	0.432	1	aCap		Prdx5	1.56229e-12	-0.384234	0.578	0.786	4.55346e-08	aCap		Etl4	0.00499137	0.751864	0.726	0.689	1	vCap		Eml3	9.51308e-07	-0.612561	0.419	0.586	0.0277268	vCap		Slc35e4	1.5867e-05
Zfp810	2.84447e-13	0.595468	0.405	0.205	8.29048e-09	Pik3ca-2		Lbr	0.00123331	-0.809984	0.866	0.846	1	Pik3ca-2		Gm26686	0.000864594	0.596245	0.126	0.067	1	aCap		Rplp2	1.64641e-12	-0.433422	0.97	0.994	4.79863e-08	aCap		Gm14044	0.00502108	0.39079	0.312	0.239	1	vCap		Sdha	9.52442e-07	-0.332149	0.868	0.937	0.0277599	vCap		9130011E15Rik	4.84448e-06
Trim35	3.00727e-13	0.474502	0.869	0.735	8.765e-09	Pik3ca-2		4930529C04Rik	0.00126476	-0.287463	0.075	0.142	1	Pik3ca-2		Kras	0.000867403	0.271353	0.363	0.512	1	aCap		Aplf	1.65041e-12	-3.10587	0.107	0.313	4.81027e-08	aCap		Lrrc8a	0.00507473	0.463079	0.94	0.921	1	vCap		Ephb4	9.55757e-07	-0.414846	0.863	0.946	0.0278565	vCap		Mir1893	2.05709e-05
Vmp1	3.00789e-13	0.383882	0.838	0.626	8.7668e-09	Pik3ca-2		Polr2k	0.00129295	-0.517003	0.583	0.442	1	Pik3ca-2		Chuk	0.000877839	0.264918	0.352	0.48	1	aCap		Gm2895	1.69691e-12	-0.722284	0.511	0.764	4.94581e-08	aCap		Asns	0.00520675	0.55727	0.235	0.324	1	vCap		Pigt	9.62838e-07	-0.617745	0.44	0.605	0.0280629	vCap		Zfp418	0.00120601
Gm20708	3.10144e-13	0.57539	0.707	0.452	9.03944e-09	Pik3ca-2		9930111J21Rik1	0.00133131	-2.00941	0.1	0.168	1	Pik3ca-2		Zfp638	0.00089834	0.404018	0.407	0.529	1	aCap		Sla2	1.80754e-12	-0.645392	0.363	0.611	5.26824e-08	aCap		Srp72	0.00524647	0.357817	0.624	0.694	1	vCap		Srpk2	9.78904e-07	-0.620341	0.65	0.766	0.0285311	vCap		Lysmd1	0.00377598
BC106179	3.22876e-13	0.682588	0.302	0.132	9.41055e-09	Pik3ca-2		Ipo8	0.00135099	-0.254253	0.52	0.424	1	Pik3ca-2		Afap1l1	0.000899156	0.658557	0.885	0.914	1	aCap		Kank1	1.96457e-12	-3.04045	0.222	0.422	5.72593e-08	aCap		Dock9	0.00529262	0.582543	0.949	0.953	1	vCap		AL772372,1	9.79553e-07	-1.51449	0.068	0.201	0.0285501	vCap		2610507I01Rik	9.58123e-05
Gm4524	3.4317e-13	1.15215	0.361	0.187	1.0002e-08	Pik3ca-2		Prps1l3	0.00135472	-0.287031	0.393	0.288	1	Pik3ca-2		Pex19	0.000899261	0.325029	0.541	0.671	1	aCap		2010107E04Rik	2.03481e-12	-0.660781	0.581	0.797	5.93066e-08	aCap		Uba2	0.00532035	0.501277	0.568	0.686	1	vCap		2700094K13Rik	9.82235e-07	-0.529526	0.286	0.458	0.0286282	vCap		Zkscan8	0.00251775
Stc2	3.46188e-13	1.51193	0.224	0.081	1.009e-08	Pik3ca-2		Pet100	0.00137223	-0.399556	0.604	0.453	1	Pik3ca-2		Ska2	0.000917889	0.455797	0.119	0.213	1	aCap		Adh5	2.04418e-12	-0.556521	0.656	0.814	5.95797e-08	aCap		Csf2rb2	0.00539723	0.517182	0.863	0.869	1	vCap		Plod1	1.04718e-06	-0.415187	0.944	0.972	0.0305212	vCap		Trappc6a	2.81322e-11
Clcn2	3.58427e-13	1.67963	0.424	0.23	1.04467e-08	Pik3ca-2		Rpl37	0.00137873	-0.317492	1	0.976	1	Pik3ca-2		Cd247	0.00092878	1.46134	0.359	0.284	1	aCap		Rbms3	2.06053e-12	-3.99403	0.137	0.342	6.00562e-08	aCap		Ubfd1	0.00548935	0.335827	0.38	0.49	1	vCap		Tubb2a	1.05586e-06	-0.591251	0.594	0.724	0.0307742	vCap		Tmem110	0.000173421
Vamp5	3.91396e-13	0.471618	0.903	0.746	1.14076e-08	Pik3ca-2		Flt4	0.00138705	-1.22897	0.95	0.946	1	Pik3ca-2		Tob2	0.00096401	0.252034	0.419	0.547	1	aCap		Chst2	2.12421e-12	-4.0896	0.17	0.364	6.19123e-08	aCap		Dnah3	0.00550379	1.3666	0.141	0.086	1	vCap		Gm29054	1.05961e-06	-0.333876	0.269	0.469	0.0308834	vCap		Baiap2	3.41211e-07
Wbp5	4.24319e-13	0.531978	0.813	0.645	1.23672e-08	Pik3ca-2		E130102H24Rik	0.00139228	-1.23927	0.065	0.13	1	Pik3ca-2		Endou	0.0010263	1.26379	0.2	0.127	1	aCap		Ninj1	2.13608e-12	-1.00376	0.63	0.774	6.22583e-08	aCap		Pik3ip1	0.00564935	0.714694	0.581	0.512	1	vCap		9530068E07Rik	1.06062e-06	-0.40596	0.739	0.825	0.030913	vCap		Gm16124	0.000102573
Hyal2	4.41865e-13	0.52321	0.931	0.812	1.28786e-08	Pik3ca-2		Mt1	0.00145186	-1.15282	0.181	0.267	1	Pik3ca-2		Irf1	0.00103377	0.8825	0.737	0.693	1	aCap		Tln2	2.15728e-12	-2.11424	0.37	0.557	6.28762e-08	aCap		Klhdc10	0.00584666	0.317832	0.158	0.236	1	vCap		Emc7	1.08402e-06	-0.785612	0.748	0.8	0.0315948	vCap		Fam124a	7.81258e-05
Camk4	4.79962e-13	1.91715	0.315	0.15	1.3989e-08	Pik3ca-2		Zhx2	0.00147033	-0.514079	0.215	0.138	1	Pik3ca-2		Irak4	0.00105666	0.310755	0.363	0.488	1	aCap		St3gal4	2.34626e-12	-1.12945	0.411	0.619	6.8384e-08	aCap		Dock6	0.00595449	0.793806	0.833	0.843	1	vCap		Rab11a	1.12839e-06	-0.307352	0.979	0.996	0.0328881	vCap		Rcan1	0.000120108
Tmem106b	4.80847e-13	0.562327	0.745	0.551	1.40148e-08	Pik3ca-2		Gm27010	0.00147747	-0.555119	0.648	0.687	1	Pik3ca-2		Rab31	0.00106641	0.263096	0.644	0.745	1	aCap		Rfk	2.47161e-12	-1.24633	0.47	0.652	7.20376e-08	aCap		Znfx1	0.00601046	0.294616	0.457	0.558	1	vCap		Bysl	1.1602e-06	-0.298716	0.551	0.704	0.0338152	vCap		Fam167b	5.55568e-13
Cpe	4.86127e-13	1.77365	0.642	0.487	1.41686e-08	Pik3ca-2		Luc7l2	0.00148063	-0.254607	0.673	0.567	1	Pik3ca-2		Rapgef3os2	0.00111482	0.946416	0.356	0.276	1	aCap		Cdk2ap2	2.50086e-12	-0.929334	0.433	0.646	7.28902e-08	aCap		Zfp438	0.00606092	0.639548	0.107	0.058	1	vCap		Gm16907	1.17241e-06	-0.896843	0.231	0.392	0.034171	vCap		Mrps27	0.00316073
Rab4b	4.99097e-13	0.392005	0.85	0.672	1.45467e-08	Pik3ca-2		Abhd1	0.00149391	-0.271129	0.424	0.306	1	Pik3ca-2		Kctd5	0.00114791	0.306351	0.356	0.474	1	aCap		Slc12a7	2.67771e-12	-0.64821	0.607	0.789	7.80446e-08	aCap		Ppt2	0.00613798	0.336783	0.355	0.465	1	vCap		Adamts17	1.17353e-06	-4.15869	0.03	0.142	0.0342037	vCap		Gm9844	2.18859e-18
Slco3a1	5.27922e-13	1.241	0.648	0.481	1.53868e-08	Pik3ca-2		Mcph1	0.00150534	-1.55259	0.078	0.144	1	Pik3ca-2		Tmc8	0.00115336	1.67759	0.111	0.058	1	aCap		Slc25a4	2.69466e-12	-0.497962	0.933	0.976	7.85386e-08	aCap		Rnf20	0.00614264	0.277426	0.427	0.53	1	vCap		Pvrl2	1.21441e-06	-0.587594	0.825	0.885	0.0353953	vCap		Zfp532	0.00144281
Gm28309	5.29473e-13	0.63506	0.57	0.33	1.5432e-08	Pik3ca-2		Rps3a1	0.00151343	-0.283518	0.991	0.985	1	Pik3ca-2		Rapgef3os1	0.00118106	0.983816	0.348	0.269	1	aCap		Hn1	3.01945e-12	-1.12146	0.444	0.643	8.80048e-08	aCap		Mrps2	0.0062908	0.877801	0.201	0.29	1	vCap		Mir22	1.21759e-06	-0.827577	0.128	0.285	0.035488	vCap		Pvrl2	3.12688e-14
Gm15336	5.6296e-13	0.726014	0.33	0.147	1.6408e-08	Pik3ca-2		Gm29325	0.0015256	-0.294634	0.364	0.457	1	Pik3ca-2		Adck2	0.00118942	0.371513	0.17	0.27	1	aCap		Slc14a1	3.38063e-12	-5.85852	0.189	0.385	9.85319e-08	aCap		Ubxn2b	0.0063306	0.327464	0.064	0.128	1	vCap		Tmem119	1.28423e-06	-3.5271	0.214	0.359	0.0374301	vCap		Sntb2	4.75355e-10
Igf2r	5.66783e-13	0.587919	0.67	0.472	1.65195e-08	Pik3ca-2		Gkn3	0.00156082	-3.82205	0.069	0.132	1	Pik3ca-2		Tbxa2r	0.00120439	2.14791	0.237	0.168	1	aCap		Phpt1	3.38147e-12	-1.59657	0.285	0.482	9.85562e-08	aCap		Rassf4	0.00633225	1.82784	0.209	0.146	1	vCap		Mea1	1.28645e-06	-0.338591	0.538	0.691	0.037495	vCap		Armcx4	0.000147601
Gm21983	5.92347e-13	0.377231	0.847	0.66	1.72646e-08	Pik3ca-2		Cdc20	0.00157756	-0.721512	0.349	0.248	1	Pik3ca-2		Stat2	0.0012133	1.07077	0.485	0.411	1	aCap		Pebp1	3.77871e-12	-0.608005	0.77	0.885	1.10134e-07	aCap		Mcts1	0.00633981	0.307159	0.363	0.456	1	vCap		Mustn1	1.29915e-06	-0.761947	0.564	0.692	0.0378649	vCap		Rbm43	0.000265973
Mir671	6.49062e-13	0.753868	0.393	0.196	1.89176e-08	Pik3ca-2		Nr1d1	0.00163762	-0.787886	0.863	0.846	1	Pik3ca-2		Gm26857	0.00126868	0.769947	0.526	0.449	1	aCap		Gas7	3.84013e-12	-3.7168	0.674	0.764	1.11924e-07	aCap		Gm9806	0.00636737	0.334635	0.085	0.159	1	vCap		RP24-277J22,4	1.31787e-06	-0.376259	0.744	0.89	0.0384105	vCap		Psph	8.07502e-06
Cd276	6.53764e-13	1.18179	0.498	0.295	1.90546e-08	Pik3ca-2		Ccser2	0.00164981	-0.356832	0.804	0.69	1	Pik3ca-2		Rbm17	0.00127177	0.302415	0.456	0.573	1	aCap		Dusp2	3.96481e-12	-4.80882	0.196	0.393	1.15558e-07	aCap		Unc5b	0.00641438	0.446411	0.393	0.306	1	vCap		Gm17122	1.31941e-06	-0.478134	0.568	0.725	0.0384555	vCap		Pgk1	9.22594e-13
Rab13	6.60478e-13	0.608696	0.607	0.401	1.92503e-08	Pik3ca-2		Snx12	0.00164995	-0.288559	0.439	0.334	1	Pik3ca-2		Tmco6	0.00127546	1.92208	0.193	0.126	1	aCap		Tmem158	4.03623e-12	-4.89878	0.122	0.319	1.1764e-07	aCap		Pik3c2b	0.00647835	0.377549	0.376	0.469	1	vCap		Surf4	1.39417e-06	-0.372213	0.88	0.95	0.0406345	vCap		Gm16104	1.22221e-10
Nfkbiz	6.62435e-13	0.993667	0.523	0.329	1.93073e-08	Pik3ca-2		Plekhm1	0.00168285	-0.318074	0.492	0.387	1	Pik3ca-2		Ndufaf7	0.00130122	0.261454	0.3	0.412	1	aCap		Psma6	4.04425e-12	-0.586084	0.767	0.883	1.17874e-07	aCap		2210015D19Rik	0.00650292	0.269864	0.188	0.278	1	vCap		Psmd8	1.40625e-06	-0.420857	0.791	0.87	0.0409864	vCap		Nov	0.00142543
Hoxd10	6.63523e-13	0.680572	0.804	0.634	1.9339e-08	Pik3ca-2		Gpr17	0.00169925	-0.911337	0.676	0.662	1	Pik3ca-2		Bag1	0.0013325	0.280424	0.526	0.653	1	aCap		Dph3	4.1349e-12	-0.776769	0.274	0.509	1.20516e-07	aCap		Smndc1	0.00651352	0.262238	0.333	0.436	1	vCap		Coro1c	1.42996e-06	-0.505617	0.872	0.924	0.0416777	vCap		Gstp2	0.00494239
Zfp423	6.99924e-13	0.88187	0.648	0.461	2.04e-08	Pik3ca-2		Rasal1	0.00170546	-1.44988	0.121	0.195	1	Pik3ca-2		Mrpl18	0.00136268	0.511764	0.344	0.482	1	aCap		AL772372,1	4.14674e-12	-2.31724	0.033	0.213	1.20861e-07	aCap		Snord35b	0.00652462	0.851819	0.128	0.076	1	vCap		Arl4a	1.47613e-06	-0.609509	0.795	0.877	0.0430232	vCap		Selenbp1	2.76099e-05
Bend4	7.24329e-13	0.846521	0.417	0.227	2.11113e-08	Pik3ca-2		1700123O20Rik	0.00175979	-0.359226	0.692	0.553	1	Pik3ca-2		RP24-390N7,1	0.00138302	0.351734	0.648	0.636	1	aCap		Lman1	4.44425e-12	-0.939421	0.493	0.692	1.29532e-07	aCap		Ei24	0.00657685	0.511262	0.419	0.517	1	vCap		Stc1	1.49018e-06	-0.883006	0.338	0.506	0.0434328	vCap		Fam210a	0.00255895
Ergic3	7.42213e-13	0.413798	0.956	0.832	2.16326e-08	Pik3ca-2		Nr5a2	0.00183463	-2.12061	0.059	0.12	1	Pik3ca-2		Zfand3	0.00142806	0.307652	0.389	0.514	1	aCap		Eml4	4.48484e-12	-1.50102	0.1	0.306	1.30715e-07	aCap		Fam92a	0.00666609	0.32407	0.406	0.502	1	vCap		Tcp1	1.50605e-06	-0.605714	0.846	0.9	0.0438953	vCap		Mlkl	0.00344566
Copg1	7.60308e-13	0.440948	0.897	0.782	2.21599e-08	Pik3ca-2		Heg1	0.00183569	-0.616154	0.981	0.957	1	Pik3ca-2		Mrpl16	0.0014615	0.450813	0.185	0.279	1	aCap		Bmp4	4.49729e-12	-2.78607	0.304	0.491	1.31078e-07	aCap		Msantd4	0.00692933	0.297517	0.269	0.363	1	vCap		Asap3	1.51616e-06	-1.16095	0.098	0.238	0.04419	vCap		Mylk	5.31887e-15
Hmox2	8.021e-13	0.486581	0.869	0.729	2.3378e-08	Pik3ca-2		Gm15350	0.00184671	-0.332896	0.115	0.062	1	Pik3ca-2		Efnb2	0.00147624	0.918862	0.493	0.431	1	aCap		Banf1	4.52412e-12	-0.736169	0.778	0.888	1.3186e-07	aCap		Gm26691	0.00702632	0.363843	0.291	0.212	1	vCap		Flnb	1.54215e-06	-0.277934	0.774	0.873	0.0449474	vCap		Tram2	6.58194e-05
Tmem189	8.06937e-13	0.593766	0.657	0.472	2.3519e-08	Pik3ca-2		Upf3b	0.00187057	-0.278781	0.452	0.354	1	Pik3ca-2		Cfl2	0.00148649	0.261031	0.552	0.691	1	aCap		Snrpd2	4.67272e-12	-0.648546	0.507	0.72	1.36191e-07	aCap		Filip1	0.00704798	1.1569	0.457	0.38	1	vCap		Mrps5	1.55004e-06	-1.25664	0.218	0.373	0.0451775	vCap		Tmem218	3.40008e-07
Cdkn1c	8.67018e-13	1.04494	0.654	0.488	2.52701e-08	Pik3ca-2		Eapp	0.00187974	-0.276108	0.66	0.547	1	Pik3ca-2		Fam204a	0.00153308	0.289527	0.193	0.3	1	aCap		Rpl15	5.01838e-12	-0.472252	0.952	0.989	1.46266e-07	aCap		Gm5148	0.00716268	0.606861	0.38	0.325	1	vCap		Hyal2	1.5826e-06	-0.600673	0.774	0.851	0.0461265	vCap		Chchd6	4.36138e-05
Adamtsl1	9.15457e-13	1.32462	0.545	0.346	2.66819e-08	Pik3ca-2		Etv5	0.00190989	-3.16217	0.05	0.104	1	Pik3ca-2		Gm38142	0.00154611	0.911055	0.13	0.073	1	aCap		Gm2a	5.37822e-12	-1.01952	0.519	0.686	1.56754e-07	aCap		Slc50a1	0.00732346	0.620715	0.812	0.814	1	vCap		Gm38182	1.60691e-06	-0.622886	0.338	0.497	0.0468349	vCap		Sec24a	1.5094e-05
Baiap2	9.45321e-13	0.711692	0.698	0.515	2.75523e-08	Pik3ca-2		Nop10	0.0019135	-0.321326	0.804	0.677	1	Pik3ca-2		Skiv2l2	0.00158666	0.635154	0.756	0.781	1	aCap		B3gnt3	5.44369e-12	-0.746068	0.644	0.827	1.58662e-07	aCap		Lppr3	0.00735728	0.297182	0.444	0.576	1	vCap		Tmem167	1.62396e-06	-0.386827	0.547	0.669	0.0473318	vCap		Pgam1	9.08694e-17
R3hdm4	9.59078e-13	0.337906	0.835	0.655	2.79533e-08	Pik3ca-2		Pcm1	0.00191369	-0.250889	0.583	0.471	1	Pik3ca-2		Fancb	0.00160971	1.46852	0.119	0.064	1	aCap		Cops4	5.6683e-12	-0.360514	0.444	0.675	1.65208e-07	aCap		Scly	0.00737634	0.496988	0.09	0.155	1	vCap		Usp5	1.65901e-06	-0.518798	0.534	0.668	0.0483535	vCap		Ltc4s	0.00513329
Cited2	1.05517e-12	1.3296	0.411	0.226	3.07539e-08	Pik3ca-2		Zranb2	0.00197621	-0.267561	0.589	0.487	1	Pik3ca-2		Lage3	0.00162886	0.259702	0.307	0.437	1	aCap		Odc1	5.77777e-12	-1.5357	0.3	0.504	1.68399e-07	aCap		Tmem245	0.00739853	0.855264	0.774	0.743	1	vCap		Kdelr1	1.72282e-06	-0.420096	0.812	0.905	0.0502133	vCap		Egln3	7.03742e-06
Ipo4	1.11311e-12	0.439822	0.866	0.688	3.24427e-08	Pik3ca-2		Sugt1	0.00198438	-0.267919	0.723	0.626	1	Pik3ca-2		Amz2	0.00167314	0.466702	0.293	0.403	1	aCap		Srsf6	6.09717e-12	-0.441771	0.63	0.815	1.77708e-07	aCap		Ndrg1	0.00746591	0.288779	0.991	0.985	1	vCap		AC147560,1	1.7732e-06	-0.276827	0.803	0.932	0.0516817	vCap		Gm38020	0.00312148
Cxxc4	1.11468e-12	2.03931	0.165	0.049	3.24884e-08	Pik3ca-2		Prpf38a	0.00200104	-0.313046	0.421	0.321	1	Pik3ca-2		Mprip	0.00169337	0.765281	0.848	0.834	1	aCap		Hspe1	6.34944e-12	-0.922396	0.43	0.623	1.85061e-07	aCap		Ptpn11	0.00751027	0.275042	0.355	0.453	1	vCap		Ghitm	1.77531e-06	-0.40131	0.816	0.91	0.0517431	vCap		Prex1	5.63431e-06
Wipi1	1.18035e-12	0.909443	0.704	0.509	3.44024e-08	Pik3ca-2		Pgf	0.00202083	-1.00244	0.361	0.259	1	Pik3ca-2		Cdc42ep3	0.00170019	1.0299	0.57	0.53	1	aCap		1700018L02Rik	6.47179e-12	-0.922466	0.356	0.586	1.88627e-07	aCap		Nhp2	0.00756951	0.270614	0.517	0.617	1	vCap		Cenpt	1.78294e-06	-0.548659	0.389	0.527	0.0519655	vCap		Ppa1	2.80576e-07
Prdx2	1.18924e-12	0.318082	0.963	0.843	3.46616e-08	Pik3ca-2		Atp5j	0.00204055	-0.399315	0.984	0.975	1	Pik3ca-2		Pxdn	0.00172153	0.752553	0.867	0.893	1	aCap		Eif3c	6.97655e-12	-0.526953	0.744	0.875	2.03338e-07	aCap		Cast	0.00774387	0.26589	0.675	0.765	1	vCap		Gm28309	1.83581e-06	-0.677651	0.239	0.411	0.0535066	vCap		Gnptab	0.000982246
Ctla2a	1.31917e-12	0.372838	1	0.972	3.84484e-08	Pik3ca-2		RP23-435I16,2	0.00204844	-0.262327	0.128	0.201	1	Pik3ca-2		Xpot	0.00174976	0.260064	0.259	0.363	1	aCap		Trappc6a	7.1222e-12	-0.844605	0.337	0.55	2.07584e-07	aCap		Gm10076	0.00785586	0.319417	0.496	0.459	1	vCap		Fam173a	1.8402e-06	-1.04137	0.239	0.395	0.0536344	vCap		Nop16	3.37243e-07
Gatm	1.34726e-12	1.59881	0.414	0.233	3.92672e-08	Pik3ca-2		Ncapg	0.00204968	-0.644141	0.227	0.151	1	Pik3ca-2		Hic1	0.00175705	2.13916	0.196	0.134	1	aCap		Capg	7.22926e-12	-0.635578	0.919	0.956	2.10704e-07	aCap		Rasd1	0.00785892	1.46334	0.462	0.433	1	vCap		Gm16104	1.84892e-06	-0.467124	0.201	0.38	0.0538886	vCap		Net1	1.26421e-14
Rcn2	1.35626e-12	0.440436	0.838	0.71	3.95295e-08	Pik3ca-2		Hnrnph3	0.00211528	-0.375391	0.467	0.369	1	Pik3ca-2		Smug1	0.0017714	0.253038	0.104	0.186	1	aCap		Hmcn1	7.28226e-12	-2.13629	0.333	0.514	2.12249e-07	aCap		Bola3	0.00787695	0.50177	0.38	0.479	1	vCap		Pja2	1.87948e-06	-0.544225	0.496	0.643	0.0547794	vCap		Gpx7	3.70589e-08
Gm17122	1.50151e-12	0.418272	0.869	0.652	4.37629e-08	Pik3ca-2		Lsm5	0.0021744	-0.38163	0.579	0.445	1	Pik3ca-2		Sec23b	0.00184683	0.30251	0.396	0.534	1	aCap		Mamdc4	7.3661e-12	-1.53409	0.267	0.464	2.14692e-07	aCap		Kdm7a	0.00798098	0.367203	0.376	0.478	1	vCap		Sh3pxd2a	1.88614e-06	-1.83557	0.128	0.271	0.0549733	vCap		Mrps6	4.76459e-08
Cbx6	1.50582e-12	0.507798	0.682	0.477	4.38887e-08	Pik3ca-2		Gm19087	0.00218506	-0.391729	0.199	0.271	1	Pik3ca-2		Gm36569	0.00192935	0.673901	0.648	0.606	1	aCap		Anpep	7.49749e-12	-3.60306	0.115	0.307	2.18522e-07	aCap		Epas1	0.00804524	0.304191	0.987	0.996	1	vCap		P4ha1	1.94118e-06	-0.737362	0.338	0.493	0.0565777	vCap		Apoo	0.00340947
Chp2	1.53183e-12	0.473837	0.676	0.492	4.46466e-08	Pik3ca-2		S100a4	0.0022345	-1.26697	0.72	0.746	1	Pik3ca-2		Ppap2b	0.00201114	0.344124	0.974	0.976	1	aCap		Il3ra	8.38323e-12	-1.29816	0.248	0.471	2.44338e-07	aCap		Mcf2l	0.00809693	0.611518	0.573	0.52	1	vCap		Ap2m1	1.96678e-06	-0.347548	0.927	0.959	0.0573238	vCap		Gm17178	5.05079e-08
Nid1	1.53442e-12	0.555014	0.963	0.888	4.47223e-08	Pik3ca-2		Hlx	0.00224463	-1.61352	0.393	0.443	1	Pik3ca-2		1700084C06Rik	0.00202732	0.434089	0.196	0.312	1	aCap		Pcyox1	8.60061e-12	-0.914522	0.511	0.693	2.50673e-07	aCap		Gm14399	0.00811732	0.449924	0.073	0.138	1	vCap		Ndufa8	1.99457e-06	-0.428914	0.868	0.914	0.0581336	vCap		Pde4dip	4.85219e-06
Baalc	1.56897e-12	1.58869	0.115	0.024	4.57291e-08	Pik3ca-2		Ccnl1	0.00227463	-0.252699	0.648	0.539	1	Pik3ca-2		Aqr	0.00202988	0.637908	0.33	0.449	1	aCap		Pir	8.91489e-12	-2.18167	0.244	0.435	2.59833e-07	aCap		Msantd2	0.00815381	0.492006	0.081	0.146	1	vCap		Pgk1	2.01172e-06	-0.474295	0.556	0.707	0.0586335	vCap		Ints3	7.1306e-09
Tecr	1.58789e-12	0.615471	0.916	0.826	4.62805e-08	Pik3ca-2		Mgp	0.00227731	-1.80873	0.436	0.502	1	Pik3ca-2		5830432E09Rik	0.00205243	0.46938	0.081	0.158	1	aCap		Dock11	9.81827e-12	-1.79853	0.156	0.353	2.86163e-07	aCap		Agpat1	0.00817526	0.364406	0.402	0.499	1	vCap		Egfem1	2.03369e-06	-2.42716	0.034	0.146	0.0592738	vCap		Ltbp3	1.44661e-07
Gm28258	1.61906e-12	0.843002	0.106	0.019	4.71891e-08	Pik3ca-2		Sec22c	0.00232248	-0.532835	0.196	0.123	1	Pik3ca-2		Rap1gds1	0.00207178	0.355215	0.493	0.626	1	aCap		Mat2a	1.17548e-11	-0.589397	0.789	0.906	3.42605e-07	aCap		RP23-446E21,5	0.00833975	1.15029	0.214	0.149	1	vCap		Ptms	2.08584e-06	-0.313039	0.889	0.945	0.060794	vCap		Eaf1	2.79167e-06
Dnm3	1.72348e-12	0.494493	0.751	0.537	5.02325e-08	Pik3ca-2		Plin2	0.00232448	-0.338255	0.692	0.569	1	Pik3ca-2		Adpgk	0.00213854	0.317834	0.256	0.357	1	aCap		Hmgn1	1.18414e-11	-0.867963	0.73	0.837	3.45129e-07	aCap		Anapc13	0.00839699	0.368429	0.346	0.469	1	vCap		Asna1	2.09585e-06	-0.553165	0.321	0.488	0.0610857	vCap		Ripk3	7.05221e-07
D130058E05Rik	1.78284e-12	2.35177	0.159	0.046	5.19626e-08	Pik3ca-2		Gm16059	0.00233623	-0.623181	0.146	0.085	1	Pik3ca-2		Sepw1	0.00221363	0.273595	0.981	0.992	1	aCap		Glrx3	1.19242e-11	-0.901536	0.452	0.648	3.47543e-07	aCap		Gm16861	0.00848964	0.341188	0.291	0.399	1	vCap		Sf3b6	2.12029e-06	-0.485064	0.598	0.722	0.0617978	vCap		Aldh4a1	0.000616563
Tmem176b	1.85339e-12	0.385516	0.978	0.923	5.40189e-08	Pik3ca-2		Zfp738	0.00237628	-0.292086	0.146	0.089	1	Pik3ca-2		Ilk	0.00222102	0.658627	0.919	0.928	1	aCap		Sec11a	1.20652e-11	-0.813678	0.659	0.806	3.51652e-07	aCap		Rnf144a	0.00869474	0.398568	0.491	0.397	1	vCap		Osbpl8	2.1217e-06	-0.893894	0.261	0.417	0.0618392	vCap		Aspscr1	1.80883e-06
Itgb1	1.9206e-12	0.433987	0.997	0.991	5.59777e-08	Pik3ca-2		Ankrd49	0.00238691	-0.676125	0.321	0.237	1	Pik3ca-2		Tpra1	0.00224789	0.280682	0.53	0.643	1	aCap		Fbl	1.20907e-11	-1.05792	0.244	0.471	3.52395e-07	aCap		Rtn4	0.00876681	0.420771	0.44	0.567	1	vCap		Cpne2	2.15659e-06	-1.26593	0.466	0.595	0.0628561	vCap		Rab8b	5.80083e-13
Ncam1	1.99307e-12	1.61093	0.368	0.19	5.80899e-08	Pik3ca-2		Gm26723	0.00238767	-0.271987	0.489	0.378	1	Pik3ca-2		Rraga	0.00236891	0.272795	0.441	0.57	1	aCap		Neu1	1.21098e-11	-1.14332	0.537	0.714	3.52953e-07	aCap		Lactb2	0.00891434	0.398826	0.175	0.261	1	vCap		Lrg1	2.17804e-06	-0.96376	0.979	0.972	0.0634812	vCap		Fundc2	2.00952e-09
Gm10825	2.00039e-12	1.14161	0.103	0.019	5.83034e-08	Pik3ca-2		Med7	0.00240289	-0.29812	0.383	0.288	1	Pik3ca-2		Tgm4	0.00239602	0.471336	0.081	0.158	1	aCap		Eef2	1.28333e-11	-0.404357	0.996	0.999	3.7404e-07	aCap		Aldh3a1	0.00891786	2.62235	0.137	0.082	1	vCap		Derl1	2.19589e-06	-0.522776	0.667	0.759	0.0640013	vCap		Gm28592	0.000661197
Creb3l2	2.02186e-12	0.503075	0.829	0.671	5.89293e-08	Pik3ca-2		Pim1	0.00242743	-1.97454	0.078	0.139	1	Pik3ca-2		Scd1	0.00244276	0.819218	0.233	0.159	1	aCap		Bok	1.34495e-11	-0.882718	0.615	0.79	3.91998e-07	aCap		Ckap5	0.00907139	0.426042	0.265	0.371	1	vCap		Selenbp1	2.27492e-06	-1.54441	0.137	0.28	0.0663047	vCap		Pwp1	2.17734e-05
Zmynd15	2.10161e-12	1.20389	0.28	0.126	6.12537e-08	Pik3ca-2		Ywhaq	0.00248093	-0.363943	0.991	0.972	1	Pik3ca-2		Zfp366	0.00256055	1.10607	0.281	0.209	1	aCap		Esyt1	1.3489e-11	-0.687016	0.704	0.841	3.93152e-07	aCap		Pigyl	0.00916963	0.537578	0.278	0.373	1	vCap		Prelid1	2.27575e-06	-0.375128	0.932	0.963	0.066329	vCap		Itga2b	1.49922e-05
Lrrc32	2.22595e-12	0.336604	0.96	0.87	6.48775e-08	Pik3ca-2		Gm10518	0.00248983	-0.258396	0.396	0.28	1	Pik3ca-2		A630052C17Rik	0.00256924	0.365075	0.193	0.289	1	aCap		1500012F01Rik	1.35975e-11	-0.888041	0.267	0.483	3.96311e-07	aCap		Csnk2a2	0.00935086	0.568648	0.085	0.154	1	vCap		Capn5	2.3013e-06	-1.19957	0.214	0.371	0.0670735	vCap		Casz1	0.00808225
Pdlim7	2.26057e-12	0.536614	0.913	0.81	6.58866e-08	Pik3ca-2		Ssh2	0.00249279	-0.646032	0.713	0.619	1	Pik3ca-2		9930111J21Rik2	0.00259839	1.05246	0.641	0.611	1	aCap		Naga	1.36539e-11	-0.949983	0.533	0.706	3.97956e-07	aCap		Arglu1	0.00935106	0.605731	0.782	0.743	1	vCap		Ptger1	2.30601e-06	-0.626403	0.346	0.503	0.067211	vCap		Chn2	8.74495e-11
Ssbp4	2.42221e-12	0.471106	0.863	0.741	7.05977e-08	Pik3ca-2		Ikzf5	0.00252298	-0.554039	0.374	0.271	1	Pik3ca-2		Gm5106	0.00264432	0.940336	0.156	0.097	1	aCap		Rpl10a-ps1	1.44077e-11	-0.753107	0.104	0.313	4.19926e-07	aCap		Podxl	0.00937856	0.349725	0.902	0.908	1	vCap		Ext2	2.33096e-06	-0.359218	0.735	0.852	0.067938	vCap		Snd1	1.28209e-07
Ascl4	2.43023e-12	0.488063	0.576	0.329	7.08314e-08	Pik3ca-2		Uba52	0.00255203	-0.252084	0.997	0.987	1	Pik3ca-2		Cnn2	0.00268537	1.12988	0.715	0.737	1	aCap		Prpf40b	1.51176e-11	-0.638629	0.43	0.625	4.40616e-07	aCap		Rpl29	0.00942059	0.403036	0.932	0.95	1	vCap		Dag1	2.36975e-06	-0.38394	0.731	0.822	0.0690687	vCap		Pdxk	0.00430726
Ninj1	2.46981e-12	0.696531	0.835	0.722	7.19852e-08	Pik3ca-2		Nckap5l	0.00263757	-0.396933	0.209	0.138	1	Pik3ca-2		Dpp8	0.00269506	0.35211	0.478	0.625	1	aCap		Zdhhc9	1.60687e-11	-1.28485	0.289	0.481	4.68338e-07	aCap		Spry1	0.00946434	0.538711	0.346	0.265	1	vCap		Erp29	2.43395e-06	-0.465997	0.701	0.814	0.0709399	vCap		Akr1c13	0.00130312
Cdip1	2.48469e-12	0.326884	0.925	0.776	7.24188e-08	Pik3ca-2		Tspan15	0.00270974	-1.76756	0.511	0.548	1	Pik3ca-2		Mtx1	0.00270023	0.403506	0.322	0.436	1	aCap		Kctd10	1.67165e-11	-0.493516	0.881	0.94	4.87218e-07	aCap		Orc4	0.00952521	0.254316	0.346	0.437	1	vCap		Grina	2.53353e-06	-0.529288	0.919	0.954	0.0738422	vCap		D10Jhu81e	0.000171022
Syngr2	2.6435e-12	0.40922	0.944	0.818	7.70476e-08	Pik3ca-2		Asph	0.00271438	-0.345456	0.511	0.42	1	Pik3ca-2		Atp8a1	0.00273338	0.393661	0.274	0.38	1	aCap		Nfic	1.71036e-11	-0.469662	0.759	0.875	4.98501e-07	aCap		Ptdss2	0.00953367	0.316806	0.269	0.373	1	vCap		AY074887	2.54845e-06	-0.391404	0.368	0.57	0.0742772	vCap		Ccdc71l	4.27308e-05
AL772372,1	2.68093e-12	1.08979	0.312	0.142	7.81385e-08	Pik3ca-2		Ccna2	0.00271561	-1.30419	0.461	0.348	1	Pik3ca-2		Nbeal1	0.00273779	0.976674	0.637	0.621	1	aCap		Myo1h	1.84259e-11	-0.488142	0.8	0.911	5.37041e-07	aCap		Gm38043	0.00961491	0.317122	0.128	0.079	1	vCap		Raly	2.56438e-06	-0.286075	0.667	0.826	0.0747415	vCap		2610524H06Rik	0.000190284
Pvrl2	2.71393e-12	0.483013	0.925	0.861	7.91002e-08	Pik3ca-2		Dtx3l	0.00272469	-0.386466	0.601	0.485	1	Pik3ca-2		Gosr1	0.00281915	0.380996	0.293	0.415	1	aCap		Rpl24	1.87607e-11	-0.494819	0.956	0.984	5.46799e-07	aCap		mt-Nd3	0.00975563	0.543226	0.44	0.401	1	vCap		S100a10	2.56743e-06	-0.251007	0.996	0.995	0.0748302	vCap		Hacd1	3.62499e-07
Kpnb1	2.79626e-12	0.285693	0.751	0.539	8.14997e-08	Pik3ca-2		Cks2	0.00274852	-0.980398	0.268	0.183	1	Pik3ca-2		Ppp6c	0.00288761	0.348785	0.556	0.691	1	aCap		Capn5	1.88403e-11	-4.10331	0.185	0.382	5.4912e-07	aCap		Rffl	0.00980364	1.54002	0.179	0.262	1	vCap		Ncstn	2.60375e-06	-0.378099	0.821	0.883	0.0758888	vCap		Gstcd	0.000219184
Fth1	2.86256e-12	0.259974	1	1	8.34323e-08	Pik3ca-2		Fryl	0.00276559	-1.10044	0.695	0.713	1	Pik3ca-2		Ptrhd1	0.00289325	0.363144	0.219	0.32	1	aCap		Rpl11	1.90543e-11	-0.526724	0.948	0.988	5.55355e-07	aCap		Ndufa6	0.00982198	0.754939	0.855	0.869	1	vCap		Pgd	2.62887e-06	-0.706402	0.462	0.606	0.0766212	vCap		Nomo1	3.2415e-08
Vldlr	3.25012e-12	0.676691	0.424	0.243	9.4728e-08	Pik3ca-2		Cul3	0.00277764	-0.443584	0.498	0.381	1	Pik3ca-2		Spata13	0.00291725	0.952558	0.474	0.408	1	aCap		Sntb2	1.94097e-11	-0.655654	0.407	0.624	5.65716e-07	aCap		Rpl36-ps3	0.00993937	0.382575	0.248	0.186	1	vCap		Gm16596	2.64015e-06	-0.767842	0.192	0.345	0.0769498	vCap		Gcsh	1.02816e-07
Klhl13	3.67305e-12	1.89389	0.252	0.106	1.07055e-07	Pik3ca-2		Arhgef12	0.00281042	-0.264967	0.654	0.537	1	Pik3ca-2		Mul1	0.00291727	0.687825	0.17	0.261	1	aCap		Lhpp	2.10329e-11	-1.64165	0.144	0.346	6.13025e-07	aCap		Cdk7	0.0099565	0.362759	0.397	0.486	1	vCap		Gm14148	2.64152e-06	-0.332117	0.705	0.818	0.0769897	vCap		2610301B20Rik	0.00442019
Ifi27	3.72693e-12	0.370605	0.894	0.75	1.08625e-07	Pik3ca-2		Taf11	0.00282716	-0.266895	0.467	0.366	1	Pik3ca-2		A730049H05Rik	0.00295271	0.363502	0.104	0.185	1	aCap		Ltbp3	2.29689e-11	-3.04135	0.441	0.592	6.69452e-07	aCap										Nmral1	2.64596e-06	-1.14853	0.03	0.141	0.0771191	vCap		Cnot11	0.00812165
Adamts5	3.92589e-12	1.74265	0.421	0.252	1.14424e-07	Pik3ca-2		Il7	0.00286139	-0.512737	0.231	0.304	1	Pik3ca-2		Sptan1	0.00297685	0.458067	0.959	0.968	1	aCap		Rara	2.35573e-11	-0.572081	0.478	0.692	6.866e-07	aCap										Gm20412	2.66698e-06	-0.292437	0.709	0.841	0.0777319	vCap		Snx25	0.000992933
Hmgn3	4.23194e-12	0.408291	0.769	0.567	1.23344e-07	Pik3ca-2		Tssc4	0.00286669	-0.254585	0.539	0.43	1	Pik3ca-2		Dgke	0.00298834	1.30855	0.481	0.432	1	aCap		Rps27	2.40988e-11	-0.362087	0.993	1	7.02382e-07	aCap										Chst12	2.6725e-06	-0.431527	0.474	0.622	0.0778926	vCap		Nudt2	5.7567e-05
Sigmar1	4.29607e-12	0.594548	0.85	0.681	1.25213e-07	Pik3ca-2		Errfi1	0.0029179	-0.32011	0.523	0.407	1	Pik3ca-2		Prg4	0.00301602	2.12931	0.259	0.193	1	aCap		Ctps	2.48726e-11	-1.79554	0.307	0.501	7.24936e-07	aCap										Mfge8	2.74985e-06	-0.367553	0.953	0.979	0.080147	vCap		Slc31a1	3.15002e-05
Rnf165	4.36046e-12	1.71457	0.287	0.128	1.2709e-07	Pik3ca-2		Smoc2	0.00294115	-0.442118	0.069	0.128	1	Pik3ca-2		Cdkn1c	0.00301739	0.911592	0.567	0.515	1	aCap		Calcrl	2.51931e-11	-0.648039	0.826	0.915	7.34277e-07	aCap										Pcbp1	2.75177e-06	-0.341195	0.868	0.938	0.080203	vCap		1810006J02Rik	0.000280011
Prkcsh	4.48376e-12	0.725324	0.701	0.513	1.30684e-07	Pik3ca-2		Xdh	0.00296187	-1.90266	0.386	0.434	1	Pik3ca-2		Atp1a2	0.00321315	1.78384	0.104	0.055	1	aCap		Zfp36l2	2.56817e-11	-0.849776	0.633	0.795	7.48519e-07	aCap										Eno1	2.81101e-06	-0.354043	0.966	0.974	0.0819297	vCap		Tll1	1.12572e-17
Jak2	4.86701e-12	0.72873	0.579	0.385	1.41854e-07	Pik3ca-2		Rgs5	0.00297591	-2.19397	0.405	0.461	1	Pik3ca-2		Hip1r	0.00321712	1.10618	0.563	0.514	1	aCap		Rai14	2.67507e-11	-1.53301	0.37	0.548	7.79677e-07	aCap										Mrps11	2.82129e-06	-0.276559	0.295	0.458	0.0822294	vCap		Rbm45	0.000566572
Golim4	4.9212e-12	0.732307	0.748	0.57	1.43433e-07	Pik3ca-2		Ints9	0.0029772	-0.393072	0.408	0.319	1	Pik3ca-2		Ptprm	0.00321838	0.711276	0.819	0.869	1	aCap		Gm12999	2.87099e-11	-0.600551	0.559	0.773	8.36779e-07	aCap										Jak2	2.85364e-06	-0.59679	0.299	0.453	0.0831721	vCap		Cd1d1	0.00667751
Prdx5	4.96379e-12	0.270375	0.888	0.708	1.44675e-07	Pik3ca-2		Map4k3	0.00304643	-1.43666	0.396	0.455	1	Pik3ca-2		Blcap	0.00327969	0.447741	0.252	0.353	1	aCap		Atp5g2	2.92169e-11	-0.401788	0.641	0.86	8.51557e-07	aCap										Nt5e	2.89242e-06	-3.96167	0.167	0.299	0.0843026	vCap		Fam172a	3.63421e-05
Gm14133	4.99173e-12	0.454406	0.312	0.138	1.45489e-07	Pik3ca-2		Mir5099	0.00304979	-0.265139	0.15	0.225	1	Pik3ca-2		Btrc	0.00328381	0.284822	0.215	0.314	1	aCap		Fam181b	2.98431e-11	-0.902411	0.556	0.742	8.69808e-07	aCap										Hmgn1	2.89261e-06	-0.265384	0.709	0.838	0.0843081	vCap		Phospho1	0.00013193
Tap1	5.2366e-12	0.49755	0.704	0.511	1.52626e-07	Pik3ca-2		Yes1	0.00305597	-0.39858	0.623	0.511	1	Pik3ca-2		Myo7a	0.0033098	2.15572	0.315	0.259	1	aCap		Flot2	3.01273e-11	-0.747042	0.681	0.814	8.7809e-07	aCap										Itga9	2.94477e-06	-1.02876	0.436	0.582	0.0858283	vCap		Tbc1d8b	3.90239e-05
Smpd1	5.28362e-12	0.726714	0.782	0.601	1.53997e-07	Pik3ca-2		Lyrm4	0.00305849	-0.30645	0.299	0.223	1	Pik3ca-2		Cln8	0.0033208	0.330015	0.233	0.332	1	aCap		Metap2	3.07249e-11	-0.612429	0.707	0.871	8.95508e-07	aCap										Prelid2	2.95964e-06	-1.74824	0.098	0.229	0.0862617	vCap		Mapk14	6.22551e-05
Dock11	5.33937e-12	0.529984	0.455	0.276	1.55621e-07	Pik3ca-2		Cenpb	0.00307903	-0.578587	0.492	0.389	1	Pik3ca-2		Prkrir	0.00339587	0.488472	0.341	0.455	1	aCap		Fam129a	3.39634e-11	-1.00033	0.285	0.501	9.89896e-07	aCap										Icam2	2.96231e-06	-0.383894	0.949	0.979	0.0863394	vCap		Gm13610	0.00683145
Sik1	5.48947e-12	0.95776	0.564	0.384	1.59996e-07	Pik3ca-2		Gm4631	0.00311986	-0.264245	0.564	0.458	1	Pik3ca-2		Qrsl1	0.00349034	0.381278	0.104	0.179	1	aCap		H60b	3.43305e-11	-2.439	0.03	0.194	1.0006e-06	aCap										Lpcat3	2.99674e-06	-0.426361	0.632	0.765	0.0873428	vCap		Fam129a	3.59732e-08
Trp53i13	5.71931e-12	0.60422	0.623	0.429	1.66695e-07	Pik3ca-2		Sulf2	0.00312391	-0.354771	0.576	0.467	1	Pik3ca-2		Ggta1	0.00353025	0.826457	0.759	0.798	1	aCap		Wdfy1	3.56631e-11	-0.736485	0.404	0.612	1.03944e-06	aCap										Fkbp11	3.0089e-06	-2.11944	0.064	0.185	0.0876974	vCap		Adck4	0.00795864
Plec	5.96827e-12	0.43947	0.997	0.976	1.73951e-07	Pik3ca-2		Gm9843	0.00315414	-0.273544	0.854	0.821	1	Pik3ca-2		Med15	0.00358399	0.260156	0.581	0.7	1	aCap		Cers2	3.60412e-11	-0.623127	0.87	0.939	1.05046e-06	aCap										Lrp10	3.03324e-06	-0.345675	0.803	0.908	0.0884068	vCap		C530005A16Rik	0.00324472
Mrpl54	6.34653e-12	0.294537	0.72	0.513	1.84976e-07	Pik3ca-2		Kdm5c	0.00317148	-0.317434	0.43	0.328	1	Pik3ca-2		Nrf1	0.00363574	0.308794	0.293	0.394	1	aCap		Stat5a	3.69995e-11	-2.01962	0.181	0.381	1.07839e-06	aCap										Ccna2	3.13412e-06	-1.6808	0.248	0.397	0.0913471	vCap		Endod1	9.7394e-10
Gm37256	7.05137e-12	0.829063	0.336	0.161	2.05519e-07	Pik3ca-2		Rpl38	0.00317791	-0.327775	0.969	0.945	1	Pik3ca-2		Ndufs4	0.00363705	0.347979	0.526	0.647	1	aCap		Lrrc59	4.18069e-11	-1.22892	0.389	0.58	1.2185e-06	aCap										Slc25a39	3.20286e-06	-0.499133	0.748	0.831	0.0933506	vCap		Cutc	0.000270401
Bpifb1	7.19205e-12	1.47058	0.237	0.096	2.0962e-07	Pik3ca-2		Plscr4	0.00322723	-1.17681	0.561	0.616	1	Pik3ca-2		Tsr3	0.00363804	0.505747	0.196	0.291	1	aCap		Mybbp1a	4.24534e-11	-0.614108	0.552	0.753	1.23735e-06	aCap										Vta1	3.30652e-06	-0.800784	0.504	0.627	0.0963718	vCap		Stc2	0.00155446
Eid1	7.32539e-12	0.703331	0.464	0.275	2.13506e-07	Pik3ca-2		1110059G10Rik	0.00326097	-0.322055	0.53	0.421	1	Pik3ca-2		1810026J23Rik	0.00365349	0.303573	0.378	0.489	1	aCap		Lrrfip1	4.49522e-11	-0.539534	0.789	0.91	1.31018e-06	aCap										Dera	3.43553e-06	-1.47796	0.192	0.331	0.100132	vCap		Bace2	1.60214e-15
Fam73a	7.33293e-12	0.324318	0.664	0.453	2.13726e-07	Pik3ca-2		Rhebl1	0.00343133	-1.29027	0.078	0.141	1	Pik3ca-2		Fgf9	0.00369497	2.29027	0.1	0.054	1	aCap		Sf3a1	4.588e-11	-0.917834	0.452	0.626	1.33722e-06	aCap										Mocs1	3.45284e-06	-1.59828	0.325	0.462	0.100636	vCap		Mras	9.19124e-08
Lgals1	7.3557e-12	0.328994	0.875	0.722	2.14389e-07	Pik3ca-2		Chchd7	0.00344933	-0.250841	0.442	0.344	1	Pik3ca-2		Arhgap27os1	0.00369514	0.853019	0.33	0.252	1	aCap		AC107830,1	4.72492e-11	-0.953122	0.27	0.492	1.37712e-06	aCap										Gm17529	3.46917e-06	-0.939659	0.094	0.229	0.101112	vCap		Shmt2	4.07046e-08
Mesdc2	7.4718e-12	0.521071	0.76	0.571	2.17773e-07	Pik3ca-2		Il10rb	0.00345177	-1.30008	0.735	0.739	1	Pik3ca-2		Mecom	0.00369722	0.27001	0.47	0.611	1	aCap		Wdr83os	4.78044e-11	-0.520211	0.574	0.781	1.39331e-06	aCap										Tor1aip2	3.66954e-06	-0.288915	0.679	0.835	0.106952	vCap		Mir5114	1.77636e-11
Plod3	8.00769e-12	0.503313	0.894	0.787	2.33392e-07	Pik3ca-2		Rnf144a	0.00345967	-1.60704	0.355	0.429	1	Pik3ca-2		Slc39a6	0.00372203	0.464916	0.126	0.204	1	aCap		Clptm1l	4.80541e-11	-0.463176	0.596	0.744	1.40058e-06	aCap										Rras	3.70628e-06	-0.308868	0.53	0.669	0.108023	vCap		Wls	6.44887e-12
Egfem1	8.09918e-12	1.9796	0.237	0.097	2.36059e-07	Pik3ca-2		Rassf2	0.00351417	-2.14887	0.118	0.183	1	Pik3ca-2		Gm26561	0.00373888	0.423753	0.107	0.06	1	aCap		Gm20460	4.99708e-11	-1.83345	0.248	0.447	1.45645e-06	aCap										9130019P16Rik	3.88655e-06	-1.24393	0.085	0.211	0.113277	vCap		Bid	0.00126541
Pld3	8.21646e-12	0.586124	0.804	0.647	2.39477e-07	Pik3ca-2		Casc3	0.00352369	-0.272581	0.483	0.391	1	Pik3ca-2		Cyb5r1	0.00377008	1.11522	0.678	0.622	1	aCap		Rps7	5.21438e-11	-0.467386	0.967	1	1.51978e-06	aCap										Tmem47	3.89456e-06	-0.418118	0.47	0.623	0.113511	vCap		Atp1b1	0.00873733
Cml1	9.57279e-12	1.27435	0.231	0.091	2.79009e-07	Pik3ca-2		Trmt44	0.0035405	-0.602249	0.196	0.131	1	Pik3ca-2		Cldn15	0.0038773	0.971207	0.519	0.472	1	aCap		Trim35	5.4354e-11	-0.815761	0.667	0.787	1.5842e-06	aCap										WI1-49P9,2	3.9204e-06	-1.89445	0.175	0.322	0.114264	vCap		Zmat3	0.000609426
Prkcdbp	9.99419e-12	0.329202	1	0.998	2.91291e-07	Pik3ca-2		Kif20a	0.00356935	-0.784169	0.449	0.353	1	Pik3ca-2		Slc5a10	0.00401566	0.817791	0.122	0.071	1	aCap		Mrpl54	5.87644e-11	-0.578701	0.385	0.598	1.71275e-06	aCap										Ddit4	3.95824e-06	-0.488272	0.615	0.748	0.115367	vCap		Tsen54	0.00230305
Txndc15	1.0141e-11	0.38851	0.785	0.592	2.95569e-07	Pik3ca-2		Yif1b	0.00357568	-0.486116	0.922	0.803	1	Pik3ca-2		Nudt4	0.00403496	0.274318	0.659	0.776	1	aCap		Rbbp7	5.90206e-11	-0.539143	0.73	0.844	1.72021e-06	aCap										App	3.99461e-06	-0.280706	0.991	0.997	0.116427	vCap		RP23-256O22,3	1.33747e-08
B230344G16Rik	1.02243e-11	0.544092	0.645	0.451	2.97997e-07	Pik3ca-2		Kif4	0.00362215	-1.15398	0.262	0.183	1	Pik3ca-2		Mesdc1	0.00405925	0.288499	0.356	0.475	1	aCap		Slc3a2	5.91904e-11	-0.506224	0.919	0.981	1.72516e-06	aCap										Rab27b	4.03465e-06	-1.01656	0.111	0.241	0.117594	vCap		Tob1	2.21988e-08
Gpx7	1.12045e-11	0.514215	0.614	0.418	3.26568e-07	Pik3ca-2		Gm15567	0.00362427	-0.313031	0.156	0.096	1	Pik3ca-2		Ttpal	0.00406396	0.362419	0.259	0.364	1	aCap		Mir671	6.1904e-11	-1.26598	0.085	0.275	1.80425e-06	aCap										Slc30a5	4.04995e-06	-1.2827	0.316	0.455	0.11804	vCap		Thyn1	2.61069e-05
Adamts10	1.12772e-11	0.470018	0.642	0.465	3.28686e-07	Pik3ca-2		8430419L09Rik	0.0036345	-0.315737	0.165	0.105	1	Pik3ca-2		Chad	0.00407243	0.849462	0.1	0.053	1	aCap		Mir130c	6.41132e-11	-1.20996	0.067	0.25	1.86864e-06	aCap										Ace	4.09252e-06	-0.403963	0.868	0.928	0.119281	vCap		Gm9913	2.40108e-05
Gbx2	1.18002e-11	2.05482	0.121	0.029	3.43928e-07	Pik3ca-2		Tubb2a	0.00367833	-1.09694	0.704	0.702	1	Pik3ca-2		Cyp2j9	0.00409169	1.7578	0.156	0.1	1	aCap		Hmgn5	6.43781e-11	-1.59859	0.204	0.401	1.87636e-06	aCap										Slc27a3	4.14081e-06	-0.574857	0.504	0.622	0.120688	vCap		Plec	1.83986e-17
Mgarp	1.1927e-11	3.0258	0.118	0.028	3.47624e-07	Pik3ca-2		4430402I18Rik	0.00379939	-1.87286	0.118	0.182	1	Pik3ca-2		Osbpl7	0.00412609	0.587821	0.156	0.243	1	aCap		Uba52	6.9343e-11	-0.380033	0.967	0.994	2.02107e-06	aCap										Cdk5rap3	4.15444e-06	-0.432113	0.346	0.507	0.121085	vCap		Fasn	0.000385968
Lrrc59	1.22472e-11	0.385657	0.701	0.5	3.56958e-07	Pik3ca-2		Med31	0.00380869	-0.44867	0.393	0.304	1	Pik3ca-2		Prep	0.00420411	0.329218	0.419	0.525	1	aCap		Rps12-ps3	7.20193e-11	-0.698524	0.352	0.577	2.09907e-06	aCap										Rnf130	4.21687e-06	-0.547319	0.41	0.562	0.122905	vCap		Gm17206	2.66371e-12
P3h2	1.23764e-11	1.36843	0.477	0.298	3.60722e-07	Pik3ca-2		Pnkp	0.00381728	-0.354663	0.561	0.451	1	Pik3ca-2		Pxdc1	0.00420425	1.34896	0.459	0.406	1	aCap		Kxd1	7.22718e-11	-0.331358	0.978	0.997	2.10643e-06	aCap										Pqlc1	4.35313e-06	-0.425745	0.679	0.82	0.126876	vCap		3110001I22Rik	0.00476459
Il18bp	1.24493e-11	0.646115	0.436	0.248	3.62848e-07	Pik3ca-2		Dnttip2	0.00381737	-0.354284	0.592	0.47	1	Pik3ca-2		Ap5m1	0.00431475	0.727926	0.144	0.227	1	aCap		Tfg	7.59872e-11	-0.384335	0.485	0.718	2.21472e-06	aCap										Rbbp4	4.37625e-06	-0.252425	0.701	0.811	0.12755	vCap		Tceal8	5.87842e-11
S100a10	1.25176e-11	0.381243	1	0.994	3.64839e-07	Pik3ca-2		Nfu1	0.00384969	-0.333523	0.595	0.482	1	Pik3ca-2		Cald1	0.00436748	0.948927	0.789	0.786	1	aCap		Gpx1	7.78989e-11	-0.504827	0.956	0.989	2.27044e-06	aCap										Lhpp	4.3849e-06	-2.0318	0.197	0.33	0.127802	vCap		Snx32	0.00100732
Flywch1	1.30858e-11	0.545751	0.726	0.546	3.814e-07	Pik3ca-2		Rrm1	0.00389511	-0.373962	0.526	0.421	1	Pik3ca-2		Synj2bp	0.00441517	0.494976	0.389	0.498	1	aCap		Mvb12b	7.81572e-11	-1.14665	0.141	0.343	2.27797e-06	aCap										Vopp1	4.51681e-06	-1.48482	0.269	0.423	0.131647	vCap		Alas1	1.70319e-07
Socs5	1.33507e-11	0.637246	0.657	0.464	3.89118e-07	Pik3ca-2		Zfp593	0.00392016	-0.306332	0.249	0.174	1	Pik3ca-2		Gm26759	0.00445593	0.603146	0.152	0.242	1	aCap		Eef1d	8.04633e-11	-0.627682	0.678	0.839	2.34518e-06	aCap										Tmed3	4.66894e-06	-0.40739	0.679	0.803	0.136081	vCap		Hsd17b10	1.36115e-09
Gm29054	1.35499e-11	0.376518	0.626	0.383	3.94926e-07	Pik3ca-2		Yme1l1	0.00392816	-0.250716	0.723	0.623	1	Pik3ca-2		Got1	0.00451643	0.439244	0.152	0.237	1	aCap		Gm20708	8.24842e-11	-0.734905	0.311	0.553	2.40409e-06	aCap										Tmem116	4.72974e-06	-0.634992	0.312	0.49	0.137853	vCap		Cfap97	0.000788719
Gria3	1.36346e-11	3.46046	0.199	0.077	3.97393e-07	Pik3ca-2		Syne2	0.00394477	-0.937939	0.614	0.656	1	Pik3ca-2		Tns2	0.00451734	0.60851	0.9	0.908	1	aCap		Cox6c	8.50498e-11	-0.458034	0.915	0.967	2.47886e-06	aCap										Ncam1	4.75422e-06	-3.37693	0.12	0.251	0.138567	vCap		Snap29	6.3788e-05
Ptp4a2	1.3742e-11	0.260401	0.928	0.801	4.00524e-07	Pik3ca-2		2310068J16Rik	0.00400384	-0.362322	0.156	0.096	1	Pik3ca-2		Crebbp	0.00453223	0.684924	0.548	0.705	1	aCap		Gm28285	8.78221e-11	-0.45901	0.407	0.631	2.55966e-06	aCap										Copa	4.76742e-06	-0.307737	0.872	0.926	0.138951	vCap		Fam196a	0.00790091
Tgm2	1.45616e-11	0.423985	1	0.997	4.24414e-07	Pik3ca-2		D130019J16Rik	0.00402745	-0.623847	0.333	0.404	1	Pik3ca-2		Tsnax	0.00453712	1.05522	0.7	0.692	1	aCap		Tpd52l2	8.97785e-11	-0.869654	0.641	0.779	2.61668e-06	aCap										Gm15851	4.77955e-06	-1.17523	0.423	0.53	0.139305	vCap		Has3	3.13352e-06
Ikbip	1.46382e-11	0.64622	0.555	0.359	4.26646e-07	Pik3ca-2		Snrpc	0.00407279	-0.383838	0.804	0.669	1	Pik3ca-2		Acsf3	0.00454903	0.305192	0.148	0.231	1	aCap		Snhg9	9.37934e-11	-0.522023	0.233	0.471	2.7337e-06	aCap										Maged2	4.8412e-06	-1.21754	0.248	0.389	0.141102	vCap		Dnmt3a	4.89785e-08
Arl4a	1.54999e-11	0.472074	0.947	0.841	4.51761e-07	Pik3ca-2		Ep400	0.00410462	-0.329637	0.701	0.605	1	Pik3ca-2		Rorb	0.00457307	0.342735	0.489	0.439	1	aCap		A4galt	9.39618e-11	-1.13326	0.47	0.663	2.73861e-06	aCap										Btd	4.86689e-06	-1.14251	0.274	0.422	0.14185	vCap		Extl2	0.00104092
Gm26517	1.59246e-11	1.03891	0.125	0.03	4.64138e-07	Pik3ca-2		Aif1l	0.00418238	-4.07451	0.078	0.134	1	Pik3ca-2		Mrps9	0.00461208	0.361437	0.311	0.408	1	aCap		Gm3511	9.42953e-11	-0.680522	0.215	0.431	2.74833e-06	aCap										Calr	4.9208e-06	-0.297623	0.923	0.97	0.143422	vCap		Mrgpre	0.00110224
Epn1	1.60662e-11	0.642002	0.62	0.402	4.68266e-07	Pik3ca-2		Exosc4	0.00420313	-0.403054	0.551	0.453	1	Pik3ca-2		Colgalt2	0.00470374	1.51035	0.333	0.272	1	aCap		Slco3a1	9.45307e-11	-1.51828	0.363	0.553	2.75519e-06	aCap										Cnot8	4.95346e-06	-0.470761	0.47	0.623	0.144374	vCap		Zadh2	0.00630936
Slc44a2	1.65445e-11	0.380578	0.96	0.873	4.82206e-07	Pik3ca-2		Raph1	0.00428439	-1.08455	0.592	0.654	1	Pik3ca-2		Slc15a2	0.0047257	1.27827	0.13	0.077	1	aCap		1810058I24Rik	9.46772e-11	-0.588915	0.589	0.76	2.75946e-06	aCap										Mtch1	5.09584e-06	-0.49865	0.816	0.888	0.148523	vCap		Ppic	4.63784e-28
Coro1c	1.76383e-11	0.416774	0.978	0.897	5.14087e-07	Pik3ca-2		Zfp319	0.00430186	-0.27073	0.308	0.234	1	Pik3ca-2		Ccdc167	0.00475508	0.568462	0.278	0.388	1	aCap		Dll1	9.49439e-11	-0.975019	0.437	0.636	2.76724e-06	aCap										Srprb	5.14194e-06	-0.984632	0.5	0.632	0.149867	vCap		Alg9	0.00115327
Larp4b	1.82705e-11	0.654318	0.642	0.469	5.32512e-07	Pik3ca-2		Emg1	0.00431442	-0.314632	0.835	0.755	1	Pik3ca-2		Galnt1	0.00480259	0.303771	0.559	0.657	1	aCap		Snrpf	1.02161e-10	-0.820959	0.444	0.656	2.97759e-06	aCap										Lpp	5.16131e-06	-0.564345	0.756	0.825	0.150432	vCap		Snx4	1.19452e-05
Cers2	1.87442e-11	0.404859	0.966	0.915	5.46318e-07	Pik3ca-2		Rnf152	0.00433004	-2.99957	0.097	0.158	1	Pik3ca-2		Cnot3	0.0048253	0.355154	0.437	0.551	1	aCap		Jag1	1.04244e-10	-1.62373	0.307	0.517	3.0383e-06	aCap										Larp4b	5.2421e-06	-0.761445	0.38	0.531	0.152786	vCap		Caskin1	3.73249e-06
Dchs1	2.0245e-11	0.474689	0.788	0.613	5.90061e-07	Pik3ca-2		Mrpl57	0.00433676	-0.279015	0.583	0.474	1	Pik3ca-2		4632428N05Rik	0.00483698	0.894525	0.715	0.699	1	aCap		Hyal2	1.06496e-10	-0.593349	0.733	0.863	3.10393e-06	aCap										Ppp6c	5.31687e-06	-0.638279	0.598	0.678	0.154966	vCap		Tbc1d2b	1.06482e-07
Endod1	2.02481e-11	0.510347	0.751	0.596	5.90151e-07	Pik3ca-2		Krt5	0.00436594	-0.817695	0.442	0.527	1	Pik3ca-2		Xpo7	0.00486391	0.526388	0.256	0.354	1	aCap		Tbl1xr1	1.07383e-10	-3.13501	0.181	0.364	3.12979e-06	aCap										Ubr4	5.40339e-06	-0.27433	0.688	0.806	0.157487	vCap		AU021092	4.89607e-09
Gm26602	2.14318e-11	0.354736	0.533	0.31	6.24652e-07	Pik3ca-2		Mettl5	0.00443064	-0.282886	0.523	0.414	1	Pik3ca-2		Acsl5	0.00490884	0.321526	0.644	0.778	1	aCap		Hs3st1	1.08509e-10	-1.97596	0.611	0.711	3.16259e-06	aCap										Pqlc3	5.43468e-06	-1.33416	0.308	0.455	0.158399	vCap		G430095P16Rik	0.000679787
Maged2	2.27058e-11	1.03746	0.508	0.326	6.61782e-07	Pik3ca-2		Ptrhd1	0.00451135	-0.327129	0.371	0.282	1	Pik3ca-2		Zbtb38	0.00492251	0.526901	0.404	0.484	1	aCap		Mir5114	1.09716e-10	-1.22965	0.089	0.278	3.19777e-06	aCap										Lrpap1	5.52959e-06	-0.296176	0.748	0.83	0.161166	vCap		Nploc4	0.000440773
Top2b	2.35229e-11	0.453249	0.813	0.647	6.85598e-07	Pik3ca-2		Sh3tc1	0.0045713	-1.62183	0.458	0.5	1	Pik3ca-2		Gimap4	0.00493971	0.439219	0.815	0.792	1	aCap		mt-Tp	1.12019e-10	-0.64289	0.307	0.534	3.2649e-06	aCap										Ipo11	5.56437e-06	-0.350637	0.688	0.79	0.162179	vCap		Ptprr	7.25054e-11
Itpr1	2.50313e-11	0.329632	0.91	0.771	7.29562e-07	Pik3ca-2		Gm26586	0.00457595	-0.293906	0.919	0.88	1	Pik3ca-2		Klhl6	0.00504101	1.32022	0.237	0.174	1	aCap		Rpl23a	1.15e-10	-0.413002	0.907	0.969	3.35179e-06	aCap										Fzd6	5.59013e-06	-0.460904	0.645	0.75	0.16293	vCap		Vmp1	2.64962e-11
Socs2	2.52665e-11	0.333908	0.763	0.579	7.36417e-07	Pik3ca-2		Ppp1r2	0.00458579	-0.458205	0.988	0.981	1	Pik3ca-2		Mtmr4	0.00504267	0.427763	0.189	0.281	1	aCap		Rps26	1.17092e-10	-0.43996	0.956	0.99	3.41277e-06	aCap										Tcf7l1	5.61502e-06	-0.566848	0.329	0.488	0.163655	vCap		Snx7	7.30592e-07
Cers4	2.56874e-11	0.496827	0.835	0.687	7.48685e-07	Pik3ca-2		2610008E11Rik	0.00467585	-0.570006	0.305	0.226	1	Pik3ca-2		Baz2a	0.00513402	0.369513	0.337	0.445	1	aCap		Vta1	1.19873e-10	-0.853836	0.444	0.644	3.49381e-06	aCap										P3h1	5.67425e-06	-0.478704	0.252	0.403	0.165382	vCap		Slc2a1	2.16817e-10
Sema3f	2.60501e-11	0.338413	0.81	0.652	7.59257e-07	Pik3ca-2		Chek2	0.004789	-1.77082	0.231	0.294	1	Pik3ca-2		Srsf5	0.00514375	0.277721	0.948	0.969	1	aCap		Mcam	1.23701e-10	-0.510934	0.889	0.942	3.6054e-06	aCap										Dido1	5.69196e-06	-0.337243	0.376	0.536	0.165898	vCap		Cox6b2	0.000920305
Itm2c	2.87963e-11	0.294232	0.988	0.95	8.39296e-07	Pik3ca-2		Klf3	0.00479701	-1.26816	0.617	0.655	1	Pik3ca-2		Sh2b3	0.00517142	0.918429	0.759	0.745	1	aCap		Morf4l2	1.28106e-10	-0.495547	0.811	0.911	3.73378e-06	aCap										Gcom1	5.71895e-06	-0.399312	0.684	0.778	0.166684	vCap		RP23-327M1,1	0.00922563
Dalrd3	3.00976e-11	0.36458	0.692	0.492	8.77224e-07	Pik3ca-2		Jak3	0.0047975	-0.25388	0.854	0.748	1	Pik3ca-2		Capn10	0.0052767	0.869403	0.133	0.215	1	aCap		Insr	1.28405e-10	-1.65172	0.256	0.444	3.74248e-06	aCap										Timm8b	5.75548e-06	-0.420773	0.385	0.527	0.167749	vCap		Mob3c	0.000287249
Clcn4-2	3.1515e-11	0.561991	0.838	0.701	9.18537e-07	Pik3ca-2		Slfn3	0.0048081	-0.381281	0.321	0.236	1	Pik3ca-2		Taf10	0.00530867	0.56925	0.919	0.932	1	aCap		Rpl13a	1.42163e-10	-0.398491	0.993	0.999	4.14349e-06	aCap										Elavl1	5.97552e-06	-0.558903	0.526	0.66	0.174163	vCap		AI480526	0.000740715
Dpysl3	3.33913e-11	0.604486	0.769	0.606	9.73224e-07	Pik3ca-2		Tnxb	0.00482669	-1.98854	0.09	0.151	1	Pik3ca-2		B630005N14Rik	0.00533583	0.794435	0.57	0.492	1	aCap		Csgalnact1	1.45145e-10	-0.976881	0.407	0.591	4.23041e-06	aCap										Dst	5.97791e-06	-0.555478	0.906	0.942	0.174232	vCap		Rtel1	0.00993826
Osbpl8	3.50752e-11	0.502837	0.539	0.35	1.0223e-06	Pik3ca-2		Mrpl34	0.00487406	-0.333373	0.492	0.393	1	Pik3ca-2		RP23-299O17,4	0.00536801	0.454926	0.259	0.19	1	aCap		Gm26841	1.47219e-10	-0.713826	0.381	0.608	4.29084e-06	aCap										Atp6v0a2	5.99209e-06	-0.732401	0.534	0.66	0.174645	vCap		Ubxn8	1.87493e-08
Gm10176	3.57915e-11	0.33299	0.452	0.25	1.04318e-06	Pik3ca-2		Zfp938	0.00492009	-0.326854	0.199	0.135	1	Pik3ca-2		Dnaja4	0.00539937	1.53839	0.167	0.109	1	aCap		Maoa	1.48518e-10	-1.00233	0.53	0.679	4.32871e-06	aCap										Tceal8	6.33894e-06	-0.592831	0.457	0.585	0.184755	vCap		Gm9754	3.15952e-05
Ttyh3	3.64872e-11	1.10505	0.52	0.336	1.06346e-06	Pik3ca-2		Uck1	0.00492942	-0.327874	0.352	0.263	1	Pik3ca-2		Tspan6	0.005402	1.39382	0.474	0.435	1	aCap		Gm28037	1.498e-10	-0.477806	0.941	0.978	4.36607e-06	aCap										Elovl5	6.33941e-06	-0.262429	0.876	0.947	0.184768	vCap		Gstm5	6.02872e-06
1700088E04Rik	3.7311e-11	1.21863	0.315	0.158	1.08747e-06	Pik3ca-2		Mrpl41	0.00496014	-0.283004	0.489	0.391	1	Pik3ca-2		Lyn	0.00543435	0.899374	0.785	0.792	1	aCap		Ppap2c	1.55615e-10	-0.954734	0.252	0.453	4.53556e-06	aCap										Por	6.36167e-06	-1.113	0.393	0.518	0.185417	vCap		Vil1	0.00457709
Cyb5a	3.80316e-11	0.371314	0.975	0.942	1.10847e-06	Pik3ca-2		Gpsm2	0.00504154	-0.274684	0.486	0.384	1	Pik3ca-2		1500015A07Rik	0.00545781	0.530497	0.574	0.558	1	aCap		Nrp2	1.56479e-10	-0.663169	0.793	0.902	4.56074e-06	aCap										Pcdha4,1	6.37914e-06	-0.697449	0.295	0.444	0.185926	vCap		Dstyk	2.95176e-05
Cpd	3.9375e-11	0.339901	0.888	0.748	1.14762e-06	Pik3ca-2		Gm11131	0.00504252	-0.253618	0.555	0.468	1	Pik3ca-2		Ubxn6	0.00550711	0.330877	0.548	0.668	1	aCap		Gm37539	1.64485e-10	-0.855279	0.204	0.421	4.79408e-06	aCap										Gm16286	6.41141e-06	-0.428008	0.684	0.81	0.186867	vCap		Gm20547	7.97634e-15
Edem2	4.24418e-11	0.490133	0.745	0.555	1.23701e-06	Pik3ca-2		Dkk3	0.0050476	-0.801178	0.121	0.182	1	Pik3ca-2		Dcbld1	0.0055542	2.05397	0.281	0.225	1	aCap		Gng12	1.75472e-10	-0.597739	0.644	0.8	5.11431e-06	aCap										Cfdp1	6.44785e-06	-0.315076	0.637	0.771	0.187929	vCap		E130309D02Rik	0.00441024
Fzd4	4.407e-11	0.26362	0.832	0.639	1.28446e-06	Pik3ca-2		Smn1	0.00505586	-0.466088	0.433	0.329	1	Pik3ca-2		Snx11	0.00584277	0.285021	0.441	0.558	1	aCap		Slc25a39	1.79731e-10	-0.436532	0.689	0.847	5.23845e-06	aCap										Wipi1	6.61959e-06	-0.516882	0.427	0.576	0.192934	vCap		Ahr	3.2075e-08
Nfic	4.6e-11	0.339813	0.925	0.833	1.34072e-06	Pik3ca-2		Wscd1	0.00513615	-1.32489	0.545	0.582	1	Pik3ca-2		Exoc7	0.00586638	0.324871	0.463	0.581	1	aCap		Stc1	1.80203e-10	-0.799245	0.311	0.517	5.2522e-06	aCap										Srrd	7.1217e-06	-0.967076	0.128	0.259	0.207569	vCap		Cfb	6.39093e-15
Bcl9l	4.77879e-11	0.586773	0.579	0.38	1.39283e-06	Pik3ca-2		H2afx	0.00516207	-0.49854	0.408	0.323	1	Pik3ca-2		Cox15	0.00599296	0.591553	0.23	0.317	1	aCap		Stxbp1	1.80942e-10	-1.18001	0.522	0.67	5.27373e-06	aCap										Wdr6	7.40481e-06	-1.04659	0.56	0.664	0.215821	vCap		Ppp1r14b	0.000361303
Hacd2	4.79714e-11	0.517936	0.614	0.442	1.39817e-06	Pik3ca-2		G0s2	0.00517298	-0.989682	0.084	0.14	1	Pik3ca-2		Pacs1	0.0061777	0.54249	0.326	0.429	1	aCap		Casp4	1.8578e-10	-1.13575	0.226	0.427	5.41476e-06	aCap										Nsd1	7.42314e-06	-0.597823	0.521	0.667	0.216355	vCap		Rab26	0.00615297
Homer3	4.83645e-11	0.342374	0.857	0.686	1.40963e-06	Pik3ca-2		Agmo	0.00521074	-0.583889	0.346	0.252	1	Pik3ca-2		Dph5	0.0062327	0.463718	0.33	0.414	1	aCap		Nedd4	1.86677e-10	-0.433334	0.959	0.991	5.44088e-06	aCap										Maged1	7.45116e-06	-0.487613	0.765	0.845	0.217171	vCap		Gm12868	3.7765e-09
Ext2	4.86863e-11	0.354751	0.919	0.809	1.41901e-06	Pik3ca-2		D830026I12Rik	0.00522541	-0.324013	0.424	0.329	1	Pik3ca-2		Actl6a	0.00627213	0.266674	0.507	0.613	1	aCap		Slc44a2	1.9003e-10	-0.447046	0.807	0.912	5.53862e-06	aCap										Ascl4	7.45582e-06	-0.288281	0.235	0.413	0.217307	vCap		A230072C01Rik	0.000992827
Exoc3l2	4.88261e-11	0.520737	0.586	0.398	1.42309e-06	Pik3ca-2		Zfp931	0.00531803	-0.485856	0.358	0.273	1	Pik3ca-2		Tns1	0.00629578	0.624722	0.867	0.888	1	aCap		Emcn	1.95313e-10	-0.504984	0.996	0.992	5.69259e-06	aCap										Kctd5	7.57436e-06	-0.622633	0.333	0.475	0.220762	vCap		Gm26527	0.000208705
Il15	4.95761e-11	0.681367	0.396	0.215	1.44495e-06	Pik3ca-2		Mfsd12	0.00533613	-0.418772	0.209	0.139	1	Pik3ca-2		Klf4	0.00633064	0.958535	0.622	0.592	1	aCap		Ncam1	1.97543e-10	-4.03413	0.089	0.262	5.75759e-06	aCap										Hhex	7.88487e-06	-0.328353	0.573	0.711	0.229812	vCap		Aen	0.000486544
RP24-271G16,2	5.08771e-11	1.14612	0.131	0.035	1.48286e-06	Pik3ca-2		Hiatl1	0.00534082	-0.323102	0.713	0.604	1	Pik3ca-2		Wsb1	0.00652694	0.300716	0.581	0.662	1	aCap		Efhd1os	1.99251e-10	-1.67137	0.107	0.289	5.80736e-06	aCap										Ccdc184	7.97948e-06	-2.66852	0.064	0.18	0.23257	vCap		Zfp87	1.59381e-05
Ttc28	5.14593e-11	0.599238	0.667	0.496	1.49983e-06	Pik3ca-2		Gm16278	0.0053832	-0.261434	0.377	0.286	1	Pik3ca-2		Herpud1	0.00654625	0.739257	0.733	0.751	1	aCap		Ndufa10	2.07372e-10	-0.876046	0.593	0.732	6.04406e-06	aCap										Pik3r3	8.17701e-06	-0.396533	0.47	0.616	0.238327	vCap		Ugdh	0.00204566
Hdc	5.19457e-11	1.60326	0.318	0.164	1.51401e-06	Pik3ca-2		Rps12-ps3	0.00540099	-0.388016	0.511	0.542	1	Pik3ca-2		Zfp280c	0.00662766	0.348092	0.133	0.208	1	aCap		mt-Nd1	2.08766e-10	-0.313135	1	1	6.08469e-06	aCap										Gm16234	8.22089e-06	-0.726405	0.231	0.38	0.239606	vCap		Gm16617	0.00107616
Stt3b	5.30643e-11	0.596542	0.81	0.663	1.54661e-06	Pik3ca-2		Fam160b1	0.00545923	-0.324667	0.439	0.352	1	Pik3ca-2		Sacs	0.00679501	0.313807	0.104	0.172	1	aCap		Slc39a7	2.10061e-10	-0.386463	0.678	0.846	6.12244e-06	aCap										Gm14325	8.24788e-06	-1.21941	0.047	0.158	0.240393	vCap		Gm26856	0.000944684
Naaa	5.34867e-11	1.36045	0.349	0.191	1.55892e-06	Pik3ca-2		Med30	0.00552158	-0.431469	0.324	0.247	1	Pik3ca-2		RP24-440E3,4	0.0068258	0.285947	0.085	0.148	1	aCap		mt-Ti	2.17052e-10	-0.264973	0.611	0.818	6.32621e-06	aCap										RP24-324L19,3	8.27383e-06	-0.516087	0.064	0.183	0.241149	vCap		RP23-110C17,2	1.48126e-05
Eml4	5.38165e-11	0.413912	0.408	0.228	1.56854e-06	Pik3ca-2		2900026A02Rik	0.00555119	-1.04453	0.826	0.78	1	Pik3ca-2		Nap1l4	0.0068965	0.287936	0.752	0.836	1	aCap		Gale	2.18296e-10	-2.4037	0.126	0.31	6.36247e-06	aCap										Zyx	8.35536e-06	-0.356552	0.872	0.923	0.243525	vCap		Dffa	0.000312559
Arhgap17	5.63043e-11	0.545265	0.717	0.553	1.64105e-06	Pik3ca-2		Trim29	0.00555364	-1.01248	0.184	0.25	1	Pik3ca-2		Mtif2	0.00697486	0.312848	0.248	0.334	1	aCap		Nme1	2.20239e-10	-0.621726	0.541	0.706	6.41908e-06	aCap										Trp53i11	8.5602e-06	-0.565261	0.88	0.928	0.249496	vCap		Snx27	0.000156075
Spats2	5.69668e-11	0.912668	0.33	0.163	1.66035e-06	Pik3ca-2		Gm15751	0.00557221	-0.344824	0.296	0.204	1	Pik3ca-2		Lsm6	0.00701556	0.321669	0.474	0.581	1	aCap		Sft2d2	2.21233e-10	-0.678805	0.57	0.759	6.44807e-06	aCap										Scyl1	8.83222e-06	-0.417415	0.577	0.684	0.257424	vCap		Abhd8	1.35084e-06
Arrb1	5.72302e-11	0.44998	0.794	0.653	1.66803e-06	Pik3ca-2		Fgl2	0.00558451	-0.654662	0.897	0.937	1	Pik3ca-2		Gm8097	0.00702304	1.183	0.137	0.087	1	aCap		Nme2	2.21893e-10	-0.414145	0.874	0.974	6.4673e-06	aCap										Txnl4a	8.88139e-06	-0.389248	0.521	0.659	0.258857	vCap		Rab26os	9.44474e-07
Clcn3	6.25233e-11	0.630409	0.648	0.46	1.8223e-06	Pik3ca-2		Ccrl2	0.00566314	-1.48736	0.125	0.188	1	Pik3ca-2		Gm6712	0.00702798	0.546167	0.126	0.213	1	aCap		Tlcd1	2.23622e-10	-0.421367	0.9	0.967	6.51769e-06	aCap										Foxp1	8.91963e-06	-0.268561	0.846	0.921	0.259972	vCap		Ccdc115	5.5615e-06
2600014E21Rik	6.2712e-11	0.636231	0.592	0.407	1.8278e-06	Pik3ca-2		Gm17084	0.00566553	-0.370912	0.29	0.207	1	Pik3ca-2		Il16	0.00711383	0.913633	0.452	0.387	1	aCap		Gm9934	2.25774e-10	-0.865036	0.448	0.652	6.58042e-06	aCap										Ogfrl1	8.96935e-06	-1.54371	0.449	0.584	0.261421	vCap		Esyt1	1.90344e-11
Shc1	6.29686e-11	0.584142	0.919	0.815	1.83528e-06	Pik3ca-2		Lrrc8c	0.00568703	-0.675906	0.888	0.866	1	Pik3ca-2		Tbk1	0.0071506	0.335146	0.326	0.429	1	aCap		Smad1	2.40742e-10	-0.775317	0.648	0.796	7.01666e-06	aCap										Praf2	9.02906e-06	-0.510115	0.355	0.494	0.263161	vCap		6430548M08Rik	5.84611e-09
Iqgap1	6.5e-11	0.324985	0.994	0.96	1.89449e-06	Pik3ca-2		Ino80c	0.00569783	-0.288268	0.464	0.369	1	Pik3ca-2		Pcdh12	0.00715236	1.52289	0.5	0.481	1	aCap		Rps15	2.41908e-10	-0.449772	0.933	0.99	7.05065e-06	aCap										Klhdc2	9.17469e-06	-0.778081	0.282	0.426	0.267406	vCap		Itgb3bp	1.91932e-07
Dscr3	6.53918e-11	0.467092	0.648	0.459	1.90591e-06	Pik3ca-2		Hspbp1	0.00571883	-0.251929	0.461	0.369	1	Pik3ca-2		Slc30a5	0.00719603	0.376228	0.352	0.451	1	aCap		G3bp2	2.42219e-10	-0.554243	0.659	0.818	7.05973e-06	aCap										Idh2	9.32868e-06	-0.788811	0.598	0.701	0.271894	vCap		Tomt	7.70147e-05
Trappc6a	7.56387e-11	0.431025	0.651	0.47	2.20457e-06	Pik3ca-2		Nelfcd	0.0057322	-0.293816	0.723	0.61	1	Pik3ca-2		Dnpep	0.00721772	0.259637	0.663	0.788	1	aCap		Tmem98	2.43639e-10	-1.19203	0.4	0.572	7.1011e-06	aCap										Atp6ap2	9.62586e-06	-0.473825	0.654	0.749	0.280555	vCap		Dcst1	0.00421662
Ggact	8.10174e-11	0.742223	0.315	0.155	2.36133e-06	Pik3ca-2		Cbx1	0.00587624	-0.367348	0.654	0.548	1	Pik3ca-2		Nt5c2	0.00729917	0.256931	0.23	0.313	1	aCap		Fam69a	2.4978e-10	-1.25368	0.307	0.497	7.28009e-06	aCap										Rnaseh2b	9.64141e-06	-0.819619	0.244	0.387	0.281008	vCap		Rcan3	0.0027311
Triobp	8.16796e-11	0.535516	0.925	0.796	2.38063e-06	Pik3ca-2		Rin2	0.00596548	-1.19663	0.43	0.478	1	Pik3ca-2		4930529C04Rik	0.00736495	0.255237	0.174	0.116	1	aCap		Bola3	2.55396e-10	-1.07557	0.304	0.499	7.44378e-06	aCap										Wasl	9.75267e-06	-0.463533	0.449	0.598	0.284251	vCap		Pgpep1	1.96585e-05
Tprkb	8.27636e-11	0.870868	0.461	0.289	2.41223e-06	Pik3ca-2		Ice1	0.00601829	-0.250271	0.333	0.262	1	Pik3ca-2		Adarb1	0.00741767	0.689083	0.619	0.544	1	aCap		Tmem106b	2.55676e-10	-0.753447	0.437	0.63	7.45194e-06	aCap										Pfdn1	9.80112e-06	-0.607502	0.496	0.624	0.285663	vCap		Chst12	2.0021e-05
Ddit4	8.51527e-11	0.497552	0.844	0.693	2.48186e-06	Pik3ca-2		Cep112os2	0.00606024	-0.377498	0.508	0.569	1	Pik3ca-2		Ptger4	0.00748119	2.32215	0.252	0.196	1	aCap		Cd2ap	2.68241e-10	-0.734887	0.526	0.704	7.81814e-06	aCap										Csgalnact1	9.93202e-06	-0.360814	0.457	0.576	0.289479	vCap		Snai1	6.45768e-06
Sh3gl1	8.78363e-11	0.337337	0.847	0.698	2.56008e-06	Pik3ca-2		Gm28791	0.00607826	-0.721021	0.115	0.178	1	Pik3ca-2		Snord35b	0.00758701	1.02734	0.122	0.075	1	aCap		Nop10	2.86296e-10	-0.543625	0.563	0.737	8.34437e-06	aCap										Neurl3	9.95248e-06	-1.97045	0.231	0.364	0.290075	vCap		Slc27a3	2.61254e-10
Amotl1	9.11261e-11	0.252834	0.832	0.671	2.65596e-06	Pik3ca-2		5730508B09Rik	0.00613864	-1.7656	0.056	0.106	1	Pik3ca-2		Rhpn2	0.00760382	1.15149	0.17	0.114	1	aCap		Micu1	2.91789e-10	-1.50953	0.426	0.608	8.50447e-06	aCap										Mamstr	1.00157e-05	-1.28831	0.141	0.265	0.291917	vCap		Eid1	3.30363e-05
Cul4a	9.11847e-11	0.388264	0.838	0.699	2.65767e-06	Pik3ca-2		RP24-122N23,3	0.00619354	-0.734064	0.131	0.079	1	Pik3ca-2		Sf3b6	0.00764247	0.252166	0.619	0.721	1	aCap		Col5a2	2.92512e-10	-3.89046	0.2	0.398	8.52556e-06	aCap										Myzap	1.02254e-05	-0.813771	0.538	0.664	0.298031	vCap		Lzts1	6.14729e-06
Irak4	9.36778e-11	0.468192	0.611	0.423	2.73033e-06	Pik3ca-2		Trim65	0.00624295	-1.91939	0.181	0.249	1	Pik3ca-2		Orai3	0.00769962	0.486464	0.326	0.425	1	aCap		Alas1	2.94521e-10	-1.39488	0.367	0.533	8.58411e-06	aCap										Adrm1	1.03081e-05	-0.436282	0.556	0.687	0.300439	vCap		Dchs1	1.1646e-08
Snx7	9.40432e-11	0.552754	0.576	0.381	2.74098e-06	Pik3ca-2		Arl15	0.00631297	-1.95489	0.15	0.211	1	Pik3ca-2		Phactr1	0.00774402	1.28133	0.252	0.185	1	aCap		Degs1	3.15711e-10	-0.395743	0.893	0.973	9.20171e-06	aCap										Bet1	1.03699e-05	-0.342899	0.303	0.466	0.302241	vCap		Hmgn2	1.80781e-15
Hdlbp	9.59087e-11	0.385371	0.928	0.818	2.79535e-06	Pik3ca-2		Tdrp	0.00634547	-0.31321	0.33	0.244	1	Pik3ca-2		Ripk2	0.00774912	0.53391	0.133	0.207	1	aCap		Bend4	3.19527e-10	-2.5857	0.122	0.303	9.31293e-06	aCap										Gns	1.05409e-05	-0.944716	0.577	0.677	0.307224	vCap		Cisd1	2.89371e-11
Aoc3	9.64314e-11	1.53759	0.218	0.089	2.81059e-06	Pik3ca-2		Tbpl1	0.00641571	-0.305709	0.402	0.319	1	Pik3ca-2		Zcchc8	0.00781581	0.342539	0.378	0.48	1	aCap		Rpl19	3.33007e-10	-0.44512	0.963	0.993	9.70582e-06	aCap										Exosc9	1.06078e-05	-0.582227	0.368	0.51	0.309175	vCap		RP23-253G12,10	1.58033e-06
Oaf	9.75077e-11	1.3178	0.449	0.295	2.84196e-06	Pik3ca-2		Specc1	0.00642863	-2.20385	0.069	0.12	1	Pik3ca-2		Abi1	0.00786629	0.296112	0.581	0.701	1	aCap		Mkl2	3.3345e-10	-0.515165	0.796	0.914	9.71872e-06	aCap										Fuca1	1.06221e-05	-0.470212	0.842	0.873	0.309593	vCap		Uxs1	1.87403e-07
Smap2	1.02023e-10	0.851064	0.489	0.318	2.97357e-06	Pik3ca-2		6330403N20Rik	0.00644264	-0.289717	0.053	0.103	1	Pik3ca-2		Fam43a	0.00798548	0.696998	0.844	0.879	1	aCap		Nkiras2	3.38773e-10	-0.926869	0.544	0.703	9.87389e-06	aCap										Xylt2	1.07446e-05	-1.09999	0.175	0.32	0.313163	vCap		Fance	0.00302679
Tpra1	1.05671e-10	0.292312	0.766	0.581	3.07989e-06	Pik3ca-2		Gm38226	0.0064966	-0.379851	0.206	0.274	1	Pik3ca-2		Gm37939	0.00799062	0.945465	0.189	0.128	1	aCap		Ptk2b	3.51037e-10	-4.87875	0.074	0.236	1.02313e-05	aCap										Rab26	1.07802e-05	-0.466315	0.15	0.301	0.3142	vCap		Rapgef5	1.70264e-14
Cda	1.06024e-10	0.750445	0.648	0.474	3.09016e-06	Pik3ca-2		Fbl	0.00657503	-0.308943	0.514	0.405	1	Pik3ca-2		Ccnl1	0.00806723	0.288428	0.463	0.586	1	aCap		Ctnnbl1	3.54161e-10	-0.971478	0.511	0.664	1.03224e-05	aCap										Ltbp1	1.08103e-05	-3.29751	0.274	0.412	0.315077	vCap		Stambp	0.00039215
Gm2a	1.11111e-10	0.561382	0.779	0.62	3.23843e-06	Pik3ca-2		Lss	0.00664321	-1.23077	0.078	0.133	1	Pik3ca-2		Elk3	0.00807782	0.309934	1	0.991	1	aCap		Ipo5	3.56829e-10	-0.638864	0.326	0.533	1.04001e-05	aCap										Sgsm3	1.08237e-05	-1.10466	0.226	0.368	0.315468	vCap		Gm3839	9.20932e-18
Gm27953	1.11279e-10	1.09422	0.162	0.053	3.24335e-06	Pik3ca-2		Uba7	0.00667846	-0.301664	0.676	0.582	1	Pik3ca-2		Lpcat1	0.00809958	0.252234	0.256	0.345	1	aCap		Hadh	3.62672e-10	-0.789688	0.544	0.705	1.05704e-05	aCap										Ednrb	1.09994e-05	-1.60037	0.376	0.513	0.320588	vCap		D2hgdh	0.000548038
Iigp1	1.11464e-10	0.450187	0.841	0.719	3.24873e-06	Pik3ca-2		Gm37108	0.00669931	-0.336975	0.324	0.381	1	Pik3ca-2		Zfp560	0.00814278	0.331649	0.211	0.3	1	aCap		Cct5	3.64338e-10	-0.337794	0.83	0.943	1.0619e-05	aCap										Rtca	1.10565e-05	-0.711606	0.368	0.517	0.322252	vCap		Utp6	0.00250879
Sipa1l1	1.14029e-10	1.14243	0.414	0.238	3.32348e-06	Pik3ca-2		Abl2	0.00672886	-0.443072	0.209	0.143	1	Pik3ca-2		Smc6	0.00814732	0.391397	0.515	0.601	1	aCap		Nfat5	3.74446e-10	-0.661525	0.685	0.834	1.09136e-05	aCap										Tob2	1.1214e-05	-0.510892	0.402	0.546	0.326844	vCap		Slfn3	7.88456e-08
Tcaf1	1.15144e-10	0.766092	0.626	0.479	3.35598e-06	Pik3ca-2		Ifi44	0.00675016	-0.314013	0.383	0.31	1	Pik3ca-2		Sav1	0.00814914	0.27926	0.074	0.136	1	aCap		Adgrg6	3.76003e-10	-4.21669	0.07	0.232	1.0959e-05	aCap										Gm26809	1.14018e-05	-0.316168	0.786	0.89	0.332317	vCap		Mansc1	1.13316e-09
Gm4841	1.16174e-10	1.07399	0.224	0.094	3.38599e-06	Pik3ca-2		Gm7290	0.00675291	-0.33183	0.103	0.159	1	Pik3ca-2		Ablim1	0.00819847	0.386042	0.944	0.969	1	aCap		Etnk1	3.87795e-10	-0.822126	0.419	0.608	1.13027e-05	aCap										Cdh5	1.15394e-05	-0.277908	0.987	0.997	0.336328	vCap		Nos1ap	2.30953e-06
Ptprr	1.18536e-10	0.522606	0.692	0.544	3.45485e-06	Pik3ca-2		Mrpl14	0.00677684	-0.330937	0.551	0.446	1	Pik3ca-2		Cyp2d22	0.00824019	0.720919	0.67	0.641	1	aCap		Gm20390	3.87996e-10	-0.450461	0.926	0.985	1.13085e-05	aCap										Ndst1	1.15943e-05	-0.53859	0.457	0.602	0.337927	vCap		Vcpkmt	0.00350542
Stat5b	1.18825e-10	0.460961	0.589	0.408	3.46329e-06	Pik3ca-2		Zcrb1	0.00682628	-0.413546	0.707	0.583	1	Pik3ca-2		Ap1g1	0.00826799	0.276709	0.281	0.37	1	aCap		Pigs	3.93685e-10	-0.75624	0.393	0.582	1.14744e-05	aCap										Itfg3	1.16062e-05	-0.459311	0.389	0.541	0.338274	vCap		Strada	1.01302e-06
Ralgapa2	1.19369e-10	1.0987	0.533	0.369	3.47913e-06	Pik3ca-2		Dleu2	0.00694191	-0.365854	0.586	0.484	1	Pik3ca-2		Tbrg4	0.00828374	0.34064	0.185	0.267	1	aCap		Dap3	3.94467e-10	-0.922453	0.322	0.514	1.14971e-05	aCap										Slc5a3	1.16414e-05	-0.337448	0.248	0.395	0.339299	vCap		Tubg1	0.00261488
Gtf2i	1.20661e-10	0.406098	0.916	0.784	3.51678e-06	Pik3ca-2		Mrpl24	0.00694725	-0.281981	0.735	0.645	1	Pik3ca-2		Susd6	0.00834771	1.3767	0.47	0.421	1	aCap		Gm20425	3.97522e-10	-0.849324	0.404	0.596	1.15862e-05	aCap										Galc	1.18499e-05	-1.33273	0.068	0.184	0.345377	vCap		Pcbp3	2.92676e-05
Rad23b	1.30681e-10	0.305722	0.707	0.516	3.80883e-06	Pik3ca-2		Slfn5	0.00696913	-0.285913	0.726	0.616	1	Pik3ca-2		Gm9864	0.00846654	0.596806	0.385	0.318	1	aCap		Surf4	4.14006e-10	-0.544523	0.915	0.944	1.20666e-05	aCap										Chmp2a	1.22791e-05	-0.263989	0.829	0.921	0.357885	vCap		Hmgb3	2.80481e-10
Morf4l2	1.30695e-10	0.374171	0.947	0.877	3.80925e-06	Pik3ca-2		Lnpep	0.00698823	-0.29793	0.424	0.343	1	Pik3ca-2		Ppp1r16b	0.0084822	0.767579	0.604	0.575	1	aCap		Uqcrfs1	4.19614e-10	-0.518033	0.615	0.775	1.22301e-05	aCap										Vwa9	1.2532e-05	-0.458794	0.325	0.488	0.365256	vCap		Mir22	5.5547e-09
Uba1	1.39825e-10	0.315937	0.956	0.873	4.07533e-06	Pik3ca-2		Abi1	0.00710135	-0.251501	0.741	0.661	1	Pik3ca-2		Abhd6	0.00855744	0.443468	0.222	0.307	1	aCap		H2-Q7	4.28452e-10	-1.23238	0.57	0.725	1.24877e-05	aCap										Nptn	1.26628e-05	-0.254652	0.714	0.831	0.36907	vCap		Lrrk1	0.000861799
Gm15217	1.40985e-10	0.475944	0.137	0.039	4.10916e-06	Pik3ca-2		Bdp1	0.0071096	-0.511312	0.417	0.33	1	Pik3ca-2		Sdccag3	0.00857143	0.293897	0.5	0.603	1	aCap		Rpn1	4.28529e-10	-0.332498	0.815	0.907	1.24899e-05	aCap										Ogfr	1.27146e-05	-0.408955	0.509	0.627	0.37058	vCap		Pemt	0.00884897
Lrpap1	1.44297e-10	0.33086	0.913	0.789	4.20567e-06	Pik3ca-2		Gm37033	0.00712404	-1.62138	0.156	0.221	1	Pik3ca-2		F2rl3	0.00861875	2.16689	0.152	0.103	1	aCap		Cd59a	4.30555e-10	-0.95467	0.53	0.66	1.2549e-05	aCap										Mospd2	1.29714e-05	-0.45146	0.496	0.627	0.378064	vCap		Fbxw8	0.00154155
Unc93b1	1.50024e-10	0.435958	0.841	0.667	4.37259e-06	Pik3ca-2		Zfp958	0.00716579	-0.42742	0.224	0.156	1	Pik3ca-2		Mef2d	0.00868543	0.833111	0.604	0.563	1	aCap		Snhg6	4.30984e-10	-1.39712	0.211	0.403	1.25615e-05	aCap										Pdia6	1.30959e-05	-0.308096	0.855	0.911	0.381694	vCap		Rabepk	0.00773448
Chst7	1.50995e-10	0.61714	0.573	0.393	4.40091e-06	Pik3ca-2		Gm10073	0.00716607	-0.397504	0.202	0.26	1	Pik3ca-2		Polr3gl	0.00877536	0.350949	0.337	0.423	1	aCap		Npc2	4.36271e-10	-0.493015	0.833	0.907	1.27155e-05	aCap										Clcn4-2	1.32676e-05	-0.796985	0.645	0.748	0.386699	vCap		Adk	5.71401e-06
Nomo1	1.5115e-10	0.690734	0.595	0.43	4.40541e-06	Pik3ca-2		Snx13	0.00719085	-0.310765	0.417	0.334	1	Pik3ca-2		Fkbp14	0.00882874	0.270641	0.148	0.225	1	aCap		Fto	4.38408e-10	-0.366602	0.448	0.663	1.27778e-05	aCap										Gm15344	1.33362e-05	-0.375392	0.342	0.53	0.388698	vCap		Adamts4	2.29384e-05
Fndc3a	1.55119e-10	0.681931	0.623	0.466	4.52109e-06	Pik3ca-2		Magt1	0.00728087	-0.412202	0.614	0.509	1	Pik3ca-2		Ptgr2	0.00885053	0.31183	0.226	0.318	1	aCap		Srpk2	4.39887e-10	-0.523265	0.637	0.773	1.28209e-05	aCap										Flna	1.34388e-05	-0.302606	0.812	0.903	0.391687	vCap		Lmo1	5.4299e-13
Chn2	1.55251e-10	0.524206	0.502	0.318	4.52494e-06	Pik3ca-2		Papd4	0.00747202	-0.296924	0.477	0.377	1	Pik3ca-2		E130102H24Rik	0.0088728	1.17887	0.159	0.106	1	aCap		Meox1	4.5889e-10	-0.491099	0.811	0.902	1.33748e-05	aCap										Card10	1.35349e-05	-0.658869	0.603	0.709	0.394487	vCap		Ltbp1	0.00802947
Cd151	1.60123e-10	0.36656	1	0.981	4.66695e-06	Pik3ca-2		Scn3b	0.00749311	-1.05649	0.084	0.14	1	Pik3ca-2		Cep89	0.0090784	0.416433	0.17	0.247	1	aCap		Romo1	4.60743e-10	-0.563659	0.67	0.829	1.34288e-05	aCap										Vat1	1.38316e-05	-0.417085	0.662	0.762	0.403137	vCap		Scyl2	0.00968131
Srsf6	1.63207e-10	0.296081	0.894	0.748	4.75684e-06	Pik3ca-2		Ctdspl	0.00751528	-2.22768	0.165	0.227	1	Pik3ca-2		Klf13	0.00911909	0.332938	0.952	0.962	1	aCap		Dnmt3a	4.61971e-10	-0.769951	0.478	0.651	1.34646e-05	aCap										Mcm2	1.40043e-05	-1.69931	0.154	0.284	0.408168	vCap		Mamstr	7.31744e-06
Ip6k2	1.6506e-10	0.855098	0.408	0.236	4.81084e-06	Pik3ca-2		Gm38020	0.00757365	-0.32877	0.221	0.149	1	Pik3ca-2		Klf3	0.00915313	0.797877	0.674	0.641	1	aCap		Spns2	4.64031e-10	-0.631057	0.626	0.775	1.35247e-05	aCap										Spag7	1.40588e-05	-0.350636	0.509	0.641	0.409757	vCap		Capn5	7.63287e-05
Ctu2	1.70001e-10	0.271461	0.875	0.724	4.95484e-06	Pik3ca-2		Adar	0.00765577	-0.390187	0.642	0.537	1	Pik3ca-2		Gm24265	0.00930942	0.930978	0.126	0.081	1	aCap		Fam131a	4.76201e-10	-0.792722	0.267	0.468	1.38794e-05	aCap										1810011O10Rik	1.44842e-05	-0.743963	0.624	0.71	0.422157	vCap		Capns1	2.63313e-11
Ttc3	1.70495e-10	0.665642	0.782	0.63	4.96926e-06	Pik3ca-2		1110038F14Rik	0.0076627	-0.290379	0.533	0.43	1	Pik3ca-2		Kdm4c	0.00932422	0.613683	0.219	0.315	1	aCap		Ubxn4	5.09962e-10	-0.465395	0.626	0.781	1.48634e-05	aCap										Hif1a	1.45234e-05	-0.374589	0.927	0.965	0.423299	vCap		Ddit4	4.74553e-11
WI1-2065I1,2	1.75443e-10	0.338268	0.486	0.285	5.11345e-06	Pik3ca-2		Abcb1b	0.00768465	-1.81255	0.165	0.223	1	Pik3ca-2		Wbp11	0.00935191	0.281775	0.4	0.517	1	aCap		Exoc3l2	5.1278e-10	-1.03524	0.278	0.476	1.49455e-05	aCap										Ap1s1	1.45555e-05	-0.699206	0.483	0.616	0.424234	vCap		Gm14597	2.19889e-16
Pdlim1	1.79113e-10	0.345105	0.997	0.947	5.22043e-06	Pik3ca-2		Ube2s	0.00768704	-0.464156	0.333	0.248	1	Pik3ca-2		Ecm2	0.00935684	1.17844	0.533	0.482	1	aCap		Nek6	5.13558e-10	-0.74611	0.711	0.859	1.49682e-05	aCap										Lrrc58	1.46083e-05	-0.32996	0.842	0.902	0.425773	vCap		Anxa1	2.0299e-11
Gstp1	1.84168e-10	0.256613	0.863	0.673	5.36776e-06	Pik3ca-2		Tceb3	0.00777072	-0.289905	0.604	0.523	1	Pik3ca-2		Bcl2	0.00947864	0.339546	0.156	0.101	1	aCap		Atp6v0a2	5.1958e-10	-0.461988	0.485	0.675	1.51437e-05	aCap										Ccdc124	1.47438e-05	-0.558437	0.513	0.643	0.429724	vCap		Ptrhd1	3.54041e-08
Slc2a13	1.88256e-10	1.41141	0.162	0.055	5.48691e-06	Pik3ca-2		Utp11l	0.00778608	-0.26658	0.523	0.432	1	Pik3ca-2		Zranb2	0.00962011	0.329127	0.448	0.524	1	aCap		Acat3	5.21852e-10	-0.640896	0.348	0.581	1.52099e-05	aCap										Lgmn	1.47685e-05	-0.692191	0.957	0.953	0.430444	vCap		Zfp74	0.00660691
Mir5114	1.91945e-10	0.519851	0.38	0.204	5.59442e-06	Pik3ca-2		Purb	0.00791266	-0.327208	0.576	0.479	1	Pik3ca-2		Tmtc3	0.00969267	0.453163	0.278	0.36	1	aCap		Rlim	5.41108e-10	-0.725307	0.53	0.704	1.57711e-05	aCap										Rap1gds1	1.49448e-05	-0.734406	0.491	0.623	0.435582	vCap		Hmbs	1.1463e-05
Ntf3	1.94321e-10	0.94885	0.34	0.183	5.66369e-06	Pik3ca-2		Tmem65	0.00795177	-0.260504	0.445	0.368	1	Pik3ca-2		Topors	0.00979373	0.37143	0.444	0.547	1	aCap		Ganab	5.51077e-10	-0.820827	0.541	0.702	1.60617e-05	aCap										Pkn1	1.5013e-05	-0.840065	0.346	0.476	0.43757	vCap		Zfp428	0.000149022
Lamp1	1.95209e-10	0.364723	0.994	0.973	5.68955e-06	Pik3ca-2		Paqr3	0.00805494	-0.514145	0.234	0.166	1	Pik3ca-2		Fancg	0.00982162	0.421972	0.222	0.309	1	aCap		Dkk2	5.90281e-10	-5.16426	0.122	0.292	1.72043e-05	aCap										Ywhab	1.50167e-05	-0.284053	0.97	0.975	0.437677	vCap		Dusp18	0.0099925
Usp14	1.96167e-10	0.469311	0.679	0.486	5.71747e-06	Pik3ca-2		Kcnn3	0.00807033	-1.20429	0.231	0.298	1	Pik3ca-2		H2-K2	0.00982761	0.88617	0.252	0.188	1	aCap		Twsg1	5.94922e-10	-0.753693	0.47	0.64	1.73396e-05	aCap										Ttc16	1.5171e-05	-0.600687	0.132	0.263	0.442173	vCap		1110032A03Rik	3.50557e-05
Hvcn1	2.02366e-10	2.30601	0.237	0.106	5.89817e-06	Pik3ca-2		Aspn	0.00807574	-0.37586	0.072	0.122	1	Pik3ca-2		Tyr	0.00988608	0.319372	0.137	0.088	1	aCap		Eif3f	5.97733e-10	-0.485253	0.926	0.961	1.74215e-05	aCap										Gm4524	1.52387e-05	-1.42957	0.124	0.245	0.444147	vCap		Vhl	0.00104692
Rarb	2.02889e-10	1.82812	0.171	0.062	5.91339e-06	Pik3ca-2		Snrpd3	0.0080891	-0.520377	0.657	0.526	1	Pik3ca-2		Ccdc94	0.00988693	0.284072	0.196	0.278	1	aCap		1110008P14Rik	6.24867e-10	-0.711771	0.511	0.682	1.82124e-05	aCap										Gpx7	1.53602e-05	-0.421356	0.342	0.484	0.447687	vCap		Hvcn1	0.00814078
Afap1	2.19385e-10	0.512218	0.741	0.557	6.39419e-06	Pik3ca-2		N4bp2l2	0.00814632	-0.27101	0.685	0.62	1	Pik3ca-2		Twf1	0.00992043	0.276195	0.581	0.695	1	aCap		Chst12	6.28174e-10	-1.48967	0.478	0.625	1.83087e-05	aCap										Ubap2l	1.54174e-05	-0.284147	0.722	0.814	0.449357	vCap		Fam161a	0.000777764
Ctnnal1	2.24912e-10	0.311734	0.835	0.752	6.55528e-06	Pik3ca-2		Hecw2	0.00817394	-1.41087	0.202	0.267	1	Pik3ca-2		Zc3h18	0.00992321	0.325732	0.189	0.265	1	aCap		Rab8b	6.28573e-10	-0.854462	0.359	0.558	1.83204e-05	aCap										Gm26722	1.54271e-05	-0.310526	0.423	0.604	0.449639	vCap		Smad3	0.00366091
Ivd	2.25432e-10	0.960929	0.573	0.389	6.57044e-06	Pik3ca-2		Aspscr1	0.00817974	-0.26754	0.614	0.513	1	Pik3ca-2		2010315B03Rik	0.00998496	0.426583	0.248	0.34	1	aCap		Fkbp7	6.55825e-10	-0.693967	0.381	0.581	1.91147e-05	aCap										Dram2	1.56852e-05	-0.318049	0.679	0.796	0.45716	vCap		Xpo6	0.00494734
Csad	2.26745e-10	0.74176	0.514	0.342	6.60872e-06	Pik3ca-2		Rps10	0.00820875	-0.382657	0.991	0.956	1	Pik3ca-2										Matr3	6.58786e-10	-0.373893	0.681	0.845	1.9201e-05	aCap										Ssrp1	1.59888e-05	-0.363745	0.667	0.771	0.466009	vCap		Crtc1	0.0018508
Gm11149	2.30051e-10	1.42265	0.15	0.048	6.70508e-06	Pik3ca-2		Foxk1	0.0083427	-0.29477	0.262	0.191	1	Pik3ca-2										Tceal8	6.73546e-10	-0.599432	0.433	0.594	1.96312e-05	aCap										Znhit2	1.61758e-05	-0.3062	0.235	0.38	0.471461	vCap		Cfdp1	7.86994e-10
Trib1	2.33014e-10	1.40439	0.486	0.331	6.79142e-06	Pik3ca-2		Gfm1	0.00834404	-0.31599	0.692	0.567	1	Pik3ca-2										Ddx1	6.75975e-10	-0.5596	0.422	0.616	1.9702e-05	aCap										Meox2	1.61778e-05	-0.383178	0.842	0.893	0.47152	vCap		2700016F22Rik	8.13125e-06
Tm9sf1	2.3351e-10	0.332004	0.875	0.738	6.80589e-06	Pik3ca-2		Parg	0.00840262	-0.359779	0.33	0.25	1	Pik3ca-2										Tprkb	6.91981e-10	-1.30733	0.174	0.362	2.01685e-05	aCap										Prdx5	1.62298e-05	-0.417326	0.667	0.763	0.473034	vCap		Gm14443	0.00396637
R3hcc1	2.41399e-10	0.574273	0.368	0.196	7.03582e-06	Pik3ca-2		Got1	0.00841531	-0.627384	0.28	0.205	1	Pik3ca-2										9530068E07Rik	6.94431e-10	-0.319684	0.67	0.843	2.02399e-05	aCap										Morf4l2	1.63987e-05	-0.337071	0.855	0.9	0.477956	vCap		RP23-454A14,10	9.27639e-10
Snx24	2.43212e-10	2.01625	0.218	0.094	7.08866e-06	Pik3ca-2		Wdr59	0.0084513	-0.34321	0.312	0.244	1	Pik3ca-2										Btbd1	7.21162e-10	-1.08465	0.333	0.519	2.1019e-05	aCap										Ankrd37	1.64179e-05	-0.628486	0.209	0.354	0.478516	vCap		Cfap36	1.44178e-06
Chst1	2.81354e-10	1.08808	0.371	0.205	8.20036e-06	Pik3ca-2		Ccdc94	0.00847375	-0.435527	0.33	0.244	1	Pik3ca-2										Rps21	7.52124e-10	-0.388272	0.915	0.985	2.19214e-05	aCap										Plod3	1.65693e-05	-0.265118	0.735	0.825	0.482928	vCap		Slc9a1	0.00123856
Nradd	2.92388e-10	0.887497	0.308	0.154	8.52194e-06	Pik3ca-2		Lama3	0.00847398	-1.0916	0.178	0.244	1	Pik3ca-2										1500011B03Rik	7.57274e-10	-0.507749	0.344	0.547	2.20715e-05	aCap										Ptk2b	1.65905e-05	-1.73432	0.107	0.225	0.483547	vCap		Gas7	1.66816e-05
Gramd4	2.95444e-10	1.04393	0.427	0.264	8.61102e-06	Pik3ca-2		Vbp1	0.00854641	-0.41223	0.636	0.515	1	Pik3ca-2										B4galt1	7.79878e-10	-0.500368	0.6	0.752	2.27303e-05	aCap										Pus10	1.67819e-05	-1.08337	0.141	0.275	0.489126	vCap		Tmem19	0.000844707
Tpp1	3.11448e-10	0.354952	0.888	0.771	9.07747e-06	Pik3ca-2		AI987944	0.00858154	-0.337453	0.259	0.188	1	Pik3ca-2										Eva1c	7.95055e-10	-4.33566	0.133	0.307	2.31727e-05	aCap										Cnpy4	1.68329e-05	-0.892759	0.282	0.404	0.490612	vCap		Zdhhc16	3.49773e-05
Sumo3	3.11883e-10	0.39637	0.984	0.93	9.09016e-06	Pik3ca-2		Pthlh	0.00858847	-0.290657	0.137	0.084	1	Pik3ca-2										Rpl21	8.0294e-10	-0.452056	0.948	0.993	2.34025e-05	aCap										Hdc	1.68557e-05	-2.59968	0.098	0.217	0.491277	vCap		Bcl9l	3.75537e-05
Cyb5r3	3.13878e-10	0.34698	1	0.995	9.14828e-06	Pik3ca-2		Gm38056	0.00875802	-1.21962	0.106	0.062	1	Pik3ca-2										Cln6	8.051e-10	-0.957253	0.178	0.367	2.34654e-05	aCap										Rcan1	1.68566e-05	-1.11428	0.368	0.498	0.491302	vCap		Cenpt	1.49512e-09
Spock2	3.14276e-10	0.551967	0.318	0.166	9.1599e-06	Pik3ca-2		Ap1ar	0.00877281	-0.311549	0.243	0.174	1	Pik3ca-2										H2-Q6	8.08792e-10	-1.53943	0.43	0.596	2.3573e-05	aCap										Gatm	1.68674e-05	-1.78996	0.162	0.294	0.491616	vCap		Kdelc2	2.62328e-06
Madcam1	3.27535e-10	3.61885	0.202	0.085	9.54633e-06	Pik3ca-2		Igf2bp2	0.00887275	-1.24557	0.221	0.284	1	Pik3ca-2										Ppt2	8.10462e-10	-0.779881	0.285	0.485	2.36217e-05	aCap										Pdcd4	1.68802e-05	-0.523808	0.538	0.669	0.491989	vCap		Leo1	0.0016399
Nexn	3.46344e-10	0.263811	0.227	0.095	1.00945e-05	Pik3ca-2		D5Ertd579e	0.00887934	-0.253003	0.467	0.38	1	Pik3ca-2										Lmo1	8.28058e-10	-0.595891	0.533	0.687	2.41346e-05	aCap										Rnf165	1.72311e-05	-3.4133	0.068	0.182	0.502217	vCap		Pld3	4.0785e-08
Epha2	3.50062e-10	0.458411	0.517	0.342	1.02029e-05	Pik3ca-2		Pkd1l3	0.00888511	-0.331615	0.486	0.355	1	Pik3ca-2										Calr	8.29504e-10	-0.535739	0.926	0.971	2.41767e-05	aCap										Gstp1	1.73043e-05	-0.345241	0.603	0.737	0.504351	vCap		Mat2a	2.46661e-11
Dap3	3.5833e-10	0.377721	0.629	0.436	1.04439e-05	Pik3ca-2		Sall2	0.00908315	-0.375998	0.156	0.104	1	Pik3ca-2										Wsb2	8.53599e-10	-0.581522	0.319	0.529	2.4879e-05	aCap										Tmtc2	1.73429e-05	-1.7565	0.056	0.162	0.505476	vCap		Malsu1	5.90733e-05
Mgst3	3.63913e-10	0.336094	0.692	0.526	1.06066e-05	Pik3ca-2		Mtdh	0.00908786	-0.300916	0.857	0.758	1	Pik3ca-2										Raet1e	8.74366e-10	-2.69198	0.085	0.247	2.54843e-05	aCap										WI1-2065I1,2	1.74059e-05	-0.664177	0.205	0.354	0.507311	vCap		Orc1	0.00256648
Cdk16	3.64493e-10	0.349848	0.85	0.706	1.06235e-05	Pik3ca-2		Klf13	0.00918717	-0.497479	0.975	0.956	1	Pik3ca-2										Tcp1	8.86726e-10	-0.380754	0.815	0.909	2.58445e-05	aCap										RP24-321M14,5	1.76109e-05	-0.93027	0.068	0.183	0.513287	vCap		Ar	2.84554e-05
n-R5s185	3.66117e-10	0.560753	0.109	0.027	1.06709e-05	Pik3ca-2		Srsf10	0.00919305	-0.308023	0.819	0.694	1	Pik3ca-2										Arhgap23	8.88517e-10	-0.830416	0.267	0.468	2.58967e-05	aCap										Mapk1	1.77076e-05	-0.569246	0.705	0.799	0.516105	vCap		Rpap3	0.000186585
Slco4a1	3.79258e-10	1.91205	0.209	0.088	1.10538e-05	Pik3ca-2		Rcsd1	0.00925534	-2.89859	0.439	0.478	1	Pik3ca-2										Eif2ak1	8.9698e-10	-0.411854	0.485	0.677	2.61434e-05	aCap										Col4a1	1.77611e-05	-0.439757	0.991	0.995	0.517664	vCap		Dpysl3	2.07735e-08
Ldlrap1	3.82716e-10	0.427288	0.763	0.609	1.11546e-05	Pik3ca-2		Arfgef2	0.00929988	-0.25579	0.29	0.215	1	Pik3ca-2										Tfpi	9.28402e-10	-0.887606	0.337	0.51	2.70592e-05	aCap										Gem	1.78985e-05	-1.20232	0.333	0.473	0.521669	vCap		Gm14148	1.26889e-22
P3h1	3.90652e-10	0.91141	0.508	0.342	1.1386e-05	Pik3ca-2		Gm20498	0.00935275	-0.27686	0.629	0.506	1	Pik3ca-2										Mir22	9.31592e-10	-1.25238	0.111	0.293	2.71522e-05	aCap										Slc25a11	1.84248e-05	-0.566148	0.731	0.808	0.537009	vCap		Gstm2	2.28145e-07
Tgif2	3.95872e-10	1.55323	0.231	0.105	1.15381e-05	Pik3ca-2		Ppapdc2	0.00939939	-1.12439	0.243	0.312	1	Pik3ca-2										Golim4	9.34318e-10	-1.47133	0.493	0.636	2.72316e-05	aCap										Nubp2	1.85231e-05	-0.459304	0.487	0.635	0.539873	vCap		Oxsr1	0.00879601
Hsp90ab1	3.96605e-10	0.277245	1	0.999	1.15594e-05	Pik3ca-2		Gm26703	0.00944376	-1.68329	0.209	0.267	1	Pik3ca-2										Rpl31	1.0078e-09	-0.360771	0.956	0.996	2.93734e-05	aCap										Gm26600	1.85529e-05	-0.366649	0.299	0.478	0.540743	vCap		Dazap1	0.00266174
2210013O21Rik	4.04154e-10	0.329025	0.829	0.677	1.17795e-05	Pik3ca-2		2210404O09Rik	0.00957124	-0.441706	0.221	0.159	1	Pik3ca-2										Ilf3	1.05826e-09	-0.552676	0.374	0.569	3.08441e-05	aCap										Dok3	1.88149e-05	-0.863193	0.081	0.193	0.548379	vCap		Pkig	1.32469e-11
Arrdc4	4.04412e-10	0.425666	0.676	0.503	1.1787e-05	Pik3ca-2		Ndufb2	0.00963357	-0.522419	0.726	0.609	1	Pik3ca-2										Rpl26	1.14597e-09	-0.352503	0.978	0.992	3.34004e-05	aCap										Mbtps1	1.90367e-05	-0.586438	0.534	0.66	0.554843	vCap		Lcp1	1.30596e-10
Tor2a	4.14236e-10	0.508818	0.595	0.419	1.20733e-05	Pik3ca-2		Bcl2	0.00970145	-1.08502	0.072	0.122	1	Pik3ca-2										Fam132a	1.15386e-09	-1.79445	0.252	0.436	3.36303e-05	aCap										Cyb5a	1.97539e-05	-0.315532	0.927	0.953	0.575747	vCap		Rps6ka1	0.00021133
Thsd1	4.34703e-10	0.372243	0.847	0.713	1.26699e-05	Pik3ca-2		1810013L24Rik	0.00974862	-0.509218	0.252	0.184	1	Pik3ca-2										Ak2	1.18363e-09	-0.900205	0.404	0.581	3.4498e-05	aCap										Dalrd3	1.98595e-05	-0.445084	0.41	0.561	0.578824	vCap		Samd4	0.000981367
Bcl3	4.36473e-10	0.711715	0.583	0.398	1.27214e-05	Pik3ca-2		St6galnac2	0.00975492	-1.22913	0.542	0.572	1	Pik3ca-2										Lama5	1.18408e-09	-0.601314	0.848	0.916	3.45111e-05	aCap										Cpsf6	1.99503e-05	-0.27805	0.5	0.652	0.581472	vCap		Aldh18a1	0.00115572
Dph1	4.44882e-10	0.359802	0.505	0.32	1.29665e-05	Pik3ca-2		Cul5	0.00978276	-0.397413	0.505	0.422	1	Pik3ca-2										Tgfbi	1.196e-09	-2.86969	0.789	0.842	3.48585e-05	aCap										Atp1a1	2.02827e-05	-0.302542	0.842	0.908	0.591159	vCap		Pappa	0.000768584
Pappa	4.65686e-10	2.89743	0.224	0.099	1.35729e-05	Pik3ca-2		Edem1	0.00983096	-0.34837	0.405	0.315	1	Pik3ca-2										Ampd2	1.20178e-09	-1.12011	0.281	0.473	3.50271e-05	aCap										Dok4	2.04654e-05	-0.901329	0.679	0.754	0.596486	vCap		Akap11	0.000454269
Ak2	4.75161e-10	0.34904	0.695	0.506	1.3849e-05	Pik3ca-2		Vezf1	0.0099449	-0.382402	0.71	0.607	1	Pik3ca-2										Mall	1.21087e-09	-0.372296	0.637	0.818	3.5292e-05	aCap										Prkar1a	2.06955e-05	-0.282962	0.962	0.98	0.60319	vCap		Gm28529	7.65806e-05
Nxn	4.85385e-10	0.442555	0.754	0.578	1.4147e-05	Pik3ca-2		Phkg1	0.00998415	-1.28519	0.417	0.475	1	Pik3ca-2										Arsa	1.27409e-09	-0.482074	0.474	0.662	3.71346e-05	aCap										Jag1	2.10971e-05	-1.01046	0.35	0.502	0.614896	vCap		Rbbp6	4.05814e-05
Gapdh-ps14	4.96622e-10	0.407003	0.33	0.167	1.44745e-05	Pik3ca-2																		Rbm3	1.27856e-09	-0.453763	0.952	0.995	3.7265e-05	aCap										Sec11a	2.17899e-05	-0.383077	0.709	0.792	0.635088	vCap		Gm17552	0.0073175
Cxxc5	4.96709e-10	0.760493	0.589	0.43	1.44771e-05	Pik3ca-2																		Itga9	1.28505e-09	-0.994188	0.422	0.59	3.74542e-05	aCap										Apold1	2.21458e-05	-0.510818	0.774	0.858	0.645461	vCap		Gtpbp2	0.000783441
Nfia	5.01977e-10	0.420666	0.885	0.779	1.46306e-05	Pik3ca-2																		Cfdp1	1.3439e-09	-0.415852	0.607	0.782	3.91692e-05	aCap										Ccnd3	2.24792e-05	-0.263372	0.726	0.791	0.655179	vCap		Gfod2	1.30304e-05
Gtpbp4	5.32542e-10	0.589164	0.607	0.428	1.55215e-05	Pik3ca-2																		Cd320	1.35335e-09	-1.48084	0.333	0.503	3.94446e-05	aCap										Abcd3	2.25411e-05	-1.07455	0.393	0.509	0.656982	vCap		Metap1d	0.000170088
Man2b1	5.40328e-10	0.430521	0.847	0.748	1.57484e-05	Pik3ca-2																		Rps24	1.37292e-09	-0.40533	0.974	0.997	4.0015e-05	aCap										Txnrd1	2.30136e-05	-0.491662	0.585	0.714	0.670754	vCap		Map2k3	3.74889e-14
Lcorl	5.4323e-10	0.398394	0.607	0.429	1.5833e-05	Pik3ca-2																		Pgls	1.38122e-09	-0.611058	0.563	0.735	4.0257e-05	aCap										Cd151	2.32323e-05	-0.350047	0.974	0.987	0.677128	vCap		Dzip3	0.0012046
Dnmt3a	5.56303e-10	0.466373	0.738	0.585	1.6214e-05	Pik3ca-2																		Cul5	1.44073e-09	-0.491206	0.274	0.478	4.19916e-05	aCap										Pbdc1	2.37686e-05	-0.376588	0.295	0.442	0.692759	vCap		Ppil3	0.00162811
Sh2b2	5.583e-10	2.31487	0.162	0.058	1.62722e-05	Pik3ca-2																		Tars	1.47908e-09	-0.483721	0.367	0.569	4.31094e-05	aCap										Gm15725	2.45641e-05	-0.424903	0.53	0.668	0.715944	vCap		Mmp14	1.08204e-09
Angptl4	5.71839e-10	0.853418	0.701	0.552	1.66668e-05	Pik3ca-2																		Hmgn3	1.4922e-09	-0.473101	0.467	0.645	4.34918e-05	aCap										Gm26902	2.47719e-05	-0.283949	0.226	0.372	0.722002	vCap		Dvl3	0.00535066
Atp6ap1	5.83418e-10	0.359551	0.981	0.928	1.70043e-05	Pik3ca-2																		Rps4x	1.58153e-09	-0.414121	0.989	0.999	4.60954e-05	aCap										Tmem37	2.53494e-05	-1.50104	0.094	0.204	0.738834	vCap		1810012K08Rik	3.86509e-05
Rlf	5.8369e-10	0.316682	0.386	0.214	1.70122e-05	Pik3ca-2																		Trip6	1.62178e-09	-1.05322	0.3	0.49	4.72683e-05	aCap										Tmem64	2.53541e-05	-0.993486	0.321	0.447	0.73897	vCap		Cul7	0.00151193
Rcan1	5.8395e-10	0.798402	0.592	0.444	1.70198e-05	Pik3ca-2																		Gpr137	1.69207e-09	-0.630561	0.2	0.396	4.9317e-05	aCap										Naga	2.54314e-05	-0.32641	0.581	0.692	0.741222	vCap		Shisa3	0.00334736
WI1-49P9,2	6.13299e-10	0.855028	0.439	0.259	1.78752e-05	Pik3ca-2																		Gm27027	1.69271e-09	-0.590514	0.126	0.327	4.93356e-05	aCap										Pdcd6ip	2.55276e-05	-0.401456	0.821	0.863	0.744027	vCap		Uqcc1	1.86416e-05
Tcirg1	6.27801e-10	0.451742	0.875	0.803	1.82979e-05	Pik3ca-2																		Rpl7	1.73168e-09	-0.350492	0.993	0.997	5.04716e-05	aCap										Rap1b	2.55296e-05	-0.278518	0.735	0.849	0.744086	vCap		Eri3	5.67442e-08
Plscr3	6.2784e-10	0.316033	0.916	0.785	1.8299e-05	Pik3ca-2																		Lhfpl2	1.74007e-09	-1.52885	0.3	0.469	5.07162e-05	aCap										Tbc1d30	2.56424e-05	-0.263187	0.154	0.285	0.747373	vCap		Evi5l	1.67788e-06
Fkbp7	6.32804e-10	0.332857	0.682	0.505	1.84437e-05	Pik3ca-2																		Sigmar1	1.75338e-09	-0.617322	0.589	0.748	5.11041e-05	aCap										Cxcl16	2.56769e-05	-1.84983	0.184	0.308	0.748378	vCap		Arl4a	2.65318e-12
Nod1	6.36169e-10	0.384201	0.838	0.721	1.85418e-05	Pik3ca-2																		Abhd4	1.75566e-09	-0.501177	0.674	0.806	5.11704e-05	aCap										Sox4	2.6105e-05	-0.689192	0.244	0.385	0.760857	vCap		Ulbp1	0.00187134
Pabpc1	6.40887e-10	0.285056	0.947	0.857	1.86793e-05	Pik3ca-2																		Fuca2	1.80864e-09	-1.64169	0.241	0.415	5.27146e-05	aCap										Atp6v0d1	2.627e-05	-0.788033	0.594	0.671	0.765665	vCap		P3h1	3.40362e-05
H2-Q2	6.48492e-10	0.61799	0.402	0.225	1.8901e-05	Pik3ca-2																		Nhsl2	1.81177e-09	-0.594383	0.433	0.603	5.28058e-05	aCap										Zfp597	2.64356e-05	-2.19999	0.034	0.127	0.770492	vCap		Pgls	2.82688e-07
Cdca7	6.52581e-10	0.631897	0.555	0.382	1.90201e-05	Pik3ca-2																		Eif3h	1.89935e-09	-0.384869	0.863	0.935	5.53585e-05	aCap										Colgalt1	2.6683e-05	-0.673858	0.632	0.728	0.777701	vCap		Tmem263	0.00062217
Tmem116	6.66291e-10	0.743779	0.632	0.413	1.94197e-05	Pik3ca-2																		Gsto1	1.95563e-09	-2.63471	0.2	0.371	5.69989e-05	aCap										Akt1	2.67889e-05	-0.553318	0.496	0.623	0.780788	vCap		Pon3	0.00127929
Plagl1	6.77323e-10	1.2447	0.246	0.112	1.97413e-05	Pik3ca-2																		Anp32b	1.9712e-09	-0.528415	0.593	0.757	5.74525e-05	aCap										Chp1	2.71244e-05	-0.755491	0.607	0.715	0.790568	vCap		Hmox2	2.24454e-10
Npc2	6.77695e-10	0.43284	0.944	0.879	1.97521e-05	Pik3ca-2																		Acp2	2.00749e-09	-1.07598	0.356	0.542	5.85103e-05	aCap										Pgm2	2.71826e-05	-0.728537	0.278	0.411	0.792263	vCap		Trps1	9.84762e-05
Ppap2b	6.83986e-10	0.366059	0.994	0.971	1.99354e-05	Pik3ca-2																		H2-Q2	2.03437e-09	-0.787966	0.119	0.297	5.92936e-05	aCap										Csrp1	2.73385e-05	-0.311777	0.855	0.919	0.796809	vCap		Wdr92	1.30735e-08
Flot1	6.96078e-10	0.548344	0.807	0.678	2.02879e-05	Pik3ca-2																		Pkig	2.05351e-09	-0.59237	0.685	0.793	5.98516e-05	aCap										Ucp2	2.77446e-05	-0.603977	0.927	0.956	0.808644	vCap		Hif1a	1.22921e-15
Tcf7l1	7.22807e-10	0.790264	0.583	0.428	2.10669e-05	Pik3ca-2																		Naglu	2.07879e-09	-1.48228	0.326	0.495	6.05884e-05	aCap										Pld3	2.79683e-05	-0.504731	0.577	0.701	0.815163	vCap		Ldlrap1	2.10361e-08
Atp6v0a2	7.25688e-10	0.491617	0.751	0.608	2.11509e-05	Pik3ca-2																		Wdr6	2.0928e-09	-0.310309	0.496	0.682	6.09969e-05	aCap										St6galnac4	2.84471e-05	-0.91043	0.53	0.657	0.829119	vCap		Lrrc59	2.95567e-05
Tbl1xr1	7.4324e-10	0.307336	0.467	0.291	2.16625e-05	Pik3ca-2																		Ccdc38	2.09551e-09	-0.794226	0.389	0.591	6.10758e-05	aCap										Vcl	2.8487e-05	-0.444693	0.799	0.869	0.830283	vCap		Echdc1	0.00158066
Cdk2ap2	7.55955e-10	0.283019	0.748	0.566	2.20331e-05	Pik3ca-2																		Fuz	2.10945e-09	-0.629847	0.319	0.52	6.1482e-05	aCap										She	2.88106e-05	-0.451907	0.667	0.76	0.839713	vCap		Mxra8	9.56596e-14
Canx	7.82471e-10	0.299866	0.975	0.902	2.28059e-05	Pik3ca-2																		Etf1	2.13281e-09	-0.879034	0.411	0.586	6.2163e-05	aCap										Bcl10	2.88851e-05	-0.412492	0.449	0.598	0.841884	vCap		Odc1	1.32515e-08
Arl2	7.98248e-10	0.502627	0.62	0.446	2.32657e-05	Pik3ca-2																		Cpne2	2.13856e-09	-1.56037	0.47	0.597	6.23306e-05	aCap										Gm26857	2.90082e-05	-0.770777	0.342	0.487	0.845472	vCap		Map1s	9.67155e-07
Fam173a	8.15008e-10	0.716648	0.511	0.329	2.37542e-05	Pik3ca-2																		Ints4	2.17534e-09	-0.545239	0.252	0.453	6.34025e-05	aCap										Edem2	2.91068e-05	-0.593601	0.491	0.618	0.848347	vCap		Sil1	0.00763782
Txnrd1	8.32911e-10	0.437048	0.81	0.66	2.4276e-05	Pik3ca-2																		Tmem37	2.20096e-09	-3.25209	0.063	0.214	6.41493e-05	aCap										Naa50	2.9408e-05	-0.738994	0.303	0.436	0.857126	vCap		Glmn	0.00609595
Pdxdc1	8.62828e-10	0.262842	0.903	0.809	2.5148e-05	Pik3ca-2																		Bcar1	2.20948e-09	-0.632082	0.633	0.763	6.43976e-05	aCap										Rtcb	2.94174e-05	-0.395322	0.735	0.797	0.857399	vCap		Trim16	2.31794e-09
Sardh	8.73774e-10	1.09758	0.368	0.205	2.5467e-05	Pik3ca-2																		Mbtps1	2.2172e-09	-0.983858	0.522	0.666	6.46227e-05	aCap										Ddx1	2.97303e-05	-1.04523	0.5	0.595	0.866519	vCap		Tmem175	0.00208075
Snx2	8.85237e-10	0.390585	0.85	0.725	2.58011e-05	Pik3ca-2																		Ctsb	2.25124e-09	-0.452485	0.97	0.99	6.56147e-05	aCap										Ddx39b	2.98536e-05	-0.631389	0.795	0.859	0.870114	vCap		Nit2	9.13537e-11
Anxa4	8.90317e-10	0.363788	0.922	0.814	2.59492e-05	Pik3ca-2																		Vdac1	2.2534e-09	-0.527414	0.656	0.808	6.56775e-05	aCap										Faf1	3.05077e-05	-0.336649	0.321	0.465	0.889177	vCap		Ankrd29	0.00025538
H2-Q7	9.04296e-10	0.72024	0.779	0.673	2.63566e-05	Pik3ca-2																		Sf3b5	2.26419e-09	-0.712955	0.489	0.637	6.5992e-05	aCap										a	3.06379e-05	-0.320195	0.308	0.472	0.892973	vCap		Timp1	1.24043e-08
Ppap2c	9.08724e-10	0.629948	0.548	0.378	2.64857e-05	Pik3ca-2																		Gltp	2.27652e-09	-0.978932	0.604	0.74	6.63515e-05	aCap										Morc2a	3.06539e-05	-0.93282	0.231	0.371	0.893438	vCap		Capg	2.31128e-14
Gem	9.28513e-10	0.867033	0.583	0.413	2.70624e-05	Pik3ca-2																		Eif2s3x	2.31681e-09	-0.785811	0.5	0.668	6.75257e-05	aCap										Layn	3.17019e-05	-1.08351	0.197	0.326	0.923983	vCap		Eml4	4.54615e-05
Hps1	9.34772e-10	1.89809	0.33	0.178	2.72449e-05	Pik3ca-2																		Trp53	2.35715e-09	-0.387851	0.733	0.842	6.87015e-05	aCap										Mrrf	3.19919e-05	-0.447535	0.491	0.607	0.932435	vCap		Mrps35	0.00042139
Hdac1	9.70691e-10	0.289435	0.826	0.657	2.82918e-05	Pik3ca-2																		Lcp1	2.36345e-09	-0.924804	0.426	0.597	6.88852e-05	aCap										Ddb1	3.20597e-05	-0.280584	0.782	0.894	0.934412	vCap		Mark3	1.0247e-05
Tcea3	9.71494e-10	1.63302	0.178	0.068	2.83152e-05	Pik3ca-2																		Adamts4	2.3777e-09	-2.08843	0.185	0.365	6.93005e-05	aCap										Gnai2	3.2103e-05	-0.269798	0.966	0.99	0.935674	vCap		Glod4	1.80265e-09
N4bp2	1.02804e-09	0.831203	0.421	0.254	2.99633e-05	Pik3ca-2																		4933408J17Rik	2.37892e-09	-0.780533	0.278	0.499	6.93361e-05	aCap										Dcxr	3.24037e-05	-1.19538	0.167	0.29	0.944438	vCap		Ipo9	0.00184802
Zfp462	1.04028e-09	1.12337	0.234	0.106	3.032e-05	Pik3ca-2																		Hacd2	2.4255e-09	-0.324073	0.322	0.516	7.06936e-05	aCap										Rbms3	3.24084e-05	-2.62332	0.205	0.323	0.944575	vCap		Scamp2	2.86524e-10
Fam132a	1.07475e-09	0.701838	0.533	0.364	3.13247e-05	Pik3ca-2																		Lrp5	2.51923e-09	-0.396166	0.533	0.667	7.34254e-05	aCap										Atp5a1	3.29766e-05	-0.350594	0.983	0.988	0.961136	vCap		Aldh9a1	2.21926e-05
Atp6ap2	1.08562e-09	0.381571	0.822	0.709	3.16416e-05	Pik3ca-2																		Stx6	2.53272e-09	-0.693325	0.678	0.797	7.38187e-05	aCap										Man2b1	3.30817e-05	-0.614258	0.688	0.785	0.9642	vCap		Adi1	0.00967283
Pcbp1	1.09085e-09	0.371432	0.981	0.911	3.1794e-05	Pik3ca-2																		Cdip1	2.57457e-09	-0.428713	0.685	0.837	7.50383e-05	aCap										Btbd1	3.37184e-05	-0.30707	0.385	0.503	0.982756	vCap		Lmo4	0.00070349
Tmem101	1.10245e-09	0.77064	0.346	0.19	3.21321e-05	Pik3ca-2																		Gm29609	2.57991e-09	-0.321387	0.415	0.621	7.5194e-05	aCap										Golim4	3.39709e-05	-0.396955	0.504	0.63	0.990116	vCap		Pkn1	0.00529544
Gm13568	1.10995e-09	0.429083	0.639	0.458	3.23505e-05	Pik3ca-2																		Acer3	2.58158e-09	-0.846336	0.278	0.457	7.52427e-05	aCap										Man2a1	3.40058e-05	-0.700046	0.282	0.419	0.991132	vCap		Cdkn2c	0.00356967
Degs1	1.111e-09	0.330751	0.988	0.95	3.23811e-05	Pik3ca-2																		Sgce	2.66841e-09	-0.443797	0.378	0.581	7.77734e-05	aCap										Clca3a1	3.43083e-05	-1.06244	0.432	0.556	0.999951	vCap		Galk1	3.89695e-06
Flnc	1.11701e-09	1.17423	0.558	0.414	3.25563e-05	Pik3ca-2																		Rpl28	2.68354e-09	-0.386153	0.881	0.981	7.82145e-05	aCap										Atg9b	3.45599e-05	-0.456633	0.385	0.553	1	vCap		Gmppa	3.80059e-05
Spns2	1.15615e-09	0.313178	0.85	0.718	3.36972e-05	Pik3ca-2																		Gm16048	2.74736e-09	-0.630524	0.648	0.776	8.00745e-05	aCap										Rpap2	3.51864e-05	-0.905074	0.107	0.227	1	vCap		Idh3a	5.09018e-05
Vimp	1.19941e-09	0.35823	0.67	0.489	3.49581e-05	Pik3ca-2																		Hddc2	2.77131e-09	-1.46703	0.167	0.343	8.07727e-05	aCap										Mir702	3.52708e-05	-0.286376	0.188	0.348	1	vCap		Tmem206	1.623e-05
Limd2	1.22528e-09	0.722776	0.508	0.341	3.57119e-05	Pik3ca-2																		Phb	2.83985e-09	-0.398392	0.489	0.697	8.27703e-05	aCap										Aimp1	3.53471e-05	-0.45764	0.449	0.574	1	vCap		Gtf2h4	0.00366114
Stxbp1	1.27764e-09	0.528667	0.729	0.618	3.7238e-05	Pik3ca-2																		Tacc2	2.91126e-09	-1.15653	0.315	0.498	8.48516e-05	aCap										Gm11651	3.55246e-05	-0.319523	0.573	0.719	1	vCap		Gapdh	6.51949e-28
Sema5b	1.31512e-09	2.18765	0.24	0.114	3.83306e-05	Pik3ca-2																		Pqlc3	2.94085e-09	-3.09658	0.304	0.46	8.57141e-05	aCap										Ubl3	3.55504e-05	-0.295615	0.65	0.762	1	vCap		Nucb1	8.39494e-15
Ppp3ca	1.31978e-09	0.337765	0.86	0.726	3.84663e-05	Pik3ca-2																		Tbc1d30	2.96453e-09	-1.8891	0.126	0.296	8.64042e-05	aCap										Itpr1	3.56238e-05	-0.431822	0.735	0.814	1	vCap		Gm20503	2.79806e-07
Hspa5	1.32018e-09	0.324816	0.994	0.95	3.84781e-05	Pik3ca-2																		Chid1	2.97543e-09	-0.330685	0.715	0.865	8.6722e-05	aCap										Cd276	3.62446e-05	-2.17073	0.222	0.363	1	vCap		Snta1	2.55088e-05
Pgd	1.36036e-09	0.497531	0.72	0.544	3.96491e-05	Pik3ca-2																		Adipor2	3.04343e-09	-0.42214	0.519	0.714	8.87039e-05	aCap										Mki67	3.63561e-05	-3.19359	0.137	0.259	1	vCap		Htatip2	0.00522725
Tmem2	1.40676e-09	0.530427	0.72	0.573	4.10014e-05	Pik3ca-2																		Gm16104	3.09349e-09	-0.591695	0.185	0.389	9.01629e-05	aCap										Sema6a	3.66951e-05	-0.486553	0.726	0.808	1	vCap		Srd5a3	0.00648447
Fam101b	1.4213e-09	0.302066	0.981	0.932	4.14253e-05	Pik3ca-2																		Gramd4	3.12218e-09	-2.29379	0.167	0.331	9.09991e-05	aCap										Stim1	3.71508e-05	-0.625175	0.543	0.633	1	vCap		Rps4l	1.8131e-06
Gm2065	1.49683e-09	0.491745	0.533	0.324	4.36265e-05	Pik3ca-2																		Hspa5	3.17048e-09	-0.505092	0.941	0.964	9.24068e-05	aCap										Tmem206	3.71865e-05	-0.621734	0.192	0.327	1	vCap		Sepn1	0.00585764
Stox2	1.53045e-09	0.581773	0.66	0.512	4.46064e-05	Pik3ca-2																		Ppp2r4	3.2082e-09	-0.382298	0.693	0.8	9.35063e-05	aCap										Ppp2r1b	3.72992e-05	-1.20674	0.282	0.398	1	vCap		Pla2g12a	0.00359258
Ssr3	1.53145e-09	0.298173	0.975	0.884	4.46357e-05	Pik3ca-2																		Slc16a3	3.2721e-09	-2.35068	0.119	0.283	9.53687e-05	aCap										G730046D07Rik	3.78788e-05	-0.261447	0.397	0.575	1	vCap		Snai2	1.85146e-05
Mroh8	1.53585e-09	0.444055	0.642	0.431	4.4764e-05	Pik3ca-2																		Gjc2	3.33502e-09	-4.87007	0.333	0.485	9.72025e-05	aCap										Gnai3	3.85998e-05	-0.261091	0.662	0.787	1	vCap		Ptgs1	2.42547e-11
Snd1	1.55633e-09	0.530233	0.72	0.563	4.53607e-05	Pik3ca-2																		Rpl41	3.34671e-09	-0.279583	1	0.998	9.75433e-05	aCap										Itgb3bp	3.87094e-05	-0.959271	0.162	0.289	1	vCap		Stx17	0.00201401
Gas6	1.57766e-09	0.455875	0.963	0.923	4.59825e-05	Pik3ca-2																		Smc4	3.4073e-09	-0.291825	0.437	0.617	9.93091e-05	aCap										Cct7	3.886e-05	-0.292755	0.846	0.894	1	vCap		Mpp1	2.20591e-07
Etfa	1.60322e-09	0.320572	0.779	0.631	4.67275e-05	Pik3ca-2																		2410006H16Rik	3.40858e-09	-0.950161	0.319	0.497	9.93465e-05	aCap										Gm10382	3.88929e-05	-0.256122	0.778	0.872	1	vCap		1810058I24Rik	2.78056e-12
Slc18a2	1.62442e-09	0.81121	0.112	0.03	4.73454e-05	Pik3ca-2																		Gm9913	3.42521e-09	-3.61546	0.022	0.153	9.98311e-05	aCap										Zfp185	3.89247e-05	-2.58111	0.162	0.279	1	vCap		Phc2	7.86519e-06
Pcyox1	1.68715e-09	0.334298	0.776	0.626	4.91738e-05	Pik3ca-2																		C1qbp	3.45328e-09	-0.636833	0.581	0.708	0.000100649	aCap										Ddah2	3.95174e-05	-0.410062	0.637	0.735	1	vCap		Hdhd3	0.00639463
Aip	1.78588e-09	0.373806	0.798	0.647	5.20513e-05	Pik3ca-2																		Mesdc2	3.4942e-09	-1.27608	0.511	0.636	0.000101842	aCap										Cdc42ep2	3.96844e-05	-0.421661	0.692	0.803	1	vCap		Agrn	1.98204e-05
4732490B19Rik	1.82532e-09	1.09932	0.15	0.05	5.32008e-05	Pik3ca-2																		Acat1	3.72735e-09	-0.452967	0.607	0.755	0.000108637	aCap										Crtap	4.00813e-05	-0.410197	0.756	0.836	1	vCap		Acot2	4.52991e-06
Timm23	1.83966e-09	0.322362	0.726	0.527	5.36189e-05	Pik3ca-2																		Lap3	3.74061e-09	-1.58255	0.296	0.465	0.000109024	aCap										Gaa	4.01486e-05	-1.08565	0.35	0.486	1	vCap		Pus10	0.00330211
Gm16175	1.85962e-09	0.680437	0.299	0.149	5.42004e-05	Pik3ca-2																		Pvrl2	3.76823e-09	-0.43556	0.793	0.894	0.000109829	aCap										Ube2m	4.03054e-05	-1.07827	0.197	0.322	1	vCap		Timp2	4.34444e-13
Parp1	1.8603e-09	1.05209	0.53	0.375	5.42204e-05	Pik3ca-2																		Tpm3	3.84638e-09	-0.418109	0.948	0.974	0.000112107	aCap										Ppm1f	4.08699e-05	-0.409317	0.697	0.796	1	vCap		Stx4a	0.000242675
Man2b2	1.87421e-09	0.803219	0.62	0.483	5.46258e-05	Pik3ca-2																		Slc25a12	4.08432e-09	-0.458462	0.519	0.69	0.000119042	aCap										AU040320	4.15489e-05	-0.641034	0.226	0.362	1	vCap		Lsr	0.00129447
Grina	1.8814e-09	0.383548	0.984	0.938	5.48354e-05	Pik3ca-2																		Nedd4l	4.09598e-09	-1.19793	0.156	0.331	0.000119381	aCap										Gm5388	4.16276e-05	-0.282627	0.103	0.234	1	vCap		Copg2	7.52665e-11
Rsph3b	1.8996e-09	0.537241	0.193	0.076	5.53656e-05	Pik3ca-2																		Abcg1	4.14657e-09	-0.517854	0.504	0.689	0.000120856	aCap										Vps25	4.26378e-05	-0.26949	0.816	0.883	1	vCap		Serf1	0.000316469
Gm16907	1.90602e-09	0.727399	0.511	0.325	5.55528e-05	Pik3ca-2																		Jak1	4.18706e-09	-0.520117	0.785	0.889	0.000122036	aCap										Papola	4.3011e-05	-0.394693	0.684	0.784	1	vCap		Pde12	0.000655376
Sec24d	1.92427e-09	0.534885	0.579	0.41	5.60847e-05	Pik3ca-2																		Stip1	4.22554e-09	-0.394063	0.481	0.659	0.000123157	aCap										Lrp2bp	4.30557e-05	-0.716968	0.141	0.27	1	vCap		Commd10	8.69325e-07
Egln3	2.09645e-09	0.849965	0.442	0.282	6.11031e-05	Pik3ca-2																		Fasn	4.71733e-09	-1.78037	0.226	0.389	0.000137491	aCap										Ripk3	4.3094e-05	-0.600991	0.385	0.516	1	vCap		Mief2	0.00124594
mt-Nd5	2.18467e-09	0.300608	1	0.999	6.36743e-05	Pik3ca-2																		Stc2	4.74499e-09	-3.77383	0.011	0.136	0.000138298	aCap										Tmem109	4.3263e-05	-0.347296	0.966	0.979	1	vCap		Grb10	2.01664e-14
Ubr4	2.27372e-09	0.273056	0.897	0.756	6.627e-05	Pik3ca-2																		Mgst1	4.76008e-09	-1.52609	0.322	0.495	0.000138737	aCap										Nedd9	4.34919e-05	-0.355266	0.517	0.65	1	vCap		St6galnac4	3.25182e-05
Ogfrl1	2.27803e-09	1.50449	0.657	0.535	6.63956e-05	Pik3ca-2																		Rab5c	4.94594e-09	-0.430027	0.811	0.918	0.000144154	aCap										Acox1	4.4116e-05	-0.276478	0.551	0.659	1	vCap		Aldh2	4.9359e-12
Gm20478	2.38877e-09	0.456821	0.255	0.12	6.9623e-05	Pik3ca-2																		Gm16286	4.99177e-09	-0.490469	0.711	0.808	0.00014549	aCap										Asah2	4.44564e-05	-0.465888	0.056	0.161	1	vCap		Etfb	2.03573e-09
Dusp18	2.39179e-09	1.03567	0.227	0.102	6.97111e-05	Pik3ca-2																		Lrrc8b	5.07166e-09	-1.12402	0.115	0.283	0.000147819	aCap										Ccz1	4.45739e-05	-0.279344	0.333	0.49	1	vCap		Zfp597	0.00855774
Mansc1	2.39876e-09	0.338108	0.704	0.539	6.99143e-05	Pik3ca-2																		Mfap3	5.2201e-09	-0.61321	0.633	0.773	0.000152145	aCap										Fbxo3	4.46318e-05	-0.499663	0.517	0.642	1	vCap		Elmo2	1.82103e-09
Asna1	2.4609e-09	0.344577	0.595	0.422	7.17255e-05	Pik3ca-2																		Bcl3	5.34514e-09	-0.468103	0.27	0.477	0.00015579	aCap										Myo1c	4.53091e-05	-0.319289	0.944	0.965	1	vCap		Htatsf1	2.09272e-07
Rab3il1	2.51232e-09	0.475597	0.779	0.651	7.3224e-05	Pik3ca-2																		Rps16	5.41044e-09	-0.425135	0.978	0.996	0.000157693	aCap										Arf1	4.55313e-05	-0.25575	0.979	0.991	1	vCap		Csgalnact1	3.8565e-06
Gm20512	2.5214e-09	0.298939	0.564	0.359	7.34888e-05	Pik3ca-2																		Acot7	5.53236e-09	-1.36509	0.385	0.564	0.000161246	aCap										Tm9sf1	4.59447e-05	-0.285007	0.684	0.785	1	vCap		Id2	8.24303e-07
Erp29	2.5795e-09	0.296569	0.903	0.765	7.51821e-05	Pik3ca-2																		Mrps12	5.61072e-09	-0.342785	0.296	0.5	0.00016353	aCap										Psmd11	4.60949e-05	-0.261989	0.697	0.794	1	vCap		RP24-324L19,3	2.84563e-10
Tef	2.58841e-09	0.316203	0.664	0.497	7.54417e-05	Pik3ca-2																		Ccdc84	5.73841e-09	-0.369121	0.633	0.829	0.000167252	aCap										Gm20695	4.6191e-05	-0.299726	0.35	0.497	1	vCap		4930594M22Rik	4.49596e-05
Ssh3	2.60655e-09	0.424765	0.523	0.347	7.59706e-05	Pik3ca-2																		WI1-49P9,2	5.95694e-09	-2.13551	0.156	0.331	0.000173621	aCap										Senp1	4.62518e-05	-0.456494	0.256	0.393	1	vCap		Rab31	3.66007e-09
Prrc1	2.63825e-09	0.35137	0.664	0.483	7.68945e-05	Pik3ca-2																		Erh	5.98459e-09	-0.432229	0.633	0.809	0.000174427	aCap										Tfip11	4.65208e-05	-1.00216	0.308	0.434	1	vCap		Wdr18	0.00514246
Gm38303	2.73255e-09	0.408685	0.349	0.184	7.96428e-05	Pik3ca-2																		Gm29054	6.03039e-09	-0.433471	0.259	0.477	0.000175762	aCap										Wbp2	4.67388e-05	-0.496342	0.799	0.867	1	vCap		Atp6ap2	8.8687e-06
Etnk1	2.76703e-09	0.290426	0.707	0.534	8.06478e-05	Pik3ca-2																		Car5b	6.10068e-09	-1.35541	0.311	0.464	0.00017781	aCap										Mlf2	4.69765e-05	-0.344754	0.846	0.918	1	vCap		Anapc15	0.00460378
Ahcyl1	2.78272e-09	0.593842	0.539	0.371	8.11053e-05	Pik3ca-2																		Aip	6.11413e-09	-0.257372	0.533	0.714	0.000178203	aCap										Cda	4.70681e-05	-0.467521	0.406	0.533	1	vCap		Spint2	1.14633e-13
Pofut2	2.81127e-09	0.371057	0.651	0.486	8.19372e-05	Pik3ca-2																		mt-Tl2	6.1451e-09	-0.487388	0.215	0.419	0.000179105	aCap										Tacc3	4.7142e-05	-2.51615	0.103	0.215	1	vCap		Fv1	0.00726384
Eif2b2	2.82924e-09	0.399326	0.676	0.533	8.24611e-05	Pik3ca-2																		Eif3l	6.29471e-09	-0.365617	0.7	0.847	0.000183466	aCap										Gm13889	4.77253e-05	-1.49469	0.162	0.277	1	vCap		D19Bwg1357e	0.000229024
Ythdf1	2.83655e-09	0.476237	0.53	0.359	8.2674e-05	Pik3ca-2																		Rab13	6.36477e-09	-0.536135	0.281	0.485	0.000185508	aCap										RP23-38L11,2	4.8064e-05	-0.32141	0.145	0.285	1	vCap		Clptm1l	6.40872e-08
Fzd5	2.93613e-09	1.89918	0.14	0.048	8.55765e-05	Pik3ca-2																		Slc35b2	6.41716e-09	-0.836593	0.452	0.605	0.000187035	aCap										Stx7	4.82184e-05	-0.473839	0.581	0.701	1	vCap		Xpo5	0.00200381
Pyroxd2	2.97592e-09	1.8336	0.249	0.122	8.67361e-05	Pik3ca-2																		Cisd1	6.51346e-09	-0.852	0.3	0.486	0.000189841	aCap										Cdkn2aipnl	4.82994e-05	-0.568421	0.376	0.513	1	vCap		Tpi1	1.12968e-11
Sod2	3.01082e-09	0.380141	0.804	0.67	8.77533e-05	Pik3ca-2																		Rdx	6.59963e-09	-0.446242	0.678	0.828	0.000192353	aCap										Aars	4.86074e-05	-0.5098	0.577	0.667	1	vCap		Mmachc	0.00146722
Timp1	3.16487e-09	0.759816	0.43	0.259	9.22433e-05	Pik3ca-2																		Gbas	6.60847e-09	-0.474041	0.459	0.646	0.00019261	aCap										Skiv2l2	4.87463e-05	-0.329542	0.675	0.796	1	vCap		Ppip5k2	0.000631728
Wdr45b	3.16704e-09	0.458448	0.748	0.601	9.23065e-05	Pik3ca-2																		Adamts18	6.96018e-09	-4.09532	0.041	0.178	0.000202861	aCap										Anapc7	4.97651e-05	-0.520411	0.376	0.512	1	vCap		Atm	0.000220485
Sac3d1	3.18078e-09	0.547591	0.433	0.263	9.2707e-05	Pik3ca-2																		Slc7a7	6.97991e-09	-0.816896	0.348	0.519	0.000203436	aCap										Sec22b	5.01619e-05	-0.680841	0.624	0.715	1	vCap		Pts	0.00647807
RP24-255F19,5	3.19475e-09	0.664016	0.399	0.226	9.31142e-05	Pik3ca-2																		Dlst	7.08721e-09	-0.798806	0.581	0.714	0.000206564	aCap										Kif4	5.11745e-05	-1.56438	0.103	0.22	1	vCap		Eif3l	1.75283e-09
Mapkapk2	3.25365e-09	0.467131	0.598	0.415	9.48309e-05	Pik3ca-2																		Hdgf	7.29195e-09	-0.939351	0.485	0.64	0.000212531	aCap										Ufm1	5.17384e-05	-0.401716	0.355	0.487	1	vCap		Ada	0.00208423
Eml3	3.3826e-09	0.548842	0.688	0.523	9.85892e-05	Pik3ca-2																		Oxa1l	7.41044e-09	-0.644261	0.511	0.669	0.000215985	aCap										Ddx19a	5.26522e-05	-0.86061	0.154	0.282	1	vCap		Them4	0.000332984
Slc35b2	3.40558e-09	0.636471	0.682	0.547	9.92591e-05	Pik3ca-2																		Hip1	7.4187e-09	-0.675747	0.707	0.806	0.000216225	aCap										Sgsm3,1	5.31303e-05	-1.17059	0.188	0.311	1	vCap		Mapk8	0.00420748
Gaa	3.42521e-09	0.703427	0.583	0.43	9.98311e-05	Pik3ca-2																		Gm10653	7.50443e-09	-0.846261	0.07	0.227	0.000218724	aCap										Cdc42se1	5.41664e-05	-0.306355	0.538	0.678	1	vCap		Vmac	0.00636322
Gm16070	3.43008e-09	1.13421	0.224	0.104	9.99731e-05	Pik3ca-2																		Ttc3	7.52299e-09	-0.530374	0.519	0.697	0.000219265	aCap										Grk6	5.45175e-05	-1.28136	0.201	0.33	1	vCap		Cnpy4	0.00523328
Zfp362	3.43608e-09	0.273253	0.53	0.356	0.000100148	Pik3ca-2																		Glg1	7.53152e-09	-0.461667	0.644	0.785	0.000219514	aCap										RP23-89M16,5	5.50412e-05	-0.311718	0.624	0.756	1	vCap		RP23-74K24,2	1.3328e-09
Gm8865	3.58747e-09	0.323352	0.33	0.172	0.00010456	Pik3ca-2																		Pglyrp1	7.62254e-09	-1.16916	0.404	0.564	0.000222166	aCap										Ltc4s	5.5999e-05	-2.3251	0.06	0.161	1	vCap		Adck3	5.03253e-05
Agrn	3.5896e-09	0.390775	0.794	0.66	0.000104622	Pik3ca-2																		Txnrd1	7.68624e-09	-0.67419	0.574	0.72	0.000224023	aCap										Ch25h	5.63647e-05	-1.09603	0.462	0.572	1	vCap		Zak	9.8918e-05
Chaf1b	3.60127e-09	0.733856	0.427	0.272	0.000104963	Pik3ca-2																		Aamp	7.70465e-09	-0.309424	0.759	0.886	0.00022456	aCap										Mtmr10	5.65053e-05	-0.745454	0.312	0.441	1	vCap		Pop7	1.31583e-05
Sla2	3.69694e-09	0.29414	0.717	0.522	0.000107751	Pik3ca-2																		Myc	7.81463e-09	-2.05467	0.426	0.563	0.000227765	aCap										Nfe2l2	5.67923e-05	-0.400703	0.778	0.845	1	vCap		Lamc1	5.67741e-14
Rorc	3.70794e-09	0.816379	0.249	0.122	0.000108072	Pik3ca-2																		Gm37422	7.89143e-09	-1.11913	0.359	0.532	0.000230003	aCap										Gm15283	5.80331e-05	-0.376934	0.697	0.792	1	vCap		Gng10	1.17976e-05
Prkag2	3.78446e-09	0.724287	0.498	0.339	0.000110302	Pik3ca-2																		Srp19	7.98495e-09	-0.291506	0.422	0.608	0.000232729	aCap										Npdc1	5.80349e-05	-0.298087	0.795	0.896	1	vCap		Phlda3	0.00687398
Ovca2	3.87526e-09	0.713095	0.455	0.283	0.000112948	Pik3ca-2																		Prpf40a	7.98892e-09	-0.535484	0.47	0.65	0.000232845	aCap										Palld	5.82404e-05	-2.69027	0.132	0.248	1	vCap		Vrk2	0.00214347
Nfkbie	3.93464e-09	1.08574	0.505	0.334	0.000114679	Pik3ca-2																		Gm2000	8.05061e-09	-0.628789	0.333	0.544	0.000234643	aCap										Gm20512	5.8371e-05	-0.258568	0.269	0.43	1	vCap		Rraga	3.14701e-09
Shoc2	4.01947e-09	0.62441	0.639	0.477	0.000117152	Pik3ca-2																		Rps14	8.0847e-09	-0.314734	0.996	1	0.000235637	aCap										Nup155	5.9131e-05	-0.946454	0.137	0.259	1	vCap		Desi1	0.000689095
9530068E07Rik	4.01962e-09	0.283531	0.919	0.78	0.000117156	Pik3ca-2																		Cyb5r3	8.2053e-09	-0.392165	0.989	0.997	0.000239152	aCap										Akr1b3	5.93071e-05	-0.526224	0.363	0.505	1	vCap		4933412A08Rik	0.00132989
Gm28285	4.1275e-09	0.304004	0.745	0.545	0.0001203	Pik3ca-2																		Srr	8.31003e-09	-0.263094	0.267	0.459	0.000242204	aCap										Gm15747	5.96448e-05	-0.480833	0.111	0.233	1	vCap		Larp1	0.00485057
Txndc12	4.1327e-09	0.346438	0.769	0.608	0.000120452	Pik3ca-2																		RP23-49L8,5	8.31352e-09	-0.569914	0.404	0.592	0.000242306	aCap										Tspan5	6.03122e-05	-0.367065	0.491	0.618	1	vCap		Gm20671	4.63191e-08
Psen2	4.14449e-09	0.728141	0.732	0.624	0.000120795	Pik3ca-2																		Ssr4	8.46069e-09	-0.364934	0.711	0.871	0.000246595	aCap										Uggt1	6.26905e-05	-0.295752	0.509	0.613	1	vCap		Tbc1d14	0.00136175
Ccdc71l	4.18817e-09	1.21188	0.259	0.125	0.000122068	Pik3ca-2																		Mark3	8.49899e-09	-0.919556	0.296	0.473	0.000247711	aCap										Paqr4	6.27348e-05	-0.812894	0.432	0.555	1	vCap		Sccpdh	0.00232811
Gm26762	4.21978e-09	0.395055	0.866	0.716	0.00012299	Pik3ca-2																		Ssh3	8.63486e-09	-0.859888	0.241	0.419	0.000251672	aCap										Zbtb38	6.29334e-05	-0.595873	0.355	0.491	1	vCap		Rnf41	0.000891699
Ppa1	4.33994e-09	0.39684	0.517	0.333	0.000126492	Pik3ca-2																		Csad	8.64245e-09	-1.11415	0.241	0.412	0.000251893	aCap										Mir5114	6.31823e-05	-0.437462	0.132	0.264	1	vCap		Synpo	1.00117e-09
Gm14418	4.49144e-09	0.667337	0.262	0.127	0.000130907	Pik3ca-2																		Tfdp1	8.77993e-09	-1.00839	0.193	0.375	0.0002559	aCap										Rin3	6.34424e-05	-0.31109	0.624	0.746	1	vCap		Uso1	0.000439612
Fubp3	4.51703e-09	0.629608	0.502	0.336	0.000131653	Pik3ca-2																		RP24-378G4,3	9.01159e-09	-0.415091	0.641	0.78	0.000262652	aCap										Adamtsl1	6.4093e-05	-3.37283	0.282	0.411	1	vCap		Ptprg	2.39254e-10
Gm16083	4.72752e-09	0.510241	0.246	0.115	0.000137788	Pik3ca-2																		Mast2	9.0236e-09	-0.971564	0.256	0.435	0.000263002	aCap										Pex19	6.41358e-05	-0.742313	0.556	0.664	1	vCap		Camk2g	0.00239136
Lsm12	4.77111e-09	0.395672	0.439	0.269	0.000139059	Pik3ca-2																		Gtpbp4	9.0664e-09	-0.705031	0.319	0.502	0.000264249	aCap										Shmt2	6.46923e-05	-0.744538	0.333	0.461	1	vCap		Gm17122	3.18767e-12
Ppp2r5a	4.78905e-09	0.265827	0.947	0.857	0.000139582	Pik3ca-2																		Gm14165	9.18096e-09	-0.649161	0.137	0.317	0.000267588	aCap										Arhgap27os2	6.50033e-05	-0.671197	0.141	0.265	1	vCap		Oaf	0.000392205
Fxr2	5.06901e-09	0.6542	0.287	0.146	0.000147741	Pik3ca-2																		Tcf7l1	9.18567e-09	-1.64078	0.33	0.492	0.000267725	aCap										Aspscr1	6.54094e-05	-0.494138	0.44	0.553	1	vCap		Nova2	2.05771e-05
Pde4d	5.0817e-09	0.748725	0.315	0.173	0.000148111	Pik3ca-2																		Tmem189	9.20965e-09	-0.540863	0.374	0.545	0.000268424	aCap										Zmynd15	6.58427e-05	-2.48939	0.077	0.176	1	vCap		Abcg1	0.000105912
Sumf1	5.14485e-09	0.303087	0.623	0.431	0.000149952	Pik3ca-2																		Vegfc	9.72729e-09	-2.50683	0.156	0.311	0.000283512	aCap										Acat1	6.72228e-05	-0.482241	0.645	0.743	1	vCap		Nol12	0.000621842
Gns	5.17817e-09	0.259777	0.785	0.625	0.000150923	Pik3ca-2																		Stat3	9.9501e-09	-0.424837	0.852	0.936	0.000290006	aCap										Epo	6.77332e-05	-0.281082	0.368	0.536	1	vCap		WI1-2065I1,2	1.57964e-06
Crispld1	5.34394e-09	1.42393	0.327	0.193	0.000155755	Pik3ca-2																		Trp53i13	1.00969e-08	-0.578162	0.319	0.507	0.000294285	aCap										Pam	6.80802e-05	-0.557143	0.949	0.96	1	vCap		Bscl2	1.5394e-06
1110008F13Rik	5.34564e-09	0.310205	0.763	0.6	0.000155804	Pik3ca-2																		Msrb3	1.03536e-08	-0.982606	0.422	0.564	0.000301765	aCap										Ccl2	6.85866e-05	-1.33193	0.107	0.225	1	vCap		Srpk2	6.86211e-08
Shroom3	5.42939e-09	1.00272	0.327	0.18	0.000158245	Pik3ca-2																		Rhbdd3	1.05913e-08	-1.10392	0.285	0.474	0.000308693	aCap										Pdzd11	6.91944e-05	-0.643951	0.286	0.416	1	vCap		Shkbp1	0.000418411
Foxo1	5.48264e-09	0.441682	0.773	0.624	0.000159797	Pik3ca-2																		RP24-321M14,5	1.08646e-08	-2.27009	0.052	0.19	0.000316661	aCap										Pin1	6.98997e-05	-0.367367	0.509	0.628	1	vCap		B230118H07Rik	6.69829e-05
Chn1os3	5.7667e-09	1.23838	0.118	0.035	0.000168076	Pik3ca-2																		Npr1	1.08843e-08	-0.427855	0.885	0.934	0.000317233	aCap										Serpinb9	7.0256e-05	-0.672086	0.406	0.517	1	vCap		Ptger1	9.24262e-06
Zfand1	5.85126e-09	0.684817	0.33	0.177	0.000170541	Pik3ca-2																		Ranbp2	1.11562e-08	-0.825737	0.296	0.475	0.000325159	aCap										Nudcd2	7.25515e-05	-0.556955	0.355	0.467	1	vCap		Gm2383	9.76641e-10
RP24-503A2,6	6.27346e-09	0.312127	0.673	0.492	0.000182846	Pik3ca-2																		Kansl2	1.15488e-08	-0.564114	0.396	0.569	0.000336602	aCap										Cox15	7.27795e-05	-0.899758	0.197	0.321	1	vCap		Thap6	0.000178435
Psap	6.4119e-09	0.275439	1	0.996	0.000186881	Pik3ca-2																		Timm23	1.16677e-08	-0.469687	0.407	0.608	0.000340066	aCap										Sec23a	7.30936e-05	-0.818779	0.427	0.534	1	vCap		Emc1	2.15431e-05
Agtrap	6.42285e-09	0.558929	0.688	0.532	0.0001872	Pik3ca-2																		Farsa	1.18073e-08	-0.857055	0.385	0.557	0.000344135	aCap										Srsf6	7.3814e-05	-0.473194	0.726	0.791	1	vCap		2200002D01Rik	1.89771e-12
Tpst2	6.44864e-09	0.377403	0.91	0.831	0.000187952	Pik3ca-2																		Ergic2	1.18217e-08	-0.26198	0.378	0.585	0.000344555	aCap										Glod4	7.40282e-05	-0.293014	0.611	0.739	1	vCap		Cdc42bpb	6.06868e-09
Narf	6.53861e-09	0.538259	0.642	0.487	0.000190574	Pik3ca-2																		Gm4673	1.1913e-08	-2.69681	0.137	0.301	0.000347216	aCap										Wipf1	7.41119e-05	-0.84255	0.244	0.367	1	vCap		Smap2	0.000792247
Ncstn	6.8588e-09	0.316101	0.931	0.857	0.000199906	Pik3ca-2																		C130074G19Rik	1.19232e-08	-0.683996	0.556	0.707	0.000347513	aCap										Cs	7.57565e-05	-0.434146	0.761	0.84	1	vCap		Tm6sf1	3.0845e-08
Tmed3	6.86471e-09	0.272124	0.888	0.754	0.000200079	Pik3ca-2																		Sil1	1.19344e-08	-1.22743	0.363	0.531	0.000347841	aCap										Gm20478	7.59491e-05	-0.423154	0.064	0.166	1	vCap		Gm28933	0.00648944
Erlin2	6.90627e-09	0.307386	0.692	0.531	0.00020129	Pik3ca-2																		Gm16234	1.23179e-08	-0.932077	0.211	0.389	0.000359018	aCap										Ttc28	7.60177e-05	-0.756821	0.449	0.55	1	vCap		Tango2	0.00548316
Itfg3	6.9527e-09	0.61728	0.636	0.483	0.000202643	Pik3ca-2																		Ogt	1.26591e-08	-0.386543	0.781	0.892	0.000368962	aCap										Cnot2	7.65197e-05	-0.371812	0.432	0.576	1	vCap		Pus1	0.00115909
Mamstr	7.02596e-09	0.818897	0.358	0.213	0.000204779	Pik3ca-2																		Gm27597	1.26752e-08	-0.405268	0.907	0.968	0.000369431	aCap										Oaz2	7.67358e-05	-0.448342	0.855	0.92	1	vCap		Nme1	3.55003e-12
Ube2m	7.35847e-09	0.781883	0.427	0.266	0.00021447	Pik3ca-2																		Npdc1	1.26862e-08	-0.404686	0.807	0.897	0.000369752	aCap										Gm37756	7.68096e-05	-0.582321	0.333	0.449	1	vCap		Tcf7l1	6.48887e-06
Mmrn2	7.47157e-09	0.34424	1	0.988	0.000217766	Pik3ca-2																		Aprt	1.28001e-08	-0.445276	0.504	0.674	0.000373071	aCap										Ppapdc1b	7.72276e-05	-0.479878	0.342	0.48	1	vCap		Prrc1	1.36142e-05
Dbn1	7.63409e-09	1.4288	0.417	0.269	0.000222503	Pik3ca-2																		Hnrnpll	1.40166e-08	-1.06649	0.304	0.468	0.000408529	aCap										Orai1	7.86138e-05	-0.692132	0.38	0.507	1	vCap		Exoc3l2	3.38127e-05
Ackr3	7.76218e-09	1.07307	0.866	0.802	0.000226237	Pik3ca-2																		2410015M20Rik	1.40468e-08	-0.42305	0.556	0.729	0.000409409	aCap										Gne	7.92394e-05	-0.839916	0.363	0.475	1	vCap		RP23-450O11,3	4.76698e-06
Snap47	8.0092e-09	0.391473	0.505	0.345	0.000233436	Pik3ca-2																		Nradd	1.4135e-08	-1.12414	0.067	0.216	0.000411977	aCap										Gm2065	7.92936e-05	-0.254827	0.235	0.396	1	vCap		B230344G16Rik	1.49509e-07
Mir702	8.41106e-09	0.329585	0.477	0.278	0.000245149	Pik3ca-2																		Timm22	1.4136e-08	-0.713848	0.296	0.475	0.000412009	aCap										Slc35b2	7.96967e-05	-0.354789	0.466	0.598	1	vCap		Rab5c	4.9718e-13
Calr	8.51257e-09	0.305707	0.997	0.953	0.000248107	Pik3ca-2																		Zfr	1.41883e-08	-0.418035	0.544	0.731	0.000413531	aCap										Nap1l4	8.08313e-05	-0.497407	0.791	0.826	1	vCap		Mgme1	0.00105301
Tnrc6a	8.525e-09	0.580379	0.654	0.49	0.00024847	Pik3ca-2																		Dalrd3	1.42016e-08	-0.739291	0.378	0.573	0.000413919	aCap										Aqp1	8.12647e-05	-0.49573	1	1	1	vCap		Slc35c1	1.78686e-06
Ptger1	8.74268e-09	0.365114	0.62	0.438	0.000254814	Pik3ca-2																		Rnh1	1.42475e-08	-0.457633	0.796	0.875	0.000415256	aCap										Fbxl17	8.15374e-05	-0.523174	0.15	0.273	1	vCap		Snx3	8.24441e-16
1700001G11Rik	8.75834e-09	0.464879	0.414	0.24	0.000255271	Pik3ca-2																		Surf2	1.42725e-08	-0.353808	0.456	0.669	0.000415985	aCap										Nav1	8.19189e-05	-0.553318	0.628	0.739	1	vCap		Zyx	4.61537e-14
Mr1	8.83483e-09	0.878328	0.461	0.311	0.0002575	Pik3ca-2																		Rcn2	1.44197e-08	-0.307546	0.63	0.764	0.000420276	aCap										Gm10030	8.23148e-05	-0.36963	0.167	0.292	1	vCap		Fstl1	2.22176e-16
Vangl1	8.85111e-09	0.464754	0.573	0.393	0.000257974	Pik3ca-2																		Rere	1.4447e-08	-0.484696	0.611	0.779	0.000421072	aCap										Wdr41	8.25763e-05	-1.83345	0.145	0.262	1	vCap		Samd1	0.00186734
2022-09-02	9.23505e-09	0.282679	0.988	0.94	0.000269165	Pik3ca-2																		Eef1g	1.4531e-08	-0.475536	0.778	0.908	0.000423519	aCap										Cnp	8.27025e-05	-0.655833	0.479	0.615	1	vCap		Mvb12b	4.25122e-05
Adam9	9.42333e-09	0.608535	0.523	0.372	0.000274652	Pik3ca-2																		Pros1	1.46245e-08	-0.439732	0.77	0.896	0.000426245	aCap										Fuca2	8.29524e-05	-1.12956	0.286	0.401	1	vCap		Nicn1	0.00768364
Git1	9.44859e-09	0.554364	0.798	0.671	0.000275389	Pik3ca-2																		Gm5812	1.47102e-08	-1.23894	0.104	0.262	0.000428743	aCap										Apmap	8.33023e-05	-0.321123	0.423	0.557	1	vCap		Pxmp4	0.000113955
Nudcd2	9.54445e-09	0.513715	0.564	0.416	0.000278182	Pik3ca-2																		Polr2g	1.48362e-08	-0.276559	0.393	0.584	0.000432416	aCap										Nmb	8.35985e-05	-1.41167	0.252	0.368	1	vCap		Ankrd39	0.00889328
Pepd	9.55497e-09	0.399027	0.548	0.371	0.000278489	Pik3ca-2																		Mrps23	1.49149e-08	-0.435966	0.289	0.468	0.000434711	aCap										Nfkbil1	8.44039e-05	-1.21942	0.137	0.25	1	vCap		Coro1c	2.50777e-11
Ube2e3	1.01988e-08	0.390255	0.769	0.621	0.000297254	Pik3ca-2																		Rpl38	1.49774e-08	-0.417773	0.874	0.968	0.000436532	aCap										Actr3	8.4755e-05	-0.384655	0.782	0.851	1	vCap		Rab40c	6.18492e-05
Erlec1	1.03203e-08	0.445079	0.455	0.285	0.000300794	Pik3ca-2																		Plod3	1.53356e-08	-0.380606	0.7	0.836	0.00044697	aCap										Trib2	8.52246e-05	-0.67523	0.496	0.602	1	vCap		Sesn3	0.000279661
Abi3bp	1.03709e-08	1.29955	0.779	0.677	0.00030227	Pik3ca-2																		Sned1	1.53919e-08	-1.01807	0.593	0.7	0.000448612	aCap										Htatip2	8.61307e-05	-0.941128	0.154	0.269	1	vCap		Phtf1	0.0026358
Diap2	1.06212e-08	0.359145	0.573	0.419	0.000309566	Pik3ca-2																		Mif	1.55439e-08	-0.474646	0.73	0.885	0.000453044	aCap										Ints7	8.67958e-05	-1.19938	0.286	0.402	1	vCap		Lrrc8b	7.92836e-06
Gpi1	1.06811e-08	0.379973	0.975	0.919	0.000311313	Pik3ca-2																		Rplp1	1.5862e-08	-0.359043	0.996	1	0.000462313	aCap										Ngly1	8.72124e-05	-0.453168	0.355	0.498	1	vCap		Tmem38b	3.21525e-05
Pros1	1.06972e-08	0.33634	0.944	0.852	0.000311781	Pik3ca-2																		Hn1l	1.5963e-08	-1.06357	0.433	0.599	0.000465257	aCap										Airn	8.7243e-05	-0.660361	0.269	0.389	1	vCap		Lrrc49	0.00219061
Fam214b	1.08135e-08	0.783525	0.508	0.351	0.000315171	Pik3ca-2																		Bola2	1.60975e-08	-0.28626	0.385	0.597	0.000469176	aCap										Nfu1	8.77842e-05	-0.506857	0.397	0.528	1	vCap		Chmp4b	2.06572e-05
Ptpn23	1.09238e-08	0.852224	0.383	0.231	0.000318385	Pik3ca-2																		1110038B12Rik	1.6117e-08	-1.1925	0.211	0.372	0.000469747	aCap										Nts	8.84303e-05	-2.00662	0.303	0.441	1	vCap		Gm20939	0.000679605
Slc7a7	1.11397e-08	0.484391	0.614	0.452	0.000324678	Pik3ca-2																		Pfkl	1.635e-08	-0.457588	0.633	0.769	0.000476536	aCap										Akr1a1	8.87942e-05	-0.256829	0.97	0.99	1	vCap		Tnfrsf21	0.00250489
Gm14523	1.12411e-08	0.929367	0.1	0.027	0.000327634	Pik3ca-2																		Plbd2	1.64132e-08	-0.392503	0.656	0.802	0.00047838	aCap										Itgb1bp1,1	8.89257e-05	-0.338877	0.376	0.513	1	vCap		Tmem64	0.000685951
Manba	1.12924e-08	1.00992	0.508	0.369	0.000329128	Pik3ca-2																		Npepps	1.68363e-08	-0.640076	0.367	0.54	0.000490711	aCap										Ctu2	8.9811e-05	-0.31945	0.684	0.771	1	vCap		Rras2	0.00235184
Kifap3	1.1337e-08	0.819521	0.52	0.37	0.000330429	Pik3ca-2																		Rtfdc1	1.69824e-08	-0.398592	0.57	0.72	0.00049497	aCap										Trp53i13	8.98428e-05	-0.397264	0.372	0.491	1	vCap		Wwox	0.00616597
Dhrs1	1.14626e-08	0.563363	0.713	0.589	0.000334088	Pik3ca-2																		Gm8292	1.70107e-08	-0.452149	0.707	0.881	0.000495793	aCap										Prkcsh	9.04221e-05	-0.698301	0.457	0.573	1	vCap		Fbxo25	0.00118527
Ganab	1.15634e-08	0.431255	0.779	0.641	0.000337028	Pik3ca-2																		Amfr	1.72049e-08	-0.628296	0.585	0.733	0.000501455	aCap										Mapkap1	9.05323e-05	-0.784642	0.35	0.478	1	vCap		Dtd1	7.61661e-05
Ttc16	1.23283e-08	0.36199	0.364	0.207	0.000359321	Pik3ca-2																		Nomo1	1.7963e-08	-0.760885	0.341	0.496	0.000523551	aCap										Dnajb1	9.06252e-05	-0.407022	0.551	0.664	1	vCap		Tmem37	0.00312435
Fut11	1.23972e-08	0.319657	0.698	0.53	0.00036133	Pik3ca-2																		Sertad1	1.8262e-08	-0.300257	0.522	0.695	0.000532263	aCap										Eif2b2	9.06728e-05	-0.307975	0.449	0.587	1	vCap		Fto	0.000154687
Ptov1	1.24104e-08	0.500774	0.657	0.51	0.000361715	Pik3ca-2																		Slc25a24	1.82944e-08	-0.463726	0.389	0.559	0.00053321	aCap										Slc39a7	9.10588e-05	-0.483717	0.774	0.822	1	vCap		Pde8a	2.48128e-08
Esyt1	1.27646e-08	0.318472	0.888	0.795	0.000372036	Pik3ca-2																		Trim16	1.88063e-08	-0.450073	0.322	0.519	0.000548129	aCap										Aoc3	9.11666e-05	-1.78842	0.043	0.132	1	vCap		RP23-8L20,6	0.00133091
Slc25a12	1.2807e-08	0.406556	0.763	0.628	0.000373273	Pik3ca-2																		Rpl7a	1.88847e-08	-0.381564	0.937	0.977	0.000550414	aCap										Map2k1	9.11795e-05	-0.756124	0.449	0.563	1	vCap		Vti1a	0.00154281
Dusp2	1.31905e-08	1.01943	0.474	0.323	0.000384451	Pik3ca-2																		Rbp1	1.92064e-08	-3.01197	0.089	0.236	0.00055979	aCap										Cdca3	9.19132e-05	-3.04684	0.073	0.174	1	vCap		Exoc3l4	3.28223e-06
Tbc1d9b	1.34623e-08	0.274269	0.673	0.533	0.000392373	Pik3ca-2																		Deptor	1.92276e-08	-0.784771	0.433	0.603	0.000560406	aCap										Pafah1b2	9.20514e-05	-0.571093	0.679	0.737	1	vCap		Golga2	1.04933e-05
Trim32	1.43252e-08	0.688937	0.396	0.247	0.000417521	Pik3ca-2																		Cpq	1.92554e-08	-2.00307	0.441	0.558	0.000561218	aCap										Iscu	9.2234e-05	-0.581368	0.692	0.751	1	vCap		Elmod3	0.00227253
Cd320	1.44065e-08	0.437079	0.604	0.433	0.000419891	Pik3ca-2																		Tkt	1.96596e-08	-0.317236	0.681	0.836	0.000572999	aCap										Emc1	9.31876e-05	-0.527115	0.47	0.58	1	vCap		Mtfr1l	6.07373e-05
Ncbp2	1.44426e-08	0.592762	0.511	0.353	0.000420944	Pik3ca-2																		Naca	1.9764e-08	-0.414656	0.911	0.979	0.00057604	aCap										Tsc22d4	9.34731e-05	-1.0556	0.41	0.502	1	vCap		Aim2	0.00464932
Khsrp	1.4648e-08	0.510146	0.43	0.267	0.000426932	Pik3ca-2																		Nt5e	2.036e-08	-5.26713	0.152	0.306	0.000593413	aCap										Nfkbie	9.37394e-05	-0.864144	0.265	0.392	1	vCap		Btbd9	0.00593563
Pdlim4	1.49543e-08	0.305409	0.95	0.864	0.000435859	Pik3ca-2																		Rtn4	2.06209e-08	-1.11734	0.422	0.575	0.000601016	aCap										Gm16156	9.39987e-05	-0.367436	0.167	0.299	1	vCap		Tmem68	5.78263e-05
Gm14325	1.49733e-08	0.761012	0.237	0.112	0.000436411	Pik3ca-2																		2022-09-07	2.08512e-08	-0.406024	0.926	0.947	0.000607729	aCap										Arhgap27	9.41023e-05	-0.489072	0.585	0.706	1	vCap		Sele	3.63329e-07
Acox1	1.49965e-08	0.346929	0.738	0.614	0.000437087	Pik3ca-2																		Ptp4a1	2.11343e-08	-0.574836	0.57	0.733	0.000615982	aCap										Creb3l2	9.4169e-05	-0.4688	0.628	0.721	1	vCap		Cpne2	2.3213e-05
Hoxd9	1.50669e-08	0.368359	0.826	0.721	0.000439141	Pik3ca-2																		Mest	2.12847e-08	-0.972083	0.574	0.718	0.000620363	aCap										Ttyh3	9.42957e-05	-0.647527	0.278	0.396	1	vCap		Tom1	0.00894156
Slc35e4	1.5092e-08	0.555273	0.67	0.52	0.00043987	Pik3ca-2																		2700094K13Rik	2.18877e-08	-0.62545	0.278	0.465	0.000637938	aCap										Stard3	9.49918e-05	-0.953999	0.316	0.433	1	vCap		Pik3r3	1.94002e-06
Hmgn1	1.55618e-08	0.350064	0.888	0.797	0.000453565	Pik3ca-2																		Nxn	2.26321e-08	-0.572903	0.485	0.647	0.000659634	aCap										Cops2	9.50048e-05	-0.435306	0.376	0.496	1	vCap		Snx5	2.70407e-05
Rere	1.56892e-08	0.417296	0.844	0.72	0.000457276	Pik3ca-2																		mmu-mir-703	2.30514e-08	-0.450293	0.641	0.803	0.000671855	aCap										Rom1	9.52982e-05	-0.578122	0.103	0.22	1	vCap		Fdxacb1	0.001406
Tmem263	1.62905e-08	0.445737	0.583	0.417	0.000474802	Pik3ca-2																		Nudt21	2.36675e-08	-0.75817	0.293	0.477	0.000689812	aCap										Actg-ps1	9.54648e-05	-0.410482	0.073	0.178	1	vCap		Entpd6	0.00067315
Desi2	1.63761e-08	0.554344	0.601	0.461	0.000477297	Pik3ca-2																		Cyb5a	2.42869e-08	-0.408744	0.915	0.957	0.000707867	aCap										Exoc5	9.58521e-05	-0.435732	0.5	0.618	1	vCap		Srsf9	0.000131387
Me3	1.65274e-08	1.22549	0.405	0.259	0.000481709	Pik3ca-2																		Arf4	2.4351e-08	-0.333502	0.863	0.941	0.000709734	aCap										Gm15964	9.58834e-05	-0.629231	0.12	0.232	1	vCap		Cpped1	0.00355042
0610009E02Rik	1.67783e-08	0.581859	0.692	0.545	0.000489019	Pik3ca-2																		Dhh	2.43558e-08	-4.53864	0.167	0.314	0.000709873	aCap										Arrdc4	9.73608e-05	-0.404365	0.436	0.562	1	vCap		Pqlc1	1.91883e-09
Tpm3	1.68552e-08	0.29046	0.994	0.962	0.000491263	Pik3ca-2																		Fam57a	2.44723e-08	-0.76256	0.526	0.653	0.000713271	aCap										Cers4	9.76163e-05	-0.498775	0.637	0.736	1	vCap		Pabpc4	0.00166784
Rnaseh2b	1.71394e-08	0.700251	0.48	0.331	0.000499545	Pik3ca-2																		Emc10	2.52325e-08	-0.331009	0.804	0.917	0.000735426	aCap										Tcea3	9.83116e-05	-2.76412	0.026	0.105	1	vCap		Ube4a	0.00149081
Gpr108	1.73277e-08	0.661623	0.67	0.524	0.000505034	Pik3ca-2																		Fndc3b	2.5247e-08	-0.987315	0.363	0.534	0.00073585	aCap										Gm20671	9.87389e-05	-0.260664	0.402	0.534	1	vCap		Samm50	0.00108127
Kpna6	1.75555e-08	0.569659	0.402	0.24	0.000511673	Pik3ca-2																		Rpl37a	2.54323e-08	-0.297771	0.974	0.998	0.000741249	aCap										Dapk3	0.000102758	-0.580658	0.107	0.22	1	vCap		Mgat5	0.00231666
Alg3	1.77458e-08	0.558669	0.467	0.307	0.000517218	Pik3ca-2																		Mgrn1	2.61001e-08	-0.302762	0.585	0.767	0.000760714	aCap										Wdr45b	0.000103814	-0.360669	0.526	0.655	1	vCap		Maged2	0.00114549
Tmem126a	1.7843e-08	0.39797	0.486	0.324	0.000520053	Pik3ca-2																		Cirh1a	2.63226e-08	-1.14975	0.285	0.45	0.000767198	aCap										A230005M16Rik	0.000104142	-0.575357	0.158	0.28	1	vCap		Mast3	0.00115027
Cpt2	1.79511e-08	0.800044	0.455	0.297	0.000523203	Pik3ca-2																		Ext2	2.65652e-08	-0.287836	0.715	0.86	0.000774269	aCap										Ruvbl2	0.000104183	-0.287297	0.372	0.515	1	vCap		Zmat2	1.17885e-06
Ptpn14	1.85126e-08	0.360995	0.804	0.66	0.000539567	Pik3ca-2																		Thoc2	2.68201e-08	-0.393919	0.559	0.724	0.0007817	aCap										Pigm	0.000104319	-0.751936	0.205	0.323	1	vCap		RP24-475M20,4	0.000155874
Srprb	1.88869e-08	0.505806	0.723	0.578	0.000550479	Pik3ca-2																		Tspan4	2.80955e-08	-0.340022	0.87	0.945	0.000818871	aCap										Hdlbp	0.000105004	-0.384226	0.791	0.852	1	vCap		Gm15283	3.43381e-11
Myo19	1.92967e-08	0.658901	0.352	0.207	0.000562422	Pik3ca-2																		Sbno2	2.83741e-08	-0.748593	0.393	0.565	0.000826991	aCap										Fam195b	0.00010669	-0.39952	0.774	0.814	1	vCap		Orc5	0.000887001
Ap1s1	1.94223e-08	0.44403	0.71	0.562	0.000566082	Pik3ca-2																		Xbp1	2.84429e-08	-0.644179	0.881	0.942	0.000828996	aCap										Kdelr2	0.00010743	-0.262191	0.88	0.908	1	vCap		Ap1s1	2.03979e-05
Ppp2r5d	1.9599e-08	0.252451	0.804	0.673	0.000571232	Pik3ca-2																		Rps27a	2.88336e-08	-0.383784	0.963	0.997	0.000840385	aCap										Gramd4	0.000107457	-0.79663	0.197	0.32	1	vCap		Map2k6	0.00177964
Hid1	1.96052e-08	0.410454	0.713	0.559	0.000571413	Pik3ca-2																		Cflar	2.91892e-08	-0.268187	0.615	0.762	0.000850748	aCap										Klf10	0.000108234	-0.26953	0.769	0.84	1	vCap		RP24-194N1,2	0.00377222
Htra1	2.00444e-08	0.585034	0.62	0.487	0.000584214	Pik3ca-2																		Ldb1	2.9952e-08	-0.819169	0.3	0.473	0.00087298	aCap										Tns2	0.000108797	-0.307901	0.863	0.915	1	vCap		Ripk2	0.0048376
Kdelr1	2.02225e-08	0.375144	0.972	0.866	0.000589406	Pik3ca-2																		Rpl3-ps1	3.01406e-08	-0.485839	0.285	0.496	0.000878478	aCap										Tsn	0.000109177	-0.271108	0.628	0.752	1	vCap		Pole4	0.00025337
Pf4	2.0251e-08	1.16824	0.128	0.043	0.000590236	Pik3ca-2																		Asap3	3.0522e-08	-3.41307	0.1	0.242	0.000889594	aCap										Sgk1	0.000109614	-0.302441	0.919	0.944	1	vCap		Actg-ps1	2.84569e-09
Gm5127	2.11579e-08	1.53875	0.159	0.062	0.000616667	Pik3ca-2																		Prdx6	3.12662e-08	-0.40695	0.689	0.81	0.000911284	aCap										Tmc6	0.000109777	-0.854367	0.462	0.586	1	vCap		Gm20512	7.22436e-07
Stt3a	2.13176e-08	0.2882	0.91	0.805	0.000621322	Pik3ca-2																		Rbx1	3.17304e-08	-0.354668	0.674	0.865	0.000924815	aCap										Plscr2	0.000109834	-0.633428	0.41	0.534	1	vCap		Kif16b	0.00537095
Kirrel	2.22789e-08	0.942034	0.249	0.127	0.00064934	Pik3ca-2																		Gnaq	3.2e-08	-0.539683	0.444	0.592	0.000932673	aCap										Grsf1	0.000110415	-0.530193	0.415	0.547	1	vCap		Pmp22	4.60632e-08
Carns1	2.23853e-08	1.42315	0.193	0.085	0.000652441	Pik3ca-2																		Tmem2	3.20157e-08	-0.921192	0.474	0.636	0.000933128	aCap										Zfp423	0.000110431	-0.741379	0.415	0.52	1	vCap		Cnih1	4.26818e-10
Gm8927	2.2609e-08	0.326077	0.28	0.142	0.000658961	Pik3ca-2																		Dnm3	3.33836e-08	-0.512056	0.433	0.619	0.000972999	aCap										Ap2a2	0.000110582	-0.394334	0.534	0.65	1	vCap		Ppp2r3a	0.000163897
Nfyc	2.29054e-08	0.372586	0.579	0.43	0.0006676	Pik3ca-2																		Fbxl5	3.44723e-08	-0.38468	0.452	0.625	0.00100473	aCap										Atp6v1a	0.000114382	-0.369252	0.65	0.75	1	vCap		4930597O21Rik	0.00208857
Rom1	2.31702e-08	0.823833	0.308	0.17	0.000675319	Pik3ca-2																		Asph	3.44987e-08	-1.6872	0.296	0.473	0.0010055	aCap										Dgcr2	0.000115238	-0.622317	0.752	0.824	1	vCap		Tmem241	0.00121485
Zfpm1	2.33128e-08	0.550485	0.315	0.174	0.000679474	Pik3ca-2																		Atxn10	3.48998e-08	-0.445029	0.47	0.648	0.00101719	aCap										Pcbp3	0.000115351	-0.601148	0.209	0.338	1	vCap		Gba	2.15073e-07
Tmem135	2.34448e-08	0.546964	0.467	0.315	0.000683323	Pik3ca-2																		Ebpl	3.65621e-08	-1.05641	0.096	0.252	0.00106564	aCap										Trim28	0.000117624	-0.927369	0.479	0.586	1	vCap		Mest	7.24216e-12
Ctsh	2.36282e-08	1.91644	0.445	0.317	0.000688667	Pik3ca-2																		Pgm5	3.67265e-08	-2.63955	0.267	0.414	0.00107043	aCap										Trp53inp2	0.000117841	-0.81614	0.483	0.558	1	vCap		Slc25a35	4.77471e-05
Capns1	2.37484e-08	0.36329	0.885	0.751	0.00069217	Pik3ca-2																		Pld3	3.7163e-08	-0.496545	0.567	0.708	0.00108315	aCap										Gm37388	0.000117899	-0.503443	0.192	0.323	1	vCap		Yae1d1	3.09161e-05
Slc1a4	2.37535e-08	1.39944	0.259	0.136	0.00069232	Pik3ca-2																		Hhex	3.73417e-08	-0.295029	0.556	0.719	0.00108836	aCap										Ddx41	0.000118448	-0.44439	0.449	0.579	1	vCap		Uggt1	0.000256459
Cops2	2.38027e-08	0.433422	0.592	0.444	0.000693755	Pik3ca-2																		Tsr1	3.74043e-08	-0.759354	0.189	0.366	0.00109018	aCap										Atp6v1g2	0.000119654	-1.28536	0.064	0.163	1	vCap		Rbbp5	0.000385137
Zfp703	2.3807e-08	0.835073	0.461	0.31	0.000693879	Pik3ca-2																		Copg2	3.77309e-08	-0.665194	0.367	0.538	0.0010997	aCap										Gm37013	0.000120039	-0.498145	0.192	0.323	1	vCap		Cdkn1a	0.00234227
Stoml2	2.44301e-08	0.325623	0.735	0.572	0.00071204	Pik3ca-2																		Nfia	3.78105e-08	-0.409391	0.707	0.824	0.00110202	aCap										Lamp2	0.000121646	-0.299071	0.94	0.958	1	vCap		Gm11423	0.00533873
Arhgap23	2.46213e-08	0.508859	0.561	0.393	0.000717613	Pik3ca-2																		Flnc	3.7983e-08	-1.34745	0.311	0.476	0.00110705	aCap										Aip	0.000122341	-0.330481	0.603	0.696	1	vCap		Xpo4	0.00336499
Cul7	2.47299e-08	1.00334	0.383	0.243	0.000720778	Pik3ca-2																		Esd	3.81728e-08	-0.416974	0.611	0.769	0.00111259	aCap										Spock2	0.000122892	-0.955565	0.111	0.216	1	vCap		1110038B12Rik	8.00611e-10
Serinc5	2.67852e-08	0.597012	0.464	0.308	0.000780682	Pik3ca-2																		Nrros	3.90313e-08	-0.604684	0.548	0.686	0.00113761	aCap										Gm28192	0.000122952	-0.671491	0.15	0.27	1	vCap		Atp6v0a2	7.51606e-08
Tmem120a	2.72583e-08	0.335151	0.449	0.291	0.000794471	Pik3ca-2																		Ppp1r9b	3.92382e-08	-1.002	0.356	0.519	0.00114364	aCap										Bpifb1	0.000124239	-1.82872	0.051	0.141	1	vCap		Ssr1	1.07808e-08
Plbd2	2.76722e-08	0.370843	0.857	0.751	0.000806533	Pik3ca-2																		Gatm	3.97743e-08	-3.49817	0.148	0.302	0.00115926	aCap										Mapk1ip1l	0.000125126	-0.336745	0.385	0.521	1	vCap		Irak1	3.87118e-06
Caprin1	2.79723e-08	0.329746	0.903	0.826	0.00081528	Pik3ca-2																		Derl2	3.98942e-08	-0.574908	0.444	0.618	0.00116276	aCap										Cml1	0.000125629	-1.55142	0.047	0.137	1	vCap		Tpk1	0.000437488
Dhx58	2.85203e-08	0.88888	0.43	0.28	0.000831252	Pik3ca-2																		Aimp1	4.08466e-08	-0.354305	0.396	0.59	0.00119052	aCap										Clint1	0.000126021	-1.42907	0.197	0.31	1	vCap		Thsd7a	3.2192e-06
Psmf1	2.85377e-08	0.491998	0.601	0.432	0.000831761	Pik3ca-2																		Exoc4	4.15312e-08	-0.753307	0.285	0.478	0.00121047	aCap										Nrg4	0.000127223	-0.703162	0.12	0.237	1	vCap		Tmem150a	0.00229008
Cd302	2.93551e-08	1.33855	0.346	0.21	0.000855583	Pik3ca-2																		D19Bwg1357e	4.16108e-08	-1.11869	0.33	0.503	0.00121279	aCap										Nap1l1	0.000127712	-0.540509	0.513	0.621	1	vCap		Nudt14	1.71517e-08
Scamp2	2.97654e-08	0.402558	0.782	0.649	0.000867542	Pik3ca-2																		Dnajc6	4.17785e-08	-3.5817	0.022	0.141	0.00121768	aCap										Dhrs4	0.000127933	-0.387012	0.252	0.38	1	vCap		Faf1	0.00158368
Grsf1	3.04945e-08	0.363561	0.667	0.485	0.000888794	Pik3ca-2																		Cpd	4.29477e-08	-0.436246	0.674	0.803	0.00125175	aCap										Fam111a	0.000128787	-1.17065	0.15	0.258	1	vCap		Rai14	1.8062e-06
Msantd4	3.08126e-08	0.428708	0.47	0.313	0.000898063	Pik3ca-2																		Ndufb5	4.41707e-08	-0.31123	0.622	0.774	0.0012874	aCap										Vps53	0.000129083	-0.382405	0.419	0.543	1	vCap		Klhl7	0.00143771
Faap20	3.17633e-08	0.687521	0.442	0.291	0.000925774	Pik3ca-2																		Tbc1d8	4.41928e-08	-1.53984	0.307	0.464	0.00128804	aCap										Gm28933	0.000129165	-0.541425	0.145	0.257	1	vCap		Cbx6	0.00212501
Pdia4	3.21462e-08	0.411596	0.822	0.722	0.000936934	Pik3ca-2																		Tmx2	4.43721e-08	-0.576655	0.452	0.635	0.00129327	aCap										Cd55	0.000130446	-2.03189	0.291	0.409	1	vCap		Zdhhc9	3.14691e-07
RP23-298M23,3	3.2318e-08	0.568964	0.115	0.035	0.000941941	Pik3ca-2																		Tm9sf3	4.67148e-08	-0.395692	0.507	0.691	0.00136155	aCap										Dap3	0.000130874	-0.41456	0.376	0.498	1	vCap		Med25	4.41492e-08
Mcam	3.26207e-08	0.265045	0.981	0.918	0.000950763	Pik3ca-2																		Snord104	4.67253e-08	-1.62201	0.089	0.238	0.00136186	aCap										Smc4	0.000133301	-0.428492	0.496	0.6	1	vCap		Slc12a9	0.000875848
Gm20427	3.2642e-08	0.344385	0.944	0.886	0.000951384	Pik3ca-2																		Hadha	4.68345e-08	-0.313545	0.7	0.847	0.00136504	aCap										Mkrn2	0.000134314	-0.32175	0.581	0.679	1	vCap		Dnajb4	7.4197e-05
Ppip5k2	3.32657e-08	0.751673	0.414	0.269	0.000969561	Pik3ca-2																		Snai1	4.69231e-08	-2.38857	0.222	0.374	0.00136762	aCap										Zdhhc5	0.000134497	-0.356491	0.235	0.366	1	vCap		Zfp942	0.006103
Ube2g1	3.32845e-08	0.375748	0.745	0.63	0.00097011	Pik3ca-2																		Nsa2	4.72166e-08	-0.51291	0.537	0.708	0.00137618	aCap										Ndn	0.00013454	-1.67871	0.167	0.278	1	vCap		Hmcn1	1.03966e-06
Tmed9	3.35301e-08	0.357378	0.947	0.841	0.000977267	Pik3ca-2																		A930024N18Rik	4.93838e-08	-0.999501	0.159	0.334	0.00143934	aCap										Cks2	0.000134996	-0.651867	0.111	0.22	1	vCap		Myl6b	0.00593117
Slc39a7	3.37326e-08	0.447844	0.879	0.796	0.000983171	Pik3ca-2																		Ddx21	5.00112e-08	-0.589368	0.337	0.525	0.00145763	aCap										Olfml2a	0.000135277	-0.475774	0.897	0.914	1	vCap		Adamts9	4.71579e-09
Huwe1	3.51036e-08	0.292531	0.835	0.698	0.00102313	Pik3ca-2																		Ncstn	5.00894e-08	-0.394032	0.785	0.893	0.00145991	aCap										Pagr1b	0.00013688	-0.38608	0.47	0.617	1	vCap		Vwa9	0.000686671
Tigd2	3.51402e-08	0.525422	0.368	0.221	0.0010242	Pik3ca-2																		Mfsd10	5.03875e-08	-0.43651	0.43	0.617	0.00146859	aCap										Atp5f1	0.00013718	-0.274735	0.838	0.901	1	vCap		Slc37a3	0.000604811
Casp3	3.53513e-08	0.767936	0.268	0.136	0.00103035	Pik3ca-2																		Mpp1	5.08633e-08	-0.436039	0.563	0.725	0.00148246	aCap										Trpc4ap	0.000139014	-0.308591	0.692	0.784	1	vCap		Lama5	3.0837e-09
Blmh	3.62777e-08	0.295712	0.754	0.616	0.00105735	Pik3ca-2																		Gm4631	5.14163e-08	-0.447249	0.315	0.519	0.00149858	aCap										Snx4	0.000139921	-0.813272	0.517	0.6	1	vCap		Anxa4	1.85696e-07
Stx6	3.62923e-08	0.284596	0.86	0.75	0.00105778	Pik3ca-2																		Arpc5l	5.32312e-08	-0.408458	0.481	0.648	0.00155148	aCap										Tfeb	0.000140058	-0.344214	0.201	0.322	1	vCap		Fam57a	2.38493e-07
Slc35e2	3.75093e-08	0.51909	0.483	0.323	0.00109325	Pik3ca-2																		Mcrs1	5.33322e-08	-0.333085	0.393	0.589	0.00155442	aCap										Timp1	0.00014047	-0.370865	0.188	0.317	1	vCap		Gpd1l	7.64371e-05
Sardhos	3.80745e-08	0.869592	0.181	0.077	0.00110972	Pik3ca-2																		4930581F22Rik	5.35681e-08	-0.379256	0.263	0.466	0.0015613	aCap										Hmgn5	0.000141874	-0.94925	0.274	0.382	1	vCap		Riok1	0.00117822
Chd4	3.86204e-08	0.273022	0.769	0.635	0.00112563	Pik3ca-2																		Rps10	5.41317e-08	-0.421135	0.911	0.975	0.00157772	aCap										Plekhg1	0.000141958	-0.299108	0.577	0.69	1	vCap		Serhl	9.44384e-08
Ttc23	3.87794e-08	0.605448	0.408	0.267	0.00113026	Pik3ca-2																		Nop16	5.57499e-08	-1.23178	0.3	0.453	0.00162489	aCap										Armcx3	0.000142772	-0.925853	0.325	0.441	1	vCap		Trim32	0.000828802
Trappc2	3.89604e-08	0.28251	0.548	0.379	0.00113554	Pik3ca-2																		Gm14130	5.65972e-08	-0.480673	0.074	0.225	0.00164958	aCap										Vmac	0.000144022	-0.909291	0.269	0.4	1	vCap		Tomm40	2.91753e-05
Aplf	3.93655e-08	0.881874	0.386	0.243	0.00114735	Pik3ca-2																		Uba1	5.68083e-08	-0.3195	0.833	0.905	0.00165574	aCap										Lonp1	0.000144424	-0.45862	0.427	0.545	1	vCap		Spns2	3.33491e-05
H13	3.9487e-08	0.264396	0.938	0.848	0.00115089	Pik3ca-2																		Micu2	5.69235e-08	-0.258956	0.433	0.619	0.00165909	aCap										Pxk	0.0001449	-0.419227	0.397	0.531	1	vCap		Hspa13	3.75899e-07
Syncrip	4.00716e-08	0.268145	0.726	0.562	0.00116793	Pik3ca-2																		Gfod2	5.81525e-08	-1.09712	0.352	0.51	0.00169491	aCap										Gjc2	0.000145255	-3.27043	0.368	0.474	1	vCap		B3glct	1.76946e-06
Lppos	4.01148e-08	0.287981	0.274	0.14	0.00116919	Pik3ca-2																		Psmd7	5.87012e-08	-0.317962	0.596	0.757	0.00171091	aCap										Agtrap	0.000149706	-0.770184	0.479	0.584	1	vCap		Dkk2	0.000651757
Tmem150a	4.16977e-08	0.686512	0.645	0.47	0.00121532	Pik3ca-2																		Smad3	5.90222e-08	-3.95211	0.185	0.334	0.00172026	aCap										Ppap2c	0.000150174	-0.901352	0.321	0.434	1	vCap		Atp8b2	3.86385e-05
Gm37959	4.18747e-08	0.316921	0.265	0.133	0.00122048	Pik3ca-2																		Hacd1	5.95542e-08	-0.882195	0.193	0.358	0.00173577	aCap										Degs1	0.000150603	-0.316593	0.936	0.962	1	vCap		Zbed3	7.54377e-05
Ndfip1	4.34816e-08	0.311354	0.944	0.876	0.00126731	Pik3ca-2																		Ldb2	6.04778e-08	-0.375533	0.73	0.876	0.00176269	aCap										Ggct	0.00015069	-0.63864	0.312	0.444	1	vCap		Tmem29	0.00200415
Pgm1	4.3516e-08	0.494368	0.645	0.5	0.00126832	Pik3ca-2																		Glud1	6.08412e-08	-0.45444	0.907	0.953	0.00177328	aCap										Zfp410	0.000150694	-0.820622	0.303	0.424	1	vCap		Mxra8os	3.8515e-10
RP23-49L8,5	4.38149e-08	0.412052	0.682	0.522	0.00127703	Pik3ca-2																		RP24-230J14,5	6.1793e-08	-0.740564	0.596	0.722	0.00180102	aCap										Stc2	0.000151423	-3.55586	0.043	0.126	1	vCap		Zfp808	0.00716384
Fut2	4.45179e-08	1.65028	0.168	0.071	0.00129752	Pik3ca-2																		Steap3	6.18212e-08	-4.2105	0.089	0.227	0.00180184	aCap										Wdr26	0.000154486	-0.559504	0.504	0.624	1	vCap		RP23-20K24,11	3.44887e-06
Gm2308	4.52805e-08	0.307305	0.28	0.144	0.00131974	Pik3ca-2																		Rpl35a	6.22122e-08	-0.423334	0.907	0.981	0.00181324	aCap										Mrps6	0.000154536	-0.888166	0.333	0.452	1	vCap		Timm22	1.00387e-05
Aagab	4.5417e-08	1.16363	0.396	0.261	0.00132372	Pik3ca-2																		Nhp2	6.3354e-08	-0.84412	0.481	0.628	0.00184652	aCap										Tbcd	0.000157018	-0.269761	0.466	0.567	1	vCap		Abhd11os	0.000309454
Cttnbp2	4.6097e-08	0.937825	0.283	0.154	0.00134354	Pik3ca-2																		Gm37256	6.35577e-08	-0.911138	0.081	0.227	0.00185245	aCap										Cotl1	0.00015849	-1.25652	0.385	0.507	1	vCap		Mgat4b	6.85339e-06
Pccb	4.66793e-08	0.552976	0.458	0.307	0.00136051	Pik3ca-2																		Eif1ax	6.36864e-08	-0.328821	0.541	0.712	0.0018562	aCap										Ccdc109b	0.000160251	-1.23781	0.218	0.342	1	vCap		Pfkm	0.000105671
Kdelc2	4.82356e-08	0.357147	0.695	0.543	0.00140588	Pik3ca-2																		Fam129b	6.37801e-08	-0.360043	0.626	0.788	0.00185894	aCap										Yes1	0.000162245	-0.454619	0.44	0.554	1	vCap		Gapdh-ps14	1.8248e-10
Fam53b	4.95525e-08	0.327703	0.788	0.644	0.00144426	Pik3ca-2																		Fkbp11	6.40309e-08	-3.14838	0.059	0.19	0.00186624	aCap										Gm11646	0.000164853	-0.39383	0.346	0.492	1	vCap		Ube2m	0.00911324
Mta2	5.00108e-08	0.293936	0.875	0.779	0.00145762	Pik3ca-2																		Parp16	6.5456e-08	-1.10582	0.096	0.247	0.00190778	aCap										Acyp2	0.00016489	-0.250888	0.188	0.311	1	vCap		Map1b	2.60379e-08
Ubtd1	5.0148e-08	0.383635	0.639	0.481	0.00146161	Pik3ca-2																		Shmt2	6.58599e-08	-0.344716	0.296	0.473	0.00191955	aCap										Top2b	0.000164903	-0.352999	0.624	0.695	1	vCap		Grn	2.93555e-13
Faim	5.14624e-08	0.409305	0.477	0.322	0.00149992	Pik3ca-2																		Stim1	6.62242e-08	-0.699422	0.504	0.645	0.00193017	aCap										Gm10524	0.000167455	-0.305854	0.132	0.245	1	vCap		Rapgef4	0.000182403
Mcfd2	5.19392e-08	0.323674	0.832	0.706	0.00151382	Pik3ca-2																		Ptpn14	6.64875e-08	-0.283999	0.552	0.724	0.00193785	aCap										Gm10516	0.000167966	-0.409445	0.068	0.167	1	vCap		Cmtm3	5.98099e-06
Naprt	5.27092e-08	1.21329	0.346	0.219	0.00153626	Pik3ca-2																		Gnptg	6.67566e-08	-0.934284	0.37	0.528	0.00194569	aCap										Gm26530	0.000168118	-0.605608	0.282	0.405	1	vCap		Prdx3	5.0459e-07
Hn1l	5.32933e-08	0.464814	0.676	0.538	0.00155329	Pik3ca-2																		Mapkapk2	6.74047e-08	-1.16988	0.326	0.486	0.00196458	aCap										Kifap3	0.00016885	-0.394738	0.295	0.424	1	vCap		Gm27028	0.00044524
Isyna1	5.37042e-08	0.604646	0.738	0.641	0.00156526	Pik3ca-2																		Sucla2	6.90383e-08	-0.287818	0.467	0.646	0.00201219	aCap										Pdia3	0.000168911	-0.259016	0.953	0.984	1	vCap		Vdac1	1.53203e-09
Parp16	5.37348e-08	0.646334	0.327	0.188	0.00156615	Pik3ca-2																		Slfn4	6.91639e-08	-4.21366	0.089	0.228	0.00201585	aCap										Akirin1	0.00016965	-0.270064	0.483	0.607	1	vCap		Slc38a2	1.28436e-08
Hacd1	5.38056e-08	0.423123	0.458	0.291	0.00156822	Pik3ca-2																		Sardh	6.93446e-08	-2.57069	0.119	0.269	0.00202112	aCap										Tsnax	0.000171133	-0.434021	0.628	0.706	1	vCap		Serpinh1	1.6079e-13
Cdr2l	5.40084e-08	0.78413	0.555	0.411	0.00157413	Pik3ca-2																		Uxs1	7.05421e-08	-1.04333	0.181	0.347	0.00205602	aCap										Stim2	0.000173657	-0.367247	0.436	0.558	1	vCap		Med24	3.02826e-05
Acp2	5.43447e-08	0.447094	0.623	0.475	0.00158393	Pik3ca-2																		Abi3bp	7.14978e-08	-2.65141	0.607	0.72	0.00208387	aCap										Abhd8	0.000176702	-0.539159	0.308	0.428	1	vCap		Pex7	0.000138262
Gm16159	5.45392e-08	0.796623	0.199	0.091	0.0015896	Pik3ca-2																		Afap1	7.15442e-08	-0.350979	0.437	0.635	0.00208523	aCap										Gm23634	0.000178904	-1.47529	0.06	0.147	1	vCap		Psmd10	0.00029577
Glmp	5.54391e-08	0.253046	0.894	0.817	0.00161583	Pik3ca-2																		Tyms	7.1713e-08	-0.880629	0.359	0.523	0.00209015	aCap										Vps37c	0.000179589	-0.882983	0.41	0.521	1	vCap		Pknox1	0.000645699
Mfap3	5.65817e-08	0.28466	0.835	0.722	0.00164913	Pik3ca-2																		Guk1	7.23523e-08	-0.537634	0.626	0.742	0.00210878	aCap										Mex3c	0.000179926	-0.843567	0.12	0.226	1	vCap		Gsdmd	0.000111952
Micall1	5.68926e-08	1.1404	0.393	0.26	0.00165819	Pik3ca-2																		2810428I15Rik	7.3524e-08	-0.389323	0.493	0.671	0.00214293	aCap										Nsf	0.000180793	-0.422661	0.376	0.505	1	vCap		Rtcb	1.02923e-06
Os9	5.71188e-08	0.25591	0.85	0.725	0.00166478	Pik3ca-2																		Rps25	7.3781e-08	-0.28068	0.896	0.984	0.00215042	aCap										Net1	0.000181477	-0.639002	0.662	0.728	1	vCap		Hadh	1.43421e-06
Cdk5rap3	5.98157e-08	0.476219	0.595	0.448	0.00174339	Pik3ca-2																		Ppme1	7.39191e-08	-0.266262	0.37	0.552	0.00215444	aCap										Nup188	0.000182438	-0.681668	0.154	0.275	1	vCap		Ttc23	2.64557e-05
Palld	6.12844e-08	1.76959	0.333	0.199	0.00178619	Pik3ca-2																		Sh3bgrl	7.41073e-08	-0.42233	0.778	0.886	0.00215993	aCap										Hdac2	0.000182556	-0.757768	0.432	0.535	1	vCap		Stard4	1.6985e-08
Ifitm7	6.13183e-08	0.386223	0.255	0.127	0.00178718	Pik3ca-2																		Cdc26	7.55291e-08	-0.27115	0.337	0.509	0.00220137	aCap										Arf2	0.000183381	-0.254744	0.577	0.693	1	vCap		Ttc19	0.00669253
RP23-337M7,12	6.15016e-08	0.620248	0.206	0.093	0.00179253	Pik3ca-2																		Ap2a1	7.74563e-08	-0.708215	0.5	0.643	0.00225754	aCap										2022-09-11	0.000184359	-0.312978	0.385	0.517	1	vCap		Dhx58	0.001139
Pfkm	6.23621e-08	0.67742	0.445	0.302	0.00181761	Pik3ca-2																		9130019P16Rik	7.76226e-08	-0.813892	0.074	0.218	0.00226239	aCap										Ccng1	0.00018481	-0.642803	0.244	0.374	1	vCap		Gm20695	2.88541e-07
Pebp1	6.30411e-08	0.284788	0.925	0.846	0.0018374	Pik3ca-2																		Tmem205	7.78407e-08	-0.318796	0.326	0.508	0.00226874	aCap										Ift122	0.000185963	-1.41803	0.145	0.257	1	vCap		Traf5	0.00575404
Ing4	6.60971e-08	0.258789	0.664	0.496	0.00192647	Pik3ca-2																		2022-03-02	7.96494e-08	-0.460437	0.878	0.955	0.00232146	aCap										Gapdh-ps14	0.000186096	-0.283201	0.107	0.221	1	vCap		Chst2	0.000894792
2010111I01Rik	6.6269e-08	0.262411	0.879	0.767	0.00193148	Pik3ca-2																		Gm28989	8.1867e-08	-1.04968	0.3	0.46	0.0023861	aCap										Arhgap26	0.000186214	-0.271423	0.47	0.601	1	vCap		Pde9a	3.64007e-10
Gnptg	6.70129e-08	0.522223	0.623	0.463	0.00195316	Pik3ca-2																		Psmd6	8.24769e-08	-0.400729	0.544	0.707	0.00240387	aCap										Chn1	0.000187928	-2.20679	0.051	0.14	1	vCap		Ctla2a	1.69704e-11
Nupr1	6.70829e-08	1.03165	0.539	0.393	0.0019552	Pik3ca-2																		Pgd	8.25136e-08	-0.435	0.448	0.614	0.00240494	aCap										Rab10	0.000189874	-0.450862	0.675	0.75	1	vCap		Mfsd10	4.18267e-06
Nedd4	6.74406e-08	0.28163	0.991	0.983	0.00196562	Pik3ca-2																		Ahcyl1	8.32357e-08	-0.434313	0.27	0.44	0.00242599	aCap										Brd7	0.000190159	-2.24739	0.274	0.386	1	vCap		Tbc1d13	6.19248e-05
Lamc1	6.76864e-08	0.302394	0.969	0.88	0.00197279	Pik3ca-2																		Gcsh	8.39882e-08	-0.309923	0.285	0.468	0.00244792	aCap										Tor1b	0.000190811	-0.473289	0.338	0.469	1	vCap		Ube2e3	1.64447e-05
Snai1	6.89147e-08	0.398222	0.467	0.311	0.00200859	Pik3ca-2																		Lrpap1	8.45696e-08	-0.437968	0.733	0.836	0.00246487	aCap										Gm26792	0.000191744	-0.650172	0.107	0.213	1	vCap		Pdia5	1.98258e-12
Hexdc	6.91129e-08	0.39398	0.664	0.484	0.00201436	Pik3ca-2																		Tmem43	8.54488e-08	-0.388708	0.633	0.78	0.00249049	aCap										Eif6	0.000194534	-0.260047	0.765	0.83	1	vCap		Ints12	0.000199844
Adss	6.98814e-08	0.356305	0.723	0.567	0.00203676	Pik3ca-2																		Dok3	8.56078e-08	-2.58254	0.067	0.2	0.00249512	aCap										Galnt4	0.000194632	-0.591952	0.137	0.248	1	vCap		Zfp423	0.00829961
Sil1	6.98955e-08	0.666296	0.614	0.468	0.00203717	Pik3ca-2																		Qars	8.58263e-08	-0.258317	0.459	0.653	0.00250149	aCap										C2cd2	0.000195894	-0.581398	0.291	0.411	1	vCap		Fam162a	7.50778e-08
Slc39a11	7.15464e-08	0.973589	0.368	0.226	0.00208529	Pik3ca-2																		Tnfaip2	8.65502e-08	-3.0797	0.1	0.238	0.00252259	aCap										Ssfa2	0.000198079	-0.373162	0.436	0.549	1	vCap		Tinagl1	3.11996e-13
Aldh9a1	7.42396e-08	0.762626	0.589	0.467	0.00216379	Pik3ca-2																		Senp6	8.71213e-08	-0.904419	0.23	0.398	0.00253924	aCap										Emcn	0.000199397	-0.250159	0.987	0.994	1	vCap		Mir130c	6.62458e-05
Enpp5	8.01564e-08	0.42469	0.567	0.422	0.00233624	Pik3ca-2																		Mrps6	8.74324e-08	-0.34198	0.296	0.464	0.00254831	aCap										Adamts5	0.00019962	-0.906266	0.192	0.308	1	vCap		E4f1	0.00553257
Jmjd8	8.19103e-08	0.285015	0.919	0.841	0.00238736	Pik3ca-2																		Orai1	8.79572e-08	-0.618669	0.352	0.518	0.0025636	aCap										Camk2g	0.000200223	-0.578623	0.415	0.535	1	vCap		Sephs2	0.00470795
Mfge8	8.91345e-08	0.277832	0.997	0.969	0.00259791	Pik3ca-2																		Pak4	8.87737e-08	-0.871461	0.37	0.547	0.0025874	aCap										Lifr	0.000200302	-0.397118	0.816	0.866	1	vCap		Daam1	0.00988445
Dlgap4	9.18e-08	0.403457	0.766	0.615	0.0026756	Pik3ca-2																		Kat2a	8.90113e-08	-1.06756	0.311	0.474	0.00259432	aCap										Gm37885	0.000201474	-0.27277	0.504	0.645	1	vCap		Nudt16l1	5.19607e-05
Arl4d	9.34045e-08	0.892668	0.523	0.378	0.00272237	Pik3ca-2																		Eif2s2	9.05414e-08	-0.260254	0.626	0.768	0.00263892	aCap										Hsd17b12	0.000202923	-0.57898	0.462	0.574	1	vCap		Dnal4	0.00284815
Cd63	9.41798e-08	0.47372	0.85	0.799	0.00274496	Pik3ca-2																		Htatsf1	9.23306e-08	-0.319747	0.381	0.558	0.00269107	aCap										Amfr	0.000202986	-0.364239	0.607	0.725	1	vCap		Esr1	0.000147851
Steap3	9.4612e-08	1.36669	0.296	0.174	0.00275756	Pik3ca-2																		Gm28875	9.31737e-08	-0.63755	0.348	0.504	0.00271564	aCap										Tcta	0.000203365	-0.601739	0.402	0.521	1	vCap		Vezt	0.00278905
Vopp1	9.49857e-08	0.74925	0.517	0.364	0.00276845	Pik3ca-2																		Tmed3	9.39025e-08	-0.259612	0.681	0.807	0.00273688	aCap										Thsd1	0.000206575	-0.419353	0.684	0.754	1	vCap		Nsun3	0.00160682
Dynlt3	9.58641e-08	0.266798	0.819	0.663	0.00279406	Pik3ca-2																		Glul	9.46534e-08	-0.571539	0.493	0.688	0.00275877	aCap										BC003331	0.000206689	-0.496311	0.329	0.446	1	vCap		Trpv4	2.78991e-07
Mkrn2	9.66679e-08	0.256911	0.769	0.633	0.00281748	Pik3ca-2																		Pes1	9.49824e-08	-0.539925	0.43	0.597	0.00276836	aCap										Egln2	0.000208744	-0.676693	0.513	0.617	1	vCap		Dap	3.62881e-09
Cyr61	9.69103e-08	1.2901	0.822	0.776	0.00282455	Pik3ca-2																		Cct3	9.54336e-08	-0.371703	0.744	0.847	0.00278151	aCap										Sod2	0.000208935	-0.362353	0.62	0.715	1	vCap		Hdgfrp3	3.04658e-08
Tm2d2	9.7311e-08	0.25646	0.85	0.715	0.00283623	Pik3ca-2																		Armcx1	9.5959e-08	-2.00265	0.211	0.361	0.00279682	aCap										Clptm1	0.000212102	-0.331055	0.825	0.893	1	vCap		Ehd4	6.63472e-12
Anxa1	9.74737e-08	0.277477	0.95	0.9	0.00284097	Pik3ca-2																		Psmc5	9.68902e-08	-0.337504	0.674	0.82	0.00282396	aCap										Snx24	0.000214748	-1.89034	0.051	0.135	1	vCap		Tmub2	4.64244e-07
Ptms	9.95031e-08	0.301677	0.991	0.92	0.00290012	Pik3ca-2																		Ctgf	9.73393e-08	-2.0701	0.389	0.52	0.00283705	aCap										Hacd4	0.000216662	-1.82426	0.252	0.353	1	vCap		Fuca1	8.6932e-08
Ppp1r15b	9.96457e-08	0.320099	0.536	0.384	0.00290427	Pik3ca-2																		Neurl3	9.84555e-08	-0.607912	0.207	0.374	0.00286959	aCap										Gm8865	0.000218508	-0.335651	0.111	0.225	1	vCap		Ccng1	0.00192519
Ptp4a1	1.003e-07	0.369776	0.788	0.678	0.00292336	Pik3ca-2																		Lgals1	1.00479e-07	-0.812272	0.663	0.777	0.00292855	aCap										Gm17178	0.000219098	-0.427789	0.218	0.341	1	vCap		Cluap1	0.0042538
Gm29585	1.02391e-07	0.251658	0.657	0.46	0.0029843	Pik3ca-2																		Prmt2	1.00824e-07	-0.674623	0.252	0.422	0.00293862	aCap										Pappa	0.000220082	-3.741	0.056	0.141	1	vCap		Lrrc42	1.79725e-07
Lrp10	1.0247e-07	0.295192	0.96	0.872	0.00298659	Pik3ca-2																		Gm4524	1.02478e-07	-2.69594	0.111	0.252	0.00298681	aCap										Tmem184b	0.000220848	-0.366295	0.752	0.82	1	vCap		Hsd17b11	0.00767341
Mme	1.02763e-07	2.67551	0.14	0.057	0.00299513	Pik3ca-2																		Ripk3	1.03456e-07	-0.774708	0.367	0.525	0.00301532	aCap										Blmh	0.000220975	-0.359419	0.585	0.659	1	vCap		Atp1a1	3.14713e-10
Mknk2	1.03034e-07	0.332225	0.676	0.533	0.00300303	Pik3ca-2																		Cops7a	1.05179e-07	-0.361093	0.648	0.771	0.00306555	aCap										Rbbp9	0.000221163	-0.319688	0.308	0.436	1	vCap		Vasp	2.7234e-08
Tbc1d7	1.03647e-07	0.895692	0.321	0.189	0.00302091	Pik3ca-2																		Nudt3	1.05785e-07	-0.626088	0.419	0.579	0.0030832	aCap										Ufsp2	0.000221228	-0.332167	0.325	0.462	1	vCap		Tspan3	6.14768e-05
Eif2ak1	1.08034e-07	0.328403	0.745	0.612	0.00314876	Pik3ca-2																		Eid1	1.06559e-07	-1.19408	0.189	0.346	0.00310576	aCap										Dab2	0.00022392	-0.667033	0.744	0.794	1	vCap		Hacl1	3.59469e-05
Cdk2ap1	1.11971e-07	0.532193	0.327	0.184	0.00326351	Pik3ca-2																		Rnaseh2b	1.06649e-07	-0.978443	0.241	0.392	0.00310839	aCap										Gm8909	0.000226043	-0.348208	0.132	0.248	1	vCap		2610044O15Rik8	1.54447e-06
Agpat4	1.12701e-07	0.672415	0.629	0.483	0.00328479	Pik3ca-2																		Smap2	1.07836e-07	-0.990462	0.226	0.386	0.003143	aCap										Dph6	0.000226435	-1.34954	0.244	0.363	1	vCap		Gm4217	9.8978e-10
Vhl	1.14834e-07	0.313538	0.498	0.344	0.00334695	Pik3ca-2																		Tcta	1.07882e-07	-0.303714	0.363	0.533	0.00314433	aCap										Cln6	0.000226874	-1.65762	0.239	0.35	1	vCap		Slc29a1	1.90225e-09
Ttc21a	1.15048e-07	0.751395	0.121	0.042	0.00335319	Pik3ca-2																		Mcfd2	1.08372e-07	-0.438292	0.615	0.761	0.00315861	aCap										Tspan3	0.000234182	-0.566374	0.684	0.758	1	vCap		Csk	0.000142136
Susd2	1.15274e-07	1.93877	0.754	0.604	0.00335977	Pik3ca-2																		Tmx1	1.1011e-07	-0.585106	0.552	0.704	0.00320928	aCap										Gdpd1	0.000234995	-1.66864	0.103	0.201	1	vCap		Mthfd2	0.00540703
Dctn5	1.1696e-07	0.26348	0.804	0.678	0.00340893	Pik3ca-2																		Pigt	1.10794e-07	-0.469795	0.43	0.613	0.00322921	aCap										Sardhos	0.00023549	-1.07514	0.034	0.113	1	vCap		Prelid1	3.24121e-09
Prkag2os2	1.18452e-07	0.295256	0.184	0.081	0.00345241	Pik3ca-2																		Fzd6	1.15823e-07	-0.395913	0.615	0.76	0.00337578	aCap										Il3ra	0.000236214	-0.52599	0.333	0.448	1	vCap		Ankrd28	0.00393121
Itgb3bp	1.19301e-07	0.736065	0.383	0.236	0.00347714	Pik3ca-2																		Atp2a2	1.17894e-07	-0.832441	0.522	0.661	0.00343613	aCap										Dirc2	0.000236266	-1.16158	0.226	0.345	1	vCap		Golm1	0.00085485
Prex1	1.19769e-07	0.373398	0.442	0.287	0.0034908	Pik3ca-2																		Eogt	1.19019e-07	-0.617091	0.485	0.635	0.00346893	aCap										Foxn3	0.000239285	-0.432717	0.427	0.537	1	vCap		Smarcc1	0.00621897
Colgalt1	1.20953e-07	0.43136	0.829	0.679	0.0035253	Pik3ca-2																		Oaf	1.19621e-07	-2.20038	0.207	0.357	0.00348649	aCap										2310009B15Rik	0.000239742	-0.640517	0.141	0.256	1	vCap		Ccdc24	0.0017316
Ptpra	1.22627e-07	0.387596	0.71	0.562	0.00357408	Pik3ca-2																		Cacybp	1.19804e-07	-0.590675	0.422	0.575	0.00349182	aCap										Actl6a	0.000241008	-0.351488	0.496	0.612	1	vCap		Cs	1.38422e-06
Szrd1	1.23422e-07	0.341142	0.676	0.52	0.00359726	Pik3ca-2																		Aldh9a1	1.19904e-07	-1.07902	0.37	0.522	0.00349473	aCap										Naa60	0.000241247	-0.383193	0.671	0.746	1	vCap		9130019P16Rik	5.34242e-08
Aga	1.24283e-07	0.613275	0.449	0.31	0.00362237	Pik3ca-2																		Spock2	1.20031e-07	-0.644486	0.085	0.225	0.00349843	aCap										Snd1	0.000245945	-0.567405	0.504	0.616	1	vCap		Cdkn2aipnl	2.20843e-05
Ripk3	1.24815e-07	0.306917	0.623	0.459	0.00363786	Pik3ca-2																		Parva	1.24672e-07	-0.528326	0.748	0.826	0.00363369	aCap										Rad51	0.000247047	-0.850017	0.132	0.242	1	vCap		Pigs	2.83829e-06
Zfp36l2	1.26774e-07	0.384317	0.866	0.736	0.00369495	Pik3ca-2																		Apex1	1.24863e-07	-1.39797	0.274	0.432	0.00363925	aCap										Stx2	0.000247365	-0.628564	0.479	0.574	1	vCap		A130057D12Rik	0.00197397
Ifngr2	1.2683e-07	0.286337	0.676	0.521	0.00369659	Pik3ca-2																		Acox1	1.25356e-07	-0.403504	0.519	0.669	0.00365362	aCap										Gm2a	0.000247819	-0.538469	0.573	0.671	1	vCap		A230087F16Rik	1.64472e-08
Orai1	1.30442e-07	0.708895	0.583	0.46	0.00380186	Pik3ca-2																		Igbp1	1.25464e-07	-0.268365	0.404	0.592	0.00365677	aCap										Ccdc68	0.000250928	-1.88359	0.034	0.11	1	vCap		Pdk1	2.00876e-05
Arf4	1.31152e-07	0.282243	0.972	0.913	0.00382254	Pik3ca-2																		Nenf	1.2592e-07	-0.610375	0.526	0.664	0.00367007	aCap										Atg101	0.000251206	-0.774142	0.423	0.51	1	vCap		Armcx1	4.13271e-06
Arf3	1.35657e-07	0.523171	0.682	0.53	0.00395387	Pik3ca-2																		Apoe	1.26848e-07	-0.558941	0.989	0.992	0.00369712	aCap										Hdac1	0.000251457	-0.420522	0.62	0.709	1	vCap		Ypel1	1.25264e-06
Gm16549	1.36913e-07	0.438535	0.28	0.148	0.00399045	Pik3ca-2																		Gm2065	1.30179e-07	-0.501788	0.219	0.405	0.00379421	aCap										Clptm1l	0.000251877	-0.327322	0.637	0.732	1	vCap		Msto1	0.000149271
Mllt11	1.37165e-07	0.619263	0.252	0.132	0.00399781	Pik3ca-2																		Lsr	1.30746e-07	-2.81526	0.237	0.398	0.00381072	aCap										Dhx32	0.000252626	-0.531745	0.44	0.563	1	vCap		Mtif3	4.5283e-06
Zfp467	1.37382e-07	0.542746	0.514	0.368	0.00400412	Pik3ca-2																		Inpp5k	1.31599e-07	-0.274471	0.633	0.79	0.00383558	aCap										Gm26735	0.000253065	-0.833834	0.184	0.3	1	vCap		Rpa1	0.000940329
Slc16a4	1.37504e-07	0.632126	0.33	0.19	0.0040077	Pik3ca-2																		Ogdh	1.31633e-07	-0.391504	0.893	0.942	0.00383658	aCap										Cdc27	0.000255314	-0.940424	0.295	0.402	1	vCap		Lrp5	5.90399e-09
Mapre2	1.41976e-07	0.525331	0.757	0.662	0.00413804	Pik3ca-2																		Colgalt1	1.32936e-07	-0.520212	0.585	0.742	0.00387456	aCap										Emc10	0.000255719	-0.289679	0.85	0.905	1	vCap		Dicer1	0.00470808
Nabp2	1.45021e-07	0.353463	0.732	0.577	0.00422677	Pik3ca-2																		Stoml2	1.3378e-07	-0.614162	0.478	0.638	0.00389915	aCap										Wwc2	0.00025803	-0.391227	0.295	0.415	1	vCap		Igf1	2.54499e-07
Olfm1	1.45095e-07	1.63402	0.688	0.601	0.00422893	Pik3ca-2																		Zmpste24	1.34538e-07	-0.546477	0.4	0.576	0.00392125	aCap										Rnf111	0.000258805	-0.539735	0.291	0.409	1	vCap		Hoxd9	7.34422e-12
Wwox	1.46703e-07	0.372755	0.352	0.211	0.00427581	Pik3ca-2																		Rab27b	1.35607e-07	-4.38658	0.111	0.245	0.00395241	aCap										Samm50	0.000258963	-0.266991	0.594	0.695	1	vCap		Slc25a1	0.000661864
Gosr2	1.50537e-07	0.278526	0.879	0.783	0.00438754	Pik3ca-2																		Eme1	1.3794e-07	-0.616691	0.33	0.519	0.00402041	aCap										Glb1	0.000260342	-1.86472	0.269	0.382	1	vCap		E430025E21Rik	0.00370557
Tspyl3	1.61436e-07	0.686362	0.174	0.076	0.00470523	Pik3ca-2																		mmu-mir-5121	1.38548e-07	-0.343951	0.959	0.987	0.00403812	aCap										Ube2e3	0.000262114	-0.546593	0.607	0.663	1	vCap		A430078I02Rik	0.00596718
Dera	1.62236e-07	0.370413	0.424	0.275	0.00472854	Pik3ca-2																		Clns1a	1.3977e-07	-0.547991	0.452	0.619	0.00407373	aCap										Psmd4	0.000262454	-0.31536	0.803	0.835	1	vCap		Taok3	0.00130065
Pcolce	1.64312e-07	0.341731	0.766	0.642	0.00478904	Pik3ca-2																		S100a4	1.4115e-07	-2.10643	0.659	0.758	0.00411395	aCap										Gtf3c1	0.000262986	-0.311157	0.256	0.382	1	vCap		Zdhhc7	0.00086743
Pkn1	1.65017e-07	0.436592	0.579	0.42	0.00480959	Pik3ca-2																		Atp2b1	1.41266e-07	-0.393238	0.781	0.887	0.00411733	aCap										Mrpl4	0.000265538	-0.275353	0.684	0.775	1	vCap		Gm15648	5.54223e-05
Gm10516	1.65491e-07	0.595864	0.246	0.124	0.00482341	Pik3ca-2																		Gpr108	1.43422e-07	-0.66767	0.426	0.586	0.00418018	aCap										Dnttip1	0.000268495	-0.310469	0.103	0.207	1	vCap		Pgd	3.46346e-06
Fhl1	1.67269e-07	0.361228	0.882	0.759	0.00487523	Pik3ca-2																		mt-Tf	1.43518e-07	-0.299151	0.178	0.348	0.00418296	aCap										Fam57a	0.000269546	-0.310326	0.517	0.651	1	vCap		N4bp2	0.00156723
Gm27021	1.68675e-07	0.368633	0.393	0.237	0.00491621	Pik3ca-2																		Slc9a1	1.43521e-07	-1.86792	0.219	0.372	0.00418307	aCap										Fundc2	0.000269976	-0.319858	0.474	0.587	1	vCap		Clip1	1.56209e-05
Gipc1	1.73481e-07	0.313274	0.726	0.602	0.00505629	Pik3ca-2																		Myrip	1.43915e-07	-3.09985	0.067	0.197	0.00419455	aCap										Emid1	0.000271379	-1.75111	0.496	0.595	1	vCap		Rcn3	5.07992e-07
Stat6	1.78661e-07	0.348554	0.745	0.627	0.00520726	Pik3ca-2																		Map3k12	1.4454e-07	-0.356723	0.611	0.807	0.00421278	aCap										Gsn	0.000273667	-1.29149	0.829	0.85	1	vCap		Papss1	0.000125023
Gm16172	1.84392e-07	0.839741	0.196	0.091	0.00537427	Pik3ca-2																		Sec61b	1.48554e-07	-0.342825	0.578	0.75	0.00432975	aCap										Nfic	0.000273753	-0.42682	0.803	0.863	1	vCap		Cyp2t4	9.32387e-06
Sgcb	1.8496e-07	0.486092	0.573	0.426	0.00539084	Pik3ca-2																		Edem2	1.50066e-07	-0.56319	0.463	0.628	0.00437383	aCap										Cc2d1b	0.000276184	-0.411094	0.184	0.305	1	vCap		Gm17080	4.93719e-09
Sgce	1.86604e-07	0.260243	0.651	0.512	0.00543876	Pik3ca-2																		Iscu	1.52504e-07	-0.378553	0.593	0.775	0.00444487	aCap										Fdft1	0.00027673	-0.463451	0.35	0.465	1	vCap		Bbx	1.89365e-05
4930597O21Rik	1.87265e-07	0.741064	0.361	0.213	0.00545803	Pik3ca-2																		Tbca	1.55893e-07	-0.332997	0.541	0.722	0.00454366	aCap										Ptov1	0.000277497	-0.382525	0.453	0.56	1	vCap		Sidt2	6.21404e-09
Ostm1	1.89202e-07	0.301767	0.561	0.405	0.00551449	Pik3ca-2																		N4bp2	1.56421e-07	-0.624897	0.167	0.319	0.00455904	aCap										Ppp2r5b	0.000279098	-0.836016	0.321	0.45	1	vCap		BC003331	0.00365637
Dap	1.90917e-07	0.264672	0.885	0.766	0.00556447	Pik3ca-2																		Khsrp	1.57775e-07	-0.582267	0.17	0.334	0.00459851	aCap										Pdzd8	0.000279904	-0.271889	0.235	0.349	1	vCap		Rybp	0.00345072
Bscl2	1.97751e-07	0.469877	0.667	0.531	0.00576366	Pik3ca-2																		Glrx5	1.60421e-07	-0.495665	0.396	0.563	0.00467564	aCap										Nr2f6	0.000280162	-0.726014	0.316	0.423	1	vCap		Rpa3	0.00177654
2810474O19Rik	1.97912e-07	0.61757	0.707	0.592	0.00576835	Pik3ca-2																		Cct2	1.61465e-07	-0.318382	0.674	0.814	0.00470607	aCap										Car5b	0.000280238	-0.958404	0.338	0.455	1	vCap		Cherp	0.000116306
Wbp1	1.98203e-07	0.319519	0.526	0.373	0.00577681	Pik3ca-2																		Ppp1r11	1.62315e-07	-0.358849	0.504	0.677	0.00473085	aCap										Med27	0.000280903	-0.602945	0.346	0.46	1	vCap		Cln6	8.969e-05
Arhgap6	1.98512e-07	1.66706	0.168	0.075	0.00578584	Pik3ca-2																		Eif3i	1.66138e-07	-0.342092	0.793	0.871	0.00484226	aCap										Prmt2	0.000281353	-0.703228	0.286	0.41	1	vCap		Glrx2	0.00388695
Plekha7	2.00129e-07	0.734157	0.402	0.261	0.00583297	Pik3ca-2																		Cdc42ep4	1.67425e-07	-0.488441	0.419	0.591	0.00487978	aCap										Zfp467	0.000285242	-0.542888	0.299	0.419	1	vCap		Rps6ka3	8.37708e-06
Carkd	2.02263e-07	0.273271	0.717	0.589	0.00589516	Pik3ca-2																		Ppp2r5d	1.68738e-07	-0.348898	0.585	0.729	0.00491804	aCap										4930452B06Rik	0.00028642	-2.72044	0.047	0.13	1	vCap		Eif3b	2.41517e-06
Mthfsd	2.03726e-07	0.411534	0.343	0.207	0.00593779	Pik3ca-2																		Ptp4a2	1.72365e-07	-0.327708	0.722	0.853	0.00502376	aCap										Cldn11	0.000292634	-3.12624	0.393	0.476	1	vCap		Osbp	1.13074e-07
Tpk1	2.05581e-07	0.614159	0.558	0.398	0.00599186	Pik3ca-2																		Gar1	1.73907e-07	-1.06015	0.13	0.282	0.00506869	aCap										Mtx1	0.000295415	-0.665277	0.321	0.433	1	vCap		Dnajc15	3.34308e-05
Abat	2.05581e-07	1.59738	0.115	0.041	0.00599187	Pik3ca-2																		Wdr33	1.76031e-07	-0.406623	0.341	0.525	0.00513059	aCap										Rasl10a	0.000296507	-2.49675	0.03	0.104	1	vCap		Atp8a1	3.65314e-05
Bmp15	2.11379e-07	1.14838	0.187	0.088	0.00616084	Pik3ca-2																		Rab4a	1.76212e-07	-0.873172	0.207	0.367	0.00513588	aCap										Slc7a7	0.000296744	-0.530542	0.389	0.507	1	vCap		Wiz	0.00747021
Sdf2	2.17879e-07	0.260753	0.72	0.573	0.00635031	Pik3ca-2																		Osbpl5	1.77057e-07	-2.60629	0.2	0.358	0.0051605	aCap										Pip4k2b	0.000298068	-2.15267	0.047	0.127	1	vCap		Mrpl35	0.0029293
2900041M22Rik	2.18395e-07	0.565017	0.343	0.22	0.00636534	Pik3ca-2																		Plau	1.77956e-07	-1.73391	0.485	0.622	0.0051867	aCap										Gstm1	0.000303	-0.77723	0.637	0.713	1	vCap		Smarcd2	4.21531e-06
Tor1b	2.21066e-07	0.642762	0.555	0.417	0.00644319	Pik3ca-2																		Ctsh	1.8052e-07	-4.46592	0.222	0.374	0.00526143	aCap										Adcy4	0.00030312	-0.321688	0.872	0.912	1	vCap		Gtf2e2	0.000947929
Vdac1	2.21946e-07	0.321188	0.863	0.756	0.00646884	Pik3ca-2																		Snhg4	1.82089e-07	-1.61153	0.181	0.318	0.00530716	aCap										Ccnb2	0.000306071	-1.88258	0.158	0.276	1	vCap		Pdlim4	4.82344e-07
Apold1	2.24312e-07	0.511907	0.882	0.833	0.00653779	Pik3ca-2																		Zfp362	1.8564e-07	-0.679795	0.256	0.426	0.00541066	aCap										Fhl1	0.000307182	-0.848486	0.761	0.791	1	vCap		Il3ra	1.98316e-06
Tmem229b	2.24839e-07	0.288496	0.47	0.313	0.00655315	Pik3ca-2																		Rnf145	1.86749e-07	-0.592568	0.467	0.618	0.005443	aCap										1810006J02Rik	0.000308371	-1.39458	0.06	0.146	1	vCap		Gm8927	1.62276e-07
Stx5a	2.28281e-07	0.306764	0.86	0.742	0.00665348	Pik3ca-2																		C1qtnf5	1.88797e-07	-2.16013	0.126	0.265	0.00550267	aCap										Pigq	0.000309689	-0.68511	0.573	0.669	1	vCap		Sephs1	9.34984e-05
Ggcx	2.28402e-07	0.54557	0.414	0.269	0.006657	Pik3ca-2																		Gm28364	1.91243e-07	-0.266472	0.389	0.608	0.00557395	aCap										Megf11	0.000310723	-2.78023	0.068	0.157	1	vCap		Ldha	5.21933e-15
Hmga1	2.29809e-07	0.26349	0.526	0.352	0.00669801	Pik3ca-2																		Mfrp	1.91666e-07	-2.12721	0.126	0.265	0.0055863	aCap										Gorasp2	0.000311901	-0.258129	0.808	0.854	1	vCap		Slc25a36	0.000282385
Gm17529	2.3023e-07	1.07459	0.315	0.176	0.00671028	Pik3ca-2																		Gm26619	1.94471e-07	-0.635327	0.244	0.417	0.00566806	aCap										Tcaf1	0.000311908	-0.702004	0.423	0.529	1	vCap		Wdr43	0.00195955
Lman1	2.31923e-07	0.342752	0.748	0.629	0.00675962	Pik3ca-2																		Rnf7	1.9552e-07	-0.256535	0.726	0.825	0.00569863	aCap										Acadm	0.000315614	-0.344609	0.573	0.635	1	vCap		Emcn	1.22071e-13
Grin2a	2.34984e-07	2.49411	0.1	0.032	0.00684884	Pik3ca-2																		4930524O07Rik	1.97071e-07	-0.490965	0.381	0.582	0.00574384	aCap										Tpst2	0.000316136	-0.322866	0.795	0.859	1	vCap		Trmt10b	0.00296671
Fuca2	2.44433e-07	0.688828	0.486	0.353	0.00712424	Pik3ca-2																		Ppia	1.97693e-07	-0.267429	1	1	0.00576196	aCap										Snx3	0.00031805	-0.262278	0.936	0.979	1	vCap		Gm27913	7.21631e-06
Mvb12a	2.45632e-07	0.359873	0.72	0.584	0.00715919	Pik3ca-2																		Naa10	2.00108e-07	-0.709854	0.404	0.564	0.00583235	aCap										Snx7	0.0003196	-1.20121	0.342	0.44	1	vCap		Ruvbl1	0.00095014
Zfp385c	2.50861e-07	0.545026	0.358	0.213	0.00731159	Pik3ca-2																		Vcp	2.00486e-07	-0.347464	0.844	0.92	0.00584337	aCap										Ephb3	0.000322774	-3.73791	0.051	0.132	1	vCap		Mgat4a	6.56964e-06
Snx3	2.51296e-07	0.320308	0.988	0.968	0.00732428	Pik3ca-2																		Reep1	2.00837e-07	-3.00283	0.241	0.382	0.00585359	aCap										Tspyl3	0.000323326	-1.97687	0.034	0.11	1	vCap		Ltv1	4.92212e-05
Elp2	2.53081e-07	0.270706	0.632	0.469	0.00737629	Pik3ca-2																		Manf	2.03554e-07	-0.384508	0.663	0.806	0.00593277	aCap										Alox12	0.000323852	-1.64971	0.098	0.197	1	vCap		Tes	1.62306e-06
Snx33	2.54272e-07	0.486525	0.352	0.215	0.00741102	Pik3ca-2																		Gtf3a	2.04185e-07	-0.290538	0.389	0.564	0.00595118	aCap										Gm27027	0.000324742	-0.274588	0.184	0.31	1	vCap		Atf6b	0.000212293
2210408F21Rik	2.55476e-07	0.718616	0.218	0.111	0.0074461	Pik3ca-2																		Agpat1	2.05917e-07	-0.554355	0.352	0.514	0.00600166	aCap										Crem	0.000329043	-0.446935	0.346	0.454	1	vCap		Pla2g16	1.6553e-09
Gm16536	2.57599e-07	0.585835	0.19	0.089	0.00750798	Pik3ca-2																		Dcakd	2.10446e-07	-0.97997	0.363	0.519	0.00613365	aCap										Gm13152	0.000330194	-0.43752	0.085	0.183	1	vCap		Ifi30	0.0098958
Gfod2	2.62421e-07	0.460358	0.595	0.448	0.00764854	Pik3ca-2																		1700037C18Rik	2.1187e-07	-0.253301	0.43	0.624	0.00617515	aCap										Sipa1l1	0.000332345	-0.96842	0.188	0.294	1	vCap		Smarce1	5.67296e-08
Itga2	2.68029e-07	1.50627	0.165	0.074	0.00781197	Pik3ca-2																		Celf1	2.12867e-07	-0.295468	0.485	0.658	0.00620423	aCap										Ttc23	0.000333582	-0.387821	0.201	0.317	1	vCap		Gnal	6.53737e-06
Atn1,1	2.68142e-07	0.584658	0.576	0.44	0.00781527	Pik3ca-2																		Mansc1	2.13221e-07	-0.430303	0.448	0.605	0.00621455	aCap										Lyn	0.000333946	-0.318505	0.748	0.799	1	vCap		Trappc2l	0.000491572
Pqlc3	2.77375e-07	0.814778	0.536	0.401	0.00808438	Pik3ca-2																		Rell1	2.18262e-07	-0.563256	0.393	0.553	0.00636148	aCap										Cyb5r1	0.000335515	-0.701642	0.56	0.646	1	vCap		Ascl4	1.6016e-07
Bysl	2.81742e-07	0.258137	0.794	0.647	0.00821165	Pik3ca-2																		Pcbp1	2.18804e-07	-0.35189	0.87	0.94	0.00637726	aCap										Tmem229b	0.00033572	-1.09938	0.252	0.366	1	vCap		Prdx2	3.00626e-09
Adam17	2.82452e-07	0.290895	0.801	0.692	0.00823236	Pik3ca-2																		Gm28230	2.18933e-07	-3.28689	0.067	0.192	0.00638102	aCap										Adamts1	0.00034012	-0.667681	0.457	0.572	1	vCap		Gtf2h2	0.00180052
Acot2	2.84387e-07	0.989702	0.364	0.229	0.00828874	Pik3ca-2																		Slc39a8	2.20317e-07	-2.51164	0.056	0.179	0.00642135	aCap										2022-09-08	0.00034521	-1.47698	0.286	0.401	1	vCap		Wdr6	1.19544e-07
Csnk1d	2.89354e-07	0.285956	0.766	0.67	0.00843351	Pik3ca-2																		Snrpe	2.22172e-07	-0.448385	0.593	0.742	0.00647544	aCap										4930453N24Rik	0.000349854	-0.496257	0.248	0.365	1	vCap		Calr	5.34163e-09
Shb	2.9019e-07	0.859433	0.277	0.155	0.00845787	Pik3ca-2																		Nabp2	2.22427e-07	-0.599133	0.5	0.636	0.00648285	aCap										Il27ra	0.000352722	-2.10197	0.034	0.109	1	vCap		Cdk2ap2	3.50968e-05
1110038B12Rik	2.92304e-07	0.597042	0.445	0.313	0.00851949	Pik3ca-2																		Bace1	2.22874e-07	-0.837704	0.304	0.469	0.0064959	aCap										Lgals8	0.000353138	-0.41682	0.543	0.65	1	vCap		Gm11557	9.54176e-09
Lrrk1	2.93487e-07	0.742569	0.452	0.315	0.00855396	Pik3ca-2																		Gm20537	2.32986e-07	-0.33935	0.237	0.408	0.00679062	aCap										Nmt1	0.000355413	-0.25822	0.543	0.637	1	vCap		Pisd	8.55738e-08
Ctnnbl1	3.0562e-07	0.429734	0.748	0.604	0.00890761	Pik3ca-2																		Ube2e3	2.33721e-07	-0.261268	0.515	0.686	0.00681203	aCap										Hadhb	0.000357358	-0.263882	0.637	0.73	1	vCap		Ubtd1	0.00106222
Dnah17	3.057e-07	0.484	0.399	0.254	0.00890994	Pik3ca-2																		Tmed4	2.3439e-07	-0.317745	0.648	0.786	0.00683153	aCap										Hmg20a	0.000357713	-0.374821	0.35	0.46	1	vCap		Nfs1	0.00853003
Dnajb4	3.0899e-07	0.347352	0.526	0.391	0.00900583	Pik3ca-2																		Prr5l	2.35474e-07	-4.28928	0.111	0.246	0.00686313	aCap										Magt1	0.000358631	-0.258702	0.436	0.551	1	vCap		Uqcrfs1	6.58666e-06
Vps4a	3.09658e-07	0.356742	0.732	0.61	0.0090253	Pik3ca-2																		Prpf8	2.36674e-07	-0.266388	0.711	0.863	0.00689811	aCap										Ccdc88c	0.000358829	-0.278658	0.325	0.452	1	vCap		Cyb5r3	1.76478e-10
Abhd12	3.12119e-07	0.594604	0.645	0.521	0.00909701	Pik3ca-2																		Megf8	2.39924e-07	-0.882713	0.111	0.259	0.00699282	aCap										RP24-565B3,2	0.000359384	-0.279911	0.209	0.336	1	vCap		Fam173a	0.00239504
Lyl1	3.14095e-07	0.515902	0.698	0.577	0.00915462	Pik3ca-2																		Gnl3	2.46179e-07	-0.395467	0.207	0.368	0.00717513	aCap										Tmem175	0.000361834	-1.10911	0.338	0.441	1	vCap		Egln2	0.000707787
Ddx41	3.1703e-07	0.450143	0.645	0.533	0.00924017	Pik3ca-2																		Dpcd	2.46429e-07	-0.477519	0.2	0.358	0.00718243	aCap										Sdc1	0.000365092	-1.06553	0.517	0.61	1	vCap		Chmp6	7.34074e-06
Gm26616	3.24351e-07	0.782752	0.24	0.125	0.00945353	Pik3ca-2																		Gng2	2.46732e-07	-1.32033	0.296	0.452	0.00719124	aCap										Kctd6	0.000366988	-1.2721	0.09	0.182	1	vCap		Aldoa	2.70846e-14
Vps45	3.28262e-07	0.569973	0.396	0.255	0.00956753	Pik3ca-2																		Itpa	2.4699e-07	-0.533215	0.311	0.486	0.00719877	aCap										Clcn2	0.000367707	-1.66869	0.179	0.291	1	vCap		Gdpd1	0.00398783
RP23-349J3,8	3.31606e-07	0.304381	0.221	0.109	0.00966498	Pik3ca-2																		Xpnpep1	2.47306e-07	-0.306436	0.611	0.76	0.00720799	aCap										Ncapg	0.000372534	-1.32188	0.09	0.183	1	vCap		Crtap	1.07527e-07
Psmd2	3.3488e-07	0.287545	0.916	0.849	0.00976042	Pik3ca-2																		Wdr1	2.48214e-07	-0.352767	0.922	0.969	0.00723444	aCap										Med9	0.000375158	-0.679074	0.308	0.432	1	vCap		Phrf1	0.00726218
Atp9b	3.38924e-07	0.423398	0.545	0.399	0.00987828	Pik3ca-2																		Ppdpf	2.53191e-07	-0.375292	0.526	0.701	0.00737951	aCap										Emp2	0.000375799	-3.3229	0.312	0.41	1	vCap		2900052L18Rik	0.00835713
Ppp2r1b	3.39791e-07	0.832269	0.48	0.351	0.00990354	Pik3ca-2																		Fam92a	2.53759e-07	-0.324558	0.341	0.519	0.00739605	aCap										Fam168a	0.000376834	-0.545796	0.432	0.54	1	vCap		Gm16048	2.01936e-09
Por	3.41605e-07	0.547539	0.611	0.466	0.00995643	Pik3ca-2																		Baiap2	2.54289e-07	-0.637837	0.422	0.586	0.00741149	aCap										Snx33	0.000376968	-0.41881	0.154	0.263	1	vCap		Gm17233	0.00641578
Mapkap1	3.42421e-07	0.406704	0.567	0.426	0.00998021	Pik3ca-2																		Aen	2.56064e-07	-1.55693	0.237	0.402	0.00746324	aCap										Desi1	0.000377121	-1.06363	0.308	0.414	1	vCap		Ndufs2	9.39587e-09
Mink1	3.45403e-07	0.704861	0.427	0.294	0.0100671	Pik3ca-2																		Isyna1	2.56948e-07	-0.768375	0.57	0.684	0.00748901	aCap										Arl6ip6	0.000384217	-0.89501	0.218	0.327	1	vCap		Rrbp1	4.25482e-09
4930473A02Rik	3.49945e-07	0.475603	0.474	0.315	0.0101995	Pik3ca-2																		Fpgs	2.57216e-07	-0.682049	0.493	0.636	0.00749683	aCap										Syncrip	0.000386662	-0.501564	0.526	0.612	1	vCap		Fam53c	0.000897195
Abcd3	3.52044e-07	0.43346	0.595	0.461	0.0102607	Pik3ca-2																		Atp5g1	2.59355e-07	-0.560591	0.667	0.795	0.00755917	aCap										Tmem147	0.000387104	-0.298471	0.632	0.716	1	vCap		Rreb1	0.00116113
Zdhhc9	3.57106e-07	0.436463	0.561	0.413	0.0104082	Pik3ca-2																		Ppa1	2.61977e-07	-0.487446	0.237	0.405	0.00763559	aCap										Thap6	0.000388045	-0.3248	0.209	0.334	1	vCap		Polr3e	0.00131204
A230065N10Rik	3.57675e-07	0.622055	0.165	0.073	0.0104248	Pik3ca-2																		Keap1	2.62318e-07	-0.651964	0.396	0.558	0.00764552	aCap										Uchl5	0.000388581	-0.455827	0.312	0.424	1	vCap		Tprn	6.41688e-05
Foxk2	3.60064e-07	0.693735	0.268	0.15	0.0104944	Pik3ca-2																		Tm9sf4	2.63943e-07	-0.412057	0.533	0.68	0.0076929	aCap										Ehd3	0.000389975	-1.16743	0.124	0.225	1	vCap		Hmga1	1.96363e-07
E030030I06Rik	3.61311e-07	0.304675	0.383	0.233	0.0105308	Pik3ca-2																		Rad23b	2.64189e-07	-0.423682	0.419	0.591	0.00770006	aCap										Gm28374	0.000390422	-0.326488	0.303	0.437	1	vCap		Ogt	2.57921e-07
Tm9sf4	3.73238e-07	0.354784	0.748	0.625	0.0108784	Pik3ca-2																		Afg3l1	2.6563e-07	-0.962952	0.23	0.393	0.00774206	aCap										Usp15	0.000391758	-0.795204	0.308	0.431	1	vCap		Cks1b	0.000111348
Pabpn1	3.7433e-07	0.275155	0.467	0.326	0.0109102	Pik3ca-2																		Thsd1	2.68773e-07	-0.264837	0.611	0.773	0.00783365	aCap										Pacsin2	0.000392249	-0.498555	0.859	0.881	1	vCap		Ctnnbl1	6.41187e-07
Fam195a	3.75977e-07	0.728204	0.193	0.093	0.0109582	Pik3ca-2																		Slc44a1	2.76235e-07	-0.399885	0.352	0.53	0.00805116	aCap										Fzr1	0.000393138	-0.636791	0.453	0.558	1	vCap		Bace1	0.00188518
Eri3	3.79053e-07	0.498914	0.626	0.499	0.0110479	Pik3ca-2																		Gm4217	2.77972e-07	-0.442747	0.119	0.275	0.00810179	aCap										Mir1903	0.000396151	-0.557001	0.09	0.191	1	vCap		Tbl1xr1	0.000289333
Layn	3.84902e-07	0.730037	0.414	0.275	0.0112184	Pik3ca-2																		Zmiz2	2.78895e-07	-1.14617	0.389	0.544	0.00812868	aCap										Gm20536	0.000396157	-0.568533	0.346	0.477	1	vCap		Tmed3	8.35717e-08
RP24-140D11,5	3.89092e-07	0.643654	0.181	0.081	0.0113405	Pik3ca-2																		Smarca4	2.7978e-07	-0.44631	0.63	0.753	0.00815447	aCap										Ctnnal1	0.000396591	-0.830636	0.714	0.781	1	vCap		Snrpa	1.59874e-05
Farsa	3.96721e-07	0.45084	0.636	0.493	0.0115628	Pik3ca-2																		St6gal1	2.81471e-07	-1.2166	0.233	0.379	0.00820374	aCap										Nfkbiz	0.000399839	-0.400312	0.278	0.39	1	vCap		Wibg	0.00236672
Inpp4b	4.04014e-07	1.17178	0.159	0.069	0.0117754	Pik3ca-2																		Kpnb1	2.91469e-07	-0.304465	0.448	0.617	0.00849514	aCap										Znf512b	0.00040207	-0.344918	0.154	0.261	1	vCap		Srsf6	3.11233e-07
RP24-487F9,4	4.19737e-07	1.388	0.231	0.124	0.0122337	Pik3ca-2																		Gusb	2.96532e-07	-0.573107	0.459	0.608	0.00864272	aCap										2610020C07Rik	0.000406279	-1.07013	0.111	0.215	1	vCap		Fam199x	0.00912549
Vmac	4.36603e-07	0.575692	0.486	0.348	0.0127252	Pik3ca-2																		Eif3k	3.01155e-07	-0.315783	0.77	0.908	0.00877747	aCap										Gopc	0.000406918	-1.64338	0.222	0.317	1	vCap		Slc25a15	0.00055643
Eva1c	4.38013e-07	1.112	0.377	0.245	0.0127663	Pik3ca-2																		Eea1	3.0153e-07	-0.396473	0.359	0.525	0.0087884	aCap										Nf2	0.000407019	-0.87202	0.303	0.418	1	vCap		Alg3	3.20414e-05
Ddx1	4.4167e-07	0.338774	0.695	0.547	0.0128729	Pik3ca-2																		Cdk4	3.02667e-07	-0.388033	0.863	0.935	0.00882154	aCap										Naaa	0.000413868	-0.884014	0.145	0.242	1	vCap		Asb8	0.00704212
Prdx6	4.42067e-07	0.316192	0.854	0.769	0.0128845	Pik3ca-2																		Snhg3	3.03019e-07	-0.573248	0.341	0.516	0.0088318	aCap										Cmtm8	0.000418769	-0.392084	0.491	0.601	1	vCap		Trerf1	0.00479395
H2-Q6	4.47578e-07	0.670436	0.664	0.537	0.0130451	Pik3ca-2																		Alg2	3.03655e-07	-0.819562	0.27	0.435	0.00885033	aCap										Gimap1	0.00042153	-0.320224	0.808	0.868	1	vCap		Gm22801	3.52185e-06
Mir704	4.55078e-07	0.28885	0.445	0.275	0.0132637	Pik3ca-2																		Ran	3.06521e-07	-0.411833	0.83	0.899	0.00893385	aCap										Tcirg1	0.000423734	-0.266746	0.778	0.827	1	vCap		Cda	2.33005e-06
Gli3	4.71747e-07	1.65388	0.153	0.066	0.0137496	Pik3ca-2																		Xrn2	3.07322e-07	-0.488756	0.441	0.595	0.0089572	aCap										Gm16083	0.000424278	-1.21006	0.073	0.158	1	vCap		Ccs	0.0018049
Slc25a17	4.81278e-07	0.311968	0.601	0.439	0.0140273	Pik3ca-2																		Abca1	3.08764e-07	-0.561769	0.67	0.797	0.00899924	aCap										Fbxw11	0.000427507	-0.636	0.628	0.713	1	vCap		Trp53bp1	0.000402442
Slc35f5	4.84702e-07	0.501941	0.555	0.421	0.0141271	Pik3ca-2																		Ikbip	3.12826e-07	-0.741623	0.278	0.431	0.00911762	aCap										Cdk1	0.000429563	-3.03428	0.12	0.215	1	vCap		Gm26792	0.000140636
5430405H02Rik	4.8774e-07	1.05414	0.349	0.229	0.0142157	Pik3ca-2																		Snrpg	3.158e-07	-0.399226	0.689	0.853	0.00920432	aCap										Hist1h2bc	0.000429728	-0.327998	0.274	0.391	1	vCap		Nfkbie	0.00143459
Aars	4.98749e-07	0.36843	0.751	0.624	0.0145365	Pik3ca-2																		Snrnp70	3.17362e-07	-0.276748	0.489	0.641	0.00924984	aCap										Gm26646	0.000431481	-1.02045	0.03	0.102	1	vCap		Cers4	0.000817327
Tmem9	4.99189e-07	0.887365	0.526	0.394	0.0145494	Pik3ca-2																		Hacd3	3.19366e-07	-0.263014	0.344	0.499	0.00930825	aCap										Galnt11	0.000432334	-0.462988	0.308	0.429	1	vCap		Pcdhgb2	8.6894e-08
Gm10657	5.05071e-07	0.614449	0.143	0.058	0.0147208	Pik3ca-2																		Faap20	3.22358e-07	-1.47185	0.204	0.353	0.00939545	aCap										Extl2	0.00043275	-0.881971	0.115	0.214	1	vCap		Tmem106b	7.19624e-06
Zfp57	5.05565e-07	0.692213	0.299	0.178	0.0147352	Pik3ca-2																		Pigx	3.27401e-07	-0.787477	0.37	0.523	0.00954244	aCap										Sgta	0.000435794	-0.539751	0.65	0.744	1	vCap		Tsc22d1	3.90363e-12
Armcx1	5.0598e-07	0.724035	0.436	0.304	0.0147473	Pik3ca-2																		Atp6ap1	3.32394e-07	-0.279593	0.889	0.952	0.00968796	aCap										Arl2	0.000436403	-0.701808	0.393	0.502	1	vCap		Ptp4a1	2.45483e-06
Siae	5.11022e-07	0.391999	0.399	0.265	0.0148942	Pik3ca-2																		Osbpl8	3.38403e-07	-0.29782	0.259	0.422	0.00986309	aCap										Zfp704	0.000439248	-1.31944	0.167	0.269	1	vCap		1700123O20Rik	0.000310399
Cbr3	5.11298e-07	0.925542	0.346	0.226	0.0149023	Pik3ca-2																		Slc38a2	3.39063e-07	-0.362483	0.752	0.858	0.00988234	aCap										Casp3	0.000439259	-1.04892	0.085	0.18	1	vCap		Pcgf5	0.00645753
Plau	5.21595e-07	0.830342	0.698	0.568	0.0152024	Pik3ca-2																		Slc6a2	3.39596e-07	-4.60107	0.063	0.187	0.00989786	aCap										Wwp1	0.000440003	-0.788219	0.248	0.354	1	vCap		Man2b1	1.54488e-05
Fkbp8	5.21715e-07	0.255654	0.86	0.769	0.0152059	Pik3ca-2																		Enoph1	3.4027e-07	-0.645512	0.204	0.363	0.0099175	aCap										Nradd	0.000441988	-0.984285	0.107	0.204	1	vCap		Crispld1	0.00598704
Vstm5	5.43317e-07	1.33021	0.202	0.103	0.0158355	Pik3ca-2																		Ldha	3.43154e-07	-0.358231	0.996	0.995	0.0100016	aCap										Sdf2	0.000442376	-0.31053	0.509	0.624	1	vCap		Sumo3	6.20781e-09
Mir6904	5.53795e-07	0.436243	0.143	0.058	0.0161409	Pik3ca-2																		Prrc1	3.43258e-07	-0.377104	0.389	0.553	0.0100046	aCap										Tmem198b	0.000444691	-0.386326	0.483	0.603	1	vCap		Ak2	0.00190254
Ndn	5.5687e-07	0.743903	0.361	0.231	0.0162305	Pik3ca-2																		Sec31a	3.4448e-07	-0.323534	0.685	0.808	0.0100402	aCap										Cabp7	0.000449963	-0.508282	0.214	0.322	1	vCap		Trappc1	4.91632e-06
Gpr180	5.59377e-07	0.421997	0.598	0.456	0.0163036	Pik3ca-2																		Cx3cl1	3.54493e-07	-0.603649	0.378	0.553	0.010332	aCap										Pcdh7	0.000452228	-3.84822	0.034	0.106	1	vCap		E2f1	0.000650169
Aldoart1	5.59942e-07	0.334748	0.318	0.182	0.0163201	Pik3ca-2																		Eml1	3.55246e-07	-0.342226	0.496	0.666	0.010354	aCap										Adam12	0.00046434	-1.21514	0.141	0.248	1	vCap		Gm6166	2.99235e-07
Yipf1	5.60669e-07	0.383005	0.682	0.553	0.0163413	Pik3ca-2																		Stat5b	3.55485e-07	-1.02819	0.341	0.473	0.010361	aCap										Clu	0.000464927	-0.646185	0.936	0.958	1	vCap		Lcmt1	6.44422e-06
Mettl7a1	5.61648e-07	0.994341	0.287	0.169	0.0163698	Pik3ca-2																		Pccb	3.5754e-07	-1.42244	0.222	0.368	0.0104209	aCap										Fam129a	0.000470484	-0.693963	0.372	0.478	1	vCap		Sart1	0.0028093
Gm26643	5.64567e-07	0.254855	0.492	0.318	0.0164549	Pik3ca-2																		Gm17077	3.579e-07	-1.01628	0.067	0.196	0.0104313	aCap										Glrx	0.000470667	-1.49311	0.205	0.306	1	vCap		Elf4	0.00215983
Cdon	5.72723e-07	1.81014	0.109	0.038	0.0166926	Pik3ca-2																		Mgst3	3.59732e-07	-0.55035	0.448	0.589	0.0104847	aCap										Hmgn2	0.000474684	-0.253201	0.701	0.811	1	vCap		Zfp787	0.00209472
Ctso	5.74333e-07	0.251662	0.698	0.562	0.0167395	Pik3ca-2																		Tpm1	3.60198e-07	-0.427158	0.848	0.908	0.0104983	aCap										Atp9a	0.000476226	-0.799991	0.419	0.521	1	vCap		Pcdha4,1	4.13272e-05
Dixdc1	5.8234e-07	1.87506	0.196	0.099	0.0169729	Pik3ca-2																		Smyd5	3.69357e-07	-1.91678	0.096	0.231	0.0107653	aCap										Vcam1	0.000476493	-1.5402	0.162	0.261	1	vCap		Plod2	0.000146246
Trf	5.90528e-07	1.24363	0.433	0.315	0.0172115	Pik3ca-2																		Erdr1	3.76544e-07	-0.493208	0.559	0.723	0.0109747	aCap										RP23-218L17,3	0.000479825	-1.16799	0.124	0.223	1	vCap		Mcam	2.0987e-09
Wdr81	5.90794e-07	0.593761	0.271	0.152	0.0172193	Pik3ca-2																		Rpl14	3.78888e-07	-0.346403	0.911	0.985	0.0110431	aCap										Kank1	0.000480097	-0.68149	0.286	0.404	1	vCap		Taf1	0.00222752
Manbal	6.03135e-07	0.375313	0.545	0.406	0.017579	Pik3ca-2																		Nostrin	3.82898e-07	-1.87436	0.096	0.232	0.0111599	aCap										Sptlc2	0.000484695	-0.262148	0.765	0.864	1	vCap		Pcdhgc5	1.43165e-07
Fbxo3	6.03163e-07	0.30019	0.713	0.596	0.0175798	Pik3ca-2																		Tubb6	3.89666e-07	-0.395092	0.485	0.653	0.0113572	aCap										Cep250	0.000486129	-0.566274	0.303	0.414	1	vCap		Gm37013	4.6859e-05
Fech	6.22336e-07	0.257102	0.598	0.484	0.0181386	Pik3ca-2																		Zfp932	3.89731e-07	-0.369633	0.111	0.258	0.0113591	aCap										Gm12316	0.000486897	-0.885376	0.051	0.134	1	vCap		Ogdh	3.19017e-10
Sdf4	6.2695e-07	0.267745	0.997	0.933	0.0182731	Pik3ca-2																		Eif2b4	3.93487e-07	-0.450638	0.489	0.667	0.0114686	aCap										Ipo9	0.000491871	-0.96914	0.342	0.451	1	vCap		Gpalpp1	0.000529083
Ube2e2	6.3817e-07	0.984565	0.433	0.314	0.0186001	Pik3ca-2																		Rps17	3.99258e-07	-0.332367	0.952	0.991	0.0116368	aCap										Mmp15	0.000492717	-0.557309	0.462	0.558	1	vCap		Nkiras2	6.45388e-07
Tspan9	6.39865e-07	0.335448	0.978	0.958	0.0186495	Pik3ca-2																		Slc35b4	4.15954e-07	-0.508346	0.222	0.39	0.0121234	aCap										Agrn	0.000497751	-0.41362	0.615	0.704	1	vCap		Clpb	0.000190995
Tceal1	6.43453e-07	0.755501	0.206	0.105	0.0187541	Pik3ca-2																		Sncg	4.18477e-07	-0.830397	0.474	0.619	0.0121969	aCap										Nt5m	0.000499374	-0.497783	0.372	0.483	1	vCap		Enpp5	0.000490102
Gm3222	6.46535e-07	0.425801	0.159	0.07	0.0188439	Pik3ca-2																		Snhg5	4.20244e-07	-0.886666	0.159	0.313	0.0122484	aCap										Xpo6	0.000501112	-1.0423	0.244	0.353	1	vCap		Xpo1	8.42549e-05
Calml4	6.4875e-07	1.71109	0.15	0.065	0.0189085	Pik3ca-2																		P3h2	4.20741e-07	-2.34688	0.219	0.365	0.0122629	aCap										Narf	0.000503627	-0.341152	0.427	0.539	1	vCap		Hsd17b12	0.000554627
Yipf6	6.55176e-07	0.360847	0.514	0.363	0.0190958	Pik3ca-2																		Cd2bp2	4.24912e-07	-0.608543	0.326	0.489	0.0123845	aCap										B130024G19Rik	0.000504605	-2.26776	0.115	0.21	1	vCap		Aifm1	0.00240154
P4ha1	6.59722e-07	0.472861	0.579	0.437	0.0192283	Pik3ca-2																		Parp1	4.28283e-07	-0.983369	0.278	0.439	0.0124827	aCap										Nedd4l	0.00050778	-0.60256	0.209	0.315	1	vCap		Selt	0.00473986
Ptpn1	6.60331e-07	0.477995	0.682	0.567	0.019246	Pik3ca-2																		Gm20444	4.2889e-07	-2.01932	0.093	0.221	0.0125004	aCap										Nfix	0.000514358	-0.737196	0.432	0.531	1	vCap		Pafah1b2	7.13796e-10
Dach2	6.71498e-07	1.75356	0.174	0.082	0.0195715	Pik3ca-2																		Ascc1	4.31252e-07	-1.04501	0.304	0.454	0.0125693	aCap										Ppa1	0.000515954	-0.668795	0.286	0.391	1	vCap		Cysltr1	0.000102367
BC023105	6.75135e-07	0.97364	0.128	0.05	0.0196775	Pik3ca-2																		Prkcsh	4.31498e-07	-0.475773	0.441	0.581	0.0125765	aCap										Cerk	0.000516096	-0.821367	0.265	0.374	1	vCap		Plekhg1	5.81859e-05
Sars	6.82467e-07	0.259039	0.81	0.679	0.0198912	Pik3ca-2																		Hspa4	4.37266e-07	-0.611774	0.511	0.642	0.0127446	aCap										Atp6v1h	0.000518528	-0.277577	0.543	0.651	1	vCap		Nfic	1.45254e-08
Nol4l	6.89888e-07	0.254347	0.421	0.275	0.0201075	Pik3ca-2																		Tsen34	4.40359e-07	-0.403813	0.533	0.719	0.0128347	aCap										2210408F21Rik	0.0005193	-0.941759	0.064	0.148	1	vCap		Arhgap35	0.00827152
Ergic1	6.9342e-07	0.349056	0.636	0.497	0.0202104	Pik3ca-2																		Tbc1d13	4.41624e-07	-0.76168	0.219	0.366	0.0128716	aCap										Hoxd10	0.000523533	-0.694463	0.615	0.683	1	vCap		Masp1	1.45002e-06
2010016I18Rik	6.9387e-07	1.16313	0.103	0.035	0.0202235	Pik3ca-2																		Abcd3	4.44371e-07	-0.300191	0.356	0.521	0.0129516	aCap										Mast2	0.000527273	-0.954489	0.312	0.419	1	vCap		Xpnpep1	1.25178e-05
Commd10	7.00725e-07	0.475407	0.589	0.452	0.0204233	Pik3ca-2																		Ptms	4.45769e-07	-0.32442	0.889	0.947	0.0129924	aCap										4632428N05Rik	0.000528195	-0.357816	0.62	0.718	1	vCap		Npcd	0.00794906
Zmynd11	7.11469e-07	0.317077	0.741	0.587	0.0207365	Pik3ca-2																		Ctdnep1	4.51266e-07	-0.518439	0.281	0.449	0.0131526	aCap										Pfkm	0.000532877	-0.511718	0.248	0.35	1	vCap		Cdc27	9.86616e-05
Msto1	7.12018e-07	0.336441	0.657	0.51	0.0207525	Pik3ca-2																		Hbegf	4.52659e-07	-1.11223	0.144	0.29	0.0131932	aCap										Elmo2	0.000536004	-0.533789	0.573	0.668	1	vCap		Gm37388	4.80927e-05
Airn	7.20243e-07	0.610511	0.474	0.34	0.0209922	Pik3ca-2																		Plp2	4.56465e-07	-0.369292	0.778	0.895	0.0133041	aCap										Kctd9	0.000538231	-0.299698	0.124	0.22	1	vCap		Pcdhgb8	2.34274e-07
Casd1	7.29315e-07	0.56335	0.349	0.223	0.0212566	Pik3ca-2																		Fam120a	4.56588e-07	-1.16321	0.437	0.58	0.0133077	aCap										Reep1	0.000542074	-0.806871	0.261	0.374	1	vCap		Eif2ak1	3.07487e-05
Gm24757	7.35816e-07	0.299704	0.302	0.169	0.0214461	Pik3ca-2																		Ccdc109b	4.75463e-07	-2.46635	0.207	0.348	0.0138578	aCap										Kif22	0.000547042	-0.850592	0.073	0.163	1	vCap		Tspan18	2.5411e-06
Nkiras2	7.41606e-07	0.465882	0.757	0.65	0.0216148	Pik3ca-2																		Gaa	4.85291e-07	-1.74145	0.356	0.489	0.0141443	aCap										Arl6ip1	0.000547409	-0.285755	0.744	0.817	1	vCap		Gpcpd1	5.59112e-06
Zfp580	7.44535e-07	0.529439	0.439	0.306	0.0217002	Pik3ca-2																		1110001J03Rik	4.86676e-07	-0.321322	0.189	0.353	0.0141847	aCap										Brms1l	0.00054764	-0.644208	0.226	0.343	1	vCap		Ttyh3	0.00260786
Clint1	7.64809e-07	0.454798	0.399	0.261	0.0222911	Pik3ca-2																		Grin3b	4.91393e-07	-1.06801	0.085	0.22	0.0143221	aCap										Pgap2	0.000547899	-0.478552	0.363	0.479	1	vCap		Mga	0.00212658
Snrpn	7.71912e-07	1.19274	0.268	0.152	0.0224981	Pik3ca-2																		Gclm	4.96356e-07	-0.506147	0.341	0.508	0.0144668	aCap										Pros1	0.000549368	-0.326995	0.838	0.879	1	vCap		Edem2	0.000297082
Xpnpep1	7.83887e-07	0.258579	0.81	0.71	0.0228472	Pik3ca-2																		Ewsr1	5.12827e-07	-0.490581	0.8	0.88	0.0149469	aCap										Laptm4b	0.0005503	-0.299592	0.765	0.84	1	vCap		Rufy1	0.00112546
Pbxip1	7.88966e-07	0.29096	0.751	0.624	0.0229952	Pik3ca-2																		Afg3l2	5.1389e-07	-0.485238	0.222	0.387	0.0149778	aCap										Hrh1	0.00055116	-0.866212	0.051	0.132	1	vCap		Cxcr5	6.32265e-09
Slk	7.89416e-07	0.278483	0.67	0.517	0.0230083	Pik3ca-2																		Flot1	5.17335e-07	-0.517338	0.619	0.726	0.0150782	aCap										Mgat5	0.000554859	-0.26439	0.256	0.367	1	vCap		Stat5a	0.00682246
Ahsa2	7.94993e-07	0.409611	0.632	0.509	0.0231709	Pik3ca-2																		Cotl1	5.2317e-07	-0.677166	0.348	0.519	0.0152483	aCap										Gm14133	0.00055794	-0.266572	0.094	0.192	1	vCap		Acaa1a	5.24642e-06
Idh1	8.02935e-07	0.483013	0.579	0.458	0.0234024	Pik3ca-2																		Far1	5.25706e-07	-0.420702	0.404	0.558	0.0153222	aCap										Ssbp3	0.000564095	-0.833859	0.128	0.229	1	vCap		Cacybp	1.83353e-05
Iars2	8.08073e-07	0.271935	0.738	0.598	0.0235521	Pik3ca-2																		Lpp	5.29813e-07	-0.265745	0.726	0.834	0.0154419	aCap										Rnf185	0.000565159	-0.411703	0.346	0.473	1	vCap		Lrpap1	7.56485e-07
Pcgf2	8.154e-07	1.0038	0.374	0.243	0.0237656	Pik3ca-2																		Zfp87	5.34355e-07	-0.376553	0.156	0.314	0.0155743	aCap										Krt2	0.000565543	-0.318453	0.316	0.219	1	vCap		Gm28635	3.42767e-07
Tmem63b	8.18921e-07	0.795756	0.583	0.435	0.0238683	Pik3ca-2																		Rbm3os	5.34553e-07	-0.352371	0.719	0.86	0.0155801	aCap										Tor2a	0.00056721	-0.88834	0.38	0.473	1	vCap		Pcbp1	8.79193e-10
Fgd1	8.32422e-07	0.687943	0.246	0.136	0.0242618	Pik3ca-2																		Tm7sf3	5.35743e-07	-1.21357	0.519	0.672	0.0156148	aCap										Prkag2	0.000578423	-0.919111	0.291	0.391	1	vCap		Parva	6.22642e-05
Hmbs	8.51085e-07	0.548863	0.474	0.344	0.0248057	Pik3ca-2																		Efcab14	5.42019e-07	-0.444182	0.47	0.625	0.0157977	aCap										4930597O21Rik	0.000583696	-0.529196	0.15	0.265	1	vCap		Gramd4	0.000369532
Slc25a1	8.61997e-07	0.379261	0.623	0.493	0.0251238	Pik3ca-2																		Nsun2	5.46154e-07	-0.285128	0.407	0.575	0.0159182	aCap										Idh1	0.000584992	-0.830827	0.402	0.501	1	vCap		Gm38182	1.90584e-05
Golga5	8.6423e-07	0.303403	0.623	0.484	0.0251888	Pik3ca-2																		G430095P16Rik	5.47596e-07	-0.968238	0.085	0.219	0.0159602	aCap										Hp1bp3	0.000585273	-0.274224	0.791	0.854	1	vCap		4930448N21Rik	0.00446852
P3h3	8.71862e-07	1.84588	0.277	0.164	0.0254113	Pik3ca-2																		Mrpl30	5.4825e-07	-0.392298	0.493	0.663	0.0159793	aCap										Abcb8	0.000591296	-0.993264	0.179	0.286	1	vCap		Abcb8	0.000925537
Lpcat3	9.0158e-07	0.291052	0.841	0.716	0.0262774	Pik3ca-2																		Bbx	5.48319e-07	-0.290844	0.344	0.505	0.0159813	aCap										Magee1	0.000593004	-2.47708	0.051	0.13	1	vCap		Rnd2	5.56347e-05
Gm26751	9.01616e-07	0.633836	0.283	0.165	0.0262785	Pik3ca-2																		Tmem173	5.4893e-07	-0.361886	0.659	0.817	0.0159991	aCap										Xxylt1	0.000595975	-1.57427	0.162	0.259	1	vCap		Txnrd1	4.91133e-05
Ndufaf7	9.08749e-07	0.621498	0.495	0.361	0.0264864	Pik3ca-2																		Etv6	5.55222e-07	-1.1378	0.178	0.33	0.0161825	aCap										Pomt2	0.000599071	-0.729018	0.171	0.282	1	vCap		C1qbp	5.16736e-10
Eml2	9.22274e-07	1.171	0.118	0.044	0.0268806	Pik3ca-2																		Rab8a	5.60196e-07	-0.4109	0.641	0.759	0.0163275	aCap										Bin3	0.000607182	-0.453872	0.321	0.431	1	vCap		Cnn2	2.67418e-07
Atg9a	9.24077e-07	0.471121	0.607	0.461	0.0269331	Pik3ca-2																		Akr1b3	5.68124e-07	-0.381516	0.344	0.514	0.0165586	aCap										Gm12715	0.000607629	-0.408584	0.094	0.19	1	vCap		Pcdhga8,1	7.88243e-07
Zfp799	9.33605e-07	0.79118	0.255	0.141	0.0272109	Pik3ca-2																		Rad54l	5.72022e-07	-0.391541	0.289	0.453	0.0166722	aCap										1700088E04Rik	0.000609032	-1.82663	0.115	0.207	1	vCap		Nucb2	5.50947e-05
Rpa1	9.75425e-07	0.506974	0.645	0.51	0.0284297	Pik3ca-2																		Cs	5.82862e-07	-0.284104	0.763	0.842	0.0169881	aCap										Psmd3	0.000609558	-0.32921	0.769	0.828	1	vCap		Nup205	0.00998189
Vcl	9.83631e-07	0.398557	0.928	0.838	0.0286689	Pik3ca-2																		Agrn	5.82887e-07	-0.385586	0.567	0.718	0.0169888	aCap										Gm16559	0.000611585	-1.78932	0.077	0.16	1	vCap		B3galt6	0.00709554
Shmt2	9.85706e-07	0.435671	0.551	0.408	0.0287294	Pik3ca-2																		Impdh2	5.87337e-07	-0.35071	0.448	0.621	0.0171185	aCap										Dnah6	0.000612318	-2.53483	0.034	0.104	1	vCap		Hacd2	4.00357e-06
Slc16a6	9.98098e-07	1.04378	0.277	0.164	0.0290906	Pik3ca-2																		Adamtsl1	6.0188e-07	-3.63494	0.278	0.416	0.0175424	aCap										Wbp11	0.000617952	-0.27423	0.402	0.513	1	vCap		Gm14419	0.0011427
Twsg1	1.00771e-06	0.304315	0.704	0.581	0.0293708	Pik3ca-2																		Gm17300	6.17275e-07	-0.581194	0.374	0.539	0.0179911	aCap										Atp6v1c1	0.000619512	-0.717896	0.385	0.481	1	vCap		Uba1	7.85095e-07
Ccdc184	1.01583e-06	1.60255	0.249	0.136	0.0296075	Pik3ca-2																		Ostc	6.18019e-07	-0.387725	0.619	0.758	0.0180128	aCap										Xrn2	0.000621682	-0.337214	0.479	0.583	1	vCap		Cul2	2.35724e-05
Gas2l1	1.01794e-06	0.609128	0.698	0.578	0.029669	Pik3ca-2																		Pgm2	6.23338e-07	-1.4943	0.274	0.416	0.0181678	aCap										Dnajc10	0.000622973	-0.34661	0.581	0.686	1	vCap		Tulp3	0.00140146
Hspa13	1.03816e-06	0.560503	0.442	0.311	0.0302583	Pik3ca-2																		Eprs	6.27778e-07	-0.336339	0.578	0.716	0.0182972	aCap										Pak4	0.000624448	-0.855497	0.432	0.53	1	vCap		Mapre2	6.37083e-06
Kat2a	1.04606e-06	0.476072	0.555	0.412	0.0304886	Pik3ca-2																		Atp10d	6.33409e-07	-0.51963	0.256	0.424	0.0184613	aCap										Dnajc6	0.000634422	-3.16971	0.056	0.131	1	vCap		Pcdhga3	1.09392e-06
Ndufa10	1.05244e-06	0.372778	0.779	0.686	0.0306743	Pik3ca-2																		Eif4e2	6.44268e-07	-0.418641	0.537	0.696	0.0187778	aCap										Ap1m1	0.000635002	-0.475941	0.628	0.72	1	vCap		Ssr3	1.5059e-08
Pgpep1	1.06716e-06	0.790359	0.567	0.444	0.0311034	Pik3ca-2																		Ebf1	6.48711e-07	-0.394508	0.804	0.875	0.0189073	aCap										Wdfy1	0.000635663	-0.468241	0.513	0.585	1	vCap		Luc7l2	0.000343624
Atxn10	1.06752e-06	0.303707	0.717	0.586	0.031114	Pik3ca-2																		Smyd2	6.56618e-07	-1.12945	0.567	0.667	0.0191378	aCap										Bmp15	0.000638345	-1.7787	0.047	0.122	1	vCap		Ppp3cb	0.0011326
L3hypdh	1.06784e-06	0.995634	0.237	0.128	0.0311231	Pik3ca-2																		Prmt1	6.62381e-07	-0.475559	0.274	0.436	0.0193058	aCap										Rhbdd1	0.000638868	-0.29013	0.239	0.361	1	vCap		Smim8	3.14156e-05
Dph6	1.06837e-06	0.319415	0.452	0.314	0.0311388	Pik3ca-2																		Pde8a	6.63764e-07	-0.43231	0.389	0.57	0.0193461	aCap										Trove2	0.00064123	-0.32762	0.308	0.414	1	vCap		Pcdhgc3	1.01191e-07
Atp6v1a	1.07099e-06	0.275454	0.813	0.711	0.031215	Pik3ca-2																		1500011K16Rik	6.65389e-07	-0.322738	0.267	0.442	0.0193934	aCap										Pfkfb2	0.000644265	-0.809276	0.098	0.192	1	vCap		Sumf2	4.37416e-05
Heatr5a	1.07335e-06	0.492052	0.396	0.267	0.0312839	Pik3ca-2																		Atp5d	6.70631e-07	-0.367569	0.856	0.945	0.0195462	aCap										Anp32b	0.000645994	-0.26181	0.645	0.742	1	vCap		Bora	0.00355666
Sec61a1	1.07481e-06	0.259046	0.981	0.949	0.0313265	Pik3ca-2																		Gm16907	6.75667e-07	-0.598081	0.233	0.397	0.019693	aCap										Cby1	0.000647212	-0.503681	0.235	0.342	1	vCap		Gpr137	1.95512e-07
Trove2	1.08426e-06	0.414094	0.502	0.367	0.0316019	Pik3ca-2																		Bag2	6.81932e-07	-2.73259	0.056	0.175	0.0198756	aCap										RP23-8L20,6	0.000651573	-0.890004	0.103	0.197	1	vCap		Anxa2	1.73171e-12
Ano10	1.1201e-06	0.476045	0.573	0.428	0.0326464	Pik3ca-2																		Prdx2	6.87865e-07	-0.280582	0.785	0.889	0.0200485	aCap										Echdc1	0.000654036	-0.964413	0.252	0.357	1	vCap		Iqgap1	1.11723e-08
Inppl1	1.12729e-06	0.39384	0.417	0.279	0.032856	Pik3ca-2																		Adi1	6.98451e-07	-0.882622	0.333	0.475	0.0203571	aCap										Cntln	0.000655375	-1.06963	0.269	0.368	1	vCap		Ptms	4.30423e-09
Adi1	1.13951e-06	0.38954	0.548	0.421	0.0332121	Pik3ca-2																		2900041M22Rik	6.99534e-07	-1.5644	0.137	0.272	0.0203886	aCap										Plekha7	0.000660574	-0.914061	0.214	0.308	1	vCap		Jak2	3.17679e-08
Cog1	1.14084e-06	0.375758	0.567	0.412	0.0332509	Pik3ca-2																		Gapdh-ps14	7.00279e-07	-0.449736	0.089	0.229	0.0204103	aCap										Tmem110	0.000662775	-1.06563	0.218	0.318	1	vCap		Suclg1	1.5971e-05
Ggct	1.14722e-06	0.426202	0.558	0.384	0.0334369	Pik3ca-2																		Ifitm1	7.01709e-07	-1.6953	0.081	0.212	0.020452	aCap										Atxn2	0.000668723	-0.264115	0.423	0.562	1	vCap		Pcdhga2	5.30195e-07
Gne	1.16064e-06	0.595311	0.558	0.428	0.033828	Pik3ca-2																		Bmp15	7.09252e-07	-3.59511	0.026	0.129	0.0206719	aCap										Tbkbp1	0.000677275	-0.609161	0.248	0.359	1	vCap		Naa60	5.56586e-06
Abca1	1.18365e-06	0.257629	0.829	0.758	0.0344986	Pik3ca-2																		Sec61a1	7.38894e-07	-0.306662	0.911	0.966	0.0215358	aCap										Aagab	0.000678891	-1.03039	0.205	0.308	1	vCap		Tecr	4.54771e-06
Parvb	1.18931e-06	0.298421	0.651	0.518	0.0346636	Pik3ca-2																		Vcam1	7.43563e-07	-2.36119	0.133	0.27	0.0216719	aCap										Gm16181	0.000679911	-0.877485	0.077	0.165	1	vCap		Pcdhga7	8.69331e-07
Eif2s3x	1.19822e-06	0.309398	0.738	0.608	0.0349234	Pik3ca-2																		Arfgap3	7.51788e-07	-0.31094	0.304	0.461	0.0219116	aCap										Gimap1os	0.000681927	-0.273599	0.521	0.636	1	vCap		Ppp2r4	1.32622e-07
Hmgn5	1.19935e-06	0.692155	0.474	0.333	0.0349562	Pik3ca-2																		Anp32e	7.55494e-07	-0.477635	0.356	0.505	0.0220196	aCap										Tpra1	0.000682351	-0.261056	0.526	0.641	1	vCap		Ccdc43	0.000166331
Tfpi	1.21151e-06	0.369157	0.579	0.449	0.0353106	Pik3ca-2																		Gm15738	7.61593e-07	-0.587552	0.326	0.512	0.0221974	aCap										Ttc3	0.000690967	-0.593909	0.585	0.678	1	vCap		Gm16156	0.0010371
Acsf3	1.22569e-06	0.440778	0.312	0.188	0.035724	Pik3ca-2																		Emc3	7.97642e-07	-0.29284	0.707	0.841	0.0232481	aCap										Ccdc71	0.000695278	-0.405922	0.282	0.4	1	vCap		Gm14130	9.21905e-10
Cpt1a	1.22772e-06	0.31778	0.723	0.568	0.035783	Pik3ca-2																		Hspa13	8.00439e-07	-0.399234	0.215	0.369	0.0233296	aCap										Hmbs	0.000697123	-0.38461	0.274	0.391	1	vCap		Calu	1.32916e-08
Gm11769	1.24029e-06	0.324748	0.368	0.23	0.0361493	Pik3ca-2																		Npcd	8.04714e-07	-1.13311	0.096	0.231	0.0234542	aCap										Gm21992	0.000698704	-0.357888	0.346	0.469	1	vCap		Pphln1	0.00112453
Prdm6	1.25198e-06	1.60895	0.134	0.057	0.0364901	Pik3ca-2																		Pfdn1	8.05975e-07	-0.267338	0.47	0.634	0.0234909	aCap										Cd82	0.000701896	-1.56334	0.402	0.503	1	vCap		Hsd3b7	4.73179e-06
Trim28	1.27492e-06	0.281397	0.673	0.539	0.037159	Pik3ca-2																		Rcbtb2	8.11992e-07	-0.84926	0.33	0.484	0.0236663	aCap										Tal1	0.000704201	-1.03946	0.218	0.326	1	vCap		Bcl7c	1.9065e-05
Noxo1	1.28e-06	1.58689	0.162	0.074	0.0373068	Pik3ca-2																		2010111I01Rik	8.12379e-07	-0.483025	0.689	0.815	0.0236776	aCap										Ap4s1	0.000705305	-0.406883	0.201	0.306	1	vCap		Angel2	0.000730128
Itfg1	1.30905e-06	0.306585	0.76	0.636	0.0381536	Pik3ca-2																		Rab11fip5	8.22906e-07	-0.712232	0.574	0.704	0.0239844	aCap										Hexa	0.000706564	-0.669633	0.56	0.635	1	vCap		Gm26642	1.03686e-05
Kdelr3	1.31637e-06	1.00839	0.33	0.21	0.0383669	Pik3ca-2																		Glod4	8.23417e-07	-0.50749	0.633	0.738	0.0239993	aCap										P2rx7	0.000711988	-0.88198	0.188	0.288	1	vCap		P4hb	5.62047e-11
Mrgpre	1.31877e-06	0.709275	0.498	0.353	0.038437	Pik3ca-2																		Abhd12	8.32709e-07	-0.468723	0.419	0.578	0.0242701	aCap										Sec61a1	0.000714416	-0.298707	0.949	0.957	1	vCap		Sec11a	7.68883e-07
Serpinb8	1.33077e-06	1.31221	0.237	0.135	0.0387866	Pik3ca-2																		Mocs1	8.42251e-07	-0.601459	0.311	0.469	0.0245482	aCap										Ypel1	0.000721809	-0.76372	0.248	0.35	1	vCap		Pcdhgb4	1.78392e-07
Pgs1	1.3389e-06	0.539678	0.576	0.451	0.0390236	Pik3ca-2																		Cd276	8.47106e-07	-1.19963	0.219	0.368	0.0246898	aCap										Gjc1	0.000723424	-0.782313	0.132	0.233	1	vCap		Mocs2	1.3164e-06
Slc30a9	1.34274e-06	0.464457	0.925	0.873	0.0391355	Pik3ca-2																		Cdc42bpb	8.5026e-07	-0.318842	0.622	0.769	0.0247817	aCap										Parp16	0.000724474	-1.07751	0.137	0.234	1	vCap		Gm20708	7.35144e-06
Hk1	1.34796e-06	0.290741	0.763	0.633	0.0392876	Pik3ca-2																		Gm10260	8.53563e-07	-0.603259	0.237	0.402	0.024878	aCap										Ergic1	0.000724496	-1.06411	0.466	0.539	1	vCap		Pkd2l2	0.00159301
Atp6v1g2	1.35867e-06	0.73023	0.231	0.123	0.0395998	Pik3ca-2																		Sh3gl1	8.5812e-07	-0.268405	0.633	0.753	0.0250108	aCap										Gap43	0.000724629	-1.1973	0.231	0.356	1	vCap		Fbxw5	0.000227584
Gmppb	1.35999e-06	0.474115	0.561	0.417	0.0396382	Pik3ca-2																		Ppp2r3a	8.61238e-07	-0.79438	0.341	0.496	0.0251017	aCap										2700029M09Rik	0.00072621	-0.620027	0.244	0.345	1	vCap		Ube2l3	8.39478e-08
Ten1	1.36148e-06	0.447848	0.436	0.297	0.0396818	Pik3ca-2																		Srebf1	8.68489e-07	-0.528811	0.404	0.57	0.025313	aCap										Cited2	0.000727308	-0.59374	0.184	0.283	1	vCap		Dap3	0.000491001
Rnf141	1.39285e-06	0.442094	0.664	0.547	0.0405961	Pik3ca-2																		Rilpl1	8.79342e-07	-0.409258	0.267	0.435	0.0256293	aCap										Glipr2	0.000729214	-2.15728	0.111	0.2	1	vCap		Ap2s1	2.61025e-07
Polr3h	1.40067e-06	0.472411	0.639	0.481	0.040824	Pik3ca-2																		Slc39a1	8.9302e-07	-0.446674	0.793	0.896	0.026028	aCap										Cacfd1	0.000745847	-0.599588	0.222	0.327	1	vCap		A330009N23Rik	0.00359573
Slc31a1	1.40842e-06	0.542184	0.48	0.337	0.0410498	Pik3ca-2																		Pcolce	8.97452e-07	-0.458437	0.548	0.697	0.0261571	aCap										Tmem132a	0.000750503	-0.301212	0.41	0.544	1	vCap		Mipol1	0.000626609
Ncbp1	1.41975e-06	0.344658	0.579	0.433	0.0413801	Pik3ca-2																		Gm16159	8.98702e-07	-1.39227	0.03	0.135	0.0261936	aCap										Aga	0.000752025	-1.02405	0.256	0.357	1	vCap		Echs1	0.000525007
Gcnt2	1.43317e-06	0.264915	0.67	0.549	0.0417712	Pik3ca-2																		Gm16124	9.03654e-07	-2.12848	0.089	0.214	0.0263379	aCap										Cyp4b1	0.000761858	-0.861284	0.479	0.585	1	vCap		Alkbh3	8.34779e-05
Ccz1	1.48087e-06	0.346663	0.586	0.43	0.0431614	Pik3ca-2																		Tmem109	9.12324e-07	-0.402799	0.963	0.981	0.0265906	aCap										Rbp1	0.000762963	-2.02644	0.132	0.224	1	vCap		Nutf2	0.000872235
Mettl21a	1.49029e-06	0.528944	0.265	0.154	0.043436	Pik3ca-2																		Cul4b	9.17088e-07	-0.9152	0.163	0.305	0.0267294	aCap										Gmds	0.000767615	-0.927013	0.256	0.367	1	vCap		Creb3l2	0.00243148
Gm12316	1.50058e-06	0.580982	0.199	0.098	0.0437359	Pik3ca-2																		Rcn1	9.18605e-07	-0.507437	0.222	0.383	0.0267737	aCap										Zbed3	0.000767648	-0.3489	0.325	0.439	1	vCap		Mief1	0.000277063
Ankrd61	1.52063e-06	0.394578	0.318	0.188	0.0443202	Pik3ca-2																		H2afx	9.2168e-07	-0.394543	0.207	0.373	0.0268633	aCap										Aplf	0.000776914	-0.41965	0.192	0.29	1	vCap		Pcdhga11	5.42749e-07
Mcts2	1.52701e-06	0.527426	0.234	0.128	0.0445064	Pik3ca-2																		Psmd11	9.32402e-07	-0.435991	0.689	0.798	0.0271758	aCap										Gm37256	0.00078003	-0.315896	0.115	0.216	1	vCap		Gsto1	0.00051464
Gm20503	1.53633e-06	0.286541	0.533	0.398	0.0447777	Pik3ca-2																		Uqcrh	9.34223e-07	-0.38534	0.859	0.934	0.0272289	aCap										Mvb12a	0.000782693	-0.736102	0.551	0.626	1	vCap		Rnf215	0.000123238
Etv6	1.54148e-06	0.591874	0.411	0.27	0.044928	Pik3ca-2																		Fndc3a	9.37044e-07	-0.288244	0.374	0.53	0.0273111	aCap										Hvcn1	0.0007835	-2.85596	0.068	0.148	1	vCap		Syncrip	3.82177e-07
1810043G02Rik	1.55457e-06	0.408097	0.371	0.236	0.0453096	Pik3ca-2																		Tmem161a	9.41928e-07	-0.380093	0.337	0.486	0.0274534	aCap										Gm38287	0.000784471	-0.280038	0.261	0.382	1	vCap		Pcdhga9	7.13575e-07
Kirrel3	1.56194e-06	1.78456	0.146	0.064	0.0455244	Pik3ca-2																		Slc39a10	9.47506e-07	-1.09603	0.515	0.623	0.027616	aCap										Os9	0.000786866	-0.266313	0.718	0.76	1	vCap		Gm10524	2.06442e-10
Parp8	1.563e-06	1.4046	0.196	0.101	0.0455552	Pik3ca-2																		Txlna	9.63873e-07	-0.408796	0.541	0.681	0.028093	aCap										Atp8a1	0.000798939	-0.399595	0.269	0.377	1	vCap		Mcrs1	1.28331e-07
Kctd2	1.57368e-06	0.311943	0.321	0.198	0.0458664	Pik3ca-2																		1110032A03Rik	9.73686e-07	-0.70434	0.252	0.411	0.028379	aCap										Ascc1	0.000815797	-0.554838	0.329	0.445	1	vCap		Trim35	4.45413e-05
Cyth4	1.58554e-06	1.13229	0.377	0.238	0.0462123	Pik3ca-2																		Pdap1	9.76967e-07	-0.531346	0.485	0.64	0.0284747	aCap										Iffo2	0.000818378	-1.11554	0.167	0.274	1	vCap		Bvht	3.86716e-09
Zbtb8os	1.64638e-06	0.256122	0.551	0.409	0.0479853	Pik3ca-2																		Dhx33	9.81734e-07	-0.931517	0.207	0.346	0.0286136	aCap										Mlh1	0.00082409	-0.918444	0.132	0.226	1	vCap		Nampt	0.000590382
Tipin	1.67957e-06	0.301234	0.52	0.37	0.0489528	Pik3ca-2																		Tmem18	9.84946e-07	-1.30101	0.252	0.402	0.0287072	aCap										Arrb1	0.000828262	-0.366172	0.607	0.699	1	vCap		Pcdhgb7	6.87416e-07
Mccc1	1.70497e-06	0.545546	0.352	0.218	0.0496931	Pik3ca-2																		Iars2	9.87654e-07	-0.583353	0.511	0.656	0.0287862	aCap										Dach2	0.000830285	-1.87435	0.043	0.114	1	vCap		E130116L18Rik	0.000257141
Trim26	1.71363e-06	0.745774	0.561	0.442	0.0499455	Pik3ca-2																		Cks1b	9.94212e-07	-1.44435	0.133	0.269	0.0289773	aCap										Eri3	0.000831839	-0.44616	0.449	0.542	1	vCap		Fam78a	0.0022478
Qpctl	1.74444e-06	0.544839	0.424	0.292	0.0508435	Pik3ca-2																		Gm14133	9.95161e-07	-0.360894	0.07	0.201	0.029005	aCap										Gm38160	0.000835779	-0.565056	0.06	0.141	1	vCap		Srp68	0.00140244
Ccdc109b	1.76296e-06	0.417402	0.417	0.295	0.0513832	Pik3ca-2																		Nbl1	9.98787e-07	-1.44636	0.248	0.402	0.0291107	aCap										Cgrrf1	0.000852414	-0.41604	0.462	0.548	1	vCap		Ptpn4	0.00177039
Gm8909	1.76863e-06	0.317533	0.333	0.2	0.0515485	Pik3ca-2																		Abhd14a	1.00905e-06	-0.931943	0.156	0.292	0.0294097	aCap										Anxa4	0.000853957	-0.263858	0.782	0.849	1	vCap		Nt5c3b	7.11149e-12
Klhl22	1.76912e-06	0.661682	0.312	0.195	0.0515627	Pik3ca-2																		Gm20512	1.01863e-06	-0.539022	0.278	0.433	0.029689	aCap										Camk4	0.000855197	-2.56658	0.115	0.2	1	vCap		Zkscan1	0.00210523
Fam171a2	1.77639e-06	0.533707	0.106	0.038	0.0517745	Pik3ca-2																		Rpl13	1.02427e-06	-0.309251	0.996	0.999	0.0298532	aCap										Perp	0.000856182	-0.285162	0.504	0.402	1	vCap		Dnajc30	0.00122795
Xxylt1	1.85361e-06	0.806985	0.34	0.216	0.0540253	Pik3ca-2																		St3gal6	1.03508e-06	-0.478061	0.752	0.86	0.0301685	aCap										Tmed9	0.000858231	-0.339064	0.833	0.87	1	vCap		Chpf2	2.35488e-07
Dhrs11	1.85819e-06	0.999683	0.246	0.139	0.0541587	Pik3ca-2																		Scfd1	1.03729e-06	-0.374853	0.407	0.577	0.0302328	aCap										Arfgap2	0.000862647	-0.26117	0.543	0.648	1	vCap		Pcdhga4	1.06421e-06
Atxn7l3	1.86205e-06	0.496923	0.283	0.169	0.0542713	Pik3ca-2																		Mmp24	1.0431e-06	-0.690694	0.204	0.364	0.0304021	aCap										Gfod2	0.00086723	-0.442765	0.38	0.5	1	vCap		Usp45	0.00630511
Fbxw8	1.88316e-06	0.293373	0.502	0.353	0.0548866	Pik3ca-2																		Uck2	1.0505e-06	-1.11581	0.3	0.447	0.030618	aCap										2810001G20Rik	0.000870267	-0.730699	0.056	0.132	1	vCap		Dnajc5	2.23718e-05
Map2k2	1.89368e-06	0.259958	0.869	0.759	0.0551931	Pik3ca-2																		Rpl37	1.0578e-06	-0.296793	0.941	0.991	0.0308305	aCap										Spns2	0.00087437	-0.32737	0.697	0.757	1	vCap		Ctla2b	5.80548e-08
Adam12	1.89811e-06	0.741932	0.333	0.202	0.0553222	Pik3ca-2																		Tmem55a	1.06211e-06	-0.332352	0.3	0.461	0.0309563	aCap										Dbndd2	0.000875607	-0.450623	0.436	0.542	1	vCap		Rmnd5b	0.000692429
Gm9754	1.9505e-06	0.432947	0.368	0.23	0.0568492	Pik3ca-2																		Gm6767	1.07449e-06	-0.433882	0.081	0.216	0.031317	aCap										Lasp1	0.000876099	-0.259428	0.859	0.905	1	vCap		Gm4673	8.06912e-06
Dcxr	1.95284e-06	0.563189	0.371	0.242	0.0569175	Pik3ca-2																		N6amt2	1.07942e-06	-0.995199	0.144	0.29	0.0314608	aCap										Nynrin	0.000881137	-1.35472	0.128	0.222	1	vCap		Ppp2r5c	6.09549e-08
Gm15853	1.99004e-06	0.297071	0.277	0.158	0.0580016	Pik3ca-2																		Ass1	1.08852e-06	-0.774785	0.219	0.373	0.0317261	aCap										Pcyox1l	0.000883987	-1.30925	0.103	0.191	1	vCap		Mif	4.95724e-05
Ube3b	1.99426e-06	0.261916	0.667	0.541	0.0581246	Pik3ca-2																		Zdhhc20	1.09128e-06	-0.385831	0.615	0.741	0.0318063	aCap										Kif1b	0.00089078	-0.669225	0.564	0.637	1	vCap		Arl4d	4.66429e-05
Zfp40	1.99995e-06	0.740197	0.19	0.094	0.0582905	Pik3ca-2																		1810055G02Rik	1.09142e-06	-2.05832	0.111	0.242	0.0318106	aCap										Spsb3	0.000895121	-0.264652	0.419	0.534	1	vCap		Wdr41	0.000475588
Slc35b4	2.0231e-06	0.581244	0.458	0.33	0.0589653	Pik3ca-2																		Pcsk7	1.11264e-06	-0.749847	0.533	0.662	0.032429	aCap										Dhrs1	0.000901365	-0.380664	0.534	0.632	1	vCap		Pfdn1	4.96973e-08
Gng10	2.07382e-06	0.280004	0.523	0.386	0.0604434	Pik3ca-2																		Spg21	1.17921e-06	-0.469594	0.448	0.579	0.0343693	aCap										Hsd17b4	0.000901537	-0.354926	0.483	0.595	1	vCap		Gm14133	2.00837e-09
Ric3	2.10087e-06	0.722787	0.196	0.098	0.0612318	Pik3ca-2																		Pin1	1.18545e-06	-0.363986	0.47	0.641	0.0345512	aCap										Ppp1r7	0.000907127	-0.372646	0.355	0.47	1	vCap		Rpusd3	0.00227329
Gm29253	2.10176e-06	0.292535	0.604	0.46	0.0612579	Pik3ca-2																		Hexdc	1.20394e-06	-0.451596	0.389	0.555	0.0350899	aCap										Tcof1	0.000916783	-0.488494	0.197	0.303	1	vCap		Atg4c	0.00382075
Ern1	2.11562e-06	0.625667	0.246	0.138	0.0616618	Pik3ca-2																		Aoc3	1.2099e-06	-3.01687	0.033	0.137	0.0352637	aCap										Ptprg	0.000918621	-0.325751	0.547	0.656	1	vCap		2022-09-09	2.39258e-09
Sirt5	2.13202e-06	0.650993	0.24	0.135	0.0621398	Pik3ca-2																		Slc25a3	1.21801e-06	-0.286381	0.974	0.992	0.0355001	aCap										Tfdp2	0.000921698	-0.289245	0.312	0.428	1	vCap		Pcdhgb5	1.03133e-06
Stx1a	2.17314e-06	0.9107	0.227	0.123	0.0633383	Pik3ca-2																		Huwe1	1.22037e-06	-0.48741	0.652	0.746	0.0355689	aCap										Suds3	0.000923692	-0.574791	0.12	0.214	1	vCap		Pabpn1	0.000157425
Pex6	2.21238e-06	0.919869	0.268	0.159	0.0644822	Pik3ca-2																		Ndufa6	1.22945e-06	-0.271497	0.759	0.892	0.0358335	aCap										Tmem241	0.000932723	-0.34806	0.265	0.381	1	vCap		Degs1	6.63837e-08
Srrd	2.21304e-06	0.571478	0.333	0.211	0.0645013	Pik3ca-2																		Gcnt2	1.22957e-06	-0.416351	0.448	0.605	0.0358372	aCap										Prpf40b	0.000938931	-0.267424	0.491	0.608	1	vCap		Pcdhga8	4.51907e-07
Slc25a24	2.22748e-06	0.390234	0.636	0.497	0.0649221	Pik3ca-2																		Polr2i	1.23441e-06	-0.272859	0.404	0.592	0.035978	aCap										Synj2bp	0.000942553	-0.371583	0.38	0.497	1	vCap		Gorasp2	7.82187e-07
Tnfaip1	2.25672e-06	0.265253	0.963	0.919	0.0657743	Pik3ca-2																		Mtx2	1.27884e-06	-0.398315	0.441	0.59	0.0372732	aCap										Fgfr1	0.0009475	-0.557659	0.765	0.79	1	vCap		Mroh8	2.72862e-07
Elp3	2.29815e-06	0.453297	0.545	0.41	0.0669818	Pik3ca-2																		Hdac1	1.28548e-06	-0.383475	0.578	0.721	0.0374666	aCap										Tmem106b	0.000950721	-0.278065	0.521	0.608	1	vCap		Pten	6.24863e-05
Htatip2	2.30192e-06	0.553374	0.346	0.223	0.0670917	Pik3ca-2																		Snord78	1.28795e-06	-0.805777	0.104	0.244	0.0375386	aCap										Map2k4	0.000971072	-0.380785	0.449	0.535	1	vCap		Prelp	1.5788e-05
Orc3	2.33651e-06	0.270595	0.632	0.492	0.0680999	Pik3ca-2																		Tuba1c	1.29871e-06	-0.686375	0.315	0.471	0.0378523	aCap										Serpinb8	0.000971718	-3.74296	0.09	0.17	1	vCap		Man1c1	0.00109127
Hipk3	2.3375e-06	0.350952	0.579	0.453	0.0681288	Pik3ca-2																		Trove2	1.33969e-06	-0.668451	0.274	0.425	0.0390466	aCap										Slc1a5	0.000975462	-0.309926	0.491	0.601	1	vCap		Pcdhga6	1.05682e-06
Cep250	2.34609e-06	0.533798	0.498	0.367	0.068379	Pik3ca-2																		Gm15336	1.34877e-06	-0.774133	0.081	0.212	0.0393113	aCap										Ocel1	0.00100213	-0.314687	0.466	0.571	1	vCap		Mbtps1	6.86242e-06
Orai2	2.35399e-06	1.69047	0.196	0.101	0.0686094	Pik3ca-2																		Etfa	1.35107e-06	-0.26543	0.548	0.69	0.0393782	aCap										Nsmce1	0.0010104	-0.252729	0.47	0.579	1	vCap		Morf4l2	1.1418e-06
Atp8b1	2.36615e-06	0.471408	0.414	0.283	0.0689639	Pik3ca-2																		Slc35c1	1.35554e-06	-1.50923	0.163	0.307	0.0395085	aCap										Taf2	0.00101829	-0.465699	0.235	0.337	1	vCap		Abcd1	0.00100845
Lrrc8b	2.39731e-06	0.426765	0.352	0.223	0.0698721	Pik3ca-2																		Lyl1	1.35902e-06	-0.54689	0.489	0.63	0.03961	aCap										2700016F22Rik	0.00102839	-0.565165	0.295	0.396	1	vCap		Osbpl11	2.62056e-05
Nckipsd	2.43579e-06	0.854837	0.467	0.335	0.0709936	Pik3ca-2																		Gigyf2	1.37665e-06	-0.613278	0.3	0.453	0.0401238	aCap										Wdr11	0.00102938	-0.833012	0.316	0.415	1	vCap		Atp6v1a	2.12019e-06
Fam57a	2.45635e-06	0.253909	0.726	0.602	0.0715928	Pik3ca-2																		Scpep1os	1.38026e-06	-0.838111	0.141	0.279	0.0402291	aCap										Trappc6a	0.0010376	-0.387816	0.419	0.528	1	vCap		Stx2	0.00274242
A730081D07Rik	2.47617e-06	0.262646	0.498	0.348	0.0721704	Pik3ca-2																		P2rx4	1.38646e-06	-1.52315	0.319	0.461	0.0404098	aCap										Rqcd1	0.00103986	-0.723935	0.342	0.442	1	vCap		Exoc4	0.00171557
1500015O10Rik	2.47761e-06	1.18725	0.171	0.085	0.0722125	Pik3ca-2																		Nfix	1.39779e-06	-0.481823	0.4	0.542	0.0407399	aCap										Pkd1l3	0.00104211	-0.265743	0.265	0.407	1	vCap		Stk39	0.00390931
Irf5	2.50896e-06	0.298008	0.393	0.247	0.0731263	Pik3ca-2																		Tmem5	1.40122e-06	-0.623997	0.296	0.451	0.0408398	aCap										Vps8	0.00104454	-1.35467	0.111	0.202	1	vCap		Parp1	0.000628609
Shc4	2.55182e-06	0.704378	0.296	0.18	0.0743755	Pik3ca-2																		Btf3l4	1.43946e-06	-0.399944	0.463	0.605	0.0419545	aCap										Tor1a	0.00106296	-0.377564	0.38	0.502	1	vCap		Ola1	0.000347311
Fbxl7	2.56748e-06	1.06165	0.227	0.126	0.0748318	Pik3ca-2																		Slc16a4	1.44739e-06	-2.2851	0.119	0.244	0.0421856	aCap										Acap2	0.00107222	-0.254133	0.483	0.588	1	vCap		Ift57	0.0027241
Gm8824	2.60321e-06	0.344826	0.246	0.135	0.0758731	Pik3ca-2																		Tmem60	1.45717e-06	-0.584814	0.226	0.375	0.0424707	aCap										Ddx39	0.00107536	-0.441982	0.735	0.779	1	vCap		2310067B10Rik	1.02797e-05
Nudt18	2.60952e-06	0.874687	0.417	0.289	0.0760572	Pik3ca-2																		Mtfr1l	1.46678e-06	-0.416455	0.578	0.701	0.0427509	aCap										Cog6	0.00107536	-0.576958	0.269	0.373	1	vCap		Cyp4f16	0.00071405
Gm20444	2.61928e-06	0.674346	0.287	0.172	0.0763416	Pik3ca-2																		Adsl	1.47025e-06	-0.576272	0.367	0.518	0.042852	aCap										Anxa11os	0.00107679	-0.426044	0.359	0.49	1	vCap		RP24-328P2,5	3.93139e-05
Arid1b	2.69999e-06	0.584236	0.445	0.31	0.0786938	Pik3ca-2																		Egfl8	1.50419e-06	-2.62503	0.267	0.407	0.0438412	aCap										Bin1	0.00107794	-0.607551	0.312	0.429	1	vCap		Pcdhga10	8.52e-07
Slc2a10	2.70913e-06	0.667377	0.312	0.19	0.0789604	Pik3ca-2																		RP23-326D6,5	1.51352e-06	-2.04625	0.581	0.699	0.0441129	aCap										Adora2a	0.00107935	-1.64617	0.141	0.236	1	vCap		Mppe1	0.000173093
Ctbs	2.73213e-06	0.374644	0.414	0.279	0.0796308	Pik3ca-2																		Mthfd1	1.53974e-06	-1.56237	0.122	0.255	0.0448773	aCap										Psen2	0.00108066	-0.934079	0.585	0.66	1	vCap		Naga	3.54016e-06
Gm8349	2.74139e-06	0.339234	0.212	0.108	0.0799005	Pik3ca-2																		Stt3a	1.55684e-06	-0.413636	0.759	0.844	0.0453757	aCap										Scamp2	0.00109624	-0.452885	0.624	0.689	1	vCap		Mrpl9	0.000128817
Mapk1ip1l	2.76335e-06	0.365016	0.604	0.469	0.0805406	Pik3ca-2																		WI1-2065I1,2	1.56217e-06	-0.259667	0.2	0.359	0.0455311	aCap										Xpo5	0.00109929	-0.529199	0.192	0.291	1	vCap		Usp47	9.42075e-05
Glb1l	2.8465e-06	0.89319	0.343	0.226	0.082964	Pik3ca-2																		Casd1	1.57119e-06	-1.92726	0.144	0.275	0.045794	aCap										Zfr	0.00110233	-0.314019	0.624	0.711	1	vCap		Gspt1	0.00104454
Gm38271	2.85024e-06	0.365585	0.639	0.458	0.0830732	Pik3ca-2																		G730046D07Rik	1.58712e-06	-0.473122	0.411	0.577	0.0462583	aCap										Dcaf7	0.00111448	-0.31248	0.752	0.811	1	vCap		Pcdhga5	6.47941e-07
RP24-266P6,8	2.86881e-06	0.269362	0.265	0.145	0.0836142	Pik3ca-2																		Arfip2	1.59248e-06	-0.567416	0.259	0.419	0.0464145	aCap										Arhgef2	0.00111569	-0.433295	0.628	0.726	1	vCap		Ydjc	2.73539e-06
Pigs	2.87182e-06	0.460594	0.632	0.523	0.083702	Pik3ca-2																		Mrpl37	1.60469e-06	-0.991319	0.341	0.491	0.0467704	aCap										Pomt1	0.00111748	-1.25476	0.209	0.326	1	vCap		Tcta	0.00116232
Tgfbi	2.87427e-06	1.22704	0.85	0.826	0.0837734	Pik3ca-2																		Rab26os	1.6068e-06	-0.966009	0.052	0.169	0.0468316	aCap										Slc26a2	0.00112596	-1.60822	0.209	0.308	1	vCap		Pcdhgb6	8.52798e-07
Hgsnat	2.8838e-06	0.403858	0.701	0.581	0.0840512	Pik3ca-2																		Tceb1	1.61647e-06	-0.331432	0.47	0.63	0.0471137	aCap										Zfp57	0.00115186	-0.448119	0.128	0.22	1	vCap		Pcdhga1	1.59615e-06
Asxl2	2.88467e-06	0.464707	0.642	0.508	0.0840767	Pik3ca-2																		Rom1	1.63076e-06	-1.99205	0.1	0.224	0.0475302	aCap										Rabl6	0.00115413	-0.289733	0.355	0.466	1	vCap		Gm20479	0.000240768
Aebp2	2.90957e-06	0.533158	0.377	0.249	0.0848022	Pik3ca-2																		Piezo1	1.63627e-06	-0.339018	0.793	0.86	0.0476908	aCap										Ccdc61	0.00116046	-1.3557	0.188	0.286	1	vCap		Tnfaip2	0.000547559
Pgm2	2.96089e-06	0.829616	0.48	0.364	0.086298	Pik3ca-2																		1110051M20Rik	1.64388e-06	-0.455546	0.507	0.655	0.0479124	aCap										Htt	0.00116336	-0.472262	0.171	0.271	1	vCap		Pcdhga12	1.74758e-07
Abhd17b	3.05771e-06	0.347585	0.411	0.278	0.08912	Pik3ca-2																		Smpd5	1.66104e-06	-1.04681	0.096	0.226	0.0484126	aCap										Stat6	0.00116455	-0.407625	0.594	0.664	1	vCap		Slc20a2	2.50009e-05
Ccser1	3.06694e-06	0.775148	0.224	0.127	0.0893891	Pik3ca-2																		Tomm40	1.67756e-06	-0.547442	0.47	0.599	0.0488942	aCap										Pdgfc	0.00116843	-2.9958	0.043	0.11	1	vCap		Eme1	5.90585e-05
Arsg	3.07929e-06	0.712952	0.181	0.089	0.089749	Pik3ca-2																		Ccar1	1.6866e-06	-0.378666	0.522	0.651	0.0491575	aCap										Zcchc17	0.00117021	-0.323419	0.415	0.516	1	vCap		Huwe1	0.000101157
Gm30414	3.08606e-06	0.705924	0.174	0.085	0.0899462	Pik3ca-2																		Gm15270	1.68954e-06	-1.847	0.248	0.376	0.0492433	aCap										Lrwd1	0.00118894	-0.402843	0.517	0.627	1	vCap		Crem	2.33301e-05
Gm20470	3.22033e-06	0.648677	0.243	0.134	0.0938598	Pik3ca-2																		Gorasp2	1.69288e-06	-0.291615	0.741	0.871	0.0493408	aCap										Fadd	0.00118978	-0.514934	0.192	0.3	1	vCap		Abcd3	2.39606e-07
Nkap	3.22233e-06	0.312834	0.411	0.281	0.0939179	Pik3ca-2																		Pigu	1.70052e-06	-0.403259	0.341	0.494	0.0495633	aCap										Hacd2	0.00119536	-0.295917	0.397	0.496	1	vCap		Ak3	4.23788e-06
Lao1	3.26002e-06	0.350675	0.24	0.131	0.0950165	Pik3ca-2																		Gm16754	1.72307e-06	-0.585189	0.193	0.347	0.0502205	aCap										Slc38a10	0.0012072	-0.38166	0.598	0.696	1	vCap		Nr2f6	0.00844889
Gm17206	3.29253e-06	0.410219	0.33	0.203	0.0959641	Pik3ca-2																		Srp9	1.73893e-06	-0.30075	0.63	0.759	0.0506828	aCap										Herc2	0.00121129	-0.790665	0.538	0.618	1	vCap		Calcrl	2.63784e-07
D16Ertd472e	3.35679e-06	0.695859	0.343	0.224	0.0978371	Pik3ca-2																		Rsl1d1	1.76533e-06	-0.546483	0.381	0.521	0.0514523	aCap										Zfyve16	0.00121533	-0.96288	0.145	0.238	1	vCap		4930506C21Rik	2.95414e-05
Gm17023	3.39889e-06	0.513282	0.193	0.096	0.099064	Pik3ca-2																		Gm17023	1.78975e-06	-1.37976	0.033	0.136	0.0521641	aCap										Mmp19	0.0012163	-0.250445	0.295	0.408	1	vCap		Cdip1	7.31289e-09
Pisd-ps2	3.42761e-06	0.288987	0.396	0.252	0.0999012	Pik3ca-2																		Thbs2	1.79859e-06	-2.42571	0.204	0.338	0.0524216	aCap										Add1	0.00121951	-0.302887	0.923	0.928	1	vCap		Timm9	0.000661297
Tmem132a	3.43416e-06	0.520437	0.626	0.493	0.100092	Pik3ca-2																		Gm28551	1.80238e-06	-0.261341	0.185	0.336	0.0525321	aCap										Trappc2l	0.00122033	-0.519667	0.321	0.425	1	vCap		Haghl	0.0076019
Ltc4s	3.47498e-06	1.14162	0.224	0.122	0.101282	Pik3ca-2																		Rpl8	1.83169e-06	-0.295906	0.985	0.995	0.0533865	aCap										Fkbpl	0.00123182	-1.54374	0.073	0.151	1	vCap		Zc3h7b	0.00235771
Gatad2b	3.52038e-06	0.338564	0.695	0.57	0.102605	Pik3ca-2																		Ndrg3	1.8318e-06	-0.718956	0.522	0.642	0.0533896	aCap										Sulf1	0.00123251	-2.1806	0.192	0.281	1	vCap		Gm26681	0.000271851
Det1	3.53829e-06	0.749879	0.193	0.099	0.103127	Pik3ca-2																		Tob1	1.85526e-06	-0.641346	0.474	0.592	0.0540734	aCap										Rras2	0.00123471	-0.633348	0.231	0.34	1	vCap		Def8	0.0041618
Gjc2	3.57282e-06	1.74346	0.53	0.436	0.104134	Pik3ca-2																		Furin	1.85671e-06	-0.625343	0.4	0.553	0.0541155	aCap										Suclg1	0.00123473	-0.28229	0.573	0.664	1	vCap		Samd9l	1.08236e-06
Csnk1g1	3.61303e-06	0.645877	0.555	0.431	0.105305	Pik3ca-2																		Snx2	1.8785e-06	-0.336847	0.644	0.778	0.0547507	aCap										Cd99l2	0.00123705	-0.311925	0.278	0.394	1	vCap		Lmnb1	0.00542917
Dpp3	3.70687e-06	0.434704	0.592	0.463	0.108041	Pik3ca-2																		Ttc39b	1.89971e-06	-0.328601	0.156	0.299	0.0553689	aCap										Bcl9l	0.00124353	-1.00221	0.346	0.439	1	vCap		Cab39	0.000378427
9130019P16Rik	3.72133e-06	0.331049	0.283	0.165	0.108462	Pik3ca-2																		Med16	1.90636e-06	-0.444572	0.341	0.508	0.0555627	aCap										Ankrd42	0.00124715	-0.39165	0.145	0.243	1	vCap		Rangrf	0.000160589
4930551O13Rik	3.72935e-06	0.475428	0.153	0.068	0.108696	Pik3ca-2																		Srp14	1.94745e-06	-0.342181	0.659	0.802	0.0567604	aCap										4930594M22Rik	0.00125074	-0.757418	0.038	0.107	1	vCap		Isy1	0.00816504
Uxs1	3.85884e-06	0.673566	0.417	0.287	0.11247	Pik3ca-2																		Ccser1	1.96813e-06	-0.893984	0.056	0.169	0.0573631	aCap										Gars	0.00125137	-0.330341	0.65	0.733	1	vCap		Far1	1.41083e-05
Tmem39a	3.879e-06	0.767855	0.414	0.283	0.113057	Pik3ca-2																		Ncapd3	1.98048e-06	-1.94966	0.119	0.247	0.057723	aCap										RP23-391P21,2	0.00125285	-0.298626	0.145	0.248	1	vCap		Pak4	0.000966856
Grin3b	3.87994e-06	0.422468	0.29	0.168	0.113085	Pik3ca-2																		Gne	2.00313e-06	-0.98909	0.348	0.481	0.0583833	aCap										Chst2	0.00125519	-0.717304	0.244	0.345	1	vCap		Vps9d1	0.00265972
Vsig10l	3.91197e-06	0.336465	0.274	0.161	0.114018	Pik3ca-2																		Fyn	2.01198e-06	-0.422774	0.33	0.468	0.0586412	aCap										Elac2	0.00125532	-0.596812	0.175	0.276	1	vCap		Ppp6c	1.57365e-05
Tmem198b	3.94569e-06	0.376476	0.673	0.558	0.115001	Pik3ca-2																		Ralb	2.04555e-06	-0.315693	0.859	0.925	0.0596197	aCap										Ubtd1	0.00126066	-0.448504	0.432	0.532	1	vCap		Eno1	9.38166e-10
Srebf1	3.956e-06	0.491054	0.639	0.511	0.115301	Pik3ca-2																		Bin1	2.05851e-06	-0.608219	0.307	0.434	0.0599973	aCap										Arl4d	0.00126313	-0.535515	0.321	0.428	1	vCap		Ttc21a	0.000987666
Gm13139	3.97584e-06	0.383304	0.128	0.053	0.11588	Pik3ca-2																		Hmox2	2.06655e-06	-0.342781	0.648	0.786	0.0602315	aCap										Mapkapk2	0.0012684	-0.465936	0.363	0.474	1	vCap		RP23-218L17,3	0.00317939
Smpd2	4.05119e-06	0.278987	0.632	0.507	0.118076	Pik3ca-2																		Clcn2	2.08188e-06	-1.6635	0.159	0.299	0.0606785	aCap										Dnajb4	0.00127666	-0.42298	0.333	0.438	1	vCap		Gm20536	0.00326737
Gm15401	4.06327e-06	0.841491	0.231	0.129	0.118428	Pik3ca-2																		Arhgap4	2.10627e-06	-0.641147	0.3	0.453	0.0613895	aCap										Plagl1	0.00127859	-1.29849	0.077	0.155	1	vCap		Ddost	6.66761e-08
Cmah	4.06926e-06	0.856805	0.477	0.339	0.118603	Pik3ca-2																		Sardhos	2.11097e-06	-1.59762	0.022	0.118	0.0615264	aCap										Gm16175	0.00128234	-0.550987	0.107	0.197	1	vCap		Homer3	8.75767e-05
Mir130c	4.09548e-06	0.36744	0.315	0.188	0.119367	Pik3ca-2																		Pbx1	2.11277e-06	-1.4388	0.23	0.362	0.0615788	aCap										Vstm5	0.00128363	-2.23639	0.064	0.137	1	vCap		Vps52	0.0016098
Dbnl	4.21973e-06	0.2908	0.807	0.713	0.122988	Pik3ca-2																		Gm17108	2.12082e-06	-0.58741	0.137	0.28	0.0618135	aCap										Eif1ad	0.00128721	-0.270365	0.521	0.627	1	vCap		BC017158	0.00495578
Kank1	4.25255e-06	0.326915	0.495	0.353	0.123945	Pik3ca-2																		Rab27a	2.12729e-06	-1.34782	0.111	0.239	0.0620021	aCap										Rab18	0.00130963	-0.270757	0.769	0.838	1	vCap		Man1a2	3.11315e-06
Pfdn4	4.3085e-06	0.265449	0.358	0.234	0.125576	Pik3ca-2																		Zfyve21	2.14516e-06	-0.496084	0.285	0.434	0.0625228	aCap										Asxl2	0.00131943	-0.38554	0.453	0.554	1	vCap		Ddx39b	2.72198e-08
BC023829	4.32771e-06	0.493532	0.442	0.313	0.126136	Pik3ca-2																		Hnrnpc	2.14571e-06	-0.261066	0.696	0.821	0.062539	aCap										Ctbs	0.00133041	-0.390031	0.218	0.326	1	vCap		Hsp90ab1	1.95121e-16
Accs	4.35219e-06	0.875705	0.259	0.151	0.126849	Pik3ca-2																		Oat	2.15276e-06	-0.616173	0.852	0.892	0.0627445	aCap										Traf7	0.00133434	-0.297526	0.808	0.857	1	vCap		Csnk1g1	0.0016341
Unc13a	4.38191e-06	0.300557	0.561	0.415	0.127715	Pik3ca-2																		4931440P22Rik	2.16493e-06	-1.39421	0.037	0.142	0.0630991	aCap										Efnb1	0.00133741	-0.509715	0.338	0.438	1	vCap		Slmap	0.00174055
Prr3	4.40386e-06	0.306501	0.349	0.223	0.128355	Pik3ca-2																		Gm20499	2.16569e-06	-0.786944	0.122	0.263	0.0631213	aCap										Bag2	0.00134832	-1.05525	0.085	0.165	1	vCap		Svil	1.30631e-07
Gm26879	4.41967e-06	0.497011	0.361	0.225	0.128816	Pik3ca-2																		Sf3b4	2.1725e-06	-0.254915	0.452	0.628	0.0633196	aCap										A930005H10Rik	0.00137057	-1.20808	0.167	0.261	1	vCap		Eif6	9.86889e-06
Cog6	4.41967e-06	0.54178	0.455	0.329	0.128816	Pik3ca-2																		Ranbp1	2.21037e-06	-0.449864	0.641	0.773	0.0644236	aCap										Slmap	0.00137376	-0.598267	0.256	0.363	1	vCap		Mgrn1	3.7223e-06
Prdx3	4.44789e-06	0.255795	0.604	0.468	0.129638	Pik3ca-2																		Poldip2	2.21928e-06	-0.989031	0.407	0.542	0.064683	aCap										Larp1b	0.00138363	-0.457054	0.068	0.147	1	vCap		Eogt	8.63391e-07
Pdk1	4.47935e-06	0.617917	0.399	0.279	0.130555	Pik3ca-2																		2700016F22Rik	2.21959e-06	-0.404058	0.248	0.41	0.0646923	aCap										Madcam1	0.00138501	-1.44276	0.051	0.123	1	vCap		Ube2e1	0.000114453
Gm608	4.51593e-06	0.32451	0.371	0.24	0.131621	Pik3ca-2																		Clcf1	2.22693e-06	-3.09511	0.056	0.167	0.0649061	aCap										Ubxn6	0.00138793	-0.545111	0.568	0.66	1	vCap		Ankrd61	0.00023845
Sec23a	4.53111e-06	0.35575	0.607	0.491	0.132064	Pik3ca-2																		Oplah	2.23277e-06	-1.19835	0.341	0.492	0.0650763	aCap										Nus1	0.00139107	-0.477142	0.321	0.422	1	vCap		Prelid2	0.00290957
Lyrm5	4.5331e-06	0.372545	0.445	0.314	0.132122	Pik3ca-2																		Hspb8	2.26885e-06	-3.2032	0.141	0.271	0.066128	aCap										Uhrf1bp1	0.00139615	-1.08601	0.073	0.153	1	vCap		Mpc1	3.68136e-05
Psmd3	4.55283e-06	0.281828	0.875	0.802	0.132697	Pik3ca-2																		Gem	2.32118e-06	-1.78236	0.344	0.475	0.0676532	aCap										Tgfb1	0.00139758	-0.45634	0.094	0.183	1	vCap		Mapkap1	0.00257301
Gtf2e2	4.55624e-06	0.269645	0.492	0.358	0.132796	Pik3ca-2																		Golgb1	2.32939e-06	-0.643204	0.478	0.592	0.0678923	aCap										Spata6	0.00140654	-0.30809	0.496	0.59	1	vCap		Clec14a	2.44286e-08
Fastk	4.60245e-06	0.28333	0.595	0.474	0.134143	Pik3ca-2																		Uap1l1	2.33732e-06	-1.81739	0.3	0.437	0.0681235	aCap										Sardh	0.00140767	-0.965561	0.162	0.257	1	vCap		Trappc4	0.000159591
Tmem164	4.63391e-06	0.693953	0.299	0.187	0.13506	Pik3ca-2																		Prpf6	2.35284e-06	-0.440476	0.426	0.589	0.0685758	aCap										Kctd2	0.00140856	-0.642815	0.145	0.24	1	vCap		Eif2s3x	0.000144719
Rpusd3	4.63971e-06	0.575625	0.249	0.141	0.135229	Pik3ca-2																		Kars	2.35871e-06	-0.322087	0.6	0.747	0.068747	aCap										Crispld1	0.00141429	-0.879549	0.15	0.237	1	vCap		Mrpl54	2.30071e-11
Isoc1	4.68234e-06	0.651121	0.346	0.23	0.136472	Pik3ca-2																		Hax1	2.39252e-06	-0.273053	0.285	0.431	0.0697323	aCap										Mrpl11	0.00141957	-0.342615	0.295	0.399	1	vCap		Dhodh	0.00973162
Tada3	4.68948e-06	0.73748	0.43	0.306	0.13668	Pik3ca-2																		Drg2	2.42313e-06	-0.551359	0.348	0.511	0.0706245	aCap										Furin	0.0014322	-0.286757	0.432	0.542	1	vCap		Abhd4	0.000258148
Gm3200	4.70314e-06	0.455736	0.14	0.062	0.137078	Pik3ca-2																		Gpx7	2.42943e-06	-0.424234	0.333	0.491	0.0708081	aCap										Ibtk	0.00143849	-1.01022	0.132	0.22	1	vCap		Appbp2	5.56128e-05
Rabl6	4.75648e-06	0.276838	0.551	0.419	0.138632	Pik3ca-2																		Cnp	2.47622e-06	-0.368438	0.459	0.624	0.0721718	aCap										Megf9	0.00144087	-0.844256	0.141	0.238	1	vCap		Larp4b	8.13939e-05
Gm37416	4.77123e-06	0.585563	0.174	0.084	0.139062	Pik3ca-2																		D030028A08Rik	2.4794e-06	-0.995106	0.23	0.381	0.0722647	aCap										Dgkq	0.00144413	-0.482388	0.252	0.356	1	vCap		Aph1a	6.92882e-07
Hbegf	4.7761e-06	0.323727	0.358	0.236	0.139204	Pik3ca-2																		Rpl36al	2.4821e-06	-0.259452	0.707	0.866	0.0723434	aCap										Ankmy2	0.00145827	-1.03499	0.235	0.339	1	vCap		Taf9b	0.000640837
Cbx8	4.82907e-06	0.483948	0.137	0.06	0.140748	Pik3ca-2																		Galk1	2.48632e-06	-0.556803	0.289	0.451	0.0724663	aCap										Ccnc	0.00146005	-0.347848	0.269	0.386	1	vCap		Mapkapk2	6.25306e-05
Chn1	4.90437e-06	1.55285	0.199	0.105	0.142943	Pik3ca-2																		Trf	2.49801e-06	-1.54547	0.233	0.366	0.072807	aCap										Slc35e4	0.00146278	-0.658581	0.474	0.568	1	vCap		Plk2	5.05759e-09
Cbr1	4.90893e-06	0.263302	0.511	0.389	0.143076	Pik3ca-2																		Socs5	2.5597e-06	-0.263855	0.378	0.536	0.0746049	aCap										Bcar3	0.00146681	-1.10533	0.188	0.281	1	vCap		Psmd5	0.00163273
Sh3glb2	4.93177e-06	0.277552	0.785	0.727	0.143741	Pik3ca-2																		2022-03-06	2.56906e-06	-1.11222	0.326	0.46	0.0748779	aCap										9030617O03Rik	0.001478	-0.621296	0.141	0.238	1	vCap		Hn1	4.44734e-07
Pdha1	5.15303e-06	0.260252	0.688	0.585	0.15019	Pik3ca-2																		Ski	2.5778e-06	-0.380904	0.493	0.65	0.0751324	aCap										Noxo1	0.0014869	-1.21855	0.038	0.104	1	vCap		Acox1	0.000891955
Cgrrf1	5.16574e-06	0.447118	0.626	0.508	0.150561	Pik3ca-2																		Emid1	2.57995e-06	-2.99293	0.481	0.601	0.0751951	aCap										Irak4	0.00148967	-0.299916	0.372	0.483	1	vCap		Ebpl	0.0023034
Trmt6	5.20965e-06	0.481999	0.321	0.204	0.151841	Pik3ca-2																		1700022I11Rik	2.5948e-06	-0.411072	0.533	0.688	0.0756282	aCap										Csnk1d	0.00149374	-0.529568	0.62	0.705	1	vCap		Msi2	2.99042e-05
Camsap3	5.22022e-06	1.55197	0.134	0.059	0.152148	Pik3ca-2																		Dtymk	2.62032e-06	-0.738831	0.352	0.489	0.0763719	aCap										Ptpra	0.00149392	-0.250499	0.513	0.611	1	vCap		Gm16754	0.00893311
Nts	5.38108e-06	2.09116	0.53	0.387	0.156837	Pik3ca-2																		Mrps14	2.65021e-06	-0.298157	0.544	0.678	0.0772429	aCap										Igf2r	0.0015012	-0.523639	0.423	0.534	1	vCap		Mast2	0.000560345
Edc3	5.4188e-06	0.252501	0.729	0.587	0.157936	Pik3ca-2																		Wdr92	2.65431e-06	-0.407894	0.348	0.511	0.0773625	aCap										Acsf3	0.00150991	-1.07753	0.141	0.229	1	vCap		Dnajc7	5.38175e-06
Tnk1	5.49791e-06	0.27605	0.502	0.352	0.160242	Pik3ca-2																		Srp72	2.65718e-06	-0.398613	0.574	0.708	0.0774462	aCap										Eif2ak1	0.00151737	-0.502344	0.568	0.655	1	vCap		Gpi1	4.43865e-08
Rabepk	5.49971e-06	0.605679	0.38	0.256	0.160295	Pik3ca-2																		Whsc1	2.7067e-06	-0.710339	0.174	0.319	0.0788894	aCap										Plekhg3	0.00151911	-0.431918	0.252	0.359	1	vCap		Tbc1d22a	0.000103381
Tmem110	5.51666e-06	0.471627	0.399	0.275	0.160789	Pik3ca-2																		Gm26643	2.71723e-06	-0.547275	0.226	0.386	0.0791965	aCap										Mfn2	0.00152291	-0.37706	0.389	0.493	1	vCap		Tmsb15b1	5.31214e-06
Sesn2	5.52429e-06	1.01559	0.193	0.103	0.161011	Pik3ca-2																		Dhx58	2.71803e-06	-1.06177	0.2	0.339	0.0792196	aCap										Zfp808	0.0015254	-1.23514	0.081	0.16	1	vCap		Bcap29	0.000983232
Cep164	5.5722e-06	0.971006	0.29	0.177	0.162407	Pik3ca-2																		Mterf4	2.72544e-06	-0.776924	0.419	0.55	0.0794356	aCap										Srm	0.00152831	-0.573733	0.444	0.529	1	vCap		Gm17228	1.46933e-12
Nipsnap1	5.73984e-06	0.688686	0.352	0.237	0.167293	Pik3ca-2																		Sdc1	2.73217e-06	-1.766	0.5	0.617	0.0796319	aCap										Zc3h3	0.00153473	-0.838763	0.103	0.185	1	vCap		Slc35b2	0.000223513
Psmd13	5.88557e-06	0.283649	0.835	0.756	0.171541	Pik3ca-2																		RP23-24K16,3	2.74063e-06	-0.772701	0.174	0.321	0.0798785	aCap										Ten1	0.00154892	-0.414191	0.244	0.344	1	vCap		Larp7	0.00187304
Rasl11a	5.90961e-06	0.838926	0.171	0.084	0.172242	Pik3ca-2																		Hnrnpa0	2.74743e-06	-0.356367	0.289	0.453	0.0800766	aCap										Rcor3	0.00155236	-0.733846	0.372	0.458	1	vCap		Mospd3	1.27261e-06
Rtfdc1	6.01716e-06	0.383829	0.773	0.67	0.175376	Pik3ca-2																		Ssbp4	2.75183e-06	-0.41784	0.67	0.791	0.0802048	aCap										Tuba1c	0.00155522	-0.445058	0.355	0.459	1	vCap		Ppap2c	0.00271645
Fam69a	6.03833e-06	0.343649	0.564	0.432	0.175993	Pik3ca-2																		Ndufs2	2.78454e-06	-0.373856	0.774	0.858	0.0811583	aCap										A830073O21Rik	0.00156179	-2.17882	0.064	0.136	1	vCap		Aco2	6.93991e-06
Stip1	6.12313e-06	0.359489	0.726	0.598	0.178465	Pik3ca-2																		Gm8824	2.79326e-06	-0.371407	0.063	0.181	0.0814124	aCap										Pih1d1	0.00157038	-0.326305	0.487	0.581	1	vCap		Cbl	0.000356012
Cog4	6.25995e-06	0.438073	0.701	0.593	0.182453	Pik3ca-2																		Chd7	2.79879e-06	-0.523108	0.296	0.446	0.0815736	aCap										Meox1	0.00157203	-0.451185	0.842	0.893	1	vCap		Meox1	7.57286e-06
2700062C07Rik	6.33103e-06	0.870111	0.209	0.115	0.184524	Pik3ca-2																		Ap1s1	2.80635e-06	-0.359876	0.459	0.625	0.0817938	aCap										Atg12	0.00157355	-0.475293	0.38	0.498	1	vCap		Nek6	1.8878e-07
Ppp2r5b	6.34866e-06	0.575176	0.526	0.401	0.185038	Pik3ca-2																		Ip6k2	2.81915e-06	-0.259421	0.156	0.301	0.082167	aCap										Papss1	0.00158111	-0.379544	0.466	0.583	1	vCap		Pin1	2.27431e-05
Alkbh6	6.40314e-06	0.310372	0.542	0.409	0.186626	Pik3ca-2																		Cul4a	2.82424e-06	-0.289949	0.641	0.75	0.0823153	aCap										Gm9522	0.00159295	-0.598617	0.056	0.13	1	vCap		Adh5	4.69885e-07
Tox	6.46325e-06	1.45932	0.246	0.141	0.188378	Pik3ca-2																		Wwox	2.8297e-06	-0.845145	0.133	0.267	0.0824743	aCap										Dhx40	0.00159755	-0.865246	0.316	0.414	1	vCap		Acy3	0.000454317
Srbd1	6.51357e-06	0.438653	0.296	0.186	0.189845	Pik3ca-2																		Aldoart1	2.85432e-06	-0.435087	0.104	0.236	0.0831919	aCap										Plau	0.00160375	-0.827682	0.504	0.614	1	vCap		4930556M19Rik,1	0.00909585
Stxbp5	6.55456e-06	0.271465	0.299	0.182	0.191039	Pik3ca-2																		Drg1	2.85579e-06	-0.26203	0.659	0.777	0.0832347	aCap										Supt6	0.00160405	-0.250616	0.479	0.584	1	vCap		Gtf3a	2.2097e-05
Tardbp	6.57989e-06	0.300335	0.704	0.573	0.191778	Pik3ca-2																		Adk	2.87012e-06	-1.34206	0.307	0.437	0.0836524	aCap										Acvrl1	0.00160886	-0.286196	0.791	0.854	1	vCap		Il18bp	0.00318142
Pdzd11	6.59944e-06	0.291906	0.492	0.368	0.192347	Pik3ca-2																		Fbxo28	2.90472e-06	-0.286311	0.241	0.397	0.084661	aCap										Lats2	0.00161286	-0.36964	0.675	0.745	1	vCap		Acat3	8.22898e-07
Timm22	6.69955e-06	0.378794	0.533	0.416	0.195265	Pik3ca-2																		Rcc1	2.91423e-06	-0.416649	0.296	0.462	0.0849382	aCap										Enpp5	0.00161922	-0.605792	0.376	0.469	1	vCap		Prkcdbp	5.4817e-12
Rps6kc1	6.74422e-06	0.742155	0.252	0.146	0.196567	Pik3ca-2																		Dazap1	2.91612e-06	-0.415695	0.244	0.401	0.0849931	aCap										Camta2	0.00162843	-0.435576	0.457	0.549	1	vCap		Ap2a1	0.000229916
Senp6	6.74647e-06	0.325694	0.47	0.337	0.196633	Pik3ca-2																		Sfr1	2.92296e-06	-0.25969	0.689	0.813	0.0851926	aCap										Anapc2	0.00164283	-0.260756	0.744	0.817	1	vCap		Amfr	0.000105107
Ift43	6.76795e-06	0.392359	0.371	0.258	0.197259	Pik3ca-2																		Pdia3	2.93269e-06	-0.279175	0.956	0.984	0.0854761	aCap										Gm15419	0.00165291	-0.406474	0.321	0.424	1	vCap		Fyn	4.953e-05
P2rx7	6.84166e-06	0.625888	0.361	0.246	0.199407	Pik3ca-2																		Dusp18	2.93453e-06	-2.14912	0.044	0.149	0.0855297	aCap										G430095P16Rik	0.00166197	-1.57983	0.128	0.207	1	vCap		Spns1	0.000687732
Phox2a	6.86218e-06	0.34174	0.181	0.088	0.200005	Pik3ca-2																		Elmo2	2.95697e-06	-0.502298	0.556	0.675	0.086184	aCap										Mcm5	0.0016695	-2.00706	0.175	0.272	1	vCap		1700037C18Rik	2.53472e-06
Gm16023	6.89434e-06	0.485769	0.243	0.14	0.200942	Pik3ca-2																		Asb6	2.96568e-06	-1.00223	0.244	0.387	0.0864377	aCap										Pex13	0.00167434	-0.554841	0.265	0.363	1	vCap		Mertk	0.00623506
Sh3pxd2a	6.94799e-06	0.548562	0.346	0.22	0.202506	Pik3ca-2																		Smo	2.99247e-06	-2.3279	0.107	0.232	0.0872187	aCap										Rilpl2	0.0016758	-0.631709	0.329	0.425	1	vCap		Rab8a	0.000102327
Card14	6.98526e-06	0.961557	0.187	0.098	0.203592	Pik3ca-2																		Lias	2.99329e-06	-0.790562	0.296	0.438	0.0872424	aCap										Spats2	0.00168023	-0.841039	0.124	0.215	1	vCap		BC001981	0.000539109
Pds5a	7.05763e-06	0.267896	0.623	0.484	0.205702	Pik3ca-2																		Vldlr	3.02649e-06	-0.813656	0.185	0.305	0.08821	aCap										Snx9	0.00169786	-0.877199	0.372	0.475	1	vCap		Gm29585	2.82297e-05
Hnrnpll	7.07357e-06	0.288146	0.539	0.408	0.206166	Pik3ca-2																		Cdr2l	3.02991e-06	-1.17386	0.344	0.465	0.0883097	aCap										Urgcp	0.00170266	-0.691736	0.35	0.439	1	vCap		Dctn1	1.60182e-07
Vav2	7.20082e-06	1.26663	0.199	0.107	0.209875	Pik3ca-2																		Nucb2	3.03971e-06	-0.552586	0.367	0.503	0.0885954	aCap										Cdc25b	0.00170527	-0.265961	0.188	0.292	1	vCap		Surf4	6.12775e-07
Mir3101	7.21674e-06	0.341959	0.224	0.12	0.210339	Pik3ca-2																		Lsm5	3.04246e-06	-0.267188	0.344	0.504	0.0886756	aCap										Nrarp	0.00171321	-0.308085	0.299	0.411	1	vCap		Nudt5	9.64079e-05
Gm17200	7.24681e-06	0.281915	0.231	0.126	0.211215	Pik3ca-2																		Clcn3	3.05024e-06	-0.348221	0.378	0.53	0.0889024	aCap										St3gal4	0.00171498	-0.373831	0.504	0.595	1	vCap		Tor1b	0.000298726
Kptn	7.26671e-06	0.306958	0.336	0.218	0.211795	Pik3ca-2																		Rps6ka3	3.05393e-06	-0.354858	0.307	0.449	0.0890099	aCap										Metap1	0.00171862	-0.288866	0.282	0.382	1	vCap		Ppm1g	1.745e-06
Fgfbp3	7.33758e-06	0.516718	0.293	0.184	0.213861	Pik3ca-2																		Tcaf1	3.05457e-06	-0.379092	0.385	0.541	0.0890284	aCap										Lrrk1	0.00172117	-1.21553	0.265	0.361	1	vCap		Fam89b	4.16912e-10
Akt1s1	7.34844e-06	0.309274	0.623	0.483	0.214178	Pik3ca-2																		Msto1	3.07193e-06	-0.277531	0.43	0.569	0.0895344	aCap										Gm12840	0.00172379	-0.301759	0.192	0.302	1	vCap		Scaf4	0.00237138
Mrpl10	7.433e-06	0.344847	0.595	0.47	0.216642	Pik3ca-2																		Gm17233	3.08366e-06	-0.858267	0.089	0.214	0.0898764	aCap										Nampt	0.00172742	-0.413473	0.376	0.484	1	vCap		Lgals9	4.91959e-07
Fos	7.62019e-06	0.93886	0.863	0.849	0.222098	Pik3ca-2																		Il20rb	3.08621e-06	-1.85886	0.252	0.389	0.0899507	aCap										Zfp608	0.00173551	-0.8402	0.132	0.217	1	vCap		Apol9a	3.24632e-07
Cdk18	7.74158e-06	1.87217	0.125	0.053	0.225636	Pik3ca-2																		Yipf6	3.10453e-06	-0.251656	0.263	0.427	0.0904845	aCap										AC107830,1	0.00173672	-0.536021	0.368	0.467	1	vCap		Mxd3	6.16616e-10
Gm16740	7.79885e-06	0.385655	0.283	0.171	0.227305	Pik3ca-2																		Tmed10	3.11001e-06	-0.256989	0.948	0.979	0.0906443	aCap										Ankrd61	0.00175108	-0.680464	0.141	0.231	1	vCap		Plvap	3.1187e-08
Nynrin	7.87378e-06	0.569856	0.293	0.182	0.229489	Pik3ca-2																		mt-Th	3.12207e-06	-0.510883	0.081	0.208	0.0909957	aCap										Tep1	0.00177393	-0.309459	0.316	0.429	1	vCap		Pdlim7	3.4516e-08
Gm4518	8.02983e-06	0.339555	0.103	0.039	0.234037	Pik3ca-2																		Zfp57	3.12537e-06	-1.65596	0.107	0.227	0.091092	aCap										Gm20400	0.00177992	-0.719716	0.073	0.15	1	vCap		Pcnxl3	0.00333873
Pir	8.03667e-06	0.4699	0.48	0.376	0.234237	Pik3ca-2																		A230087F16Rik	3.13477e-06	-0.577075	0.511	0.654	0.0913661	aCap										Lsm1	0.00179251	-0.813882	0.286	0.365	1	vCap		As3mt	0.000577401
Aox1	8.16313e-06	1.19367	0.327	0.219	0.237923	Pik3ca-2																		Psmg2	3.13725e-06	-0.62742	0.263	0.407	0.0914383	aCap										Tulp4	0.00179395	-0.39093	0.709	0.778	1	vCap		Tbc1d7	0.00056525
Kctd3	8.24625e-06	0.62673	0.346	0.221	0.240345	Pik3ca-2																		Svil	3.14892e-06	-0.427597	0.441	0.58	0.0917784	aCap										Gm20458	0.00179721	-0.251404	0.607	0.702	1	vCap		Ccdc47	1.0638e-06
Prkra	8.28073e-06	0.289291	0.439	0.312	0.24135	Pik3ca-2																		Mknk2	3.21062e-06	-0.46632	0.441	0.593	0.0935767	aCap										Skap2	0.00179759	-0.470359	0.389	0.485	1	vCap		Traf7	1.13908e-07
Ggnbp1	8.3574e-06	1.16691	0.38	0.262	0.243585	Pik3ca-2																		Gm8927	3.23861e-06	-0.459382	0.074	0.195	0.0943925	aCap										Ppp1r3b	0.00179915	-3.11202	0.068	0.138	1	vCap		Cops4	2.03883e-05
Tep1	8.65215e-06	0.26529	0.505	0.384	0.252176	Pik3ca-2																		Susd2	3.24237e-06	-1.95324	0.526	0.663	0.0945021	aCap										Plekhb2	0.00180739	-0.765724	0.244	0.349	1	vCap		Ptdss2	0.000259249
Pak4	8.81138e-06	0.303291	0.617	0.485	0.256817	Pik3ca-2																		Szrd1	3.26246e-06	-0.391685	0.419	0.586	0.0950877	aCap										Sfswap	0.00181079	-0.862526	0.423	0.517	1	vCap		Gm15421	0.000417966
Gusb	8.89161e-06	0.590902	0.648	0.561	0.259155	Pik3ca-2																		Ppib	3.26518e-06	-0.303238	0.963	0.989	0.0951669	aCap										Rftn1	0.0018125	-0.501929	0.744	0.804	1	vCap		Prdx5	6.38095e-05
Smad3	9.01954e-06	0.733551	0.396	0.281	0.262883	Pik3ca-2																		Raver1	3.27871e-06	-0.278202	0.526	0.661	0.0955612	aCap										Gpr108	0.00181318	-0.355743	0.479	0.572	1	vCap		Tmem55b	0.000273682
Gm5914	9.09427e-06	0.891087	0.196	0.106	0.265062	Pik3ca-2																		Atn1	3.2906e-06	-0.341251	0.848	0.906	0.095908	aCap										Gm26751	0.00181596	-1.25114	0.12	0.205	1	vCap		Atg7	0.00643844
Poldip2	9.10699e-06	0.348722	0.604	0.492	0.265432	Pik3ca-2																		Gm166	3.32474e-06	-0.430549	0.196	0.342	0.0969027	aCap										Faim	0.00182109	-0.324178	0.269	0.373	1	vCap		Gng2	0.00562715
Srd5a3	9.3534e-06	0.434581	0.611	0.494	0.272614	Pik3ca-2																		Cnpy3	3.37065e-06	-0.391786	0.485	0.606	0.098241	aCap										D2hgdh	0.00183693	-1.37772	0.068	0.143	1	vCap		Idh1	0.00283316
Dnm3os	9.46126e-06	0.600606	0.184	0.094	0.275758	Pik3ca-2																		Prmt5	3.37871e-06	-0.98251	0.241	0.38	0.0984758	aCap										Mir8097	0.00183878	-1.09477	0.098	0.179	1	vCap		Csnk1d	3.11347e-07
Mccc1os	9.56915e-06	0.617325	0.193	0.103	0.278903	Pik3ca-2																		Pisd	3.38929e-06	-0.257071	0.619	0.777	0.0987842	aCap										Sec22c	0.00184762	-1.36798	0.073	0.152	1	vCap		Mta2	0.000927122
Gart	9.59225e-06	0.534288	0.505	0.38	0.279576	Pik3ca-2																		Selenbp1	3.42478e-06	-1.5383	0.152	0.281	0.0998187	aCap										Shisa3	0.00184869	-0.805771	0.038	0.104	1	vCap		RP23-446O11,1	1.97618e-06
Pxmp4	9.701e-06	0.347527	0.583	0.462	0.282745	Pik3ca-2																		Ttll1	3.47792e-06	-0.942401	0.174	0.318	0.101368	aCap										N6amt2	0.00188281	-0.748034	0.188	0.277	1	vCap		Sf3b4	2.42193e-06
Znf512b	9.78418e-06	0.895688	0.327	0.22	0.28517	Pik3ca-2																		Erbb2	3.48114e-06	-0.593178	0.215	0.364	0.101461	aCap										Tprkb	0.00188304	-0.855841	0.252	0.341	1	vCap		Tmem120b	0.00385447
Gm17552	9.83573e-06	1.41678	0.131	0.058	0.286672	Pik3ca-2																		Cers4	3.48981e-06	-0.631039	0.641	0.738	0.101714	aCap										Copz2	0.00188412	-0.417855	0.509	0.607	1	vCap		Dpp3	0.0019821
Tmem222	9.85438e-06	0.528586	0.564	0.448	0.287216	Pik3ca-2																		Gm20402	3.49108e-06	-0.880543	0.096	0.218	0.101751	aCap										Dcaf4	0.00188602	-0.352169	0.077	0.155	1	vCap		Ndufb5	0.000435995
Tor4a	9.86774e-06	0.458409	0.445	0.331	0.287605	Pik3ca-2																		Fzr1	3.52917e-06	-0.379344	0.433	0.566	0.102861	aCap										Smc1a	0.00188645	-0.261184	0.684	0.763	1	vCap		Aars	0.000456353
Gm21992	1.00502e-05	0.425103	0.548	0.421	0.292925	Pik3ca-2																		Map1s	3.55596e-06	-0.656255	0.419	0.542	0.103642	aCap										Pradc1	0.00188768	-0.407828	0.171	0.266	1	vCap		Ptpn18	6.69985e-07
Rtn4rl1	1.0055e-05	2.51858	0.178	0.097	0.293064	Pik3ca-2																		Scap	3.55643e-06	-0.543312	0.341	0.494	0.103656	aCap										Cbl	0.00190066	-0.855022	0.167	0.257	1	vCap		Sdf4	1.22268e-07
Anxa9	1.0063e-05	0.795157	0.417	0.269	0.293296	Pik3ca-2																		Hdc	3.58566e-06	-2.14082	0.1	0.22	0.104508	aCap										Itfg1	0.00190548	-0.329215	0.577	0.68	1	vCap		Cog6	1.21656e-06
Vwa9	1.03213e-05	0.421476	0.551	0.437	0.300826	Pik3ca-2																		Srm	3.58735e-06	-1.40549	0.422	0.536	0.104557	aCap										Mcts2	0.0019115	-0.576727	0.085	0.164	1	vCap		Mir8094	8.91025e-09
Gm16470	1.05083e-05	0.299046	0.206	0.108	0.306275	Pik3ca-2																		Snx22	3.61305e-06	-0.307675	0.948	0.979	0.105306	aCap										Slc37a3	0.00192064	-0.468661	0.188	0.288	1	vCap		Ccdc90b	0.000128349
Nt5m	1.08038e-05	0.351098	0.561	0.438	0.314888	Pik3ca-2																		Myo19	3.63116e-06	-0.254256	0.13	0.264	0.105834	aCap										Gmppa	0.00193322	-0.556169	0.346	0.44	1	vCap		Dalrd3	1.74332e-07
Mfrp	1.098e-05	0.728849	0.327	0.214	0.320024	Pik3ca-2																		Phc2	3.66203e-06	-0.501447	0.437	0.567	0.106733	aCap										Pex11g	0.00194543	-2.04907	0.051	0.12	1	vCap		Ndufv3	7.78328e-08
Mir678	1.11484e-05	0.502137	0.24	0.136	0.324931	Pik3ca-2																		Ncapd2	3.71409e-06	-1.24888	0.137	0.269	0.108251	aCap										Tcf19	0.00196682	-1.4826	0.115	0.198	1	vCap		Gm12715	0.000278378
P2rx4	1.13166e-05	0.515603	0.533	0.407	0.329834	Pik3ca-2																		RP24-194N1,2	3.71837e-06	-1.42241	0.144	0.28	0.108376	aCap										Pccb	0.00197105	-0.685264	0.256	0.357	1	vCap		Tmx2	3.97412e-06
Evi5	1.16268e-05	0.39985	0.47	0.341	0.338874	Pik3ca-2																		2310022B05Rik	3.72872e-06	-0.800713	0.296	0.449	0.108677	aCap										Glt8d1	0.00197285	-0.86884	0.201	0.295	1	vCap		Metap2	1.52335e-08
C1qtnf5	1.16848e-05	0.724127	0.327	0.214	0.340564	Pik3ca-2																		Tbc1d7	3.73987e-06	-1.12845	0.115	0.242	0.109002	aCap										Gm20470	0.00197328	-1.01048	0.094	0.17	1	vCap		Gtf2i	6.82511e-08
Tmem206	1.18295e-05	0.501507	0.402	0.278	0.344784	Pik3ca-2																		Rpsa-ps1	3.75121e-06	-0.329977	0.044	0.15	0.109333	aCap										Nomo1	0.00197434	-0.775775	0.402	0.479	1	vCap		RP24-230J14,5	6.57519e-06
Cnp	1.185e-05	0.268392	0.713	0.559	0.345381	Pik3ca-2																		Tpk1	3.91048e-06	-1.01043	0.315	0.46	0.113975	aCap										Gtf2h2	0.00197656	-0.558999	0.205	0.304	1	vCap		Gm26762	5.13605e-07
Anapc7	1.21926e-05	0.253475	0.595	0.461	0.355366	Pik3ca-2																		Arl2	3.91656e-06	-0.841436	0.389	0.506	0.114152	aCap										Dnajc16	0.00199491	-0.733814	0.085	0.163	1	vCap		Mrps16	2.63044e-06
Mfn2	1.22975e-05	0.429815	0.555	0.453	0.358423	Pik3ca-2																		Gm6576	3.94508e-06	-0.430627	0.03	0.128	0.114983	aCap										Tgoln1	0.00199982	-0.385206	0.769	0.834	1	vCap		Shf	0.00495918
Ptk2	1.26283e-05	0.259823	0.81	0.687	0.368064	Pik3ca-2																		Usp3	3.97218e-06	-0.517944	0.341	0.476	0.115773	aCap										Dhx58os	0.00200206	-0.250973	0.09	0.171	1	vCap		Tgfbr2	5.58884e-08
Ccnd1	1.26324e-05	0.391965	0.875	0.816	0.368183	Pik3ca-2																		Zfp385c	3.98323e-06	-0.772658	0.137	0.269	0.116095	aCap										Ikzf5	0.00200224	-0.362161	0.205	0.311	1	vCap		Mvb12a	1.25142e-05
Sepn1	1.27715e-05	0.393768	0.399	0.283	0.372237	Pik3ca-2																		Use1	3.98618e-06	-0.41506	0.704	0.814	0.116181	aCap										Snord118	0.00200847	-0.312077	0.141	0.238	1	vCap		Sptlc1	0.00469531
Ctsf	1.29629e-05	0.613453	0.502	0.378	0.377818	Pik3ca-2																		Golga2	4.03104e-06	-0.807164	0.326	0.467	0.117489	aCap										Sugp1	0.00201369	-0.538887	0.282	0.385	1	vCap		Cby1	6.20828e-06
Mmp19	1.31164e-05	0.395521	0.483	0.363	0.38229	Pik3ca-2																		Slc1a4	4.07261e-06	-4.33338	0.074	0.183	0.1187	aCap										Map1s	0.00202195	-0.380221	0.427	0.536	1	vCap		Dysf	0.000181495
Ypel1	1.33571e-05	0.383717	0.436	0.304	0.389305	Pik3ca-2																		Limd2	4.09743e-06	-0.921474	0.263	0.404	0.119424	aCap										Ggcx	0.00202771	-1.80533	0.226	0.316	1	vCap		Acp1	0.00291653
Mrpl3	1.38091e-05	0.273006	0.542	0.405	0.402481	Pik3ca-2																		Tm2d1	4.11481e-06	-0.375237	0.296	0.453	0.11993	aCap										Trip6	0.00203587	-0.99416	0.402	0.465	1	vCap		Mettl9	4.58932e-06
Elmo2	1.38491e-05	0.357443	0.729	0.631	0.403647	Pik3ca-2																		Cbx3	4.18548e-06	-0.307172	0.626	0.772	0.12199	aCap										AU019823	0.0020414	-0.356818	0.444	0.542	1	vCap		Wdr36	0.000981845
Gm10762	1.38901e-05	0.691603	0.193	0.103	0.40484	Pik3ca-2																		Thap7	4.21176e-06	-0.287609	0.248	0.405	0.122756	aCap										A630052C17Rik	0.00204314	-0.36431	0.184	0.288	1	vCap		Flna	7.99528e-06
B3glct	1.4082e-05	0.927722	0.283	0.18	0.410434	Pik3ca-2																		H2afy	4.24104e-06	-0.390014	0.296	0.45	0.123609	aCap										Fam64a	0.00205872	-3.06213	0.056	0.126	1	vCap		Gon4l	4.74667e-05
Prdm15	1.41007e-05	0.548495	0.196	0.104	0.410979	Pik3ca-2																		Nov	4.28189e-06	-3.07562	0.067	0.175	0.1248	aCap										Ccdc34	0.00206873	-0.538511	0.179	0.278	1	vCap		Gm28305	0.00211508
Bin3	1.41071e-05	0.522333	0.505	0.387	0.411165	Pik3ca-2																		Map2k2	4.30887e-06	-0.306159	0.681	0.807	0.125586	aCap										Stard7	0.00207206	-0.280758	0.376	0.472	1	vCap		Timm44	0.00105994
Ndrg4	1.41083e-05	1.11617	0.159	0.078	0.411199	Pik3ca-2																		Asnsd1	4.33118e-06	-0.308737	0.196	0.339	0.126237	aCap										Foxc1	0.00207504	-2.50845	0.068	0.137	1	vCap		Tcn2	1.28831e-08
Cacna1h	1.44665e-05	1.10732	0.171	0.088	0.42164	Pik3ca-2																		Gm16596	4.35136e-06	-0.275869	0.193	0.349	0.126825	aCap										Snrpa1	0.00208491	-0.477741	0.333	0.431	1	vCap		Tmsb15l	2.8364e-08
Tstd2	1.44716e-05	0.285192	0.43	0.302	0.421789	Pik3ca-2																		Nop9	4.36133e-06	-0.426632	0.278	0.424	0.127115	aCap										Tacc1	0.00209121	-0.263519	0.607	0.706	1	vCap		Arl14ep	0.00791523
Gpr107	1.45061e-05	0.293979	0.642	0.531	0.422796	Pik3ca-2																		mt-Nd3	4.46965e-06	-0.288945	0.281	0.436	0.130273	aCap										Nkiras2	0.00210702	-0.28175	0.603	0.688	1	vCap		Gm20478	3.42805e-06
Coq7	1.45857e-05	0.448149	0.424	0.303	0.425114	Pik3ca-2																		Shc4	4.50081e-06	-1.28215	0.107	0.228	0.131181	aCap										Mir678	0.00212924	-0.579117	0.09	0.172	1	vCap		B9d2	0.00295324
Slc9a1	1.46226e-05	0.536975	0.439	0.316	0.426191	Pik3ca-2																		Samm50	4.51064e-06	-0.330898	0.567	0.704	0.131467	aCap										Mthfr	0.00213084	-1.28595	0.107	0.189	1	vCap		Med10	5.31547e-06
Gm10642	1.48669e-05	0.346144	0.196	0.105	0.43331	Pik3ca-2																		Ptpre	4.53128e-06	-1.12388	0.326	0.464	0.132069	aCap										Gla	0.00213237	-0.585772	0.051	0.119	1	vCap		Bckdk	6.94534e-05
1810008B01Rik	1.48902e-05	0.71836	0.153	0.074	0.43399	Pik3ca-2																		Ptprj	4.54215e-06	-3.73499	0.037	0.134	0.132385	aCap										2210016L21Rik	0.00213275	-0.453076	0.41	0.513	1	vCap		Coq3	0.00234493
Zdhhc6	1.49049e-05	0.507015	0.57	0.453	0.434419	Pik3ca-2																		Btd	4.58876e-06	-0.421038	0.278	0.425	0.133744	aCap										Snx21	0.00216156	-1.03438	0.291	0.385	1	vCap		Gm20499	7.30783e-05
Gm13856	1.50716e-05	0.643816	0.19	0.101	0.439276	Pik3ca-2																		Rpl22l1	4.66723e-06	-0.314324	0.522	0.711	0.136031	aCap										Gtf2e1	0.00216462	-0.777966	0.132	0.217	1	vCap		Rbm12b2	0.00465286
1110032A03Rik	1.5074e-05	0.396984	0.477	0.354	0.439347	Pik3ca-2																		Psmd3	4.68433e-06	-0.266657	0.756	0.833	0.136529	aCap										Rtp3	0.00220697	-0.646503	0.218	0.304	1	vCap		Nid2	0.00134631
Gtpbp8	1.51726e-05	0.455594	0.346	0.23	0.44222	Pik3ca-2																		Prkag2	4.69568e-06	-0.630556	0.267	0.399	0.13686	aCap										Zfp810	0.00220763	-0.451298	0.175	0.264	1	vCap		Ufl1	0.00214301
Gnal	1.5273e-05	0.336664	0.321	0.207	0.445147	Pik3ca-2																		Flna	4.71362e-06	-0.406486	0.859	0.895	0.137383	aCap										Ckap2l	0.00221508	-2.95555	0.051	0.119	1	vCap		Galnt11	0.00998501
AL672049,1	1.55108e-05	0.403051	0.249	0.142	0.452079	Pik3ca-2																		Sod1	4.75101e-06	-0.263651	0.819	0.94	0.138473	aCap										Ilvbl	0.00221883	-0.665094	0.291	0.382	1	vCap		Galt	0.000942581
Bag2	1.57927e-05	0.479428	0.227	0.131	0.460295	Pik3ca-2																		Gm33051	4.75555e-06	-0.35837	0.396	0.601	0.138605	aCap										Dnal4	0.00222775	-0.512709	0.244	0.345	1	vCap		Gm15706	0.00500716
Tal1	1.58117e-05	0.338787	0.402	0.282	0.460847	Pik3ca-2																		Pdk1	4.76915e-06	-1.07133	0.2	0.33	0.139002	aCap										2700062C07Rik	0.00224228	-0.283318	0.073	0.148	1	vCap		Creld1	0.000215598
[truncated: 1,874 more rows]
[truncated: 68 more columns]

## Sheet: EDF 3b
Extended Data Fig.3b: Proportion of Pik3ca expression in Ctrl and Pik3caH1047R.
	Ctrl		Pik3caH1047R
Pik3ca expression	Cell number	%*	Cell number	%*
[truncated: 6 more rows]

[truncated: 1 more sheets: EDF 3c]
