# Supplementary material for: Angiopoietin–TIE2 feedforward circuit promotes PIK3CA-driven venous malformations
Source: Nat Cardiovasc Res. 2025 May 23;4(7):801–20. doi: 10.1038/s44161-025-00655-9 (PMC12259471; doi:10.1038/s44161-025-00655-9)
Supplement: Supplementary file 14 — Statistical source data for Extended Data Fig. 4a–d. [file 44161_2025_655_MOESM14_ESM.xlsx]

## Sheet: EDF4a
Extended Data Fig 4a: Transcriptionfactor prediction analysis based on up and downregulated DEGs between healthy (vCap or Vein) and mutant clusters (Pik3ca-1 or Pik3ca-2) (integrated BECs from Pik3caH1047R; Cdh5-CreERT2 and control mice).
Top genes displayed in figure are highlighted (red=inactive; green=active).
Genes with intersection percentage > 20% not shown in the figure.
DEG analysis Pi3kca-1 vs vCap: UP						DEG analysis Pi3kca-1 vs vCap: DOWN							TF analysis Pi3kca-1											DEG analysis Pi3kca-2 vs Vein: UP						DEG analysis Pi3kca-1 vs Vein: DOWN							TF analysis Pi3kca-2
gene	p_val	avg_log2FC	pct.1	pct.2	p_val_adj	gene	p_val	avg_log2FC	pct.1	pct.2	p_val_adj		Transcription Factor	P-value	E-value	Q-value	FDR control (B-H)	Intersection	Target genes	Random Control(%)	Intersection in % *	neg log10 (E-value) *		gene	p_val	avg_log2FC	pct.1	pct.2	p_val_adj	gene	p_val	avg_log2FC	pct.1	pct.2	p_val_adj		Transcription Factor	P-value	E-value	Q-value	FDR control (B-H)	Intersection	Target genes	Random Control(%)	Intersection in % *	neg log10 (E-value) *
Col6a3	1.53873e-26	6.7584	0.714	0.295	4.48477e-22	Esm1	1.16737e-11	-5.97341	0.06	0.316	3.40241e-07		FOXO1	0	0	0	0.0003472	27	161	62	16.7702	>5		Madcam1	0.00175736	5.59025	0.202	0.108	1	Angpt2	3.80458e-23	-6.01377	0.489	0.758	1.10888e-18		LEF1	0	0	0	0.0003497	12	52	2	23.0769	>5
Dkk2	5.24527e-09	5.21077	0.362	0.137	0.000152879	Aqp7	2.27491e-14	-5.01102	0.402	0.65	6.63044e-10		SP1	0	0	0	0.0006944	58	428	98	13.5514	>5		Slc6a2	9.8655e-09	5.41252	0.305	0.098	0.00028754	Gulo	8.62508e-06	-5.30518	0.022	0.113	0.251387		CTNNB1	0	0	0	0.0006993	41	306	84	13.3987	>5
Mmp2	8.25487e-62	4.99136	0.995	0.868	2.40596e-57	Nos2	8.31387e-08	-4.41815	0.06	0.248	0.00242316		FOXO3	0	0	0	0.001042	16	78	20	20.5128	>5		Slco4a1	1.03112e-06	5.03316	0.209	0.057	0.030053	Emilin2	5.0487e-05	-3.70262	0.072	0.18	1		EGR1	0	0	0	0.001049	15	91	8	16.4835	>5
Masp1	5.30552e-21	4.89559	0.492	0.103	1.54635e-16	Ddr1	0.0712082	-4.26176	0.136	0.188	1		GLI1	0	0	0	0.001389	21	124	31	16.9355	>5		Ccdc68	6.84872e-11	4.97071	0.246	0.031	1.99613e-06	Ndrg2	0.938434	-3.61785	0.162	0.155	1		GLI2	0	0	0	0.001399	16	107	29	14.9533	>5
Enpp6	2.02431e-19	4.80523	0.608	0.218	5.90004e-15	Fmo2	1.93637e-07	-4.21069	0.372	0.543	0.00564374		CTNNB1	0	0	0	0.001736	48	306	88	15.6863	>5		Col6a3	1.00633e-35	4.71148	0.822	0.392	2.93304e-31	Etv5	0.00526624	-3.60806	0.05	0.113	1		GLI1	0	0	0	0.001748	25	124	21	20.1613	>5
Tmem119	4.00203e-17	4.70594	0.563	0.214	1.16643e-12	Tcf15	4.1683e-06	-4.16864	0.156	0.325	0.121489		TFAP2A	0	0	0	0.002083	17	115	24	14.7826	>5		Spp1	0.0325617	4.65582	0.062	0.119	1	Itih3	0.000219736	-3.54043	0.103	0.211	1		FOXO1	0	0	0	0.002098	24	161	50	14.9068	>5
Cyth4	2.29538e-12	4.68533	0.422	0.145	6.69012e-08	Ssu2	0.00826689	-4.02895	0.161	0.244	1		MYC	0	0	0	0.002431	50	553	100	9.04159	>5		Sept6	1.96506e-11	4.61543	0.467	0.201	5.72738e-07	Slc10a6	8.95964e-09	-3.52898	0.184	0.376	0.000261138		NFKB1	0	0	0	0.002448	20	141	32	14.1844	>5
Them5	1.10569e-09	4.60857	0.332	0.107	3.22265e-05	Gm12002	5.89429e-14	-3.97305	0.151	0.462	1.71795e-09		TP53	0	0	0	0.002778	22	148	49	14.8649	>5		Igfbp3	3.72745e-46	4.49892	0.966	0.799	1.0864e-41	Gpr1	8.31431e-11	-3.52592	0.112	0.325	2.42329e-06		TFAP2A	0	0	0	0.002797	21	115	26	18.2609	>5
Ncam1	3.0506e-13	4.60662	0.412	0.12	8.89128e-09	Angpt2	0.00127696	-3.94031	0.472	0.538	1		EGR1	1e-05	0.00144	7.796e-06	0.003125	14	91	24	15.3846	2.84164		Gria3	0.000127301	4.27083	0.199	0.082	1	Tnxb	2.31978e-07	-3.4955	0.09	0.253	0.00676124		SP1	0	0	0	0.003147	63	428	93	14.7196	>5
Prdm6	6.20245e-11	4.59071	0.191	0.009	1.80776e-06	Btnl9	0.000737282	-3.87782	0.327	0.419	1		WT1	1e-05	0.00144	7.796e-06	0.003472	8	27	1	29.6296	2.84164		Palld	0.00100748	4.22538	0.333	0.216	1	Sectm1b	2.62827e-06	-3.41208	0.084	0.222	0.0766036		SMAD3	0	0	0	0.003497	14	63	7	22.2222	>5
Lpcat2	8.54326e-47	4.49611	0.864	0.308	2.49002e-42	Rasgrp2	0.000171162	-3.80176	0.211	0.342	1		SP3	2e-05	0.00288	1.417e-05	0.003819	17	132	37	12.8788	2.54061		Enpp6	9.23076e-41	4.20263	0.841	0.412	2.6904e-36	Slco2b1	1.06386e-45	-3.29743	0.72	0.959	3.10074e-41		TP53	0	0	0	0.003846	22	148	42	14.8649	>5
Gjc2	1.6318e-12	4.49484	0.638	0.368	4.75605e-08	Eps8l2	0.0010332	-3.77833	0.241	0.35	1		ETS1	3e-05	0.00432	1.671e-05	0.004167	17	136	46	12.5	2.36452		Oasl1	0.00144291	4.16353	0.115	0.036	1	Cd14	3.62029e-05	-3.26321	0.084	0.201	1		E2F1	1e-05	0.00143	0	0.004196	19	161	37	11.8012	2.84466
Bmp2	0.00231534	4.48069	0.151	0.068	1	Car4	0.0274184	-3.76904	0.156	0.226	1		SMAD3	3e-05	0.00432	1.671e-05	0.004514	11	63	11	17.4603	2.36452		Ednrb	0.000397255	4.13247	0.514	0.387	1	Nr1h3	0.0134122	-3.24848	0.112	0.18	1		CREB1	1e-05	0.00143	0	0.004545	22	211	55	10.4265	2.84466
Prokr1	2.92339e-39	4.45542	0.779	0.201	8.52052e-35	Mturn	0.00170965	-3.67151	0.06	0.154	1		CREB1	3e-05	0.00432	1.671e-05	0.004861	22	211	70	10.4265	2.36452		Bmp15	4.90853e-06	4.04098	0.187	0.052	0.143064	Cygb	0.00903488	-3.19739	0.065	0.129	1		PPARG	1e-05	0.00143	0	0.004895	9	41	3	21.9512	2.84466
Cacna1h	4.35434e-11	4.26275	0.281	0.056	1.26912e-06	Ccdc85a	5.46616e-09	-3.65759	0.146	0.363	0.000159317		HOXA5	0.00015	0.0216	7.796e-05	0.005208	4	8	0	50	1.66555		Adamts17	5.07391e-10	4.01035	0.293	0.072	1.47884e-05	Rasal1	1.90564e-10	-3.07745	0.121	0.34	5.55419e-06		MYC	1e-05	0.00143	0	0.005245	41	553	100	7.4141	2.84466
Gm5127	3.32541e-07	4.24807	0.156	0.021	0.00969224	C1qtnf1	1.13034e-05	-3.55104	0.171	0.329	0.32945		PPARG	0.00017	0.02448	7.796e-05	0.005556	8	41	7	19.5122	1.61119		Tet1	0.00029848	3.98428	0.237	0.119	1	Gm15635	8.28881e-35	-3.06684	0.24	0.722	2.41586e-30		USF1	1e-05	0.00143	0	0.005594	15	108	18	13.8889	2.84466
Ephb3	0.000185424	4.23767	0.156	0.051	1	9530026P05Rik	0.00599549	-3.5488	0.141	0.226	1		SMAD1	0.00017	0.02448	7.796e-05	0.005903	6	22	3	27.2727	1.61119		Egfem1	2.01882e-06	3.97234	0.237	0.077	0.0588404	Gpr68	0.50286	-3.00562	0.118	0.129	1		SMAD1	1e-05	0.00143	0	0.005944	7	22	1	31.8182	2.84466
Fbln1	0.000585286	4.13352	0.131	0.043	1	Cep170b	1.13426e-05	-3.54323	0.106	0.261	0.330593		LEF1	0.00018	0.02592	7.796e-05	0.00625	9	52	6	17.3077	1.58637		Mest	4.41451e-23	3.79655	0.86	0.619	1.28665e-18	Serping1	2.69073e-07	-2.99227	0.542	0.644	0.00784241		MYBL2	2e-05	0.00286	0	0.006294	5	11	0	45.4545	2.54363
Adamtsl1	1.82857e-06	4.11348	0.497	0.282	0.0532954	Hey1	2.03769e-08	-3.53716	0.347	0.547	0.000593904		CEBPA	0.00025	0.036	0.0001026	0.006597	14	119	29	11.7647	1.4437		Crispld1	7.75447e-07	3.77865	0.327	0.155	0.0226012	Ces2g	0.00205928	-2.98314	0.04	0.108	1		USF2	6e-05	0.00858	0	0.006643	12	86	18	13.9535	2.06651
Lhfp	3.84587e-19	4.0725	0.774	0.457	1.12092e-14	Rcsd1	0.00552256	-3.52588	0.457	0.504	1		BRCA1	0.00043	0.06192	0.0001676	0.006944	4	10	0	40	1.20817		F5	0.000271867	3.73064	0.146	0.046	1	Nbl1	4.63517e-05	-2.97554	0.371	0.495	1		STAT1	6e-05	0.00858	0	0.006993	10	61	11	16.3934	2.06651
Serpinb8	0.000298809	4.05547	0.206	0.09	1	Prnd	5.34063e-06	-3.50697	0.191	0.363	0.155658		NFKB1	0.00046	0.06624	0.0001708	0.007292	15	141	31	10.6383	1.17888		Adgrg6	3.69829e-19	3.70683	0.502	0.129	1.0779e-14	Lepr	1.16339e-44	-2.97039	0.636	0.938	3.39082e-40		JUN	8e-05	0.01144	0	0.007343	15	131	38	11.4504	1.94157
Pappa	3.01355e-06	4.05244	0.196	0.056	0.0878328	Il16	9.85868e-09	-3.47166	0.296	0.496	0.000287341		SMAD5	0.00059	0.08496	0.0002091	0.007639	3	5	0	60	1.07079		C1qtnf6	1.16161e-15	3.6741	0.505	0.191	3.38564e-11	RP23-239A13.2	0.180452	-2.93315	0.115	0.144	1		RBPJ	9e-05	0.01287	0	0.007692	13	104	14	12.5	1.89042
Cadm3	7.06039e-17	4.02258	0.709	0.41	2.05782e-12	Gm11730	1.53013e-08	-3.44895	0.06	0.256	0.000445973		FLI1	0.00068	0.09792	0.0002305	0.007986	6	28	2	21.4286	1.00913		Tmem119	4.88801e-13	3.64204	0.53	0.242	1.42466e-08	Pim1	0.00690543	-2.92751	0.078	0.149	1		CEBPA	0.0001	0.0143	0	0.008042	14	119	24	11.7647	1.84466
Ntm	2.14274e-08	4.01058	0.191	0.03	0.000624522	Clec2d	1.10179e-05	-3.44592	0.075	0.222	0.321128		RBPJ	0.00083	0.1195	0.0002696	0.008333	12	104	37	11.5385	0.922632		Mgarp	0.000888049	3.61326	0.118	0.036	1	C1qtnf1	8.19439e-07	-2.88278	0.246	0.418	0.0238834		ETS1	0.00012	0.01716	0	0.008392	15	136	33	11.0294	1.76548
Rnf165	6.46716e-05	3.97679	0.196	0.068	1	Tnfrsf26	0.0269515	-3.44057	0.05	0.107	1		NOTCH1	0.00089	0.1282	0.0002775	0.008681	7	40	9	17.5	0.892112		Aatk	0.0197864	3.57689	0.178	0.108	1	Gas1	0.00496162	-2.88118	0.118	0.201	1		ESR1	0.00013	0.01859	0	0.008741	9	54	3	16.6667	1.73072
Ptn	6.70819e-46	3.94616	0.95	0.692	1.95517e-41	Fam13a	0.00162363	-3.43229	0.04	0.124	1		GLI2	0.00106	0.1526	0.0003178	0.009028	12	107	30	11.215	0.816445		Megf11	2.96625e-06	3.52732	0.265	0.103	0.0864542	Tagln	6.04147e-33	-2.80102	0.71	0.907	1.76085e-28		SMAD7	0.00014	0.02002	0	0.009091	5	15	0	33.3333	1.69854
Stc2	3.10409e-06	3.94067	0.176	0.043	0.0904718	Lnx1	0.0999412	-3.39973	0.161	0.214	1		ESR1	0.00121	0.1742	0.0003494	0.009375	8	54	17	14.8148	0.758952		Podxl2	0.00135733	3.51823	0.115	0.036	1	Gm11730	4.12802e-05	-2.76695	0.062	0.17	1		SREBF2	0.00022	0.03146	0	0.009441	7	35	8	20	1.50224
Kirrel3	0.000305071	3.92697	0.131	0.038	1	Aldh3a1	0.0127175	-3.37733	0.065	0.137	1		HIF1A	0.00183	0.2635	0.0005095	0.009722	7	45	4	15.5556	0.579219		Fads3	0.0128652	3.49334	0.137	0.067	1	Hapln3	0.000110185	-2.70476	0.053	0.149	1		ATF1	0.00025	0.03575	0	0.00979	9	59	6	15.2542	1.44672
Rasd2	4.42189e-17	3.92521	0.482	0.132	1.2888e-12	Unc5b	0.000127983	-3.31547	0.241	0.393	1		ATF1	0.00218	0.3139	0.000586	0.01007	8	59	11	13.5593	0.503209		Klhl13	6.10895e-07	3.44849	0.252	0.082	0.0178051	Fgl2	3.78619e-15	-2.69067	0.897	0.964	1.10352e-10		TCF7	0.00027	0.03861	0	0.01014	5	17	1	29.4118	1.4133
Adgrg6	6.09214e-07	3.92177	0.216	0.06	0.0177561	Coro6	0.00326715	-3.28065	0.065	0.15	1		SMAD7	0.00238	0.3427	0.0006185	0.01042	4	15	3	26.6667	0.465086		Them5	4.48636e-08	3.44729	0.411	0.216	0.00130759	Cytl1	7.04848e-07	-2.68508	0.084	0.237	0.0205435		SREBF1	0.00046	0.06578	0	0.01049	8	51	7	15.6863	1.18191
Krt23	1.20211e-09	3.90681	0.261	0.06	3.50366e-05	Gpr68	0.77787	-3.21036	0.146	0.145	1		STAT1	0.0027	0.3888	0.000679	0.01076	8	61	3	13.1148	0.410274		Ndrg4	4.43258e-05	3.42129	0.159	0.041	1	Spry1	0.000657044	-2.67129	0.24	0.345	1		NOTCH1	0.00053	0.07579	0	0.01084	7	40	4	17.5	1.12039
Tll1	1.37214e-36	3.88013	0.844	0.359	3.99923e-32	Dcn	5.25781e-11	-3.18937	0.075	0.325	1.53244e-06		STAT2	0.00308	0.4435	0.0007347	0.01111	4	16	2	25	0.353106		Bmp2	0.000986618	3.40499	0.112	0.031	1	Pcdh7	0.000970057	-2.66524	0.156	0.258	1		SMAD2	0.00078	0.1115	0	0.01119	5	21	0	23.8095	0.952725
Adamts17	7.49825e-07	3.87644	0.166	0.03	0.0218544	Nr5a2	1.06609e-05	-3.17962	0.05	0.192	0.310723		ATF2	0.00311	0.4478	0.0007347	0.01146	6	37	2	16.2162	0.348916		Prokr1	2.09497e-20	3.39943	0.642	0.284	6.10599e-16	Slc15a2	0.0255661	-2.60581	0.069	0.124	1		STAT3	0.00083	0.1187	0	0.01154	9	69	17	13.0435	0.925549
Irx3	1.83849e-06	3.86572	0.116	0.009	0.0535848	B230206H07Rik	1.15469e-05	-3.14445	0.296	0.453	0.336547		ARX	0.00463	0.6667	0.001031	0.01181	2	3	0	66.6667	0.17607		Ncam1	1.38755e-11	3.35981	0.368	0.103	4.04414e-07	Gm11747	6.54829e-07	-2.59889	0.128	0.289	0.0190857		E2F4	0.00083	0.1187	0	0.01189	7	43	4	16.2791	0.925549
Mras	1.48319e-23	3.84528	0.663	0.239	4.32289e-19	S1pr4	5.85948e-06	-3.11919	0.271	0.423	0.17078		TP73	0.00463	0.6667	0.001031	0.01215	2	3	0	66.6667	0.17607		Mpp3	0.000253129	3.35974	0.252	0.124	1	Rnf152	0.0412232	-2.54128	0.097	0.155	1		RELA	0.0009	0.1287	0	0.01224	10	84	22	11.9048	0.890421
Cbr2	8.91885e-28	3.83942	0.683	0.235	2.59949e-23	Sulf1	0.279711	-3.10944	0.161	0.192	1		STAT5B	0.00583	0.8395	0.001227	0.0125	7	55	9	12.7273	0.0759793		Grin2a	0.00126931	3.34776	0.1	0.026	1	Tbc1d16	0.674834	-2.53638	0.1	0.108	1		SP3	0.001	0.143	0	0.01259	13	132	30	9.84848	0.844664
Col5a3	0.136227	3.80854	0.106	0.068	1	Rsad2	2.90596e-05	-3.08328	0.281	0.427	0.84697		JUN	0.00584	0.841	0.001227	0.01285	12	131	33	9.16031	0.075204		Irx3	0.00144244	3.3284	0.121	0.041	1	Clip3	0.699929	-2.52309	0.14	0.144	1		NFIC	0.0011	0.1573	0	0.01294	7	45	4	15.5556	0.803271
Fbn1	1.00762e-53	3.79164	0.98	0.752	2.93682e-49	Cytl1	1.05477e-12	-3.07891	0.05	0.312	3.07424e-08		RELA	0.00598	0.8611	0.001227	0.01319	9	84	16	10.7143	0.0649464		1700061H18Rik	1.86472e-10	3.31777	0.196	0.005	5.43492e-06	Il16	0.000143185	-2.51733	0.283	0.412	1		SMAD4	0.0011	0.1573	0	0.01329	7	45	10	15.5556	0.803271
Itgb3	2.93168e-05	3.7661	0.342	0.184	0.854466	Ccdc67	0.0033771	-3.06839	0.04	0.115	1		STAT5A	0.00645	0.9288	0.001289	0.01354	7	56	10	12.5	0.0320778		Hmcn1	9.38558e-23	3.31542	0.726	0.376	2.73552e-18	Ablim2	0.0242729	-2.51484	0.293	0.371	1		PPARD	0.0013	0.1859	0	0.01364	4	14	0	28.5714	0.730721
Ak4	0.00052115	3.73698	0.141	0.047	1	Kcna5	0.085011	-3.06184	0.111	0.162	1		TEF	0.00901	1.297	0.001672	0.01389	2	4	0	50	-0.11294		Tmem158	1.79479e-13	3.31188	0.523	0.232	5.23111e-09	Mgp	7.26346e-12	-2.50647	0.436	0.629	2.11701e-07		POU1F1	0.00138	0.1973	0	0.01399	9	74	16	12.1622	0.704873
Ltbp1	2.88839e-06	3.63569	0.472	0.274	0.0841849	Scd1	0.0480085	-3.03592	0.116	0.179	1		NOTCH4	0.00901	1.297	0.001672	0.01424	2	4	0	50	-0.11294		Dkk2	4.12727e-15	3.29673	0.495	0.17	1.20293e-10	Thy1	2.38995e-09	-2.48478	0.24	0.448	6.96576e-05		ATF2	0.002	0.286	0	0.01434	6	37	5	16.2162	0.543634
Ndrg4	0.000462288	3.63384	0.151	0.051	1	Ifi204	0.105333	-3.01202	0.09	0.132	1		STAT6	0.00901	1.297	0.001672	0.01458	2	4	0	50	-0.11294		Gpc6	0.0344791	3.26982	0.153	0.088	1	S1pr4	0.000120359	-2.46929	0.283	0.402	1		STAT2	0.00223	0.3189	0	0.01469	4	16	0	25	0.496345
Vegfc	5.85129e-10	3.60801	0.392	0.154	1.70542e-05	Papln	0.0106569	-2.99375	0.045	0.111	1		PPARA	0.01024	1.475	0.001816	0.01493	4	22	2	18.1818	-0.168792		Orai2	0.00256736	3.25942	0.196	0.103	1	Dusp26	0.0490897	-2.4645	0.171	0.227	1		HOXA5	0.00235	0.3361	0	0.01503	3	8	1	37.5	0.473531
Tnfrsf19	4.80771e-07	3.58311	0.276	0.103	0.0140125	Cdk6	0.000306836	-2.98243	0.342	0.47	1		TCF7L2	0.01025	1.476	0.001816	0.01528	7	61	9	11.4754	-0.169086		Cthrc1	6.35594e-22	3.18975	0.729	0.428	1.8525e-17	Cd24a	0.000259289	-2.46038	0.287	0.412	1		WT1	0.0026	0.3718	0	0.01538	5	27	1	18.5185	0.429691
Uhrf1	0.019533	3.56418	0.111	0.051	1	Tigd3	0.0117278	-2.96278	0.045	0.107	1		USF1	0.01064	1.532	0.001843	0.01562	10	108	30	9.25926	-0.185259		Tnfrsf19	0.00207756	3.1756	0.187	0.093	1	Gmfg	1.32431e-10	-2.45706	0.162	0.397	3.85982e-06		NR1H2	0.00283	0.4047	0	0.01573	4	17	0	23.5294	0.392867
Kirrel	4.70552e-05	3.55589	0.231	0.098	1	Cd36	2.14464e-30	-2.95007	0.985	0.991	6.25076e-26		PPARD	0.01645	2.369	0.002788	0.01597	3	14	0	21.4286	-0.374565		Htra1	4.69348e-12	3.16889	0.62	0.387	1.36796e-07	Lrrc1	2.3051e-05	-2.44779	0.125	0.263	0.671845		NR1H3	0.00283	0.4047	0	0.01608	4	17	0	23.5294	0.392867
Nptx1	0.00113992	3.52917	0.101	0.026	1	Gm11747	0.000442463	-2.94882	0.07	0.179	1		PAX3	0.02136	3.076	0.003469	0.01632	2	6	0	33.3333	-0.487986		Wnt9b	0.000124134	3.1664	0.14	0.036	1	Met	2.18124e-06	-2.42691	0.115	0.268	0.0635743		JUND	0.00307	0.439	0	0.01643	5	28	2	17.8571	0.357535
Rassf9	1.21403e-25	3.52417	0.789	0.427	3.53841e-21	Itga1	6.3961e-07	-2.8793	0.427	0.607	0.0186421		TEAD1	0.02136	3.076	0.003469	0.01667	2	6	0	33.3333	-0.487986		Slc28a2	0.00245409	3.14979	0.246	0.144	1	Rasgef1a	0.0112137	-2.4091	0.047	0.103	1		FOXO4	0.00343	0.4905	0	0.01678	3	9	0	33.3333	0.309361
Adamts18	1.47034e-10	3.50527	0.261	0.047	4.28545e-06	Timp4	1.34331e-10	-2.87323	0.623	0.774	3.91522e-06		E2F1	0.02682	3.862	0.00399	0.01701	12	161	54	7.45342	-0.586812		Gm7694	0.0532084	3.14956	0.19	0.139	1	Nt5e	1.34873e-13	-2.40753	0.352	0.603	3.93101e-09		STAT5B	0.0036	0.5148	0	0.01713	7	55	9	12.7273	0.288361
4930452B06Rik	1.25584e-05	3.50228	0.176	0.047	0.366028	E2f2	0.315927	-2.84193	0.101	0.073	1		E2F4	0.0271	3.902	0.00399	0.01736	5	43	8	11.6279	-0.591287		Glipr2	0.0661143	3.12552	0.262	0.196	1	Tuba4a	0.0618545	-2.39506	0.283	0.33	1		CDX1	0.00388	0.5548	0	0.01748	2	3	0	66.6667	0.255864
Inpp4b	0.0572963	3.50226	0.101	0.056	1	Tmtc1	0.114008	-2.84156	0.211	0.252	1		POU1F1	0.02737	3.941	0.00399	0.01771	7	74	11	9.45946	-0.595606		Raet1d	7.07586e-08	3.11212	0.187	0.026	0.00206233	Fmo2	6.99811e-19	-2.35666	0.399	0.706	2.03967e-14		STAT5A	0.00399	0.5706	0	0.01783	7	56	11	12.5	0.243668
Itga2b	4.53573e-13	3.5	0.327	0.064	1.32198e-08	Ablim2	0.0102368	-2.83625	0.241	0.329	1		RUNX2	0.02815	4.054	0.00399	0.01806	3	17	0	17.6471	-0.607884		Slc16a1	0.00125498	3.10521	0.153	0.062	1	Cd247	0.0385888	-2.31947	0.231	0.294	1		HIF1A	0.00549	0.7851	0	0.01818	6	45	3	13.3333	0.105075
Nlrx1	0.0184763	3.48496	0.156	0.085	1	Paqr7	0.0872634	-2.81452	0.09	0.137	1		NR1H3	0.02815	4.054	0.00399	0.0184	3	17	0	17.6471	-0.607884		Rab27b	5.79568e-13	3.08274	0.405	0.124	1.68921e-08	Fmo1	4.54979e-26	-2.30183	0.835	0.938	1.32608e-21		YY1	0.00612	0.8752	0	0.01853	6	46	4	13.0435	0.0578927
Sele	8.97751e-19	3.47218	0.658	0.299	2.61658e-14	Cd200	2.44149e-31	-2.80172	0.859	0.979	7.11597e-27		NR1H2	0.02815	4.054	0.00399	0.01875	3	17	0	17.6471	-0.607884		Samd4	0.00409028	3.08106	0.165	0.082	1	Fam219a	0.176035	-2.30025	0.125	0.16	1		TCF7L2	0.00643	0.9195	0	0.01888	7	61	9	11.4754	0.0364483
Flrt2	6.79047e-27	3.43273	0.829	0.415	1.97915e-22	Arl15	0.00342043	-2.77966	0.146	0.248	1		TCF7	0.02815	4.054	0.00399	0.0191	3	17	0	17.6471	-0.607884		Cacna1h	5.53393e-07	3.07001	0.171	0.026	0.0161292	Rassf2	0.0229897	-2.29846	0.118	0.186	1		NOTCH4	0.00758	1.084	0	0.01923	2	4	0	50	-0.0350293
Emid1	6.03344e-12	3.42706	0.719	0.496	1.75851e-07	Gm37033	0.00560144	-2.77161	0.141	0.244	1		ETS2	0.02994	4.311	0.004168	0.01944	4	30	3	13.3333	-0.634578		Ksr1	0.002833	3.05909	0.221	0.129	1	Spred2	0.0239901	-2.282	0.131	0.196	1		TBP	0.0092	1.316	0	0.01958	6	50	1	12	-0.119256
Gsg2	3.69357e-06	3.42199	0.111	0.009	0.107653	Pygm	0.00417332	-2.76054	0.045	0.12	1		AR	0.0314	4.522	0.004295	0.01979	6	60	10	10	-0.655331		Aoc3	1.79249e-09	3.05884	0.218	0.026	5.22439e-05	Dnah3	0.00508422	-2.27616	0.081	0.155	1		FLI1	0.01779	2.544	0	0.01993	4	28	4	14.2857	-0.405517
Otos	1.48921e-28	3.38709	0.583	0.103	4.34045e-24	Chchd10	3.588e-06	-2.7563	0.015	0.137	0.104576		ETV4	0.03333	4.8	0.00448	0.02014	4	31	3	12.9032	-0.681241		Prdm6	3.19527e-05	3.02054	0.134	0.026	0.931293	Dcn	0.0447306	-2.26089	0.134	0.191	1		CREBBP	0.01805	2.581	0	0.02028	2	6	0	33.3333	-0.411788
Cfb	4.7748e-35	3.35297	0.905	0.483	1.39166e-30	Ptp4a3	7.62118e-14	-2.74336	0.578	0.769	2.22127e-09		NFE2L2	0.03784	5.449	0.005	0.02049	3	19	1	15.7895	-0.736317		Ptgis	0.560398	3.01328	0.125	0.113	1	Pim3	2.46199e-30	-2.26046	0.726	0.938	7.17572e-26		VDR	0.01805	2.581	0	0.02063	2	6	0	33.3333	-0.411788
Gm20547	1.63318e-34	3.34759	0.905	0.496	4.76005e-30	Slc26a10	0.183304	-2.73822	0.171	0.205	1		FOS	0.04111	5.92	0.005342	0.02083	5	48	2	10.4167	-0.772322		Gxylt2	0.459034	2.98558	0.153	0.139	1	Ifitm1	0.120177	-2.24491	0.302	0.216	1		AR	0.02146	3.069	0	0.02098	6	60	11	10	-0.486997
Egfem1	7.61453e-11	3.33902	0.241	0.034	2.21933e-06	G730003C15Rik	0.0479917	-2.73339	0.075	0.132	1		SRF	0.04737	6.821	0.006054	0.02118	2	9	1	22.2222	-0.833848		Pus7l	0.000192616	2.97118	0.174	0.062	1	Doc2b	0.00204948	-2.2413	0.04	0.108	1		ETS2	0.0225	3.217	0	0.02133	4	30	0	13.3333	-0.507451
Frrs1	0.0118803	3.32404	0.186	0.107	1	Edn1	0.000173185	-2.72026	0.447	0.53	1		SREBF1	0.05129	7.386	0.006449	0.02153	5	51	12	9.80392	-0.868409		Tns3	0.239987	2.96229	0.143	0.108	1	Kcnk5	0.348859	-2.22325	0.115	0.139	1		E2F2	0.02791	3.991	0	0.02168	4	32	4	12.5	-0.601082
Apln	1.24879e-45	3.31012	0.99	0.714	3.63971e-41	Cxcr4	1.519e-06	-2.70513	0.01	0.132	0.0442729		E2F3	0.05354	7.71	0.006613	0.02188	4	36	6	11.1111	-0.887054		Aldh3b1	0.173104	2.94958	0.174	0.139	1	Fut10	0.230871	-2.21028	0.093	0.124	1		FOS	0.02968	4.244	0	0.02203	5	48	11	10.4167	-0.627775
Bmp15	3.79015e-11	3.30732	0.271	0.047	1.10468e-06	Slc10a6	0.00257835	-2.69038	0.196	0.299	1		USF2	0.05493	7.91	0.006613	0.02222	7	86	17	8.13953	-0.898176		Rarb	8.62987e-06	2.94403	0.171	0.041	0.251526	Fmo5	0.0556364	-2.19157	0.206	0.268	1		NFE2L2	0.0302	4.319	0	0.02238	3	19	2	15.7895	-0.635383
Tcea3	1.9243e-06	3.29834	0.151	0.026	0.0560857	Gm16340	1.55529e-07	-2.6823	0.241	0.453	0.00453306		RXRA	0.05514	7.94	0.006613	0.02257	3	22	1	13.6364	-0.899821		Apln	1.52864e-39	2.93093	0.984	0.809	4.45538e-35	Pltp	3.01513e-29	-2.14968	0.885	0.985	8.78789e-25		CEBPE	0.03212	4.593	0	0.02273	2	8	0	25	-0.662096
Bgn	2.36482e-29	3.2962	0.99	0.923	6.8925e-25	Dll4	3.36941e-13	-2.67766	0.563	0.735	9.82047e-09		STAT3	0.05612	8.081	0.006629	0.02292	6	69	7	8.69565	-0.907465		Cd276	2.29759e-08	2.91189	0.498	0.278	0.000669655	Rhpn2	0.446105	-2.10827	0.106	0.082	1		E2F3	0.04086	5.843	0	0.02308	4	36	8	11.1111	-0.766636
Obsl1	0.0399034	3.29116	0.166	0.107	1	Ptgfrn	0.409397	-2.671	0.171	0.192	1		SOX10	0.05768	8.306	0.006712	0.02326	2	10	0	20	-0.919392		Itga2	3.43596e-07	2.90078	0.165	0.021	0.0100144	Zfp874b	0.372204	-2.10583	0.146	0.113	1		CEBPB	0.04424	6.326	0	0.02343	6	71	11	8.4507	-0.801129
Map1a	1.38091e-05	3.28095	0.166	0.043	0.40248	Magix	0.00356006	-2.65997	0.151	0.256	1		CEBPB	0.06285	9.05	0.007206	0.02361	6	71	11	8.4507	-0.956649		Mlph	0.00694129	2.8976	0.249	0.149	1	Klk8	0.0422703	-2.06743	0.43	0.448	1		BRCA1	0.0492	7.036	0	0.02378	2	10	3	20	-0.847326
Pard3b	0.00800423	3.27226	0.196	0.111	1	Kit	0.000733903	-2.64679	0.106	0.218	1		ATF3	0.06869	9.891	0.00765	0.02396	2	11	0	18.1818	-0.99524		Mcm5	0.224049	2.89711	0.287	0.232	1	Cbx7	0.0810984	-2.06271	0.355	0.387	1		SOX10	0.0492	7.036	0	0.02413	2	10	2	20	-0.847326
Selp	3.86599e-17	3.23614	0.899	0.62	1.12678e-12	Ankrd44	0.846259	-2.6467	0.387	0.321	1		MYBL2	0.06869	9.891	0.00765	0.02431	2	11	0	18.1818	-0.99524		Fndc1	0.322955	2.89661	0.636	0.588	1	Mical2	0.000662968	-2.04677	0.349	0.474	1		ATF3	0.05872	8.397	0	0.02448	2	11	1	18.1818	-0.924124
Gm16587	9.29051e-19	3.21248	0.513	0.141	2.70781e-14	Prdm4	0.197776	-2.63223	0.121	0.158	1		SPI1	0.07695	11.08	0.007712	0.02465	7	93	27	7.52688	-1.04454		Abat	0.00284698	2.87548	0.115	0.041	1	Wipf3	0.0121797	-2.04546	0.224	0.309	1		MYOD1	0.05872	8.397	0	0.02483	2	11	0	18.1818	-0.924124
Cldn11	0.0305122	3.20785	0.462	0.393	1	RP23-363M4.2	0.197453	-2.62636	0.08	0.115	1		TFAP4	0.07815	11.25	0.007712	0.025	1	2	0	50	-1.05115		Slit2	0.0460408	2.84336	0.106	0.057	1	Zfp933	0.706283	-2.01963	0.165	0.175	1		FOXO3	0.06451	9.225	0	0.02517	6	78	11	7.69231	-0.964966
Hvcn1	5.45929e-05	3.19746	0.196	0.068	1	BC064078	0.207123	-2.59994	0.09	0.124	1		HOXA10	0.07815	11.25	0.007712	0.02535	1	2	0	50	-1.05115		Nlrx1	0.00762125	2.83626	0.168	0.088	1	Fxyd1	0.0419822	-2.00782	0.069	0.119	1		HES1	0.07166	10.25	0	0.02552	1	2	0	50	-1.01072
Pdgfc	0.000280678	3.16725	0.141	0.043	1	Gm15635	2.20166e-11	-2.58689	0.236	0.509	6.41696e-07		RXRG	0.07815	11.25	0.007712	0.02569	1	2	0	50	-1.05115		Cldn11	1.18219e-06	2.81547	0.607	0.448	0.0344561	Ptafr	0.00257155	-2.00429	0.221	0.32	1		OLIG1	0.07166	10.25	0	0.02587	1	2	0	50	-1.01072
Katnal1	0.0748017	3.15024	0.136	0.085	1	Sh3tc1	2.28322e-06	-2.58031	0.357	0.53	0.0665467		HMGA1	0.07815	11.25	0.007712	0.02604	1	2	0	50	-1.05115		D130058E05Rik	1.62025e-05	2.79321	0.159	0.036	0.472238	Axin2	0.189081	-1.97109	0.097	0.134	1		HMGA1	0.07166	10.25	0	0.02622	1	2	0	50	-1.01072
Bst1	6.47956e-24	3.14654	0.578	0.137	1.88853e-19	Pole	0.00061815	-2.57354	0.055	0.158	1		SMAD6	0.07815	11.25	0.007712	0.02639	1	2	0	50	-1.05115		Cyth4	1.51115e-05	2.79286	0.377	0.196	0.440439	1700034H15Rik	0.241237	-1.96878	0.103	0.134	1		NOTCH3	0.07166	10.25	0	0.02657	1	2	0	50	-1.01072
Dnajc6	9.30407e-05	3.11501	0.166	0.056	1	Zbtb40	0.370732	-2.56425	0.08	0.103	1		KLF6	0.07815	11.25	0.007712	0.02674	1	2	0	50	-1.05115		Marcksl1	1.32093e-24	2.77612	0.807	0.459	3.84998e-20	Thbs1	0.00295668	-1.95953	0.293	0.397	1		ZIC2	0.07166	10.25	0	0.02692	1	2	0	50	-1.01072
Nqo1	5.23216e-34	3.1068	0.94	0.739	1.52497e-29	Me1	0.0997499	-2.55833	0.136	0.081	1		POU3F3	0.07815	11.25	0.007712	0.02708	1	2	0	50	-1.05115		Adamts5	3.76906e-06	2.773	0.421	0.253	0.109853	Tmem255b	1.07865e-18	-1.95185	0.611	0.814	3.14382e-14		POU5F1	0.07942	11.36	0	0.02727	2	13	0	15.3846	-1.05538
Akr1c13	4.45601e-05	3.10676	0.101	0.013	1	4930404I05Rik	0.0517613	-2.51801	0.111	0.171	1		NOTCH3	0.07815	11.25	0.007712	0.02743	1	2	0	50	-1.05115		Gpc4	0.286234	2.75212	0.137	0.113	1	Trib3	0.000367049	-1.94041	0.38	0.485	1		TP73	0.1056	15.09	0	0.02762	1	3	0	33.3333	-1.17869
RP23-256O22.3	4.99064e-19	3.09559	0.417	0.068	1.45457e-14	Mlf1	0.00810826	-2.51447	0.06	0.137	1		SP2	0.08032	11.57	0.007827	0.02778	2	12	0	16.6667	-1.06333		1500015O10Rik	0.000801932	2.72652	0.171	0.072	1	Tacr1	1.36528e-12	-1.92713	0.583	0.732	3.97926e-08		HOXC8	0.1056	15.09	0	0.02797	1	3	0	33.3333	-1.17869
Magee1	2.92626e-05	3.08431	0.176	0.051	0.852887	Spry1	0.000184942	-2.49509	0.206	0.346	1		RARA	0.08985	12.94	0.008648	0.02813	5	60	9	8.33333	-1.11193		Flrt2	1.91581e-21	2.7252	0.785	0.464	5.58382e-17	Hspb1	9.27105e-47	-1.92435	0.897	0.985	2.70214e-42		PHOX2A	0.1056	15.09	0	0.02832	1	3	0	33.3333	-1.17869
H60b	3.66674e-14	3.06993	0.307	0.038	1.06871e-09	Notch4	1.31783e-05	-2.47737	0.397	0.526	0.384094		POU5F1	0.0925	13.32	0.008794	0.02847	2	13	0	15.3846	-1.1245		Gm16070	1.05794e-06	2.71905	0.224	0.067	0.0308348	Exph5	0.162788	-1.92289	0.106	0.067	1		CDKN1A	0.1056	15.09	0	0.02867	1	3	0	33.3333	-1.17869
Myof	1.53823e-18	3.05295	0.598	0.231	4.48334e-14	Snx10	0.378062	-2.47293	0.166	0.128	1		JUND	0.09875	14.22	0.009275	0.02882	3	28	1	10.7143	-1.1529		Ak4	0.0239673	2.69353	0.109	0.052	1	Syde1	0.838023	-1.91617	0.396	0.361	1		IRF9	0.1056	15.09	0	0.02902	1	3	0	33.3333	-1.17869
Zfp185	5.09599e-06	3.04967	0.332	0.162	0.148528	Cecr2	0.243511	-2.46281	0.126	0.154	1		NFIC	0.1031	14.85	0.00943	0.02917	4	45	2	8.88889	-1.17173		Atp2a3	0.00734441	2.69273	0.589	0.536	1	Rab6b	0.819014	-1.91536	0.302	0.289	1		HMGA2	0.1056	15.09	0	0.02937	1	3	0	33.3333	-1.17869
Marcksl1	1.9479e-22	3.03235	0.754	0.376	5.67735e-18	Rgcc	1.14707e-07	-2.44858	0.688	0.786	0.00334326		SMAD4	0.1031	14.85	0.00943	0.02951	4	45	8	8.88889	-1.17173		Ltbp1	3.74554e-08	2.69018	0.539	0.351	0.00109167	Rassf4	0.0434959	-1.9109	0.093	0.149	1		ARX	0.1056	15.09	0	0.02972	1	3	0	33.3333	-1.17869
Ccdc184	3.25148e-06	3.02764	0.216	0.064	0.0947675	Rassf4	0.025759	-2.43973	0.136	0.209	1		HOXD3	0.1149	16.55	0.00943	0.02986	1	3	1	33.3333	-1.2188		Tmem37	1.06303e-10	2.68567	0.374	0.129	3.09832e-06	Syt15	5.64453e-26	-1.90223	0.751	0.938	1.64515e-21		DLX5	0.1056	15.09	0	0.03007	1	3	0	33.3333	-1.17869
Camk4	0.0003983	3.0196	0.231	0.115	1	Slc1a1	0.128762	-2.43879	0.095	0.137	1		CDX1	0.1149	16.55	0.00943	0.03021	1	3	0	33.3333	-1.2188		Foxm1	0.000577836	2.67143	0.118	0.031	1	Xdh	0.000376345	-1.90191	0.386	0.485	1		MAZ	0.1056	15.09	0	0.03042	1	3	0	33.3333	-1.17869
Thbs3	0.0250022	3.00592	0.121	0.06	1	Tmed8	0.0129788	-2.42787	0.055	0.124	1		NR2E1	0.1149	16.55	0.00943	0.03056	1	3	0	33.3333	-1.2188		Rpgr	0.0139301	2.66844	0.1	0.041	1	Gda	1.1363e-11	-1.90016	0.33	0.582	3.31185e-07		SPI1	0.1235	17.66	0	0.03077	6	93	17	6.45161	-1.24699
Mafb	8.21711e-12	2.99856	0.553	0.265	2.39496e-07	Lonrf1	0.509056	-2.41452	0.151	0.124	1		PHOX2A	0.1149	16.55	0.00943	0.0309	1	3	0	33.3333	-1.2188		Mki67	0.000382754	2.66352	0.315	0.17	1	Tbc1d8	8.94902e-10	-1.88934	0.505	0.665	2.60828e-05		PGR	0.126	18.03	0	0.03112	2	17	2	11.7647	-1.256
Gm9913	1.56209e-10	2.98977	0.221	0.026	4.55287e-06	RP23-157G22.2	0.160919	-2.39128	0.111	0.15	1		HMGA2	0.1149	16.55	0.00943	0.03125	1	3	0	33.3333	-1.2188		Dbn1	8.84098e-06	2.65892	0.417	0.247	0.257679	Tgif1	0.0324102	-1.8811	0.386	0.438	1		GATA4	0.126	18.03	0	0.03147	2	17	1	11.7647	-1.256
Pawr	6.37021e-06	2.98871	0.106	0.009	0.185666	Cyp4v3	0.157161	-2.38954	0.141	0.188	1		IRF9	0.1149	16.55	0.00943	0.0316	1	3	0	33.3333	-1.2188		Zc3hav1l	0.140404	2.65591	0.103	0.067	1	Hspa1a	0.0988649	-1.87984	0.134	0.186	1		ID1	0.1382	19.76	0	0.03182	1	4	0	25	-1.29579
Acot7	1.29382e-09	2.9855	0.608	0.376	3.77097e-05	Dnah3	0.0295762	-2.38246	0.08	0.141	1		KLF16	0.1149	16.55	0.00943	0.03194	1	3	0	33.3333	-1.2188		Ccdc80	0.000398879	2.65349	0.336	0.206	1	Eps8	0.0596539	-1.8743	0.196	0.247	1		CUX1	0.1382	19.76	0	0.03217	1	4	1	25	-1.29579
Lhx6	1.80841e-30	2.98381	0.709	0.197	5.27081e-26	Col1a1	3.10196e-07	-2.37414	0.156	0.355	0.00904098		CDKN1A	0.1149	16.55	0.00943	0.03229	1	3	0	33.3333	-1.2188		Lzts1	1.60352e-05	2.65182	0.324	0.17	0.467362	Ripply3	0.0683514	-1.85986	0.181	0.237	1		STAT6	0.1382	19.76	0	0.03252	1	4	0	25	-1.29579
Fam124a	7.11398e-11	2.98154	0.518	0.235	2.07344e-06	Akr1c14	7.87719e-05	-2.37216	0.236	0.397	1		POU3F1	0.1149	16.55	0.00943	0.03264	1	3	0	33.3333	-1.2188		Scara3	0.225653	2.64924	0.09	0.124	1	Kif5c	0.113246	-1.85325	0.065	0.103	1		ATF4	0.1385	19.81	0	0.03287	2	18	0	11.1111	-1.29688
Tnc	0.0147327	2.96239	0.186	0.103	1	Ablim3	7.50638e-14	-2.37048	0.563	0.774	2.18781e-09		EEF1A1	0.1149	16.55	0.00943	0.03299	1	3	0	33.3333	-1.2188		Aph1b	0.146263	2.64558	0.196	0.155	1	Anxa8	0.0218247	-1.84856	0.361	0.428	1		EBF1	0.1385	19.81	0	0.03322	2	18	0	11.1111	-1.29688
Raet1d	4.97743e-06	2.96162	0.126	0.017	0.145072	Lincpint	0.0156856	-2.36932	0.045	0.107	1		ELK1	0.1318	18.97	0.0107	0.03333	2	16	3	12.5	-1.27807		Acot7	8.25267e-07	2.63071	0.682	0.536	0.0240532	Magi3	0.0029941	-1.83429	0.14	0.242	1		JUNB	0.1643	23.49	0	0.03357	2	20	0	10	-1.37088
Ackr1	1.30745e-08	2.95127	0.794	0.641	0.00038107	Pim3	2.09506e-18	-2.36582	0.709	0.868	6.10625e-14		E2F2	0.1335	19.22	0.01073	0.03368	3	32	3	9.375	-1.28375		Vav3	0.0666191	2.63012	0.224	0.175	1	Tspan13	1.80039e-45	-1.83106	0.938	1	5.24741e-41		POU2F2	0.1643	23.49	0	0.03392	2	20	0	10	-1.37088
Prr5	0.0110169	2.94623	0.271	0.179	1	Lpl	0.00798979	-2.36578	0.492	0.556	1		TBP	0.1372	19.76	0.01092	0.03403	4	50	9	8	-1.29579		Fads2	0.00398149	2.62453	0.112	0.041	1	RP23-382L1.6	0.000959546	-1.8211	0.034	0.103	1		SMAD5	0.1697	24.26	0	0.03427	1	5	0	20	-1.38489
Aoc3	3.42999e-10	2.94056	0.251	0.043	9.99704e-06	Gm14207	1.48617e-08	-2.34718	0.156	0.38	0.000433158		PGR	0.1456	20.96	0.01115	0.03438	2	17	0	11.7647	-1.32139		Vil1	0.0317118	2.61962	0.131	0.072	1	Pnpla7	0.468964	-1.81633	0.112	0.129	1		THRA	0.1697	24.26	0	0.03462	1	5	0	20	-1.38489
Chrm2	0.000376465	2.89733	0.116	0.03	1	Art3	0.0962411	-2.33277	0.08	0.128	1		MYBL1	0.1502	21.63	0.01115	0.03472	1	4	0	25	-1.33506		Chn1	0.00207856	2.60924	0.199	0.098	1	Gcat	0.000586793	-1.80423	0.075	0.175	1		THRB	0.1697	24.26	0	0.03497	1	5	0	20	-1.38489
Bpifb1	7.92448e-08	2.87819	0.221	0.051	0.00230967	Tecpr2	0.119637	-2.32847	0.136	0.184	1		RXRB	0.1502	21.63	0.01115	0.03507	1	4	0	25	-1.33506		Slc22a18	0.377738	2.60583	0.106	0.082	1	Pde4a	0.0685464	-1.80251	0.15	0.206	1		HNF4A	0.1792	25.63	0	0.03531	5	82	16	6.09756	-1.40875
Gm13889	6.19387e-20	2.87467	0.548	0.162	1.80526e-15	Gfod1	0.899534	-2.32737	0.121	0.12	1		TFAP2C	0.1502	21.63	0.01115	0.03542	1	4	0	25	-1.33506		Pappa	0.0030325	2.59941	0.224	0.129	1	Edn1	1.93714e-07	-1.79997	0.629	0.716	0.00564599		PPARA	0.1907	27.27	0	0.03566	2	22	2	9.09091	-1.43569
Lao1	7.99915e-06	2.86558	0.251	0.098	0.233143	Cmpk2	7.18233e-06	-2.32483	0.281	0.462	0.209336		ESR2	0.1502	21.63	0.01115	0.03576	1	4	0	25	-1.33506		Tgif2	2.59283e-05	2.59324	0.231	0.093	0.755708	Ambra1	0.60829	-1.79606	0.246	0.247	1		RUNX1	0.2	28.6	0	0.03601	1	6	0	16.6667	-1.45637
Tal2	0.0340654	2.85905	0.111	0.056	1	Adm	0.117411	-2.31974	0.302	0.363	1		POU3F2	0.1502	21.63	0.01115	0.03611	1	4	0	25	-1.33506		Ispd	0.230886	2.58998	0.15	0.119	1	8430408G22Rik	2.34339e-13	-1.79593	0.822	0.943	6.83006e-09		HOXA1	0.2	28.6	0	0.03636	1	6	0	16.6667	-1.45637
AL772372.1	2.51129e-19	2.854	0.432	0.068	7.31939e-15	Stxbp6	0.334439	-2.31619	0.322	0.342	1		CUX1	0.1502	21.63	0.01115	0.03646	1	4	0	25	-1.33506		Col4a5	0.0776762	2.57964	0.118	0.072	1	Slc25a23	0.818718	-1.79484	0.199	0.201	1		EP300	0.2	28.6	0	0.03671	1	6	0	16.6667	-1.45637
Fut2	0.000672952	2.84687	0.146	0.051	1	Col6a1	0.0049589	-2.31114	0.146	0.239	1		NFYA	0.1597	22.99	0.01174	0.03681	2	18	2	11.1111	-1.36154		Fmnl2	0.0350655	2.56988	0.162	0.098	1	Urb2	0.758737	-1.79121	0.097	0.103	1		TEAD1	0.2	28.6	0	0.03706	1	6	1	16.6667	-1.45637
Rbms3	3.27578e-05	2.82288	0.357	0.205	0.95476	Slco2b1	5.10827e-16	-2.30339	0.714	0.872	1.48886e-11		PAX5	0.1841	26.51	0.01341	0.03715	1	5	0	20	-1.42341		Sh3kbp1	0.0267331	2.5529	0.134	0.072	1	Gimap4	2.50572e-18	-1.78806	0.738	0.881	7.30317e-14		PAX3	0.2	28.6	0	0.03741	1	6	1	16.6667	-1.45637
RP24-470M22.10	0.0140878	2.81818	0.101	0.043	1	Igf2	0.000907856	-2.30165	0.111	0.222	1		POU2F2	0.1885	27.15	0.01361	0.0375	2	20	1	10	-1.43377		Kcnq1	0.00389808	2.53986	0.231	0.139	1	Otud1	0.0251347	-1.78597	0.093	0.155	1		NR4A2	0.2	28.6	0	0.03776	1	6	0	16.6667	-1.45637
Cyp1a1	1.44677e-06	2.81655	0.186	0.043	0.0421676	Ifi203	2.25228e-06	-2.28596	0.663	0.756	0.0656449		MITF	0.2023	29.13	0.01427	0.03785	3	39	3	7.69231	-1.46434		Skp2	0.0749482	2.53344	0.1	0.057	1	Tas1r3	0.262724	-1.78188	0.097	0.124	1		REL	0.2042	29.19	0	0.03811	2	23	5	8.69565	-1.46523
Ppp6r1	0.0768593	2.81359	0.161	0.107	1	Cxcl12	2.73392e-37	-2.27934	1	1	7.96828e-33		SMAD2	0.2032	29.27	0.01427	0.03819	2	21	1	9.52381	-1.46642		Eln	4.56256e-51	2.52725	1	0.974	1.3298e-46	Hba-a2	0.105255	-1.77949	0.115	0.16	1		CEBPD	0.2042	29.19	0	0.03846	2	23	3	8.69565	-1.46523
Arxes2	7.59255e-05	2.8047	0.121	0.026	1	Arl4c	0.843253	-2.27641	0.166	0.15	1		CREM	0.2032	29.27	0.01427	0.03854	2	21	3	9.52381	-1.46642		Pmepa1	0.00105023	2.5238	0.156	0.062	1	Pole	0.0518438	-1.77654	0.125	0.18	1		SP4	0.2292	32.78	0	0.03881	1	7	0	14.2857	-1.51561
Vstm5	2.4348e-06	2.79575	0.211	0.064	0.0709647	Hspa1a	0.0407246	-2.27612	0.111	0.171	1		FEV	0.2167	31.2	0.01456	0.03889	1	6	0	16.6667	-1.49415		Slc2a13	5.46857e-05	2.52314	0.162	0.046	1	Gpm6a	1.04476e-07	-1.76627	0.645	0.747	0.00304505		PAX8	0.2292	32.78	0	0.03916	1	7	0	14.2857	-1.51561
Slfn4	5.13162e-06	2.7908	0.322	0.145	0.149566	Khnyn	0.720481	-2.27425	0.191	0.197	1		HOXA1	0.2167	31.2	0.01456	0.03924	1	6	0	16.6667	-1.49415		Snx8	0.025334	2.52266	0.277	0.191	1	Zdhhc15	0.012564	-1.76183	0.084	0.155	1		MSX2	0.2292	32.78	0	0.03951	1	7	1	14.2857	-1.51561
Nr4a2	0.0490497	2.79079	0.101	0.051	1	Mt2	1.50297e-05	-2.26307	0.126	0.286	0.438056		RUNX1	0.2167	31.2	0.01456	0.03958	1	6	0	16.6667	-1.49415		Gli3	0.000370995	2.51671	0.153	0.052	1	Gadd45a	0.251471	-1.74664	0.212	0.237	1		CEBPG	0.2292	32.78	0	0.03986	1	7	0	14.2857	-1.51561
Gatm	1.95008e-11	2.77527	0.442	0.162	5.68369e-07	Gda	0.000289915	-2.24566	0.231	0.363	1		VDR	0.2167	31.2	0.01456	0.03993	1	6	0	16.6667	-1.49415		Adamts18	3.31242e-11	2.5046	0.346	0.093	9.65439e-07	Slc29a4	0.126579	-1.74406	0.156	0.206	1		ATF6	0.2292	32.78	0	0.04021	1	7	0	14.2857	-1.51561
Cd276	1.74277e-09	2.77431	0.497	0.222	5.07949e-05	RP23-317I8.1	3.08734e-21	-2.24526	0.538	0.791	8.99836e-17		ARNT	0.2167	31.2	0.01456	0.04028	1	6	0	16.6667	-1.49415		Ltc4s	0.00694721	2.4927	0.224	0.134	1	C1s1	0.0169675	-1.73322	0.065	0.124	1		SRF	0.2845	40.68	0	0.04056	1	9	2	11.1111	-1.60938
Ltc4s	3.21601e-06	2.77002	0.211	0.06	0.0937339	Egr1	9.04663e-06	-2.24085	0.663	0.748	0.263673		HNF4A	0.2282	32.86	0.0152	0.04063	5	82	13	6.09756	-1.51667		Gk	0.0782279	2.49086	0.112	0.067	1	Dll4	0.0116516	-1.72584	0.579	0.593	1		E2F6	0.2845	40.68	0	0.04091	1	9	1	11.1111	-1.60938
C1qtnf6	4.4845e-08	2.76079	0.362	0.154	0.00130705	Mgp	4.33329e-06	-2.23668	0.327	0.513	0.126298		REL	0.2329	33.54	0.01539	0.04097	2	23	4	8.69565	-1.52556		Mmab	0.00125916	2.49081	0.174	0.077	1	Hic1	0.99532	-1.72405	0.125	0.124	1		CDX2	0.2845	40.68	0	0.04126	1	9	0	11.1111	-1.60938
Fam69b	0.00198548	2.74922	0.196	0.094	1	Col17a1	0.000116864	-2.23386	0.296	0.457	1		SP4	0.2479	35.7	0.01597	0.04132	1	7	1	14.2857	-1.55267		Slc16a4	2.31425e-09	2.48657	0.33	0.103	6.7451e-05	Tnfsf13	0.546141	-1.71108	0.174	0.186	1		MYB	0.2845	40.68	0	0.04161	1	9	0	11.1111	-1.60938
Ube2e2	7.53887e-06	2.74692	0.462	0.291	0.219728	Dusp26	4.20448e-06	-2.23158	0.176	0.355	0.122544		PAX8	0.2479	35.7	0.01597	0.04167	1	7	0	14.2857	-1.55267		Emid1	0.0514894	2.4815	0.642	0.557	1	Gm37531	0.802862	-1.70677	0.115	0.103	1		GATA3	0.3107	44.42	0	0.04196	1	10	0	10	-1.64758
Nxn	2.78661e-20	2.74355	0.784	0.453	8.12184e-16	Pim1	0.00379669	-2.22829	0.075	0.162	1		REST	0.2479	35.7	0.01597	0.04201	2	24	5	8.33333	-1.55267		Slc27a1	0.0184727	2.46632	0.206	0.124	1	Igf2	0.00462435	-1.70594	0.199	0.304	1		BCL6	0.3107	44.42	0	0.04231	1	10	1	10	-1.64758
Zfand1	2.30671e-10	2.73507	0.327	0.094	6.72313e-06	Tspan13	2.97499e-45	-2.21048	0.97	1	8.6709e-41		YY1	0.2773	39.93	0.01747	0.04236	3	46	2	6.52174	-1.6013		Tox	0.0134506	2.46363	0.246	0.155	1	Galnt15	2.18781e-20	-1.70576	0.757	0.923	6.37658e-16		PDX1	0.3107	44.42	0	0.04266	1	10	2	10	-1.64758
Dach2	3.20324e-08	2.7287	0.216	0.043	0.000933616	Spred2	2.91871e-05	-2.20155	0.121	0.278	0.850687		CEBPE	0.2779	40.02	0.01747	0.04271	1	8	0	12.5	-1.60228		Tctn3	0.00362864	2.46305	0.181	0.093	1	Upp1	6.30877e-05	-1.70472	0.526	0.577	1		MEF2A	0.3107	44.42	0	0.04301	1	10	2	10	-1.64758
Cdca3	0.00853692	2.72602	0.151	0.073	1	Tspan15	1.12991e-07	-2.20022	0.412	0.585	0.00329323		NKX2-1	0.2779	40.02	0.01747	0.04306	1	8	1	12.5	-1.60228		Bpifb1	5.56341e-08	2.45554	0.237	0.057	0.00162151	Sulf2	0.858562	-1.69902	0.576	0.521	1		ETV4	0.3134	44.81	0	0.04336	2	31	4	6.45161	-1.65137
Zfp202	0.58408	2.72103	0.09	0.111	1	Gm15912	0.997723	-2.19972	0.111	0.107	1		CDX2	0.3067	44.17	0.01913	0.0434	1	9	0	11.1111	-1.64513		Mvk	0.0132881	2.45098	0.287	0.196	1	Ntng2	0.0302159	-1.69859	0.087	0.144	1		RARB	0.3134	44.81	0	0.04371	2	31	3	6.45161	-1.65137
Gm16548	1.74021e-14	2.7077	0.492	0.179	5.07201e-10	Filip1	3.13233e-05	-2.19764	0.276	0.457	0.912949		NFATC1	0.3344	48.16	0.02053	0.04375	1	10	0	10	-1.68269		Lrrc3b	0.00479013	2.44993	0.143	0.062	1	Cdc14a	0.293449	-1.69722	0.199	0.222	1		NFIA	0.3404	48.68	0	0.04406	2	33	0	6.06061	-1.68735
Igf1	2.83719e-18	2.69532	0.714	0.355	8.26928e-14	Rasgrp3	0.00223	-2.19297	0.628	0.679	1		PDX1	0.3344	48.16	0.02053	0.0441	1	10	0	10	-1.68269		Ip6k3	0.789038	2.44971	0.202	0.186	1	Tm6sf2	0.118919	-1.69695	0.097	0.139	1		NFATC2	0.3601	51.5	0	0.04441	1	12	0	8.33333	-1.71181
Loxl4	0.0011156	2.67994	0.171	0.073	1	Enpp3	0.00027211	-2.18854	0.337	0.457	1		MYOD1	0.361	51.98	0.02199	0.04444	1	11	0	9.09091	-1.71584		Dhfr	0.00213536	2.44639	0.178	0.082	1	Hbb-bs	0.695887	-1.69612	0.171	0.155	1		SP2	0.3601	51.5	0	0.04476	1	12	1	8.33333	-1.71181
Lhpp	2.71106e-09	2.67704	0.432	0.197	7.90166e-05	Zfp763	0.699811	-2.18287	0.116	0.124	1		HNF1A	0.3655	52.63	0.02209	0.04479	3	54	11	5.55556	-1.72123		Nt5dc2	1.64627e-21	2.44497	0.835	0.51	4.79821e-17	Cfap43	0.58695	-1.69514	0.308	0.32	1		SOX2	0.3601	51.5	0	0.0451	1	12	0	8.33333	-1.71181
Ptgs1	5.65476e-30	2.664	0.874	0.521	1.64813e-25	Gja4	1.80555e-06	-2.18085	0.688	0.795	0.0526246		NFIA	0.3812	54.89	0.02266	0.04514	2	33	2	6.06061	-1.73949		Zfp334	0.00701754	2.43809	0.109	0.041	1	Slc43a2	0.291198	-1.6936	0.115	0.144	1		RARA	0.3756	53.71	0	0.04545	3	60	9	5	-1.73006
Zfp13	0.00578262	2.65912	0.126	0.051	1	Fam57b	0.0793256	-2.17466	0.06	0.107	1		SOX2	0.3865	55.66	0.02266	0.04549	1	12	1	8.33333	-1.74554		Nlgn2	0.0241756	2.43613	0.115	0.057	1	Gm26720	0.147766	-1.69312	0.118	0.077	1		GATA2	0.3835	54.84	0	0.0458	1	13	1	7.69231	-1.7391
Lamc2	0.00665175	2.65745	0.302	0.192	1	Nfxl1	0.717761	-2.16861	0.111	0.115	1		NFATC2	0.3865	55.66	0.02266	0.04583	1	12	0	8.33333	-1.74554		Nts	0.0113258	2.42898	0.53	0.412	1	Runx1t1	0.00135766	-1.69286	0.081	0.175	1		GABPA	0.4061	58.07	0	0.04615	1	14	0	7.14286	-1.76395
Psat1	3.43706e-09	2.65674	0.508	0.252	0.000100177	Rasd1	0.0102108	-2.16799	0.412	0.462	1		HNF1B	0.3865	55.66	0.02266	0.04618	1	12	0	8.33333	-1.74554		Sdc4	0.62154	2.42019	0.321	0.309	1	Enpp3	4.40888e-06	-1.68934	0.377	0.531	0.128501		MITF	0.4193	59.95	0	0.0465	2	39	3	5.12821	-1.77779
Ripk2	0.00440842	2.6566	0.261	0.162	1	Mcf2l	5.10614e-06	-2.16466	0.427	0.573	0.148823		SREBF2	0.4096	58.99	0.02383	0.04653	2	35	6	5.71429	-1.77078		Fasn	1.83244e-12	2.41957	0.595	0.325	5.34082e-08	Pvt1	0.122158	-1.68674	0.196	0.253	1		FOXA1	0.4278	61.17	0	0.04685	1	15	2	6.66667	-1.78654
Mki67	1.60462e-06	2.65458	0.327	0.137	0.0467683	Penk	2.73e-07	-2.16413	0.005	0.137	0.00795687		RARG	0.4788	68.95	0.02745	0.04688	1	16	1	6.25	-1.83853		Ormdl1	0.0390408	2.41422	0.162	0.098	1	Ctdspl	0.191808	-1.68489	0.165	0.206	1		RARG	0.4487	64.17	0	0.0472	1	16	0	6.25	-1.80733
Klhl13	0.138107	2.64716	0.146	0.107	1	Csrnp1	0.262456	-2.16309	0.111	0.077	1		HBP1	0.4788	68.95	0.02745	0.04722	1	16	0	6.25	-1.83853		Gys1	0.0250886	2.40708	0.262	0.186	1	Kcnb1	0.0305841	-1.68376	0.115	0.18	1		HBP1	0.4487	64.17	0	0.04755	1	16	1	6.25	-1.80733
Ret	5.58849e-26	2.62533	0.779	0.346	1.62882e-21	Gm16059	0.222823	-2.15676	0.121	0.081	1		GATA4	0.4996	71.95	0.02843	0.04757	1	17	0	5.88235	-1.85703		Pik3r3	4.37484e-18	2.39863	0.71	0.407	1.27509e-13	Pde2a	9.56996e-27	-1.67852	0.875	0.969	2.78926e-22		RUNX2	0.4689	67.05	0	0.0479	1	17	5	5.88235	-1.8264
WI1-49P9.2	4.91625e-12	2.62098	0.472	0.175	1.43289e-07	Enah	0.0855568	-2.14573	0.342	0.393	1		ATF4	0.5196	74.83	0.02914	0.04792	1	18	0	5.55556	-1.87408		Cd40	0.0259465	2.37954	0.355	0.268	1	Gm15701	2.45608e-36	-1.67548	0.692	0.912	7.1585e-32		NFYA	0.4883	69.83	0	0.04825	1	18	1	5.55556	-1.84404
Vcan	0.00101622	2.61978	0.251	0.128	1	Fanca	0.575724	-2.14167	0.176	0.15	1		EBF1	0.5196	74.83	0.02914	0.04826	1	18	0	5.55556	-1.87408		Aebp1	2.87529e-22	2.37653	0.907	0.691	8.38033e-18	Rasa4	4.3856e-42	-1.67268	0.944	0.995	1.27823e-37		CREM	0.5425	77.57	0	0.0486	1	21	1	4.7619	-1.88969
Sh3bp2	0.0946408	2.61175	0.111	0.068	1	Nusap1	0.18436	-2.14127	0.121	0.081	1		NR2F1	0.5573	80.25	0.03081	0.04861	1	20	3	5	-1.90445		Tmem206	1.44937e-06	2.3707	0.402	0.211	0.0422433	Lss	0.0500158	-1.66881	0.078	0.129	1		FOXA2	0.5425	77.57	0	0.04895	1	21	0	4.7619	-1.88969
Ch25h	5.72853e-22	2.60623	0.799	0.462	1.66964e-17	Epb4.1	0.605358	-2.13341	0.296	0.265	1		JUNB	0.5573	80.25	0.03081	0.04896	1	20	2	5	-1.90445		Slc1a4	4.31038e-06	2.36883	0.259	0.098	0.12563	Mdn1	0.39037	-1.66078	0.224	0.242	1		RXRA	0.5592	79.97	0	0.0493	1	22	1	4.54545	-1.90293
Mlph	0.187606	2.59925	0.186	0.137	1	Paxbp1	0.112949	-2.13325	0.191	0.248	1		CEBPD	0.6083	87.59	0.0334	0.04931	1	23	0	4.34783	-1.94245		Gbx2	0.000142623	2.36596	0.121	0.026	1	Epc2	0.0640812	-1.65617	0.333	0.376	1		NR5A1	0.5592	79.97	0	0.04965	1	22	0	4.54545	-1.90293
Slco2a1	8.768e-46	2.5881	0.995	0.765	2.55552e-41	Sema3g	0.000111401	-2.12104	0.106	0.239	1		GATA1	0.6534	94.1	0.03562	0.04965	1	26	0	3.84615	-1.97359		Fam73b	0.864236	2.36229	0.125	0.134	1	Tshz1	0.490785	-1.65138	0.252	0.268	1		HNF1A	0.8668	123.9	0	0.05	1	54	2	1.85185	-2.09307
Tacc3	3.96398e-07	2.58529	0.291	0.103	0.0115534	Dmkn	4.62809e-08	-2.10899	0.146	0.355	0.0013489		RARB	0.7175	103.3	0.03884	0.05	1	31	3	3.22581	-2.0141		Mllt3	0.00103823	2.36128	0.156	0.062	1	Creb3l4	0.59174	-1.64193	0.106	0.119	1
Gm15663	1.75912e-06	2.55842	0.161	0.03	0.0512712	Coro2b	0.0158784	-2.10421	0.126	0.209	1													Masp1	2.92708e-21	2.35506	0.685	0.325	8.53127e-17	Fxyd6	1.52402e-05	-1.63495	0.919	0.907	0.444192
Csf1	2.14977e-17	2.55753	0.563	0.201	6.26572e-13	Calm4	2.37386e-05	-2.0985	0.085	0.226	0.691885													Lao1	4.40823e-07	2.3539	0.24	0.067	0.0128482	Agpat5	0.0111506	-1.63275	0.346	0.407	1
Gria3	0.0106131	2.55603	0.146	0.073	1	Trim12c	0.0178575	-2.0874	0.141	0.226	1													Lhpp	3.33213e-12	2.3504	0.523	0.253	9.71182e-08	Plscr4	1.25568e-06	-1.63127	0.561	0.686	0.0365982
Aldh2	8.1246e-27	2.54833	0.905	0.667	2.368e-22	Etv5	0.248985	-2.08618	0.075	0.107	1													Stc1	1.0517e-13	2.34407	0.629	0.335	3.06529e-09	Cd300lg	1.2948e-20	-1.62766	0.941	0.985	3.77383e-16
Polm	0.000983957	2.54565	0.276	0.158	1	Gm26703	0.045535	-2.07583	0.231	0.303	1													Ccdc184	0.00964655	2.34031	0.249	0.155	1	Zfp729b	0.500957	-1.62583	0.112	0.129	1
Ulbp1	3.7316e-05	2.54527	0.146	0.034	1	Tox	0.9161	-2.0672	0.151	0.154	1													Csf1	7.18381e-17	2.33832	0.657	0.325	2.09379e-12	RP23-363M4.2	0.216872	-1.62424	0.103	0.134	1
Fgfr2	0.00086766	2.53876	0.337	0.205	1	AW112010	6.09538e-12	-2.06015	0.407	0.688	1.77656e-07													Prrx1	0.30276	2.33623	0.103	0.077	1	Dapp1	0.822605	-1.62343	0.146	0.134	1
Ddit4l	0.000613523	2.52591	0.126	0.038	1	Cyyr1	8.60962e-15	-2.06013	0.809	0.91	2.50936e-10													Serpinf1	0.665197	2.33285	0.199	0.18	1	Steap4	0.177961	-1.61991	0.106	0.139	1
Sh3bp1	0.358457	2.52485	0.126	0.094	1	Phyhipl	0.000489194	-2.0596	0.302	0.415	1													Ric3	0.000119897	2.32878	0.196	0.072	1	A830008E24Rik	0.604842	-1.61153	0.109	0.093	1
Cml1	1.23724e-08	2.51721	0.231	0.047	0.000360606	Pde2a	8.16654e-21	-2.05626	0.814	0.91	2.38022e-16													Stxbp4	0.138104	2.31214	0.202	0.149	1	Col17a1	0.00820601	-1.61112	0.252	0.345	1
Oxsm	0.00265198	2.51605	0.312	0.192	1	Papss2	0.00143832	-2.05467	0.487	0.564	1													Lca5l	0.0332404	2.3119	0.103	0.052	1	Mturn	0.595719	-1.60804	0.093	0.108	1
Nr2f2	4.32263e-31	2.51383	0.874	0.474	1.25987e-26	Chek2	0.292338	-2.05153	0.206	0.235	1													Necab1	0.00499891	2.31183	0.134	0.057	1	RP24-266P6.3	0.376567	-1.60682	0.143	0.165	1
Zfp597	2.30439e-06	2.51264	0.166	0.034	0.0671638	Jade1	0.719163	-2.04252	0.261	0.265	1													Tmem106a	0.0143461	2.31148	0.146	0.077	1	Cyp4b1	4.92532e-15	-1.60456	0.595	0.794	1.43553e-10
Slc2a9	1.07262e-06	2.51159	0.131	0.013	0.0312626	Zfp738	0.0558547	-2.04244	0.08	0.137	1													Camk4	3.40098e-06	2.31128	0.315	0.144	0.0991248	Fbxo17	0.384597	-1.60419	0.178	0.201	1
Ndufa4l2	0.400228	2.51144	0.151	0.124	1	Llgl2	0.0991962	-2.0394	0.06	0.103	1													Npl	0.0473029	2.30802	0.227	0.155	1	Trim65	0.0757949	-1.60364	0.181	0.237	1
Trim59	0.00216135	2.50702	0.176	0.081	1	Junb	1.20028e-08	-2.03875	0.678	0.808	0.000349833													Fam83d	0.00439024	2.29797	0.137	0.057	1	Ctnnal1	3.65843e-18	-1.60288	0.835	0.948	1.06629e-13
Pip4k2b	0.000320609	2.4965	0.146	0.047	1	Slc38a7	0.56288	-2.03802	0.226	0.244	1													Mief2	0.0140474	2.29436	0.146	0.077	1	Syne3	0.00311292	-1.59584	0.15	0.253	1
Pf4	0.000130589	2.49266	0.101	0.017	1	Rhob	1.40898e-15	-2.03535	0.744	0.863	4.10662e-11													Fblim1	6.87984e-10	2.29229	0.408	0.165	2.0052e-05	Spice1	0.208241	-1.59531	0.118	0.155	1
Hmcn1	3.15016e-13	2.49205	0.623	0.329	9.18145e-09	Gm28045	0.0385329	-2.03242	0.744	0.744	1													Prnd	0.190335	2.2872	0.178	0.227	1	1810032O08Rik	0.986735	-1.59284	0.146	0.134	1
Cpq	4.78257e-17	2.48766	0.714	0.423	1.39393e-12	RP24-399A15.2	0.159744	-2.02704	0.116	0.073	1													Cdc20	0.00078383	2.28586	0.349	0.211	1	Sav1	0.244898	-1.58902	0.137	0.098	1
Glb1	4.88592e-08	2.48408	0.503	0.269	0.00142405	Tpst1	2.12906e-06	-2.01654	0.447	0.611	0.0620537													Scml4	0.548011	2.28314	0.215	0.191	1	Fam213a	0.782716	-1.5861	0.131	0.134	1
Procr	1.47955e-31	2.4787	0.93	0.607	4.3123e-27	Hbb-bs	0.670173	-2.00235	0.181	0.192	1													Pole2	0.00888736	2.26699	0.112	0.046	1	Ablim3	1.23256e-06	-1.5787	0.561	0.691	0.0359242
Gm11149	3.89011e-09	2.46511	0.161	0.009	0.000113381	Ank2	0.22104	-2.00059	0.156	0.184	1													Zc4h2	0.00338081	2.26308	0.193	0.098	1	Bcl6	0.0153463	-1.57848	0.075	0.139	1
Scml4	0.00635391	2.46408	0.246	0.141	1	9530027J09Rik	0.955124	-1.99456	0.101	0.094	1													Cdk18	0.0589142	2.25403	0.125	0.072	1	Prkar1b	0.277266	-1.57337	0.106	0.134	1
Pcsk6	0.128807	2.46349	0.548	0.483	1	Gm38120	0.54186	-1.98993	0.221	0.188	1													Clca3a1	1.11714e-12	2.25327	0.732	0.505	3.25602e-08	Gm26772	0.276549	-1.57289	0.103	0.072	1
Fbln5	8.22287e-18	2.45109	0.95	0.902	2.39664e-13	Rnd3	0.0170902	-1.98989	0.045	0.107	1													Trerf1	0.00728407	2.25251	0.221	0.134	1	Ift81	0.643378	-1.57129	0.109	0.093	1
Uap1l1	0.00025692	2.42796	0.508	0.372	1	Ypel3	2.97684e-06	-1.98822	0.467	0.624	0.0867629													Fgd1	8.54251e-06	2.24672	0.246	0.093	0.24898	Gm17139	0.00342157	-1.57095	0.084	0.17	1
Cdk18	8.84679e-05	2.41775	0.106	0.017	1	Gadd45g	0.000437498	-1.97767	0.462	0.568	1													Ggact	6.08733e-10	2.24076	0.315	0.082	1.77421e-05	Gm20481	0.069235	-1.5702	0.078	0.124	1
2900041M22Rik	2.78881e-05	2.41421	0.357	0.197	0.812826	Tmem255b	1.38372e-16	-1.97505	0.467	0.786	4.03299e-12													S1pr2	0.0574053	2.23598	0.103	0.057	1	RP24-68G17.3	0.624854	-1.56907	0.121	0.103	1
Nts	0.000135356	2.40689	0.477	0.303	1	Lpar6	1.3679e-14	-1.97266	0.739	0.889	3.98689e-10													Arap1	0.0734394	2.23548	0.246	0.191	1	Fndc8	0.372526	-1.55862	0.121	0.139	1
Serpinf1	0.575474	2.40578	0.226	0.252	1	Plcg2	0.337755	-1.96788	0.126	0.154	1													Gjc2	0.00804229	2.23379	0.53	0.454	1	Wdr70	0.824209	-1.54992	0.324	0.309	1
Ptpn3	0.0800695	2.40553	0.136	0.085	1	Wdyhv1	0.0950937	-1.957	0.08	0.128	1													Pdlim3	0.959639	2.22082	0.349	0.351	1	AL603913.1	0.000430011	-1.54528	0.352	0.443	1
Cttnbp2	4.04312e-07	2.39271	0.302	0.12	0.0117841	Htra3	0.494547	-1.95456	0.095	0.111	1													RP23-315E2.1	6.17242e-34	2.21849	0.894	0.49	1.79901e-29	Map6	0.0171836	-1.54256	0.389	0.448	1
Gli3	0.0196623	2.38811	0.116	0.056	1	Rfx2	0.519738	-1.95374	0.126	0.103	1													Trim7	0.472707	2.21657	0.118	0.098	1	Hba-a1	0.233542	-1.54134	0.109	0.144	1
Gas7	4.32581e-10	2.37298	0.809	0.667	1.2608e-05	Mnda	0.00423542	-1.95073	0.035	0.107	1													Galm	0.0191438	2.21531	0.156	0.088	1	A830073O21Rik	0.0237488	-1.54009	0.162	0.232	1
Slc6a2	1.08346e-10	2.37141	0.281	0.056	3.15785e-06	1810032O08Rik	0.10175	-1.9506	0.111	0.171	1													Anln	0.0637094	2.21073	0.174	0.113	1	Heca	0.60785	-1.53962	0.1	0.082	1
Cysltr1	9.37301e-13	2.3694	0.523	0.239	2.73186e-08	Phyhd1	0.158689	-1.94054	0.166	0.218	1													Col18a1	3.04668e-34	2.21052	0.991	0.948	8.87986e-30	Armc7	0.600747	-1.53883	0.333	0.33	1
Sdc2	0.0383488	2.36294	0.136	0.077	1	St5	0.00138695	-1.93835	0.332	0.449	1													Cdk1	0.000591445	2.20768	0.277	0.149	1	5730508B09Rik	0.0185866	-1.52463	0.056	0.113	1
Tmtc2	3.15407e-09	2.34519	0.256	0.056	9.19286e-05	Pdgfb	0.000162153	-1.93603	0.487	0.594	1													Gstm2	1.18384e-19	2.20325	0.738	0.407	3.45042e-15	Igf1r	0.135358	-1.52225	0.181	0.227	1
Tbc1d13	5.09855e-10	2.34443	0.457	0.201	1.48602e-05	Cbwd1	0.487337	-1.93309	0.126	0.145	1													Ext1	4.52869e-05	2.20019	0.439	0.294	1	Pdzd2	1.8461e-10	-1.50748	0.449	0.691	5.38065e-06
Ccnf	0.00100743	2.34091	0.126	0.038	1	Gstt1	0.00830348	-1.93177	0.05	0.124	1													B3galt4	0.0753452	2.19332	0.118	0.072	1	Gm29233	0.00296253	-1.50742	0.053	0.124	1
Chn1	5.16985e-05	2.33959	0.171	0.051	1	Snord104	0.431543	-1.93043	0.201	0.218	1													Vwa8	0.000431228	2.18246	0.252	0.134	1	RP23-324H16.2	0.393954	-1.50623	0.299	0.294	1
Ppp1r14a	5.77906e-15	2.33396	0.417	0.111	1.68436e-10	Fam25c	1.82176e-05	-1.9295	0.025	0.141	0.530971													Tmc4	0.0428712	2.1818	0.106	0.057	1	Tmem69	0.341398	-1.5043	0.103	0.129	1
Rhod	0.303749	2.33274	0.136	0.107	1	Igf1r	0.589859	-1.92702	0.216	0.218	1													Flnc	3.87599e-07	2.18095	0.558	0.397	0.0112969	Bmf	0.906795	-1.50013	0.153	0.149	1
Fam131a	1.50439e-20	2.33143	0.688	0.291	4.38469e-16	Fmnl1	0.0927936	-1.9197	0.07	0.115	1													Slc39a8	2.7162e-05	2.17342	0.29	0.144	0.791664	Fam174b	0.0258872	-1.49884	0.442	0.51	1
Lbp	5.57769e-09	2.33029	0.94	0.88	0.000162567	Tgtp2	0.0287348	-1.91223	0.146	0.214	1													Rbms3	1.55712e-10	2.17139	0.52	0.299	4.53839e-06	E130102H24Rik	0.000176371	-1.49754	0.065	0.17	1
Bace2	9.32153e-31	2.32624	0.91	0.509	2.71685e-26	5530601H04Rik	0.954155	-1.91044	0.186	0.184	1													Nmral1	0.00132073	2.15956	0.187	0.088	1	Abl2	0.588849	-1.49441	0.209	0.18	1
Rtn4rl1	0.138968	2.31952	0.075	0.12	1	Fam13c	3.76724e-09	-1.90949	0.538	0.722	0.0001098													Sesn3	0.0161749	2.15709	0.106	0.046	1	AC155839.1	0.00252019	-1.49308	0.134	0.227	1
Adal	0.000235133	2.31576	0.211	0.09	1	Gm12216	0.434364	-1.90903	0.101	0.124	1													Clca3a2	0.235712	2.15689	0.262	0.222	1	Gadd45g	0.00110539	-1.49275	0.511	0.577	1
Ada	2.49137e-08	2.31171	0.251	0.06	0.000726135	Smco4	0.50833	-1.9081	0.146	0.115	1													Hhat	0.00673118	2.15688	0.315	0.201	1	Rps6ka5	0.152119	-1.49064	0.128	0.17	1
Itga8	7.50106e-07	2.31087	0.206	0.051	0.0218626	9930111J21Rik1	0.307086	-1.90362	0.151	0.179	1													Rfx2	0.00481087	2.151	0.193	0.103	1	Bdkrb2	0.126432	-1.48666	0.093	0.134	1
Cst6	9.35536e-08	2.30184	0.387	0.179	0.00272671	Bik	6.33373e-05	-1.90304	0.342	0.5	1													Dcaf15	0.00137782	2.15043	0.165	0.067	1	Dnajc21	0.213137	-1.47857	0.14	0.098	1
Ptgis	0.554835	2.28742	0.141	0.132	1	Sgsm1	0.572032	-1.90021	0.196	0.209	1													Npnt	3.84006e-17	2.14072	0.838	0.582	1.11922e-12	Nfil3	0.0128444	-1.47538	0.308	0.376	1
Clcn2	2.7763e-12	2.28524	0.492	0.179	8.09179e-08	Gas1	0.158175	-1.89887	0.121	0.162	1													Lig1	0.00122522	2.13939	0.249	0.134	1	Tnfsf13os	0.300492	-1.47029	0.084	0.108	1
Mocs1	3.90981e-10	2.28504	0.563	0.325	1.13955e-05	Mndal	3.31922e-07	-1.89527	0.462	0.641	0.00967419													Ptprs	0.14723	2.13112	0.206	0.165	1	Grrp1	1.37179e-26	-1.46546	0.76	0.969	3.99822e-22
6330403K07Rik	0.00442579	2.28341	0.101	0.034	1	Stk17b	0.00470607	-1.89463	0.151	0.252	1													Fbxl15	1.03631e-07	2.11984	0.308	0.108	0.00302043	Lrif1	0.685828	-1.46253	0.358	0.34	1
Bag2	7.27721e-08	2.28068	0.276	0.085	0.00212102	Cst3	5.19333e-46	-1.89147	1	1	1.51365e-41													Pcdhb13	0.208784	2.11265	0.103	0.072	1	Stard5	8.49946e-05	-1.46042	0.439	0.577	1
Cdk1	0.000146375	2.27317	0.261	0.12	1	Fam102a	0.748812	-1.88889	0.186	0.167	1													Gm11149	2.5846e-07	2.10461	0.15	0.01	0.00753308	Gm2830	7.8255e-09	-1.45919	0.455	0.603	0.000228082
Ptprj	0.000365149	2.27191	0.166	0.06	1	RP23-380L19.3	0.426454	-1.88494	0.101	0.077	1													Cyp51	6.38677e-05	2.10411	0.202	0.072	1	9930111J21Rik1	0.193253	-1.45506	0.1	0.134	1
Gucy1a3	0.167295	2.26611	0.342	0.432	1	Gm37474	0.0274649	-1.88236	0.111	0.184	1													RP24-95O4.6	0.0107627	2.09438	0.137	0.067	1	Mctp1	5.68261e-08	-1.44295	0.564	0.722	0.00165625
Nfatc2	0.00393883	2.25539	0.251	0.154	1	Stambpl1	0.0101715	-1.88153	0.136	0.226	1													Spast	2.92762e-07	2.09065	0.28	0.098	0.00853285	Gm28370	0.60041	-1.44126	0.336	0.294	1
Gm27953	9.29296e-10	2.25442	0.171	0.009	2.70853e-05	St8sia6	0.963115	-1.86988	0.181	0.175	1													Tmem8b	0.0312901	2.08624	0.15	0.088	1	Cyp2d22	7.7818e-08	-1.44075	0.601	0.742	0.00226808
Sirpa	1.09388e-07	2.25339	0.628	0.41	0.00318822	Zfp169	0.635072	-1.86669	0.116	0.132	1													Zfp408	0.049292	2.08363	0.159	0.098	1	Gmnn	0.995907	-1.44018	0.109	0.103	1
Npnt	1.21143e-27	2.2465	0.889	0.474	3.53083e-23	Ldlrad3	0.0109534	-1.86512	0.196	0.282	1													St3gal5	0.520716	2.07683	0.1	0.088	1	Sp4	0.665442	-1.43938	0.131	0.113	1
Stmn1	0.000148253	2.24104	0.497	0.359	1	Atf3	0.0164317	-1.86503	0.141	0.222	1													Nmnat1	0.128888	2.07444	0.224	0.17	1	Pold3	0.00248459	-1.4388	0.246	0.356	1
Mapkapk3	0.151016	2.24007	0.106	0.068	1	Igf2bp2	0.0230303	-1.86397	0.266	0.329	1													Ctxn1	0.0916878	2.06888	0.121	0.077	1	Pfkfb3	0.0386421	-1.43872	0.308	0.376	1
Ggcx	0.00413456	2.23847	0.327	0.226	1	H2-K2	0.0899235	-1.85643	0.151	0.205	1													Myl9	9.44018e-05	2.06074	0.539	0.387	1	RP24-440E3.4	0.994819	-1.43756	0.174	0.17	1
Zbtb18	7.13739e-05	2.23468	0.146	0.038	1	Gm29331	0.0554361	-1.8563	0.085	0.145	1													Tmem251	0.00218461	2.05467	0.243	0.139	1	Synj2	0.29339	-1.4336	0.187	0.216	1
Spin4	0.000847017	2.23466	0.131	0.043	1	Ythdc2	0.717833	-1.85103	0.156	0.141	1													Neu1	2.85799e-22	2.05419	0.879	0.66	8.3299e-18	Rab3ip	0.363653	-1.4332	0.181	0.139	1
Gm1976	1.37097e-05	2.22782	0.191	0.056	0.399583	Pitpnc1	2.00725e-09	-1.85065	0.492	0.697	5.85032e-05													Rtn4rl1	0.000126518	2.04971	0.178	0.062	1	Gm12265	0.154866	-1.43214	0.09	0.124	1
Col18a1	2.93776e-33	2.22571	0.975	0.919	8.56241e-29	Zfp36	8.27123e-07	-1.85028	0.764	0.842	0.0241073													Agl	0.00195381	2.04735	0.305	0.196	1	Kantr	0.591006	-1.4295	0.1	0.082	1
Reep1	2.06515e-10	2.22024	0.523	0.261	6.0191e-06	Mt1	0.000127605	-1.84457	0.221	0.376	1													Fam69b	0.0722314	2.04655	0.193	0.129	1	Lrba	0.521348	-1.42936	0.165	0.139	1
Sesn3	0.000217268	2.21001	0.121	0.03	1	Lman2l	0.667339	-1.83999	0.397	0.406	1													Col4a1	2.98042e-33	2.03932	1	0.99	8.68674e-29	Gm4419	0.351972	-1.42588	0.081	0.103	1
Raet1e	2.14825e-12	2.20813	0.337	0.077	6.26129e-08	Ccrl2	0.691349	-1.8385	0.186	0.188	1													Gpihbp1	4.82707e-36	2.03883	0.994	0.964	1.4069e-31	RP23-317I8.1	3.51742e-18	-1.41984	0.539	0.794	1.02519e-13
Mcm2	9.24826e-06	2.20703	0.327	0.154	0.26955	Pfkfb3	0.00199838	-1.8381	0.226	0.346	1													Cldn15	0.0160393	2.03389	0.483	0.402	1	Spsb1	0.0314646	-1.41925	0.277	0.345	1
Nim1k	0.0388959	2.20229	0.136	0.077	1	Pafah2	0.00321977	-1.83691	0.136	0.051	1													E2f1	0.0562711	2.02753	0.106	0.057	1	Ackr1	8.77949e-15	-1.4175	0.947	0.923	2.55887e-10
Gsn	9.61807e-13	2.19578	0.92	0.829	2.80328e-08	6430511E19Rik	0.621183	-1.83685	0.111	0.124	1													Mafb	5.77841e-12	2.02661	0.632	0.387	1.68417e-07	Ptprf	0.00207106	-1.41561	0.171	0.273	1
Lrba	0.0293418	2.19339	0.181	0.115	1	Ston1	0.1007	-1.8306	0.246	0.299	1													4933407K13Rik	0.706074	2.01974	0.112	0.103	1	Gpr182	2.18178e-06	-1.41489	0.71	0.747	0.0635901
Slc27a1	0.1032	2.19073	0.176	0.124	1	St3gal1	0.0888157	-1.82963	0.332	0.389	1													Hacd4	4.47004e-07	2.01852	0.393	0.201	0.0130284	Atxn7l1os2	0.0102756	-1.41454	0.112	0.191	1
RP23-372C7.4	0.240652	2.18774	0.221	0.167	1	Exph5	0.0917477	-1.82628	0.09	0.141	1													Dach2	0.000110229	2.01673	0.174	0.057	1	Bik	3.55246e-05	-1.41439	0.371	0.531	1
Tgfbi	0.00233317	2.1866	0.869	0.778	1	Gm26785	2.30772e-05	-1.82148	0.256	0.393	0.672607													Rwdd2b	0.0470888	2.01401	0.118	0.067	1	Tmco6	0.733562	-1.40542	0.134	0.119	1
Pqlc3	1.68036e-09	2.18565	0.563	0.308	4.89756e-05	Gdf10	0.0507175	-1.81741	0.126	0.188	1													RP23-256O22.3	5.14647e-18	2.01284	0.57	0.196	1.49999e-13	Colec12	0.382473	-1.40416	0.336	0.361	1
Dera	1.30235e-09	2.17754	0.432	0.192	3.79583e-05	Myo7a	0.314089	-1.81605	0.271	0.291	1													Iqck	0.000298385	2.00896	0.271	0.144	1	Tifa	0.0337321	-1.40241	0.321	0.376	1
Chrna1os	2.17605e-05	2.17731	0.161	0.043	0.634231	Aasdh	0.0415894	-1.81097	0.106	0.171	1													Accs	0.00397419	2.00882	0.259	0.16	1	Tasp1	0.0756574	-1.40025	0.103	0.155	1
Fzd9	0.447696	2.17365	0.106	0.085	1	Thy1	0.00233006	-1.8109	0.286	0.397	1													Dapk1	0.583626	2.00486	0.227	0.247	1	Krt15	0.0495134	-1.39871	0.43	0.495	1
Tmem45a	0.643429	2.15763	0.166	0.192	1	Cbx7	0.00610303	-1.81043	0.276	0.376	1													Dennd4a	0.781295	2.00423	0.364	0.397	1	Tgfbr3	1.92716e-15	-1.396	0.841	0.923	5.61691e-11
Ces2e	1.43082e-05	2.15655	0.291	0.128	0.417026	Bcl2	0.0470237	-1.80357	0.075	0.132	1													4931428F04Rik	0.186594	2.00211	0.146	0.113	1	Myrip	0.0776221	-1.39449	0.234	0.289	1
Kctd7	0.10878	2.15504	0.106	0.064	1	Stard5	5.68647e-08	-1.80122	0.467	0.641	0.00165738													Chn1os3	7.95211e-05	1.99924	0.118	0.021	1	Gm29562	1.56328e-18	-1.39272	0.695	0.871	4.55635e-14
Thsd4	0.0142827	2.14885	0.332	0.218	1	Thada	0.296564	-1.80059	0.09	0.12	1													Chaf1b	6.0417e-07	1.9983	0.427	0.237	0.0176091	St3gal1	0.100453	-1.38997	0.333	0.371	1
Slc26a2	1.005e-06	2.14874	0.412	0.209	0.0292918	Fam213a	0.187821	-1.79423	0.141	0.179	1													Dtl	0.00166627	1.99526	0.224	0.113	1	Cst3	5.44833e-44	-1.38778	1	1	1.58797e-39
RP23-454A14.10	7.34659e-25	2.14829	0.628	0.171	2.14124e-20	Col15a1	5.94887e-08	-1.79121	0.548	0.714	0.00173386													Tgfb2	0.434595	1.99429	0.318	0.299	1	Ggt5	0.0440546	-1.38342	0.112	0.165	1
Gm30074	1.58222e-06	2.14662	0.136	0.017	0.0461155	Hspb1	2.73463e-36	-1.79067	0.905	0.974	7.97037e-32													Amot	0.204565	1.99174	0.131	0.098	1	Fam64a	0.694955	-1.37175	0.109	0.113	1
Adamts4	7.28255e-11	2.14383	0.467	0.188	2.12257e-06	Gm37390	0.0195954	-1.79018	0.055	0.115	1													Mfhas1	0.233229	1.98145	0.103	0.072	1	Rpp38	0.191297	-1.37098	0.084	0.119	1
Krba1	0.148899	2.14071	0.116	0.077	1	Mal	0.0293462	-1.78332	0.111	0.184	1													Srgap1	0.00434446	1.97484	0.156	0.072	1	Zrsr1	0.436207	-1.37059	0.084	0.103	1
Xrcc3	0.0054204	2.12519	0.191	0.098	1	Ptger4	0.657018	-1.78106	0.201	0.175	1													Park2	0.0177004	1.97359	0.106	0.046	1	Zswim4	0.242157	-1.37045	0.159	0.119	1
Neu1	1.20561e-20	2.12069	0.859	0.517	3.51386e-16	Fam84b	0.00433525	-1.77848	0.362	0.479	1													Cmc2	4.60736e-06	1.96589	0.249	0.093	0.134286	Tspan15	0.175525	-1.36921	0.511	0.515	1
A730020E08Rik	0.0115914	2.11859	0.151	0.077	1	Tbc1d16	0.0832961	-1.77819	0.095	0.145	1													Foxc2	0.245284	1.95764	0.333	0.284	1	Lhfpl4	0.517217	-1.36865	0.087	0.103	1
Zfhx3	0.458616	2.11608	0.166	0.141	1	Zfp316	0.225732	-1.77599	0.116	0.154	1													Sipa1l1	1.85576e-06	1.95724	0.414	0.216	0.054088	Chchd10	5.9218e-06	-1.36788	0.031	0.139	0.172597
Wdr34	0.35326	2.11485	0.231	0.192	1	Ankrd32	0.953007	-1.7722	0.211	0.201	1													Tldc1	0.0087904	1.95179	0.112	0.046	1	Gm5141	0.369078	-1.36385	0.24	0.196	1
Rasl10a	0.00232865	2.11351	0.101	0.03	1	Parm1	0.0544963	-1.77109	0.07	0.124	1													P2ry2	0.349439	1.95158	0.237	0.196	1	Polg2	0.96036	-1.36055	0.156	0.149	1
Gdf15	0.547971	2.11289	0.136	0.115	1	A330023F24Rik	0.0085898	-1.76262	0.04	0.107	1													Mboat2	0.00434674	1.94863	0.243	0.149	1	Sepp1	7.31484e-43	-1.35824	1	1	2.13198e-38
Brd7	0.000259244	2.11179	0.427	0.274	1	Zfp951	0.13656	-1.76074	0.211	0.265	1													Kirrel3	0.0173975	1.94566	0.146	0.077	1	Exo5	0.512306	-1.35722	0.159	0.129	1
Xxylt1	5.48581e-07	2.10542	0.357	0.162	0.0159889	Fmo1	5.35492e-23	-1.75938	0.799	0.94	1.56074e-18													Mmp2	5.98976e-37	1.94427	0.994	0.969	1.74578e-32	Klf9	0.000282117	-1.35552	0.508	0.608	1
Apol9a	2.55902e-05	2.10091	0.116	0.017	0.745853	Chad	2.50454e-05	-1.75699	0.015	0.12	0.729973													Ldlr	0.796137	1.94124	0.153	0.16	1	Plek	0.267574	-1.35504	0.184	0.139	1
Gm26811	2.27391e-06	2.09657	0.151	0.026	0.0662753	Myo10	0.0049567	-1.75499	0.518	0.568	1													Lman2l	0.0539274	1.9402	0.483	0.402	1	Mill2	0.185049	-1.35375	0.118	0.16	1
Ckap4	9.91303e-20	2.09606	0.688	0.295	2.88925e-15	Xdh	0.000155851	-1.7547	0.286	0.427	1													Fhl1	7.33821e-15	1.94016	0.882	0.644	2.13879e-10	Scarb1	9.74011e-40	-1.35309	1	1	2.83885e-35
Rps6kl1	0.247979	2.08582	0.161	0.12	1	Efna1	2.10984e-18	-1.75323	0.905	0.953	6.14934e-14													Gchfr	0.310106	1.94005	0.174	0.144	1	Grpel2	0.173287	-1.35201	0.212	0.149	1
Dph6	2.58254e-07	2.07861	0.457	0.244	0.00752708	Trib3	0.00411487	-1.75101	0.327	0.44	1													Akr1b10	0.0170654	1.93735	0.118	0.057	1	Calm4	0.0157442	-1.34941	0.1	0.165	1
Igfbp4	2.651e-18	2.07734	0.985	0.936	7.7266e-14	Endou	0.0209933	-1.75023	0.09	0.162	1													Tll1	1.408e-28	1.93699	0.925	0.603	4.10376e-24	Ugcg	0.00206054	-1.34689	0.343	0.448	1
Ccdc68	0.000140553	2.07679	0.131	0.034	1	RP23-169H9.5	0.0366313	-1.74582	0.146	0.214	1													Gsap	0.155562	1.92569	0.193	0.139	1	Rad18	0.276069	-1.3458	0.184	0.216	1
Emp2	0.294837	2.07584	0.372	0.312	1	Gpr160	0.0435335	-1.74132	0.211	0.295	1													Ptprr	4.44439e-14	1.92324	0.692	0.454	1.29536e-09	B430010I23Rik	1.31741e-05	-1.34448	0.361	0.485	0.383971
B130024G19Rik	0.000508009	2.06848	0.241	0.115	1	Efr3b	0.0401069	-1.74108	0.422	0.496	1													Rbmx2	0.000145808	1.92059	0.206	0.082	1	Cdc42ep4	3.08905e-06	-1.34359	0.595	0.706	0.0900333
Adamtsl4	0.828085	2.06808	0.261	0.269	1	Limch1	0.00249249	-1.73782	0.508	0.603	1													Lrrc20	0.564363	1.90937	0.131	0.113	1	Apoe	5.43514e-50	-1.33935	0.997	1	1.58413e-45
Srxn1	0.0266999	2.06097	0.216	0.141	1	1190002N15Rik	0.00383514	-1.73177	0.05	0.132	1													Extl1	0.139713	1.90468	0.112	0.072	1	Papln	0.58401	-1.3361	0.106	0.119	1
Prr5l	0.00167029	2.0578	0.307	0.197	1	1700021K19Rik	0.265124	-1.7307	0.583	0.573	1													Fxyd2	0.124248	1.90377	0.1	0.062	1	Ralgps2	0.657922	-1.33191	0.34	0.34	1
Ftx	0.332718	2.05152	0.111	0.085	1	Gm16192	0.0108978	-1.72876	0.296	0.38	1													Itih5	1.71214e-27	1.89792	0.969	0.845	4.9902e-23	Zfp512	0.0306847	-1.32954	0.371	0.454	1
Lrrc47	0.0053888	2.04799	0.236	0.141	1	Gm5124	0.784308	-1.72687	0.136	0.12	1													Rbp7	0.0145037	1.88801	0.458	0.371	1	Gm9817	1.13685e-17	-1.32947	0.215	0.546	3.31348e-13
Tmem180	1.03446e-05	2.04749	0.296	0.132	0.301505	Matn2	0.525784	-1.72188	0.156	0.132	1													Dhx35	0.00249963	1.88639	0.221	0.119	1	Fam20c	0.139901	-1.3276	0.143	0.186	1
Ccdc64	0.161154	2.04478	0.111	0.073	1	Ube4bos1	0.505644	-1.72007	0.095	0.111	1													Cables1	0.00337492	1.88416	0.199	0.108	1	Trim29	0.00755947	-1.32694	0.184	0.273	1
Ptk7	2.75864e-23	2.04307	0.739	0.286	8.04033e-19	Cep152	0.912816	-1.71998	0.106	0.098	1													Hinfp	0.227958	1.88281	0.112	0.082	1	Ttll5	0.96444	-1.32431	0.178	0.175	1
Glrx	7.75632e-08	2.04007	0.417	0.205	0.00226066	Rffl	0.0488018	-1.71908	0.256	0.179	1													Ak1	0.00242412	1.87902	0.168	0.077	1	Tmem194	0.478571	-1.32423	0.134	0.108	1
4933439K11Rik	0.0794905	2.03983	0.101	0.056	1	Gm28035	0.10529	-1.71817	0.271	0.342	1													Arhgap39	0.0418604	1.87685	0.103	0.052	1	Col15a1	9.18117e-10	-1.32281	0.679	0.83	2.67594e-05
Fabp5	2.48576e-41	2.03915	1	0.791	7.24499e-37	Rbm38	0.184767	-1.71313	0.085	0.124	1													Ddx60	0.00842202	1.87622	0.184	0.103	1	Ssbp2	0.000562232	-1.32264	0.598	0.701	1
AU021092	7.86927e-17	2.0388	0.653	0.316	2.29358e-12	Phkg1	0.116874	-1.71248	0.467	0.479	1													Gatm	6.02759e-05	1.8725	0.414	0.273	1	Lmcd1	1.3795e-06	-1.32057	0.816	0.861	0.0402069
Adam12	4.06436e-07	2.03785	0.352	0.141	0.011846	Npff	0.182634	-1.71178	0.075	0.111	1													Sars2	0.0472548	1.87218	0.162	0.108	1	Ces2b	0.630818	-1.31836	0.15	0.155	1
Myl7	1.91509e-06	2.0339	0.126	0.013	0.0558173	Paip1	0.749853	-1.70975	0.362	0.359	1													Pradc1	0.00013625	1.86728	0.283	0.139	1	Gm16340	0.000833636	-1.3135	0.221	0.34	1
Mgat4a	1.86676e-14	2.02996	0.759	0.47	5.44085e-10	4430402I18Rik	0.166714	-1.70388	0.141	0.184	1													Cml1	1.6508e-05	1.86356	0.231	0.088	0.481142	Thbd	7.61831e-07	-1.30992	0.935	0.954	0.0222043
Selenbp1	3.76173e-09	2.02914	0.377	0.137	0.000109639	2310015A10Rik	0.854251	-1.70288	0.111	0.103	1													Lin9	0.0729568	1.86108	0.125	0.077	1	Fxyd5	1.27638e-25	-1.30809	0.953	1	3.72014e-21
Celsr1	7.11166e-15	2.02314	0.543	0.214	2.07277e-10	Noc3l	0.235022	-1.70219	0.161	0.115	1													Zbtb18	0.000509658	1.84829	0.143	0.046	1	Lnx1	0.991702	-1.30646	0.146	0.149	1
Gan	0.00730358	2.02269	0.191	0.103	1	Ppp1r16b	0.000234011	-1.70088	0.578	0.662	1													Ackr3	7.16383e-07	1.84623	0.866	0.799	0.0208797	Peo1	0.736492	-1.30608	0.131	0.139	1
Clint1	8.86734e-06	2.02164	0.372	0.197	0.258448	St7	0.997723	-1.6969	0.111	0.107	1													Gm17552	0.00345788	1.84053	0.131	0.052	1	Wdr47	0.217554	-1.3027	0.19	0.232	1
Ppm1k	0.0870686	2.01985	0.171	0.12	1	Hsp25-ps1	3.95444e-22	-1.69521	0.221	0.615	1.15256e-17													Angptl4	2.02856e-09	1.83833	0.701	0.515	5.91245e-05	Vps54	0.503984	-1.30265	0.346	0.361	1
Zfp324	0.619415	2.01932	0.106	0.094	1	Mfng	2.33481e-05	-1.69398	0.558	0.675	0.680504													Gm26542	0.000197142	1.83742	0.159	0.052	1	Cped1	0.213989	-1.30026	0.474	0.495	1
Slc2a13	0.00386759	2.0181	0.121	0.047	1	Foxp2	0.00066748	-1.69385	0.276	0.38	1													Gm26714	2.54185e-09	1.83048	0.483	0.253	7.40846e-05	Sh3tc1	0.068858	-1.29701	0.458	0.49	1
Wdr41	8.5801e-07	2.01793	0.337	0.145	0.0250076	Pttg1	0.375119	-1.69279	0.563	0.556	1													Gm9934	3.13588e-16	1.8233	0.717	0.418	9.13983e-12	Gm29084	4.53629e-07	-1.29567	0.402	0.557	0.0132215
G430095P16Rik	1.96608e-05	2.01575	0.276	0.128	0.573034	Fchsd1	0.215481	-1.68781	0.075	0.111	1													RP24-321M14.5	4.7509e-08	1.82049	0.358	0.149	0.0013847	Tmem216	0.185369	-1.29278	0.296	0.222	1
Pcyox1l	1.04685e-05	2.01409	0.256	0.103	0.305114	Fry	3.33719e-06	-1.68712	0.623	0.756	0.0972658													D630036G22Rik	0.0335578	1.81867	0.103	0.052	1	Alkbh2	0.335709	-1.29247	0.084	0.108	1
Ddah1	1.50007e-18	2.01083	0.698	0.355	4.37209e-14	Sept4	9.99718e-12	-1.68616	0.553	0.791	2.91378e-07													Lck	0.00132595	1.81772	0.159	0.067	1	Psme2b	0.00477652	-1.29104	0.084	0.165	1
Gm20627	0.00039166	2.0029	0.101	0.021	1	Gm37954	0.00493648	-1.6839	0.653	0.632	1													Lhfp	2.61468e-17	1.81618	0.847	0.619	7.62076e-13	Arhgap32	0.520964	-1.29024	0.193	0.175	1
Tmem252	7.23115e-23	1.99551	0.829	0.479	2.10759e-18	Dhx57	0.917277	-1.68311	0.211	0.209	1													Ifi30	0.00185093	1.81514	0.19	0.093	1	Adk	0.715616	-1.28911	0.514	0.464	1
Gm37539	5.79426e-24	1.99522	0.633	0.154	1.68879e-19	Ripply3	0.407506	-1.67832	0.191	0.15	1													Ephb3	1.79169e-08	1.81329	0.246	0.052	0.000522207	Stard8	0.690874	-1.28789	0.38	0.371	1
Dis3l	0.0469053	1.99239	0.206	0.145	1	Slc16a2	0.156638	-1.6771	0.382	0.41	1													Dhx58	3.60254e-05	1.81266	0.43	0.273	1	Elac1	0.992176	-1.2862	0.215	0.211	1
Top2a	0.0137642	1.99008	0.266	0.167	1	Tnfsf13	0.552366	-1.66784	0.166	0.179	1													Hmgxb4	0.0210735	1.81042	0.209	0.139	1	Plat	0.140549	-1.28339	0.498	0.552	1
Htra1	1.40471e-07	1.98879	0.618	0.41	0.00409418	Papd5	0.96588	-1.66489	0.181	0.175	1													Scai	0.00151028	1.80129	0.296	0.186	1	Pbld2	0.00206969	-1.28285	0.056	0.134	1
Rbp1	0.000368627	1.98644	0.261	0.132	1	Rhpn2	0.573026	-1.66276	0.095	0.107	1													Fam107b	0.0435049	1.79863	0.262	0.196	1	Gm36936	0.493711	-1.28231	0.128	0.103	1
Sntb2	6.70404e-17	1.98347	0.739	0.427	1.95396e-12	Aaed1	0.0217116	-1.66274	0.271	0.35	1													Pf4	0.000207601	1.79857	0.128	0.031	1	Mlf1	0.497805	-1.28086	0.093	0.108	1
Plxna1	0.000305316	1.97892	0.307	0.175	1	Gm37829	0.728043	-1.65982	0.111	0.098	1													6430511E19Rik	0.047231	1.79585	0.125	0.072	1	Sncg	1.15304e-09	-1.28033	0.636	0.758	3.36066e-05
Apol9b	3.00202e-05	1.97346	0.131	0.026	0.874969	Gm16973	0.81175	-1.65695	0.116	0.124	1													Stk39	0.0647891	1.79509	0.121	0.072	1	Ccdc82	0.00733088	-1.27881	0.371	0.459	1
Gm26675	3.9439e-06	1.97301	0.111	0.009	0.114949	Gm9817	8.48049e-22	-1.65524	0.276	0.658	2.47172e-17													Maged2	2.0536e-07	1.79478	0.508	0.309	0.00598543	9530026P05Rik	0.103747	-1.27667	0.221	0.263	1
Mrps22	0.00863388	1.97267	0.226	0.141	1	Hlf	0.00500835	-1.65489	0.05	0.128	1													Gm26704	0.000817278	1.7912	0.131	0.041	1	Gm26733	0.579213	-1.27625	0.109	0.093	1
Dnah6	0.00176484	1.96633	0.111	0.034	1	Ppp3cc	0.623675	-1.65078	0.206	0.214	1													Fam181b	1.05022e-15	1.79055	0.81	0.572	3.06098e-11	Cdk19	0.738675	-1.27615	0.327	0.294	1
6330416G13Rik	0.0214799	1.9646	0.106	0.047	1	Socs3	0.0021661	-1.64755	0.221	0.35	1													Srbd1	0.00150599	1.78682	0.296	0.18	1	Xbp1	2.16607e-18	-1.2725	0.975	0.969	6.31322e-14
A730049H05Rik	8.15875e-10	1.96364	0.261	0.051	2.37795e-05	Tm4sf1	3.91133e-29	-1.64638	0.995	1	1.14e-24													Cxxc4	0.000222233	1.78512	0.165	0.057	1	Crybg3	0.578556	-1.2691	0.449	0.407	1
Cdca2	0.081815	1.96207	0.101	0.056	1	P2ry2	0.122933	-1.64612	0.291	0.333	1													Gdpgp1	0.0238423	1.77541	0.137	0.072	1	Pot1b	0.912036	-1.26904	0.234	0.227	1
Wls	6.8211e-23	1.9619	0.915	0.726	1.98808e-18	AU020206	4.97138e-05	-1.64516	0.251	0.406	1													Clcn2	1.62738e-09	1.7749	0.424	0.18	4.74317e-05	Tnip2	0.702452	-1.26734	0.399	0.381	1
Mest	2.70728e-20	1.96159	0.854	0.517	7.89065e-16	Slc12a2	0.950028	-1.645	0.136	0.137	1													Rgcc	0.18817	1.7735	0.62	0.598	1	Gdap10	0.633128	-1.26625	0.168	0.149	1
Ttc38	0.986397	1.95762	0.131	0.132	1	Phka1	0.427898	-1.64433	0.176	0.145	1													Sox12	0.304524	1.76824	0.143	0.113	1	2810410L24Rik	0.818597	-1.26471	0.184	0.165	1
Tlcd2	1.00656e-15	1.95107	0.618	0.269	2.93371e-11	Fmo5	0.262653	-1.64234	0.151	0.184	1													Tesk1	0.015876	1.76641	0.24	0.16	1	Tmem154	0.69145	-1.26435	0.14	0.124	1
Icam1	4.34646e-17	1.94799	0.869	0.671	1.26682e-12	Hic1	0.196876	-1.63808	0.111	0.145	1													H60b	5.40417e-08	1.75719	0.346	0.129	0.0015751	A230059L01Rik	6.30672e-10	-1.26187	0.442	0.624	1.83816e-05
Cthrc1	1.44606e-17	1.94672	0.683	0.338	4.21469e-13	Bola1	0.843724	-1.63783	0.211	0.222	1													Gsn	2.977e-08	1.75507	0.903	0.851	0.000867678	Tiparp	0.0546101	-1.26184	0.196	0.258	1
Ankrd2	3.73315e-07	1.94397	0.206	0.047	0.0108806	Ccdc82	0.489345	-1.63702	0.392	0.389	1													Susd4	0.0876514	1.75473	0.389	0.33	1	Ntn1	0.681387	-1.25985	0.539	0.521	1
Fuca2	6.03077e-11	1.93042	0.553	0.286	1.75773e-06	Tnfsf10	0.011106	-1.63522	0.442	0.513	1													Parp1	9.94118e-07	1.75394	0.53	0.34	0.0289746	Pold1	0.778206	-1.25955	0.224	0.222	1
Xkr8	0.411524	1.93011	0.171	0.15	1	Pcsk4	0.00910881	-1.63444	0.065	0.145	1													Arhgef28	0.132507	1.75379	0.268	0.222	1	Il6st	5.99401e-30	-1.25911	1	1	1.74702e-25
Vangl2	0.00817825	1.92985	0.286	0.188	1	Slc39a10	0.00192185	-1.63397	0.668	0.671	1													Copg2	2.17384e-17	1.75144	0.688	0.376	6.33586e-13	Wdyhv1	0.570263	-1.25527	0.125	0.144	1
9930038B18Rik	0.928858	1.92799	0.126	0.124	1	Ankra2	0.737506	-1.62938	0.261	0.269	1													Dnajc25	0.0434865	1.74521	0.224	0.16	1	Camsap2	0.709529	-1.25437	0.34	0.335	1
Ubtd2	0.0103841	1.92361	0.106	0.043	1	RP23-60E24.3	0.435497	-1.62767	0.367	0.355	1													Rbm45	0.0363732	1.7444	0.252	0.175	1	Kdm6bos	0.739904	-1.25156	0.156	0.139	1
RP23-34P11.2	0.656658	1.92056	0.131	0.145	1	Itgav	0.298669	-1.62752	0.166	0.124	1													Usp18	0.000477076	1.74218	0.361	0.222	1	Prg4	0.760023	-1.24562	0.209	0.191	1
Aurkb	0.00398833	1.92047	0.156	0.068	1	Kbtbd3	0.847596	-1.62723	0.196	0.184	1													Rab40b	0.0570759	1.74207	0.115	0.067	1	Pcsk5	0.524397	-1.24463	0.118	0.139	1
Tefm	0.00130851	1.91954	0.216	0.111	1	Apod	0.000767045	-1.62722	0.07	0.175	1													Ptn	2.76321e-14	1.74114	0.888	0.809	8.05366e-10	Aaed1	0.106435	-1.2444	0.343	0.392	1
Ltbp3	7.93777e-15	1.91858	0.724	0.38	2.31354e-10	Galnt15	1.09843e-09	-1.627	0.764	0.859	3.20149e-05													Rnf122	0.0104486	1.74081	0.302	0.211	1	Mtus1	1.1924e-05	-1.2425	0.732	0.784	0.347538
Prelid2	1.87789e-07	1.9175	0.286	0.098	0.0054733	Ier3	0.0329907	-1.62229	0.593	0.632	1													Tmem229b	2.69894e-07	1.74004	0.47	0.258	0.00786633	Hsp25-ps1	3.15352e-15	-1.24114	0.178	0.474	9.19125e-11
Gm26542	0.000615614	1.91672	0.146	0.051	1	Atp1b2	0.321066	-1.62077	0.09	0.115	1													Igfbp5	0.0945856	1.73565	0.654	0.711	1	Tnfsfm13	0.294799	-1.24087	0.377	0.407	1
Zbtb8a	0.00082319	1.91514	0.266	0.15	1	Fam219a	0.181414	-1.62004	0.111	0.15	1													Aacs	0.0583374	1.73559	0.193	0.134	1	Celf2	0.182044	-1.24019	0.243	0.278	1
Ecm1	6.47228e-26	1.91334	0.935	0.688	1.88641e-21	Mfhas1	0.119468	-1.61911	0.101	0.15	1													Heatr3	0.059699	1.73197	0.336	0.273	1	Brip1	0.695997	-1.23849	0.137	0.144	1
Olfm1	0.150168	1.90908	0.643	0.594	1	Duox2	0.000824092	-1.61856	0.09	0.197	1													9430025C20Rik	0.00240153	1.7257	0.112	0.036	1	Aftph	0.483013	-1.23791	0.249	0.211	1
Sox11	0.0202628	1.90529	0.121	0.06	1	Ddx26b	0.0655595	-1.61826	0.121	0.179	1													Aox1	0.00025426	1.72539	0.327	0.191	1	Arel1	0.00590025	-1.23661	0.178	0.284	1
Galc	1.12281e-06	1.90441	0.231	0.068	0.0327256	Magi1	0.0689845	-1.6152	0.291	0.359	1													Myo9b	0.0117964	1.72494	0.28	0.196	1	Myc	0.000248124	-1.23422	0.526	0.634	1
Tpx2	0.03939	1.90358	0.241	0.162	1	Terf1	0.267578	-1.61432	0.261	0.299	1													Elmo3	0.395704	1.7224	0.103	0.082	1	Dnajb2	0.0541457	-1.23299	0.218	0.294	1
Cln6	4.77386e-07	1.90285	0.442	0.239	0.0139139	Fam134c	0.639067	-1.61319	0.216	0.226	1													Sfxn2	0.994371	1.71705	0.165	0.17	1	Bcr	1.42754e-06	-1.23295	0.57	0.711	0.041607
Gdpd1	1.18029e-05	1.90199	0.261	0.103	0.344007	Gm29562	7.12504e-16	-1.61114	0.714	0.808	2.07666e-11													Tbc1d32	0.000344874	1.71539	0.106	0.021	1	Hsf2	0.226747	-1.22971	0.184	0.222	1
Mllt3	0.0901735	1.89374	0.146	0.098	1	Cables2	0.017647	-1.61002	0.332	0.41	1													Ltbp3	2.08016e-14	1.71512	0.788	0.505	6.06283e-10	Ell	0.0042894	-1.22959	0.333	0.443	1
Ints7	1.2305e-07	1.88645	0.487	0.286	0.00358643	Zfp959	0.585915	-1.60991	0.126	0.141	1													Myl4	0.000944322	1.71494	0.193	0.088	1	Usp42	0.527553	-1.22756	0.227	0.196	1
Wee1	0.0775246	1.88529	0.141	0.09	1	Gcat	0.0145685	-1.60911	0.055	0.124	1													Pycard	0.0259184	1.71437	0.234	0.165	1	Fam46c	0.48053	-1.22692	0.224	0.186	1
Zfp799	0.366909	1.87661	0.176	0.141	1	Prpf38a	0.421768	-1.60658	0.362	0.303	1													Mdfi	0.000126605	1.71006	0.15	0.041	1	C1qtnf9	9.84704e-18	-1.22615	0.847	0.933	2.87002e-13
Sardhos	1.58363e-08	1.8721	0.206	0.034	0.000461565	Cdk20	0.321066	-1.6063	0.09	0.115	1													Pycr1	0.31318	1.70962	0.159	0.124	1	Gab1	0.286329	-1.22528	0.461	0.479	1
1700088E04Rik	0.000862034	1.87162	0.231	0.115	1	A230059L01Rik	3.03343e-12	-1.60287	0.442	0.688	8.84123e-08													Atp13a3	0.0454636	1.7092	0.283	0.211	1	Stk40	0.772084	-1.22288	0.29	0.289	1
Afap1l2	5.68777e-15	1.87108	0.588	0.252	1.65776e-10	Dtx1	0.118392	-1.60098	0.462	0.5	1													Nqo1	5.34916e-25	1.70839	0.956	0.871	1.55907e-20	Slc25a27	0.119447	-1.21726	0.097	0.139	1
Fbxo10	0.939902	1.87052	0.141	0.15	1	Gm12426	0.000619699	-1.60087	0.075	0.184	1													Ar	0.0114408	1.70615	0.212	0.134	1	Klf6	1.91007e-07	-1.21486	0.885	0.918	0.00556708
Phlda3	1.95947e-10	1.86856	0.663	0.427	5.71108e-06	Map4k2	0.043552	-1.59999	0.558	0.607	1													Oaf	1.6165e-07	1.70583	0.449	0.263	0.00471144	Ndrg1	3.40985e-29	-1.2148	0.994	1	9.93834e-25
1810006J02Rik	2.09807e-06	1.86461	0.211	0.06	0.0611502	Traf4	0.725731	-1.59913	0.131	0.137	1													Nid2	1.48658e-06	1.70092	0.794	0.732	0.043328	Bend3	0.821821	-1.2142	0.14	0.144	1
Nmral1	8.5063e-08	1.86274	0.186	0.03	0.00247925	Fryl	2.88427e-05	-1.59474	0.688	0.761	0.840649													Moxd1	0.612388	1.70047	0.153	0.139	1	Klhl6	0.411854	-1.21264	0.19	0.211	1
D630045J12Rik	0.484379	1.85132	0.131	0.107	1	Whamm	0.420705	-1.59019	0.171	0.137	1													6230415J03Rik	0.260773	1.69909	0.115	0.088	1	Cacna1e	0.98219	-1.21261	0.165	0.16	1
Mpv17l	0.00391673	1.84987	0.156	0.068	1	RP24-370B22.3	0.835937	-1.58898	0.121	0.124	1													Ccp110	0.771576	1.69848	0.121	0.119	1	Gm26703	0.0796317	-1.21076	0.209	0.263	1
Gnpda1	0.000827339	1.84949	0.291	0.167	1	Klf6	2.39818e-06	-1.58733	0.879	0.893	0.0698975													Plcg2	0.899608	1.69632	0.1	0.098	1	Gtf2ird2	0.229135	-1.20776	0.106	0.072	1
Sardh	3.24845e-06	1.84776	0.342	0.162	0.0946792	Ric1	0.00131688	-1.58641	0.452	0.551	1													1810011O10Rik	1.58106e-07	1.69553	0.682	0.562	0.00460817	Gm27553	0.00503121	-1.20602	0.056	0.124	1
Lck	0.000100579	1.84008	0.186	0.064	1	Aqp11	0.0498439	-1.582	0.09	0.15	1													Ccdc92	0.416948	1.69182	0.131	0.108	1	Neil1	0.776682	-1.20574	0.14	0.144	1
Vldlr	6.46508e-14	1.83993	0.452	0.154	1.88431e-09	2010015M23Rik	0.000773299	-1.57994	0.312	0.406	1													A730017L22Rik	0.0294015	1.69106	0.212	0.139	1	6230400D17Rik	0.885907	-1.205	0.193	0.175	1
Gm26646	9.52969e-08	1.8375	0.186	0.03	0.00277752	Utp14a	0.92971	-1.57877	0.392	0.385	1													Gm26749	0.00530796	1.69104	0.109	0.041	1	Slc12a8	0.862545	-1.20453	0.115	0.108	1
Copg2	1.97959e-17	1.83459	0.698	0.338	5.76972e-13	RP24-360B3.1	0.00731473	-1.57826	0.337	0.423	1													Ch25h	4.50691e-09	1.69071	0.701	0.495	0.000131359	Kank1	0.00402266	-1.2031	0.495	0.546	1
Tln2	4.3318e-08	1.83346	0.598	0.372	0.00126255	RP23-422N18.3	0.0341609	-1.57738	0.216	0.124	1													Siae	0.00139868	1.68913	0.399	0.294	1	Pemt	0.0504492	-1.2009	0.115	0.062	1
Spsb2	0.0173891	1.83268	0.196	0.12	1	Gm38211	0.00718787	-1.57175	0.256	0.342	1													Fam101b	1.88029e-31	1.6889	0.981	0.897	5.4803e-27	Cdkn2d	0.657141	-1.19999	0.283	0.284	1
Slc39a11	5.54912e-05	1.82736	0.342	0.192	1	RP23-407I6.4	0.0726198	-1.57063	0.111	0.06	1													Epb4.1l4a	5.16954e-06	1.68662	0.34	0.165	0.150671	Repin1	0.251322	-1.19735	0.227	0.258	1
Prcp	3.14007e-44	1.82587	1	0.885	9.15203e-40	Arhgap18	0.000345815	-1.56177	0.312	0.462	1													Pla2g6	0.141909	1.68563	0.255	0.201	1	Mfng	2.11347e-08	-1.19618	0.558	0.727	0.000615992
Elp6	0.250049	1.82499	0.332	0.291	1	Etl4	0.000359466	-1.55933	0.668	0.726	1													Nudt19	0.000513471	1.68528	0.324	0.201	1	Sh3d19	0.970597	-1.19516	0.243	0.247	1
Flnc	4.97655e-08	1.82432	0.593	0.393	0.00145046	Syde1	0.0394109	-1.55932	0.317	0.406	1													Det1	0.000549995	1.68063	0.193	0.082	1	Zmym1	0.584001	-1.19506	0.109	0.124	1
Ptprr	1.037e-17	1.81688	0.739	0.427	3.02244e-13	Tgtp1	0.101136	-1.55257	0.151	0.201	1													Cbr2	6.65064e-10	1.67745	0.533	0.289	1.9384e-05	Smox	0.626994	-1.19437	0.333	0.335	1
Tmem37	1.0525e-06	1.81277	0.261	0.094	0.0306763	Shtn1	0.64853	-1.55015	0.136	0.115	1													Axl	0.495127	1.67334	0.118	0.098	1	RP23-158G17.1	0.257787	-1.18842	0.178	0.216	1
Slc16a4	2.63138e-12	1.81239	0.462	0.158	7.66942e-08	Gja1	0.00315259	-1.54702	0.759	0.808	1													Zfp317	0.590418	1.67219	0.103	0.093	1	Snhg17	0.997229	-1.18774	0.206	0.201	1
Tcf19	0.003358	1.81152	0.211	0.115	1	Snord35b	0.0489231	-1.54457	0.075	0.128	1													Pkia	0.367582	1.6719	0.29	0.268	1	Gm17035	3.21216e-27	-1.18635	0.916	0.979	9.36216e-23
Saal1	0.100987	1.81044	0.266	0.201	1	Peli2	0.0215986	-1.54375	0.201	0.282	1													Mbnl3	0.148627	1.66936	0.14	0.098	1	RP23-134H19.4	0.758737	-1.18545	0.103	0.093	1
F2rl1	0.0235923	1.80969	0.156	0.085	1	Map3k8	0.941195	-1.54078	0.141	0.137	1													Layn	8.17283e-06	1.66933	0.414	0.237	0.238205	Osmr	2.32492e-08	-1.1851	0.869	0.907	0.000677622
Mxra8os	1.38072e-24	1.80605	0.744	0.256	4.02425e-20	Gm37760	0.0115362	-1.53963	0.201	0.107	1													Stx1a	0.0111797	1.66885	0.227	0.139	1	Gm37570	0.222064	-1.18424	0.078	0.108	1
D2hgdh	2.00505e-05	1.8033	0.206	0.068	0.584392	Trim12a	0.366215	-1.53443	0.352	0.368	1													Fam131a	6.5994e-14	1.66869	0.642	0.345	1.92346e-09	1700096K18Rik	0.116398	-1.18349	0.174	0.113	1
Gm38102	0.0012098	1.80232	0.161	0.064	1	Scn3b	0.0401067	-1.53264	0.111	0.171	1													Pih1d2	0.000167727	1.66579	0.121	0.026	1	Mgst1	0.134751	-1.18257	0.592	0.572	1
Zfp282	0.01623	1.80113	0.337	0.252	1	Adcy6	0.0892241	-1.53161	0.166	0.226	1													Sqle	0.111632	1.66539	0.215	0.16	1	Fam49a	0.796797	-1.18056	0.156	0.16	1
Mfsd7c	3.14336e-07	1.80022	0.407	0.205	0.00916164	Sema7a	0.00061476	-1.52854	0.251	0.389	1													1110038B12Rik	9.72865e-08	1.66407	0.445	0.237	0.00283551	Il13ra1	0.000412786	-1.17865	0.726	0.742	1
Mettl7a1	0.138862	1.79846	0.191	0.145	1	Mllt6	0.0444834	-1.52816	0.271	0.346	1													Cdkn1c	1.16089e-07	1.66121	0.654	0.49	0.00338354	Snord35b	0.00447453	-1.1785	0.04	0.103	1
Synpo	6.81356e-22	1.7961	0.879	0.641	1.98588e-17	Cyp2d22	1.85003e-05	-1.52794	0.538	0.667	0.539209													Kctd7	0.0964274	1.66116	0.121	0.077	1	Dennd1b	0.493886	-1.1724	0.178	0.201	1
Tes	2.65386e-17	1.79516	0.769	0.419	7.73494e-13	8430408G22Rik	2.52986e-10	-1.52378	0.869	0.915	7.37353e-06													4930594M22Rik	1.86297e-08	1.65699	0.202	0.026	0.00054298	Ankrd33b	0.846017	-1.17034	0.199	0.201	1
Gstm2	2.19961e-13	1.79388	0.673	0.41	6.41097e-09	Stard8	0.14456	-1.5234	0.367	0.402	1													C2cd5	6.81935e-05	1.65368	0.455	0.284	1	Aqp1	4.59439e-47	-1.17002	1	1	1.33908e-42
Gm26901	0.00872465	1.79285	0.116	0.047	1	Rasa2	0.84644	-1.51979	0.211	0.209	1													Pcbp4	0.000154906	1.65119	0.321	0.175	1	Raph1	0.073837	-1.1697	0.592	0.619	1
Radil	0.961416	1.79218	0.146	0.145	1	Zc3h12c	0.655659	-1.51844	0.116	0.098	1													Dhrs13	0.0055098	1.65075	0.118	0.046	1	Gm5124	0.910775	-1.16805	0.128	0.129	1
Zfp58	0.00264687	1.79118	0.131	0.051	1	Gbp5	0.863891	-1.51766	0.141	0.145	1													Micall2	0.00549656	1.65061	0.14	0.062	1	4930562F07Rik	0.0300462	-1.16686	0.15	0.216	1
Sec14l2	0.000729529	1.78974	0.121	0.034	1	Pcf11	0.110996	-1.51604	0.392	0.295	1													Scfd2	0.130964	1.64847	0.168	0.124	1	4930523C07Rik	0.00312955	-1.16547	0.305	0.407	1
Sh3kbp1	0.869868	1.78836	0.131	0.124	1	B430010I23Rik	0.279494	-1.51554	0.357	0.359	1													Fam199x	0.0152414	1.6422	0.15	0.077	1	Dock9	1.44651e-08	-1.16459	0.956	0.974	0.000421599
Ociad2	0.645558	1.78652	0.106	0.09	1	Met	0.180215	-1.51527	0.146	0.192	1													Rassf9	4.54001e-17	1.64108	0.788	0.479	1.32323e-12	Trp53rkb	0.80792	-1.16344	0.118	0.108	1
Aebp1	1.1593e-09	1.78628	0.839	0.705	3.37889e-05	Alg11	0.330243	-1.51265	0.191	0.15	1													Rasd2	6.24831e-10	1.63846	0.52	0.258	1.82113e-05	Phkg1	0.122548	-1.16314	0.417	0.459	1
Acer3	1.49145e-09	1.78403	0.503	0.239	4.34699e-05	Mllt4	0.0188219	-1.5121	0.915	0.872	1													Zfp235	0.0188356	1.63545	0.168	0.098	1	Gm2895	4.41024e-18	-1.16255	0.788	0.902	1.28541e-13
Atg4c	0.000122354	1.78201	0.216	0.09	1	Zscan26	0.26868	-1.51169	0.477	0.504	1													Naaa	2.5872e-06	1.63289	0.349	0.17	0.0754065	Dmxl2	0.297396	-1.15414	0.171	0.134	1
Zfp704	0.000617707	1.78131	0.291	0.167	1	Gm33051	1.63791e-05	-1.50733	0.578	0.65	0.477385													Fstl1	7.31976e-46	1.63181	1	0.995	2.13342e-41	Cir1	0.415111	-1.15202	0.427	0.402	1
Qsox1	4.02678e-26	1.78127	0.94	0.688	1.17365e-21	Mical2	0.0270781	-1.50574	0.286	0.359	1													Pigo	0.000199031	1.6311	0.28	0.144	1	Cish	0.267492	-1.14946	0.305	0.345	1
Nkd1	0.0040298	1.78125	0.392	0.244	1	Cd72	0.305198	-1.5056	0.156	0.12	1													Chd3	0.0506825	1.62777	0.143	0.088	1	Gm29371	0.000365284	-1.14537	0.072	0.165	1
Fstl1	2.09892e-38	1.78054	0.995	0.987	6.1175e-34	Zbtb37	0.166946	-1.50516	0.211	0.261	1													Prim1	0.0560129	1.62583	0.199	0.134	1	Lrrc2	0.256868	-1.14492	0.075	0.103	1
Hdc	1.11922e-05	1.77981	0.256	0.098	0.326209	Cenpf	0.166454	-1.50419	0.226	0.162	1													5430405H02Rik	0.000161817	1.62498	0.349	0.211	1	Crebl2	0.852014	-1.14191	0.19	0.175	1
Eml1	4.57858e-15	1.77958	0.769	0.496	1.33447e-10	Crebrf	0.193201	-1.50387	0.286	0.325	1													Aagab	0.00178787	1.62494	0.396	0.299	1	Cbfb	0.148099	-1.14067	0.352	0.263	1
Slco4a1	0.00181218	1.77517	0.166	0.073	1	Ptprf	0.204788	-1.50119	0.216	0.256	1													Fosb	0.0140763	1.62303	0.274	0.191	1	Lpcat1	0.20436	-1.14062	0.355	0.381	1
Glipr2	0.0108814	1.77497	0.196	0.111	1	Rpl22l1	6.26217e-05	-1.50046	0.683	0.752	1													1190002N15Rik	0.0738613	1.62148	0.112	0.067	1	Rnf103	0.106485	-1.1402	0.209	0.263	1
Dcxr	5.24894e-09	1.77317	0.397	0.167	0.000152985	Cd300lg	9.74966e-20	-1.50039	0.965	0.97	2.84164e-15													Col5a2	0.0525064	1.61988	0.449	0.356	1	Il6ra	0.234096	-1.14014	0.262	0.304	1
Gm13652	4.75017e-07	1.77227	0.392	0.197	0.0138448	A930004D18Rik	0.287695	-1.49551	0.08	0.111	1													Rrm2	0.127368	1.61826	0.165	0.113	1	Slc39a4	0.63774	-1.13606	0.283	0.294	1
Peg3	3.25885e-05	1.76939	0.367	0.188	0.949825	Ttf1	0.206067	-1.49327	0.201	0.252	1													Map1a	0.00853834	1.61645	0.143	0.067	1	6720427I07Rik	0.0381102	-1.13476	0.234	0.149	1
Nlrp10	0.10614	1.76869	0.151	0.103	1	Lgals3bp	2.49329e-06	-1.4921	0.759	0.842	0.0726695													Cplx2	0.0125848	1.61452	0.184	0.103	1	Perp	0.0020415	-1.13415	0.333	0.448	1
Itga2	2.85369e-05	1.76736	0.176	0.051	0.831736	Lurap1l	0.0103109	-1.49184	0.146	0.239	1													Lpcat2	7.75545e-23	1.61189	0.872	0.593	2.2604e-18	Fry	0.000528979	-1.13349	0.688	0.768	1
Gm38020	0.00041466	1.7634	0.241	0.107	1	Mpp2	0.260796	-1.48898	0.126	0.09	1													Flrt3	0.875017	1.61156	0.121	0.129	1	Gemin5	0.939882	-1.13178	0.162	0.16	1
Angptl2	0.827304	1.76339	0.412	0.393	1	Syt11	0.0615685	-1.48737	0.231	0.308	1													Tpx2	0.0203016	1.61107	0.237	0.149	1	Nufip1	0.469877	-1.13021	0.231	0.247	1
Ptk2b	0.000628266	1.76331	0.221	0.107	1	Rb1	5.42083e-10	-1.48598	0.668	0.795	1.57995e-05													Prex1	8.21001e-10	1.61053	0.442	0.186	2.39289e-05	Wdr75	0.836787	-1.12952	0.346	0.33	1
Abi3bp	0.0266824	1.76234	0.754	0.679	1	Tubd1	0.272902	-1.48567	0.131	0.094	1													Adam19	0.0736966	1.60862	0.187	0.129	1	RP23-403P24.5	0.226387	-1.12782	0.128	0.088	1
Car14	0.00168582	1.76193	0.126	0.043	1	Gm37758	6.244e-13	-1.48557	0.362	0.641	1.81988e-08													Numbl	0.0185217	1.6068	0.234	0.155	1	Zmynd19	0.365204	-1.12755	0.128	0.098	1
Slco3a1	6.71832e-05	1.76152	0.563	0.385	1	Myh10	0.041796	-1.48448	0.196	0.12	1													Blcap	0.00058591	1.60672	0.389	0.263	1	Lrrc16a	0.366225	-1.12536	0.305	0.32	1
Swsap1	0.000341918	1.75566	0.201	0.085	1	Sirt5	0.472874	-1.48438	0.126	0.145	1													Col8a1	0.780613	1.60185	0.131	0.144	1	Lmbr1l	0.933808	-1.12425	0.162	0.16	1
Capn10	0.020412	1.75366	0.226	0.145	1	Gm8097	0.0869866	-1.48156	0.101	0.15	1													Srxn1	0.000541307	1.59833	0.255	0.129	1	Tprgl	0.00370917	-1.12396	0.86	0.84	1
Slc1a4	0.000329298	1.75252	0.251	0.128	1	Rad54l2	0.258009	-1.47841	0.206	0.158	1													Fn1	0.350069	1.59457	0.735	0.763	1	Fam220a	0.371992	-1.12377	0.215	0.242	1
Gap43	2.89149e-05	1.75245	0.432	0.231	0.842755	Gm37204	0.709119	-1.47725	0.307	0.295	1													Pex26	0.00275413	1.5941	0.125	0.046	1	H2-K2	0.0728665	-1.12217	0.202	0.129	1
Slc39a8	0.00114513	1.75095	0.206	0.098	1	Trim34b	0.55025	-1.47681	0.126	0.137	1													Snrpn	0.000104812	1.59162	0.268	0.124	1	5830415F09Rik	0.924296	-1.1213	0.121	0.124	1
Fblim1	0.000140125	1.7504	0.241	0.103	1	Sco1	0.465041	-1.47637	0.181	0.214	1													Cdon	0.0451793	1.59051	0.109	0.057	1	Pola1	0.432883	-1.12119	0.128	0.149	1
Itpkc	0.210222	1.74944	0.131	0.09	1	Yars2	0.115602	-1.47623	0.111	0.162	1													Angptl2	0.345888	1.59013	0.492	0.448	1	Ercc5	0.960148	-1.11959	0.231	0.222	1
4933431E20Rik	5.32344e-05	1.74757	0.437	0.256	1	Zfp871	0.725129	-1.47296	0.342	0.325	1													Ptpdc1	0.0605398	1.58945	0.121	0.072	1	Naa30	0.501309	-1.11929	0.162	0.139	1
Layn	1.30839e-09	1.74549	0.457	0.197	3.81344e-05	Sox7	6.30279e-05	-1.47146	0.824	0.88	1													Cdk5rap1	0.0715063	1.58916	0.137	0.088	1	Hecw2	0.0992604	-1.11851	0.202	0.258	1
Tmem177	0.0564007	1.74472	0.141	0.085	1	Pnpla2	5.42682e-07	-1.47048	0.769	0.842	0.015817													Pik3r2	0.0447059	1.58831	0.259	0.191	1	Gm17041	0.295141	-1.11837	0.153	0.186	1
Fam212b	0.300901	1.74355	0.156	0.201	1	RP24-448C16.5	1.65701e-08	-1.47025	0.437	0.603	0.000482951													Adgrl1	9.21494e-06	1.58602	0.262	0.108	0.268579	Gm13070	0.0573802	-1.11705	0.059	0.103	1
Dusp23	5.53441e-17	1.73178	0.683	0.303	1.61306e-12	Spata1	0.004395	-1.46978	0.271	0.145	1													Tbxa2r	0.212302	1.58375	0.178	0.134	1	Ddx10	0.331782	-1.11675	0.371	0.381	1
Hddc3	4.97913e-05	1.73096	0.191	0.064	1	Ppm1l	0.521229	-1.46778	0.111	0.09	1													Mad2l1	0.347946	1.58341	0.146	0.124	1	Gltp	0.000725529	-1.11665	0.769	0.763	1
Scd2	1.11512e-25	1.7309	0.935	0.628	3.25014e-21	Slc15a2	0.0141261	-1.46662	0.04	0.103	1													Auts2	0.000501371	1.58092	0.361	0.253	1	Taf7	0.768364	-1.11578	0.305	0.278	1
Slc16a3	9.65119e-14	1.72991	0.407	0.107	2.81294e-09	BC005561	0.911807	-1.46591	0.231	0.214	1													Zfp518a	0.00878209	1.57994	0.234	0.144	1	Des	0.59019	-1.11575	0.106	0.119	1
Ankrd39	0.00225144	1.72893	0.266	0.158	1	Zfp931	0.000183173	-1.46474	0.382	0.192	1													Fam161b	0.198798	1.57958	0.106	0.072	1	Ccdc132	0.943923	-1.11202	0.386	0.371	1
Eln	1.49819e-34	1.72873	0.995	0.936	4.36662e-30	Ncapg2	0.85367	-1.46177	0.101	0.103	1													Eml1	4.09061e-16	1.57873	0.804	0.515	1.19225e-11	Cntrl	0.0205029	-1.11195	0.377	0.469	1
Hhat	0.313429	1.72359	0.271	0.239	1	Slc30a1	0.00115295	-1.46169	0.322	0.453	1													Gm17477	0.218466	1.57866	0.109	0.077	1	A4galt	0.00798906	-1.11095	0.676	0.701	1
Hoxd10	1.55079e-19	1.72291	0.879	0.615	4.51994e-15	Map4k3	0.402588	-1.4588	0.412	0.436	1													Sgol2a	0.00962807	1.57828	0.112	0.046	1	Ttf1	0.983592	-1.11066	0.28	0.268	1
Fbln2	5.081e-22	1.72262	0.99	0.94	1.48091e-17	Nrde2	0.721317	-1.45588	0.206	0.184	1													Thbs2	0.000836786	1.57814	0.396	0.268	1	Ap1ar	0.792433	-1.11021	0.243	0.222	1
Dusp2	0.000247459	1.72134	0.427	0.295	1	Dapk2	0.350051	-1.4538	0.382	0.406	1													Mthfd2	0.00843354	1.5781	0.115	0.046	1	Kat2b	0.28962	-1.10878	0.262	0.206	1
Sh3d19	0.0017947	1.71911	0.271	0.154	1	Ccnt2	0.278431	-1.45261	0.518	0.526	1													Cdk13	0.109764	1.5779	0.199	0.144	1	Yy1	0.826805	-1.1079	0.287	0.273	1
Sec22c	0.000811931	1.7141	0.181	0.073	1	Gimap4	7.14383e-07	-1.45255	0.729	0.833	0.0208214													Cd109	0.00302205	1.5764	0.505	0.418	1	Sh3bgrl2	0.151686	-1.10429	0.296	0.351	1
Tmem106c	0.0186595	1.7135	0.206	0.132	1	Syne2	0.012629	-1.45025	0.588	0.65	1													Gpatch2	7.01902e-05	1.5736	0.29	0.139	1	Rhob	0.000263774	-1.10315	0.757	0.784	1
Prkar2b	0.00130509	1.7135	0.106	0.03	1	Dock6	0.000639265	-1.44892	0.794	0.833	1													Exoc3l	0.000257036	1.5723	0.436	0.294	1	Zfp229	0.944315	-1.10205	0.125	0.124	1
Ip6k3	0.0470397	1.71329	0.231	0.145	1	Usp24	0.6652	-1.44846	0.241	0.214	1													Adam12	0.000123961	1.57039	0.333	0.175	1	Cebpd	7.72499e-05	-1.09721	0.654	0.727	1
Nmb	4.13765e-05	1.71212	0.412	0.252	1	Cep135	0.51267	-1.44804	0.161	0.137	1													Enho	0.00398001	1.56993	0.343	0.227	1	9930014A18Rik	0.0388155	-1.09707	0.308	0.402	1
Ficd	0.0296361	1.71055	0.231	0.154	1	Cracr2b	1.44118e-07	-1.44241	0.844	0.868	0.00420047													Tfpi2	0.00193912	1.56945	0.159	0.067	1	Gm26719	0.198118	-1.09705	0.293	0.32	1
Cc2d2a	0.00256555	1.71034	0.296	0.188	1	Fcgbp	0.0112304	-1.44227	0.186	0.274	1													Ppp1r3c	0.0266913	1.56856	0.121	0.062	1	Zfp105	0.135634	-1.09669	0.121	0.165	1
Ndn	9.92077e-05	1.70929	0.317	0.167	1	Chd3	0.507776	-1.44043	0.121	0.141	1													Car5b	2.04269e-07	1.56579	0.573	0.428	0.00595363	Pkp4	0.00140725	-1.09667	0.632	0.68	1
Mamstr	4.72753e-09	1.70624	0.367	0.141	0.000137789	Slc45a4	0.132557	-1.44003	0.121	0.167	1													Sox4	1.56159e-08	1.56413	0.52	0.314	0.00045514	Camk2n1	0.0358942	-1.0953	0.215	0.299	1
RP24-68G17.2	0.858861	1.705	0.101	0.094	1	Gm17315	0.119328	-1.43784	0.241	0.278	1													Pdgfc	1.24568e-06	1.5576	0.221	0.062	0.0363065	Bbs5	0.991792	-1.09465	0.153	0.149	1
Slc22a17	0.00470021	1.70057	0.276	0.171	1	Zscan12	0.517	-1.43345	0.116	0.137	1													Cd72	0.0424577	1.55637	0.218	0.155	1	Hif1an	0.499591	-1.09448	0.199	0.216	1
Gpc6	0.0821347	1.69943	0.166	0.107	1	Dtwd2	0.341583	-1.43296	0.085	0.111	1													Foxd2os	0.0127697	1.55076	0.125	0.057	1	Arid5b	0.00129185	-1.09429	0.66	0.732	1
Rassf7	0.227518	1.69659	0.075	0.111	1	4732440D04Rik	0.664227	-1.43264	0.216	0.201	1													Ccnb2	0.421111	1.55003	0.287	0.247	1	Trmt5	0.605513	-1.09393	0.153	0.134	1
Ifi30	0.00160385	1.69593	0.201	0.098	1	Ric8b	0.403318	-1.43081	0.211	0.175	1													Fscn1	1.58584e-18	1.54901	0.882	0.701	4.62208e-14	Paqr8	0.526477	-1.0928	0.178	0.155	1
Vezt	0.000571518	1.69449	0.487	0.363	1	Gm10244	0.158415	-1.43021	0.211	0.145	1													Trpt1	0.00676112	1.54876	0.156	0.077	1	2900026A02Rik	0.000130648	-1.09229	0.826	0.851	1
Lgals1	7.5867e-19	1.69428	0.874	0.637	2.21122e-14	Gm26593	0.784308	-1.42883	0.136	0.12	1													Usp11	0.146831	1.54803	0.103	0.067	1	Mapk12	0.0702386	-1.09013	0.411	0.479	1
Gm26527	3.8824e-05	1.69021	0.281	0.137	1	S100a1	0.220382	-1.42744	0.367	0.423	1													Ythdc2	0.0331429	1.54495	0.168	0.103	1	Cds2	4.29866e-10	-1.08841	0.891	0.943	1.25289e-05
Odc1	2.52081e-12	1.68844	0.628	0.342	7.34715e-08	Ncaph	0.675104	-1.42735	0.126	0.111	1													Myh10	0.190485	1.54487	0.196	0.149	1	Scamp5	0.15429	-1.08809	0.137	0.093	1
Gm10419	0.0652536	1.68708	0.126	0.073	1	Slc22a15	0.0990581	-1.4251	0.146	0.197	1													Reep2	0.000341212	1.54346	0.255	0.129	1	Coro2b	0.0593356	-1.08613	0.146	0.211	1
Cd55	0.000844855	1.68625	0.442	0.291	1	Neu3	0.557659	-1.42305	0.206	0.222	1													Thsd4	0.0572059	1.54208	0.361	0.278	1	Spata5l1	0.175879	-1.08558	0.078	0.113	1
Dtl	0.17344	1.68377	0.186	0.137	1	Lamb1	9.83286e-07	-1.41887	0.704	0.812	0.0286588													Mbtps2	0.0014533	1.54122	0.364	0.237	1	S100a16	1.24426e-20	-1.0855	0.988	0.99	3.62653e-16
Gm7694	3.49561e-07	1.68364	0.337	0.141	0.0101883	Umod	0.000162359	-1.41644	0.02	0.111	1													Gtf2e2	6.77315e-07	1.54042	0.492	0.299	0.019741	RP24-315D19.3	0.522451	-1.08433	0.252	0.216	1
Arhgap35	0.000591463	1.67887	0.372	0.244	1	Plscr4	0.000109819	-1.41433	0.503	0.637	1													Emilin1	0.0470089	1.53691	0.526	0.448	1	Gmpr	0.0412805	-1.08379	0.402	0.454	1
Gpc4	0.0281082	1.67799	0.166	0.098	1	Fosb	0.0290175	-1.41304	0.166	0.252	1													Wee1	0.04446	1.53102	0.156	0.098	1	Nrros	0.00343302	-1.08317	0.698	0.737	1
Sipa1l1	6.04775e-07	1.67682	0.392	0.188	0.0176268	Swt1	0.0257369	-1.41295	0.508	0.534	1													Snurf	0.000404043	1.52998	0.137	0.041	1	Myzap	0.00669201	-1.08041	0.698	0.732	1
Spats2	0.00021528	1.67475	0.256	0.124	1	1110059G10Rik	0.702785	-1.41199	0.477	0.453	1													Cd320	1.61151e-08	1.52552	0.604	0.397	0.00046969	Gm15675	0.650239	-1.07971	0.137	0.149	1
Sytl4	0.00475124	1.67247	0.126	0.051	1	Fgf2	0.210871	-1.41169	0.136	0.179	1													Lsr	0.122668	1.52399	0.374	0.309	1	Gimap6	2.96585e-13	-1.07811	0.984	0.985	8.64427e-09
Elovl6	0.55713	1.67206	0.095	0.115	1	Trim30d	0.933142	-1.4092	0.171	0.167	1													Zfp446	0.0028986	1.51861	0.162	0.072	1	Tmem143	0.222175	-1.07657	0.106	0.072	1
Mir22hg	1.23641e-21	1.6677	0.769	0.321	3.60363e-17	Per2	0.0309146	-1.40552	0.075	0.141	1													Gbp5	0.763896	1.51842	0.093	0.103	1	Slc25a19	0.929546	-1.07498	0.246	0.232	1
Gm26902	2.77815e-21	1.66708	0.663	0.226	8.09719e-17	Wdr89	1.04188e-08	-1.40471	0.302	0.526	0.000303667													Ankrd2	0.0122723	1.51767	0.103	0.041	1	Fam84b	0.236666	-1.07495	0.436	0.474	1
Fam161a	7.64535e-05	1.66654	0.166	0.051	1	Gpr1	0.0962756	-1.39826	0.161	0.103	1													Acsl1	0.910785	1.51545	0.243	0.237	1	Btbd6	0.924204	-1.07463	0.299	0.289	1
Nt5dc2	1.09937e-20	1.66437	0.744	0.333	3.20421e-16	Rin2	0.00102477	-1.39679	0.392	0.53	1													Fam206a	0.0821347	1.51521	0.181	0.129	1	Tinf2	0.698339	-1.07361	0.299	0.299	1
Vopp1	3.81751e-05	1.66189	0.462	0.269	1	Ninl	0.413286	-1.39417	0.151	0.12	1													Arvcf	0.015027	1.51429	0.178	0.103	1	Gm37758	7.78709e-09	-1.0734	0.405	0.603	0.000226963
Snx7	7.79008e-09	1.66163	0.548	0.342	0.00022705	Cyp4b1	0.272852	-1.39389	0.472	0.479	1													Vcam1	2.38213e-06	1.51395	0.402	0.216	0.0694295	Slc14a1	0.177013	-1.07332	0.333	0.371	1
Hoga1	2.35537e-06	1.66153	0.367	0.175	0.0686495	Secisbp2	0.407416	-1.39382	0.332	0.291	1													Strip2	0.317388	1.51374	0.106	0.082	1	Htr2a	0.929656	-1.07252	0.231	0.222	1
Palld	0.00390632	1.66148	0.241	0.132	1	Cystm1	0.718809	-1.39341	0.121	0.107	1													2410004P03Rik	0.711434	1.51217	0.097	0.108	1	Pnpla2	2.02102e-05	-1.07245	0.841	0.871	0.589048
Pigv	0.0112224	1.6611	0.347	0.235	1	Zfp760	0.466302	-1.39332	0.101	0.124	1													C330027C09Rik	0.0301844	1.50885	0.121	0.062	1	Pmm1	0.0543057	-1.07091	0.156	0.222	1
Mxra8	7.77286e-28	1.66025	0.975	0.756	2.26548e-23	Slc25a40	0.947971	-1.39305	0.136	0.137	1													Stk35	0.00687971	1.50875	0.159	0.077	1	Safb2	0.999167	-1.0689	0.396	0.376	1
Akr1b8	0.0104202	1.65982	0.151	0.073	1	Trak1	0.730363	-1.39191	0.382	0.389	1													Cx3cl1	2.22108e-08	1.50868	0.595	0.392	0.000647356	Gm37788	0.510829	-1.0685	0.19	0.16	1
Tubg1	8.27908e-05	1.65917	0.432	0.282	1	Klf4	0.0759916	-1.39111	0.598	0.624	1													Klhl11	0.103286	1.50634	0.112	0.072	1	Peg12	0.542273	-1.06696	0.156	0.175	1
Myl9	0.0871271	1.65904	0.472	0.393	1	Kctd12	0.360485	-1.39095	0.533	0.517	1													Ipp	0.0101314	1.50496	0.165	0.088	1	Rdh12	0.115001	-1.06684	0.087	0.129	1
Ints3	9.3292e-15	1.6577	0.819	0.509	2.71909e-10	Cdk19	0.52206	-1.39052	0.271	0.295	1													Mir22hg	7.258e-14	1.5043	0.71	0.418	2.11542e-09	Tpcn1	0.611497	-1.06506	0.302	0.268	1
Rpap2	2.13569e-07	1.65731	0.302	0.107	0.00622467	Dguok	0.597573	-1.38737	0.487	0.47	1													Zfp605	0.120792	1.50274	0.171	0.119	1	C1ra	0.0909371	-1.06402	0.156	0.211	1
B930082K07Rik	0.00420392	1.65537	0.141	0.06	1	Pygl	0.493652	-1.38658	0.09	0.107	1													Ccrl2	0.882586	1.50095	0.125	0.124	1	Ehd3	0.0165199	-1.0626	0.274	0.361	1
Gm26860	0.000285856	1.65421	0.106	0.021	1	Ank3	0.78298	-1.38621	0.095	0.103	1													Oat	3.50615e-27	1.50045	0.981	0.851	1.0219e-22	Ahcy	0.126691	-1.06158	0.103	0.144	1
Tspyl3	0.00107037	1.65121	0.116	0.034	1	BC030336	0.075194	-1.38471	0.181	0.115	1													Slc39a11	8.78374e-05	1.50032	0.368	0.211	1	Nlrc3	0.565157	-1.06155	0.15	0.124	1
Sh3pxd2a	2.15979e-07	1.64994	0.327	0.128	0.00629493	Dkk3	0.0409127	-1.3829	0.136	0.205	1													Kcnk6	0.800148	1.4987	0.159	0.17	1	Utp15	0.934638	-1.0586	0.315	0.314	1
N6amt2	2.1962e-07	1.64914	0.397	0.188	0.00640105	Pitpnm2os2	0.949091	-1.37979	0.101	0.098	1													Lamb1	2.39823e-05	1.49658	0.826	0.763	0.698988	Ttc38	0.408566	-1.0563	0.128	0.155	1
Lrrk1	2.44111e-05	1.64646	0.432	0.265	0.711486	Zfp593	0.741574	-1.37971	0.216	0.188	1													Usp38	0.0011626	1.49504	0.371	0.247	1	1700084E18Rik	0.445471	-1.0561	0.134	0.108	1
Tsku	0.0175487	1.64435	0.136	0.068	1	Pdzd2	0.174336	-1.37794	0.432	0.444	1													Zfp185	1.88725e-06	1.49226	0.411	0.227	0.0550059	Gar1	0.545435	-1.05561	0.293	0.253	1
Mvb12b	5.83316e-10	1.64245	0.432	0.171	1.70013e-05	Iqsec2	0.934535	-1.37167	0.241	0.226	1													Nusap1	0.20049	1.49112	0.103	0.072	1	Zfp959	0.892632	-1.05515	0.146	0.144	1
Rab40b	0.00498281	1.63796	0.101	0.034	1	Slc39a14	0.154462	-1.37039	0.206	0.256	1													Samd10	0.206083	1.49022	0.19	0.155	1	Znrd1as	0.825031	-1.05304	0.112	0.103	1
Tpsg1	1.93233e-06	1.63737	0.126	0.013	0.0563196	Lepr	0.0131282	-1.36942	0.638	0.671	1													Prkdc	0.000411765	1.49013	0.293	0.165	1	Tmem131	0.00246566	-1.05118	0.352	0.485	1
Nradd	9.007e-07	1.63732	0.291	0.107	0.0262518	Zbtb43	0.801853	-1.36662	0.106	0.115	1													Birc5	0.339998	1.48933	0.274	0.237	1	Hey1	0.00794319	-1.04983	0.327	0.438	1
Tk1	0.006729	1.63638	0.236	0.141	1	Hba-a2	0.586914	-1.36612	0.171	0.145	1													Napepld	0.37383	1.4878	0.1	0.077	1	Tchp	0.0351637	-1.04978	0.137	0.206	1
Stxbp4	0.115836	1.63398	0.231	0.162	1	Akt3	0.474295	-1.36395	0.261	0.278	1													Ube2e2	5.50842e-06	1.48724	0.433	0.258	0.160548	Rfx1	0.871335	-1.0487	0.162	0.165	1
Rcan1	1.0195e-07	1.63391	0.588	0.368	0.00297143	Hba-a1	0.7365	-1.362	0.131	0.137	1													Isg20	0.0488308	1.48586	0.106	0.057	1	RP23-393E10.2	0.76666	-1.04807	0.159	0.144	1
Prelp	2.65932e-11	1.6299	0.975	0.906	7.75087e-07	Gm37404	0.00356277	-1.36031	0.116	0.205	1													Mcat	0.0753862	1.48517	0.14	0.088	1	Ppp1r14b	0.326779	-1.04704	0.234	0.263	1
Alas1	1.94709e-12	1.6297	0.643	0.346	5.67498e-08	C330007P06Rik	0.449234	-1.35906	0.362	0.329	1													Notch2	0.218094	1.48419	0.212	0.175	1	Dennd2c	0.410354	-1.04612	0.212	0.175	1
Dapp1	0.366563	1.62818	0.126	0.103	1	Itpripl1	0.00260014	-1.35822	0.538	0.628	1													Fhod1	0.0257712	1.48331	0.215	0.139	1	Gm14207	0.000245849	-1.04463	0.121	0.242	1
Ager	0.0975894	1.62708	0.146	0.094	1	Mterf3	0.080432	-1.3567	0.568	0.423	1													Lysmd4	0.00747253	1.48323	0.202	0.119	1	Gm16192	0.000242056	-1.04453	0.336	0.459	1
Lypd1	0.21921	1.6264	0.106	0.073	1	Dab2ip	0.786706	-1.35458	0.578	0.538	1													Gstm7	0.0410952	1.48134	0.115	0.062	1	Adh1	0.0240503	-1.04406	0.302	0.381	1
Capn5	1.17584e-08	1.6239	0.467	0.214	0.000342711	Spata13	0.299777	-1.35385	0.407	0.432	1													Cpq	2.32737e-10	1.48065	0.676	0.448	6.78335e-06	Sbsn	0.0362907	-1.04205	0.087	0.149	1
Megf11	0.00103632	1.62318	0.171	0.068	1	Tfap4	0.0759687	-1.35353	0.075	0.124	1													RP24-247A21.1	0.162112	1.47705	0.131	0.093	1	Lrrc28	0.0565367	-1.04181	0.274	0.345	1
Nek4	0.323572	1.62284	0.106	0.081	1	Pim2	0.341095	-1.35231	0.101	0.073	1													Tlcd2	5.47101e-11	1.47663	0.642	0.387	1.59458e-06	Exoc6	0.00906263	-1.04177	0.492	0.582	1
Gm28309	4.386e-20	1.62095	0.683	0.239	1.27834e-15	Mdn1	0.753567	-1.35165	0.271	0.274	1													Bora	0.0538333	1.47494	0.1	0.052	1	Il4i1	0.444117	-1.04049	0.193	0.165	1
Ogfrl1	4.56183e-05	1.61641	0.593	0.449	1	Ccdc141	0.00698533	-1.34989	0.276	0.372	1													Gan	0.158865	1.47428	0.196	0.149	1	Nr1d1	1.74921e-06	-1.03997	0.863	0.902	0.0509824
Spock2	1.1345e-06	1.61552	0.286	0.111	0.0330661	Ranbp9	0.878648	-1.34947	0.276	0.252	1													Mmp14	6.32176e-22	1.47402	0.96	0.866	1.84254e-17	5430416N02Rik	0.160913	-1.03765	0.343	0.376	1
Il1r1	1.5621e-17	1.61505	0.683	0.325	4.55289e-13	E130218I03Rik	0.817695	-1.34903	0.201	0.179	1													Bach2	0.295749	1.47317	0.106	0.077	1	Zfp639	0.240364	-1.03658	0.33	0.278	1
Piezo2	0.355272	1.6147	0.221	0.261	1	Lyrm4	0.14431	-1.34867	0.211	0.265	1													Cd1d1	0.000273165	1.47182	0.221	0.098	1	Slc12a6	0.694884	-1.03502	0.685	0.593	1
Rtel1	0.000639303	1.60996	0.186	0.077	1	Psme2b	0.850526	-1.34803	0.181	0.175	1													BC023829	0.000348915	1.47165	0.442	0.304	1	Cracr2b	7.32748e-09	-1.03457	0.903	0.928	0.000213567
Micall1	0.00764804	1.60762	0.337	0.226	1	Klhl24	0.288602	-1.34731	0.427	0.436	1													Pomt1	0.00636707	1.4715	0.386	0.268	1	Gins1	0.131558	-1.03338	0.162	0.211	1
Pccb	6.91874e-08	1.60547	0.482	0.256	0.00201654	Dennd6b	0.464436	-1.34709	0.151	0.171	1													Lgals1	1.47996e-14	1.47022	0.875	0.691	4.31351e-10	Mylip	2.71262e-05	-1.03276	0.763	0.809	0.790619
Pgm2	2.09565e-11	1.60526	0.573	0.278	6.10798e-07	Rnf144a	0.00103508	-1.34705	0.347	0.491	1													Cdkl5	0.00349182	1.46957	0.159	0.072	1	0610012G03Rik	0.820601	-1.03248	0.642	0.608	1
RP23-447N11.3	0.0874105	1.60314	0.116	0.068	1	Ifit1	0.828813	-1.3468	0.296	0.282	1													Ada	7.37077e-07	1.46933	0.327	0.134	0.0214828	Cnksr3	0.800984	-1.03145	0.352	0.314	1
Trim2	3.60763e-05	1.60313	0.558	0.44	1	Eepd1	0.000414997	-1.34584	0.312	0.457	1													Vldlr	6.20559e-07	1.46755	0.424	0.232	0.0180868	Hpn	0.161052	-1.03121	0.09	0.129	1
Gm13554	1.84339e-06	1.60204	0.231	0.073	0.0537275	Cit	9.12725e-20	-1.34516	0.719	0.923	2.66023e-15													Tigd3	0.48864	1.46506	0.1	0.082	1	RP24-448C16.5	9.7566e-09	-1.03117	0.424	0.613	0.000284366
Rab27b	2.44797e-10	1.6002	0.352	0.111	7.13485e-06	Cfap43	0.137492	-1.34353	0.312	0.239	1													Mthfd1l	0.165948	1.46453	0.202	0.155	1	Krt5	0.0508712	-1.03015	0.442	0.531	1
Smim1	0.010516	1.59987	0.201	0.12	1	Nr3c2	0.308508	-1.34307	0.136	0.167	1													Kctd3	0.000296357	1.46323	0.346	0.206	1	Btaf1	0.63222	-1.02997	0.302	0.273	1
Mllt11	0.00288637	1.59968	0.191	0.094	1	Podxl	4.30011e-06	-1.34252	0.889	0.902	0.125331													Mvd	0.00923604	1.4626	0.212	0.124	1	Plekha7	0.00248064	-1.02923	0.402	0.5	1
Mcat	0.000949563	1.59886	0.161	0.064	1	Chrnb1	0.00163652	-1.3394	0.322	0.457	1													Hvcn1	0.00311344	1.461	0.237	0.134	1	Atf3	0.485413	-1.02897	0.196	0.222	1
Rfx5	0.0052324	1.59864	0.226	0.132	1	Gm37788	0.573172	-1.33908	0.196	0.218	1													Stx16	0.0145971	1.45939	0.277	0.196	1	Cecr2	0.83259	-1.02845	0.131	0.134	1
Vegfb	0.000365824	1.59722	0.211	0.09	1	Gm21769	0.754202	-1.33676	0.593	0.53	1													BC002059	0.348005	1.45838	0.24	0.211	1	Zfp593	0.181609	-1.02796	0.249	0.191	1
Mcm5	0.00248065	1.59377	0.302	0.175	1	Zfp438	0.0294072	-1.33661	0.05	0.107	1													Gm10699	0.476544	1.45809	0.131	0.108	1	Apbb1	0.559498	-1.02712	0.302	0.32	1
Tmem110	3.60592e-06	1.59072	0.407	0.218	0.105098	Uba6	0.752599	-1.33594	0.201	0.184	1													Rhoq	0.0210075	1.45803	0.199	0.124	1	Slc12a2	0.655117	-1.02504	0.134	0.119	1
Cpne2	3.33063e-09	1.58997	0.673	0.466	9.70745e-05	Gm29236	1.38626e-07	-1.3341	0.281	0.483	0.00404039													Gm26735	1.43124e-10	1.45467	0.452	0.191	4.17148e-06	RP23-24K16.3	5.64908e-07	-1.02409	0.312	0.51	0.0164648
Hspb8	9.41274e-05	1.58954	0.352	0.197	1	Gm21897	0.00845209	-1.33276	0.427	0.483	1													Calml4	0.00785497	1.45299	0.15	0.072	1	Mettl20	0.427213	-1.02385	0.15	0.175	1
Rrm2	0.070513	1.58567	0.146	0.09	1	Tex30	0.794035	-1.33108	0.136	0.141	1													Mta3	0.00162718	1.45288	0.368	0.263	1	Top3a	0.221761	-1.02328	0.125	0.088	1
Car5b	2.05229e-06	1.5847	0.533	0.338	0.059816	Dgkd	0.00417316	-1.32998	0.146	0.252	1													Igf1	5.48401e-20	1.45026	0.835	0.479	1.59837e-15	Madd	0.720553	-1.02126	0.368	0.371	1
Itga9	1.68453e-09	1.58457	0.663	0.436	4.90974e-05	Heph	0.982602	-1.32874	0.256	0.244	1													Lipa	9.133e-23	1.44769	0.944	0.747	2.6619e-18	Clasp1	0.523686	-1.02109	0.545	0.474	1
Eva1c	1.1599e-05	1.58395	0.402	0.231	0.338065	Odf2l	0.853927	-1.32817	0.146	0.15	1													Col4a2	1.63373e-26	1.44597	0.997	0.99	4.76167e-22	RP24-124B23.14	0.0395013	-1.02076	0.084	0.139	1
Scamp5	0.030689	1.58204	0.136	0.073	1	Gpx3	0.173835	-1.32497	0.472	0.355	1													Gpx7	1.08558e-10	1.44588	0.614	0.366	3.16402e-06	Fgfr1op	0.169973	-1.02042	0.215	0.16	1
Tmem106a	0.00156052	1.58058	0.156	0.064	1	Zfp560	0.296091	-1.32361	0.347	0.278	1													Dstyk	0.000144306	1.44435	0.461	0.325	1	Pprc1	0.991652	-1.02017	0.452	0.407	1
Hic2	0.0214174	1.57955	0.116	0.056	1	Fnbp4	0.244645	-1.32167	0.578	0.474	1													RP23-300K5.1	0.00632738	1.44422	0.103	0.036	1	Efna1	4.75599e-10	-1.02014	0.922	0.943	1.38618e-05
Zfp346	0.0541812	1.57946	0.196	0.132	1	4632411P08Rik	0.188493	-1.31863	0.101	0.137	1													Ifit3b	0.00140817	1.44296	0.268	0.16	1	Sema6b	0.00910222	-1.02013	0.396	0.495	1
Tgfb3	0.572538	1.57732	0.352	0.363	1	Gpr137b-ps	0.183821	-1.31808	0.266	0.201	1													Sema5b	0.00144939	1.43872	0.24	0.129	1	Fam98c	0.108869	-1.0201	0.461	0.505	1
Cfap45	0.0130955	1.57385	0.236	0.137	1	Cdc25a	0.138388	-1.31771	0.131	0.085	1													Adamts9	3.68314e-20	1.43852	0.81	0.443	1.07349e-15	Med23	0.0486412	-1.01958	0.417	0.314	1
Scara3	0.0173935	1.56775	0.08	0.154	1	Gm38194	0.17975	-1.31765	0.281	0.209	1													Gm38393	0.000126276	1.43712	0.336	0.18	1	Syne2	0.00088042	-1.01955	0.614	0.706	1
Ctsh	0.8592	1.56751	0.312	0.312	1	Zcchc4	0.205998	-1.31648	0.09	0.128	1													C920025E04Rik	0.0416798	1.4346	0.209	0.129	1	Mphosph10	0.115016	-1.019	0.224	0.278	1
Gm16536	0.0127574	1.56741	0.121	0.056	1	Gm38034	0.266869	-1.3156	0.085	0.115	1													Aifm2	0.00868521	1.42849	0.199	0.113	1	Sncaip	0.189394	-1.01897	0.511	0.521	1
Plau	3.51466e-06	1.56534	0.719	0.504	0.102438	2610020H08Rik	0.234194	-1.31205	0.176	0.132	1													Dcp2	0.000443345	1.42543	0.305	0.175	1	Ino80c	0.92191	-1.01631	0.464	0.428	1
Cp	0.66954	1.56331	0.759	0.709	1	Itfg2	0.636359	-1.31153	0.211	0.222	1													2700062C07Rik	0.00608992	1.4229	0.209	0.119	1	Zbtb5	0.0427827	-1.0142	0.165	0.103	1
Calml4	0.000879393	1.56169	0.116	0.034	1	Zdhhc13	0.448711	-1.31073	0.126	0.15	1													A930024N18Rik	4.66194e-09	1.42245	0.514	0.284	0.000135877	Hrh1	0.449045	-1.01342	0.181	0.201	1
Tprkb	1.10437e-07	1.56167	0.462	0.252	0.00321879	Gm2830	6.4417e-05	-1.30991	0.513	0.607	1													Fam173b	0.127491	1.42165	0.237	0.191	1	B3galnt1	0.343729	-1.01296	0.174	0.206	1
Ccnb2	2.01275e-06	1.55924	0.372	0.158	0.0586636	Prpf39	0.14061	-1.308	0.663	0.675	1													Nfya	0.138962	1.42049	0.15	0.103	1	Lipe	0.119099	-1.01206	0.561	0.593	1
Snx30	0.601173	1.55809	0.196	0.167	1	Hira	0.898257	-1.30771	0.131	0.124	1													Gm10657	4.53496e-06	1.41879	0.143	0.021	0.132176	Poglut1	0.648295	-1.01068	0.439	0.433	1
Alms1	0.110222	1.55729	0.151	0.098	1	Lrrc8a	7.53867e-08	-1.30733	0.874	0.94	0.00219722													Matn2	0.606209	1.41586	0.14	0.155	1	Prr15	0.804408	-1.00985	0.171	0.165	1
Trmt44	0.240361	1.55686	0.146	0.111	1	Stk40	0.83296	-1.29941	0.281	0.261	1													Casp3	1.56689e-07	1.41542	0.268	0.077	0.00456686	Riok2	0.877437	-1.00939	0.221	0.206	1
D330023K18Rik	0.000340628	1.55531	0.141	0.043	1	Atl2	0.6207	-1.29846	0.176	0.188	1													Zkscan8	0.117491	1.41081	0.196	0.149	1	Hexim1	0.629604	-1.00847	0.215	0.227	1
Sept6	0.00376321	1.55229	0.372	0.239	1	Gm26778	0.624144	-1.29839	0.286	0.299	1													Carns1	0.00173223	1.41061	0.193	0.093	1	Bckdhb	0.827988	-1.00573	0.196	0.191	1
Hps1	0.0313065	1.55199	0.251	0.167	1	AC102815.1	0.624144	-1.29839	0.286	0.299	1													Nhsl1	0.00529259	1.4087	0.408	0.304	1	Pih1d1	0.10419	-1.00519	0.632	0.644	1
Samd1	0.0239148	1.54919	0.151	0.085	1	Tesk1	0.197111	-1.29835	0.166	0.12	1													Mov10	0.77445	1.4082	0.171	0.17	1	Pck2	0.0436464	-1.00277	0.458	0.526	1
Rars2	7.56137e-06	1.54721	0.457	0.291	0.220384	Ankrd49	0.943302	-1.29631	0.261	0.265	1													Atg10	0.00391191	1.40568	0.237	0.134	1	Sectm1a	0.975936	-1.00244	0.118	0.113	1
Spint2	2.48651e-27	1.54578	0.98	0.803	7.24719e-23	Uchl1	0.573271	-1.29563	0.296	0.248	1													Gm26902	1.01222e-09	1.40422	0.517	0.263	2.95021e-05	Rab3il1	0.000233691	-1.00186	0.779	0.804	1
Lrrc2	0.225265	1.54489	0.111	0.077	1	Gm26848	0.104072	-1.29512	0.231	0.158	1													Dnajb5	0.0549045	1.40293	0.262	0.196	1	Lin54	0.753977	-1.00179	0.134	0.139	1
Reck	0.125697	1.54041	0.216	0.167	1	Rfx1	0.380897	-1.29166	0.146	0.171	1													Bub1b	0.68634	1.39673	0.106	0.093	1	RP23-4F16.14	0.886966	-1.00021	0.146	0.149	1
Maged2	2.78815e-07	1.54019	0.457	0.248	0.00812633	A630072M18Rik	0.741277	-1.29138	0.357	0.325	1													Pop1	0.0627249	1.39539	0.103	0.057	1	Pxmp2	0.581767	-0.99742	0.162	0.175	1
Zfp808	0.000100567	1.53838	0.211	0.081	1	Dcbld1	0.116184	-1.29094	0.201	0.265	1													Rnf170	0.0119734	1.39463	0.271	0.186	1	Zfp945	0.980033	-0.996869	0.614	0.546	1
Tet1	0.108343	1.53755	0.201	0.154	1	Spice1	0.926596	-1.29072	0.121	0.12	1													Gm11946	6.24559e-09	1.3938	0.667	0.479	0.000182034	Tmem237	0.952002	-0.994908	0.29	0.278	1
Wtip	0.0418528	1.53752	0.141	0.081	1	Gm28038	0.788406	-1.29068	0.126	0.128	1													Galc	2.92312e-08	1.39359	0.324	0.108	0.000851972	Lpin2	0.0794888	-0.994533	0.215	0.144	1
Klf8	0.00294851	1.53685	0.101	0.03	1	Dcbld2	0.853668	-1.28991	0.307	0.274	1													Hbegf	2.40059e-05	1.38767	0.358	0.201	0.699675	Trim23	0.915749	-0.994282	0.199	0.191	1
Tmem79	0.00845228	1.53257	0.307	0.197	1	Ccdc62	0.408992	-1.28955	0.111	0.132	1													Mfrp	0.000784377	1.38762	0.327	0.201	1	Sowahc	0.665305	-0.994027	0.103	0.113	1
Adgra3	0.0314384	1.53218	0.161	0.094	1	Dennd1b	0.383734	-1.28761	0.231	0.197	1													Hspa13	0.00162782	1.38541	0.442	0.34	1	AC153941.1	0.665305	-0.994027	0.103	0.113	1
Cotl1	8.93422e-05	1.53196	0.553	0.385	1	B4galt5	0.0198598	-1.28649	0.146	0.073	1													Tmem110	4.01156e-05	1.38237	0.399	0.237	1	Pcsk7	0.000471551	-0.992392	0.695	0.778	1
C8g	0.0376122	1.52965	0.126	0.068	1	Phxr4	0.734482	-1.2857	0.116	0.124	1													Isg15	3.07583e-05	1.38231	0.299	0.144	0.896481	Gpcpd1	0.000762451	-0.991685	0.766	0.778	1
Nptxr	0.0348947	1.52847	0.181	0.111	1	Tjp1	0.0136532	-1.28352	0.709	0.774	1													Rbm48	0.027153	1.38142	0.249	0.17	1	Gm38211	0.203492	-0.989234	0.315	0.361	1
Tnk1	0.00904364	1.52696	0.447	0.316	1	Il17ra	0.809932	-1.28309	0.296	0.256	1													Gfpt1	0.000859338	1.37988	0.212	0.103	1	Gss	0.542556	-0.989068	0.252	0.227	1
9130019P16Rik	4.2571e-11	1.5253	0.337	0.085	1.24077e-06	Dnase2a	0.579293	-1.28275	0.241	0.201	1													Glt8d1	0.00186238	1.37933	0.352	0.237	1	Dock8	0.486862	-0.989026	0.09	0.108	1
Igfbp3	3.20403e-14	1.52518	0.94	0.795	9.33846e-10	Kcnk5	0.291241	-1.28179	0.095	0.124	1													G530011O06Rik	2.35601e-05	1.37681	0.221	0.077	0.686681	Arhgdib	0.0131807	-0.988404	0.66	0.753	1
Fam101b	8.13223e-32	1.52494	0.995	0.91	2.37022e-27	Ebf3	0.751886	-1.28162	0.317	0.291	1													Tmem64	3.77716e-10	1.37397	0.595	0.356	1.10089e-05	Tdp1	0.264717	-0.988155	0.121	0.155	1
Zfp428	0.00163249	1.52264	0.131	0.047	1	Plekhm2	0.864758	-1.2794	0.101	0.094	1													Cmtr2	0.000371123	1.37381	0.134	0.036	1	4732471J01Rik	0.553091	-0.987461	0.274	0.268	1
Cables1	0.00183585	1.52193	0.191	0.094	1	Zfp952	0.504263	-1.27885	0.186	0.214	1													Thrsp	5.10037e-05	1.37341	0.411	0.258	1	Gm28030	0.00798573	-0.986518	0.065	0.134	1
Ccdc80	0.937791	1.51938	0.236	0.222	1	Taf1c	0.909758	-1.27498	0.201	0.192	1													Bgn	1.7778e-29	1.37198	0.997	0.959	5.18157e-25	2010015M23Rik	0.119908	-0.983815	0.287	0.32	1
Arsb	7.51995e-05	1.51823	0.392	0.248	1	Myo5a	0.0539092	-1.27399	0.246	0.167	1													Ssbp3	0.053443	1.37119	0.268	0.211	1	Ganc	0.484991	-0.983809	0.277	0.247	1
Atp13a2	0.194654	1.51774	0.412	0.38	1	Syt15	0.000885281	-1.27298	0.714	0.756	1													Zfp46	0.0167223	1.36698	0.393	0.314	1	Sparcl1	4.27953e-33	-0.983506	1	1	1.24731e-28
Gucy1b3	0.87619	1.51717	0.206	0.197	1	Adam22	0.401794	-1.27291	0.09	0.111	1													Gprc5c	0.868371	1.36634	0.231	0.222	1	Nthl1	0.341101	-0.983068	0.121	0.149	1
Sema5b	0.0650125	1.51427	0.166	0.107	1	Tmem237	0.591254	-1.27115	0.261	0.226	1													Aqp7	0.116771	1.36513	0.495	0.541	1	Dedd2	0.0105067	-0.982354	0.209	0.304	1
Tmem175	1.90741e-05	1.50888	0.497	0.338	0.555934	Dlgap5	0.675679	-1.27034	0.141	0.124	1													Slc16a3	5.73687e-07	1.36421	0.411	0.201	0.0167207	Gm17066	0.623262	-0.982076	0.246	0.211	1
Antxr2	0.586028	1.50836	0.206	0.218	1	2310001H17Rik	0.301339	-1.27025	0.111	0.141	1													Pyroxd2	0.000454268	1.36392	0.249	0.124	1	Car4	0.533142	-0.981863	0.146	0.165	1
Srgap3	0.447215	1.50542	0.085	0.107	1	Dtwd1	0.401975	-1.26989	0.111	0.085	1													Alad	0.116675	1.36284	0.296	0.253	1	Cyp4f13	0.503361	-0.981464	0.193	0.211	1
Gemin5	8.47746e-05	1.50527	0.276	0.132	1	BC051077	2.40566e-06	-1.26681	0.417	0.56	0.0701153													B430305J03Rik	0.154467	1.36033	0.153	0.113	1	Zfp369	0.63599	-0.981189	0.112	0.124	1
Dll1	8.23824e-10	1.50489	0.693	0.436	2.40112e-05	Fam220a	0.251883	-1.26664	0.236	0.184	1													1110002L01Rik	0.000593276	1.36019	0.318	0.186	1	Atic	0.486499	-0.980709	0.259	0.216	1
Lrp2bp	5.16143e-11	1.50484	0.427	0.141	1.50435e-06	Dnmbp	0.654334	-1.26632	0.131	0.12	1													AL772372.1	5.84043e-06	1.35737	0.312	0.134	0.170225	Atp1b3	7.49664e-26	-0.978383	0.997	0.985	2.18497e-21
Chn2	2.18774e-14	1.5035	0.558	0.222	6.3764e-10	Cds2	0.000373387	-1.26621	0.849	0.872	1													Cp	0.00990121	1.35667	0.76	0.701	1	Masp2	0.255862	-0.978375	0.084	0.113	1
Hmgn5	2.33228e-09	1.50293	0.518	0.274	6.79765e-05	A330032B11Rik	0.333125	-1.26513	0.191	0.209	1													C1qtnf5	0.000815622	1.35578	0.327	0.201	1	Icosl	0.263013	-0.978067	0.081	0.108	1
Phc1	0.170327	1.50067	0.186	0.141	1	Cdc42ep3	0.00471326	-1.26435	0.457	0.556	1													Gm16596	1.02782e-14	1.35572	0.533	0.175	2.99568e-10	Tm4sf1	3.94476e-18	-0.977497	1	0.995	1.14974e-13
Cep76	0.0140687	1.50041	0.121	0.056	1	Gm29237	0.821321	-1.2618	0.141	0.128	1													Stxbp5	1.475e-05	1.35494	0.299	0.134	0.429903	Ccl27a	0.616922	-0.976666	0.103	0.088	1
Tslp	0.199081	1.50034	0.146	0.107	1	Akap10	0.983575	-1.26007	0.226	0.222	1													Fgfrl1	0.00289834	1.35418	0.125	0.046	1	Epb4.1l4aos	0.190127	-0.976497	0.212	0.155	1
Hk1os	0.00169267	1.50031	0.111	0.034	1	Camsap1	0.59171	-1.25938	0.136	0.115	1													Mamstr	7.07388e-06	1.35406	0.358	0.186	0.206175	Il4ra	0.0424562	-0.976379	0.717	0.696	1
Stx1a	0.025651	1.49994	0.166	0.098	1	Taf3	0.807481	-1.25795	0.261	0.274	1													Epn1	2.64306e-07	1.35121	0.62	0.402	0.00770346	Cad	0.88222	-0.976084	0.181	0.191	1
Esr1	1.52392e-14	1.49957	0.678	0.261	4.44163e-10	Ncoa5	0.707428	-1.25791	0.266	0.244	1													Ttyh3	1.57645e-05	1.35083	0.52	0.34	0.459472	Clec2d	0.0117847	-0.973751	0.128	0.206	1
Nhlrc2	0.0907934	1.49947	0.256	0.209	1	Tmpo	0.13982	-1.25759	0.472	0.509	1													Zfp318	0.00432074	1.34854	0.202	0.108	1	Mustn1	6.62957e-05	-0.973429	0.745	0.825	1
Foxc1	0.0455435	1.49894	0.121	0.068	1	Zdhhc17	0.51179	-1.25601	0.347	0.372	1													Cdk14	0.00197055	1.34815	0.218	0.113	1	Gm15650	0.0245591	-0.970658	0.062	0.119	1
Impa2	0.215029	1.4987	0.141	0.107	1	Mfap2	0.0607752	-1.25559	0.181	0.239	1													Mphosph8	0.0143688	1.34747	0.358	0.263	1	Gm20522	0.772919	-0.97015	0.143	0.129	1
Ppp1r37	0.0120835	1.49591	0.236	0.15	1	Klhl6	0.148721	-1.25248	0.126	0.171	1													Gm13889	1.3753e-07	1.34654	0.424	0.201	0.00400846	St3gal6	4.64102e-05	-0.969424	0.875	0.892	1
Anln	0.494759	1.49501	0.131	0.107	1	Irf7	0.989242	-1.2519	0.548	0.496	1													Ttc9	0.099756	1.34538	0.299	0.227	1	Ctsl	5.32683e-16	-0.967242	0.997	0.985	1.55256e-11
Itga3	3.15328e-18	1.49477	0.814	0.449	9.19054e-14	Cenpa	0.671405	-1.25039	0.251	0.218	1													Tgfb3	0.0464184	1.34324	0.411	0.33	1	Arhgef3	2.21399e-05	-0.966816	0.869	0.876	0.645289
Lgals3	2.87591e-30	1.49249	0.99	0.872	8.38213e-26	Klf2	0.0164482	-1.25003	0.789	0.765	1													Rad54l2	0.270836	1.34228	0.178	0.149	1	Stard9	0.040192	-0.96671	0.386	0.49	1
Coro2a	0.00942558	1.49244	0.126	0.056	1	Ldhd	0.940103	-1.24946	0.161	0.162	1													Nploc4	0.0167919	1.34192	0.321	0.227	1	Ppp1r15a	0.728956	-0.966467	0.458	0.407	1
Gm10941	8.77707e-05	1.492	0.106	0.017	1	Nbeal1	0.332838	-1.24752	0.618	0.607	1													Scd1	0.340994	1.33804	0.131	0.16	1	Spry2	0.457354	-0.96585	0.523	0.521	1
Rab32	0.00254507	1.49113	0.196	0.098	1	Pltp	6.9471e-11	-1.24649	0.96	0.979	2.0248e-06													Cebpb	0.0615149	1.33742	0.109	0.062	1	RP24-315D19.4	0.327656	-0.965058	0.231	0.191	1
Pced1b	6.0912e-07	1.48874	0.332	0.132	0.0177534	Ntn1	0.199222	-1.2464	0.482	0.504	1													Sh3rf1	0.00635317	1.3371	0.259	0.165	1	Tom1l2	0.811008	-0.963434	0.561	0.51	1
Zbtb34	0.0571425	1.48737	0.116	0.064	1	C920021L13Rik	0.231897	-1.24599	0.678	0.637	1													St8sia6	0.645862	1.33252	0.178	0.191	1	Ivns1abp	0.0200488	-0.963122	0.707	0.742	1
Ckap2	0.00419957	1.48622	0.171	0.081	1	Gm19918	0.0288857	-1.24579	0.166	0.09	1													Smtn	2.7523e-12	1.33222	0.91	0.845	8.02185e-08	Prdm4	0.118042	-0.963033	0.212	0.144	1
Jmjd4	0.0459129	1.48594	0.196	0.128	1	RP23-93A21.1	4.02679e-13	-1.24576	0.794	0.893	1.17365e-08													Lcn2	0.694928	1.32797	0.688	0.675	1	Fam58b	0.249638	-0.962678	0.221	0.268	1
Hacd4	0.000150428	1.48546	0.402	0.252	1	Dhx35	0.121346	-1.24567	0.161	0.218	1													Tshz3	0.0685057	1.32774	0.134	0.082	1	Bcdin3d	0.841799	-0.962636	0.112	0.103	1
Olfml2a	5.33301e-30	1.48432	1	0.897	1.55436e-25	Thbd	0.0321718	-1.24516	0.95	0.902	1													Fzd9	0.20024	1.32742	0.118	0.082	1	Trio	0.0797698	-0.962472	0.315	0.247	1
Zfp418	0.00399743	1.48183	0.116	0.043	1	B3gat2	0.233307	-1.24429	0.291	0.338	1													A730049H05Rik	8.79856e-08	1.32656	0.312	0.103	0.00256443	2500002B13Rik	0.259453	-0.96105	0.112	0.144	1
Kif23	0.00432546	1.48164	0.156	0.068	1	Gm13977	0.905172	-1.24346	0.166	0.154	1													Gm10825	5.56543e-05	1.32183	0.103	0.01	1	Gm29237	0.902432	-0.96065	0.14	0.129	1
Col4a5	0.975125	1.48001	0.101	0.098	1	Mcm7	0.474449	-1.24336	0.362	0.38	1													Sema7a	0.336912	1.3194	0.125	0.098	1	Cenpw	0.0985007	-0.959387	0.106	0.062	1
Slc25a24	1.25471e-12	1.47963	0.688	0.372	3.65698e-08	St6galnac3	0.152441	-1.24268	0.347	0.393	1													Rapgef5	4.03145e-14	1.3176	0.826	0.608	1.17501e-09	Sord	0.0656425	-0.958172	0.72	0.763	1
Smyd3	0.0118068	1.47963	0.186	0.103	1	Gm13362	0.106677	-1.2424	0.121	0.171	1													Rnf217	0.00727434	1.31614	0.131	0.057	1	2510046G10Rik	0.759527	-0.957385	0.455	0.418	1
Tctn3	0.265422	1.47859	0.141	0.111	1	Cldn5	8.6468e-13	-1.24158	1	1	2.5202e-08													Cep162	0.0056259	1.31484	0.34	0.227	1	Adrb2	0.0315102	-0.956502	0.523	0.562	1
Cox6b2	0.0074833	1.47735	0.101	0.038	1	Tctex1d2	0.0825795	-1.24154	0.206	0.145	1													AC104930.1	0.0129702	1.31371	0.184	0.103	1	Gm38247	0.0639961	-0.956456	0.065	0.108	1
Prkcd	0.0123624	1.47486	0.322	0.214	1	BC028528	0.0688552	-1.23841	0.714	0.709	1													Nrep	6.89143e-26	1.31295	0.963	0.778	2.00858e-21	Irf2	0.842844	-0.955164	0.548	0.521	1
Ttc19	0.00134756	1.47476	0.276	0.158	1	Gm20417	0.0844761	-1.23734	0.518	0.5	1													Vamp1	0.0452698	1.31245	0.246	0.18	1	Haus4	0.41029	-0.955109	0.324	0.273	1
Xpo6	4.25015e-05	1.47301	0.412	0.244	1	Mkrn1	0.993265	-1.23719	0.377	0.368	1													Txnl4b	0.00100313	1.31216	0.315	0.191	1	Mcph1	0.0515655	-0.955096	0.078	0.129	1
Adgrg3	0.189647	1.4695	0.452	0.491	1	Serpinb5	0.0088978	-1.23564	0.095	0.179	1													Caap1	0.0466005	1.30905	0.121	0.067	1	Ccne2	0.30043	-0.954967	0.193	0.155	1
Pus10	1.56926e-06	1.46846	0.332	0.141	0.0457377	Haus6	0.561975	-1.23307	0.146	0.124	1													Wdtc1	0.00537642	1.30742	0.237	0.139	1	Smad7	0.346169	-0.953628	0.14	0.17	1
Rgs7bp	0.209089	1.46742	0.261	0.201	1	Zfp715	0.854399	-1.23229	0.226	0.226	1													Alox12	0.553268	1.30668	0.196	0.18	1	Gm20696	0.377466	-0.953185	0.424	0.448	1
Sept8	2.08242e-05	1.46722	0.477	0.286	0.606942	Slc9a6	0.276857	-1.23229	0.206	0.158	1													Mir22	4.55265e-10	1.30586	0.474	0.196	1.32691e-05	Zfp606	0.279568	-0.949298	0.268	0.216	1
Zbtb22	0.0130639	1.46718	0.206	0.124	1	RP23-324H16.2	0.0735296	-1.23227	0.261	0.329	1													Zfp366	0.00522525	1.30583	0.265	0.165	1	Znrf2	0.451822	-0.948859	0.237	0.206	1
Rcan3	0.000353721	1.46692	0.337	0.201	1	9630028H03Rik	0.160748	-1.23208	0.196	0.137	1													Neurl2	0.0899858	1.30558	0.181	0.129	1	NCBP2-AS2	0.545363	-0.948844	0.729	0.737	1
Fam167b	1.40115e-17	1.46633	0.749	0.389	4.0838e-13	2810410L24Rik	0.703311	-1.23049	0.161	0.171	1													Top2a	0.0509468	1.30355	0.277	0.191	1	L1cam	0.979434	-0.948454	0.414	0.392	1
Nynrin	0.000117688	1.46605	0.276	0.128	1	Gimap6	3.86341e-17	-1.23003	0.975	0.979	1.12603e-12													Ier5l	0.0268832	1.30338	0.231	0.149	1	Gm20257	0.732013	-0.948452	0.162	0.165	1
Naaa	0.000147737	1.46418	0.281	0.145	1	Pcnt	0.243589	-1.22934	0.276	0.312	1													Gm21781	0.95464	1.30234	0.206	0.211	1	Gm11478	6.84024e-10	-0.948138	0.424	0.639	1.99366e-05
Hsph1	0.00655522	1.46409	0.352	0.244	1	Eed	0.553307	-1.22931	0.337	0.282	1													Kirrel	6.28762e-07	1.30157	0.249	0.077	0.0183259	Robo4	6.77112e-12	-0.94654	0.966	0.99	1.97351e-07
Gria2	0.075067	1.45878	0.171	0.111	1	Ier5l	0.741759	-1.22926	0.191	0.175	1													Zbtb25	0.321576	1.30072	0.125	0.098	1	Zfp935	0.837479	-0.946404	0.234	0.211	1
Megf6	0.0917224	1.45289	0.347	0.389	1	Egfl8	0.136584	-1.22681	0.332	0.389	1													Endod1	3.67827e-10	1.30044	0.751	0.567	1.07207e-05	1700021K19Rik	0.691992	-0.946123	0.57	0.536	1
Gm14325	9.44174e-06	1.45171	0.181	0.047	0.275189	Ncapd3	0.145308	-1.22497	0.211	0.269	1													F2r	0.00451012	1.30016	0.598	0.485	1	Pip5k1a	0.0182239	-0.945232	0.336	0.216	1
1700030K09Rik	6.57894e-05	1.4481	0.457	0.282	1	Lsm5	0.496826	-1.22443	0.588	0.462	1													Tm6sf1	1.60861e-17	1.29961	0.863	0.582	4.68845e-13	Chd6	0.874648	-0.944221	0.464	0.443	1
Pex11g	0.0037405	1.44762	0.131	0.051	1	Gadd45b	0.0389977	-1.22418	0.09	0.154	1													Nol3	0.148058	1.29925	0.146	0.108	1	Zhx2	0.843207	-0.944059	0.215	0.196	1
Slc52a3	1.27459e-11	1.44605	0.678	0.402	3.71492e-07	Gm12359	0.14446	-1.22281	0.281	0.209	1													Tmem101	0.000114606	1.29726	0.346	0.201	1	Pofut1	0.437629	-0.943866	0.296	0.258	1
Dpysl3	3.49959e-14	1.4457	0.784	0.513	1.01999e-09	Mtus1	0.134703	-1.22099	0.678	0.684	1													Tgm4	0.0823967	1.29529	0.184	0.129	1	Slc20a1	0.250572	-0.943602	0.424	0.345	1
Smtnl2	0.55244	1.44414	0.256	0.218	1	Lama4	0.00116117	-1.22016	0.864	0.855	1													Ggcx	0.00177401	1.29295	0.414	0.299	1	Rpl22l1	0.448506	-0.942017	0.713	0.649	1
Bhlhb9	0.0120103	1.44377	0.216	0.137	1	Polr1c	0.475962	-1.21914	0.382	0.41	1													Ifi27l2a	0.103795	1.29244	0.227	0.175	1	Sbno2	0.0227234	-0.941481	0.623	0.649	1
Pcolce	1.30984e-15	1.44308	0.849	0.62	3.81767e-11	C1qtnf9	7.33302e-09	-1.21905	0.814	0.897	0.000213728													Klc2	0.0054055	1.2922	0.134	0.057	1	Rasd1	0.0169006	-0.941234	0.427	0.479	1
Gm26751	0.00150741	1.44014	0.236	0.12	1	Klf13	5.04209e-07	-1.21767	0.97	0.944	0.0146957													B230322F03Rik	0.000420445	1.29214	0.227	0.108	1	Mamld1	0.597528	-0.940592	0.262	0.278	1
Nuf2	0.433897	1.43379	0.126	0.098	1	Gm4924	0.0210344	-1.21694	0.06	0.124	1													Fam160b2	0.46702	1.29013	0.318	0.294	1	Ctgf	0.0543623	-0.939468	0.545	0.582	1
Mmp14	1.04942e-18	1.43217	0.95	0.748	3.05863e-14	Unc13b	0.943766	-1.21686	0.281	0.269	1													Gm12316	9.46632e-05	1.29005	0.199	0.072	1	A230065N10Rik	0.682963	-0.939036	0.165	0.144	1
Desi1	5.36815e-06	1.43138	0.487	0.308	0.15646	Ccrn4l	8.01533e-19	-1.2166	0.945	0.953	2.33615e-14													Gpx3	0.667259	1.28802	0.477	0.423	1	Mfsd6	0.47559	-0.938985	0.274	0.294	1
Bcl9l	1.86391e-06	1.43138	0.528	0.346	0.0543255	Sdc3	0.0656053	-1.21434	0.442	0.5	1													4632404H12Rik	0.0127164	1.2872	0.143	0.072	1	Col6a2	0.250732	-0.937933	0.131	0.165	1
Pmp22	5.72976e-15	1.43115	0.894	0.731	1.66999e-10	Acta1	0.00329769	-1.2141	0.196	0.09	1													Sept11	0.000176284	1.28673	0.564	0.438	1	Zfp800	0.13738	-0.93467	0.271	0.196	1
Ccdc109b	8.58142e-05	1.43015	0.382	0.218	1	Dgkh	0.874325	-1.21336	0.201	0.184	1													Rsph3b	3.38351e-05	1.28616	0.193	0.062	0.986159	Rmdn1	0.633935	-0.934318	0.498	0.474	1
Galm	0.00444466	1.42822	0.121	0.047	1	Mast4	0.0638414	-1.21243	0.653	0.675	1													Exoc3l4	0.0126356	1.28462	0.168	0.093	1	Odc1	0.180062	-0.933154	0.567	0.572	1
Hibch	0.000743291	1.42724	0.281	0.158	1	Tmem245	0.00636759	-1.21214	0.759	0.774	1													Cttnbp2	1.79087e-06	1.28414	0.283	0.103	0.0521966	Pcdhb9	0.552152	-0.932881	0.19	0.165	1
Itgb3bp	3.85297e-09	1.42549	0.407	0.162	0.000112299	Dock10	0.00596883	-1.21202	0.482	0.564	1													Zfp472	0.0453491	1.28393	0.143	0.088	1	Gm26613	0.64962	-0.932875	0.1	0.108	1
Lrrc42	5.90717e-13	1.42489	0.648	0.35	1.7217e-08	Gja5	0.944521	-1.2104	0.327	0.308	1													Akt3	0.0716373	1.2829	0.346	0.284	1	Tbc1d15	0.0349714	-0.932786	0.551	0.603	1
Acat2	0.000162582	1.42371	0.286	0.145	1	Umad1	0.377501	-1.20817	0.116	0.09	1													Tbc1d19	0.000927287	1.28238	0.421	0.294	1	Fam107a	0.664063	-0.9327	0.112	0.098	1
Gm16083	0.000590253	1.42295	0.176	0.073	1	Lrrk2	0.124267	-1.20788	0.146	0.201	1													Prdm11	0.0248033	1.28217	0.156	0.088	1	A930004D18Rik	0.396063	-0.932694	0.125	0.098	1
Rpp40	0.360399	1.4228	0.101	0.077	1	Sowahc	0.693546	-1.20676	0.101	0.111	1													Fkbp14	0.000284123	1.28121	0.274	0.149	1	Clcn6	0.131621	-0.932058	0.187	0.129	1
Spc24	0.795105	1.42124	0.126	0.132	1	AC153941.1	0.693546	-1.20676	0.101	0.111	1													Procr	2.47974e-19	1.28021	0.941	0.789	7.22745e-15	Tmem204	0.000299487	-0.930735	0.81	0.861	1
Aplf	7.31629e-13	1.41953	0.508	0.192	2.13241e-08	Ppp1r15a	0.0984747	-1.20604	0.372	0.423	1													Fign	0.0482807	1.27999	0.118	0.067	1	Wscd1	0.0641157	-0.930368	0.545	0.567	1
Col5a2	0.655481	1.41893	0.286	0.295	1	Ier2	0.0629072	-1.206	0.849	0.829	1													Col1a1	0.506372	1.27894	0.193	0.216	1	Brf2	0.842092	-0.928346	0.137	0.129	1
Fkbpl	0.000212177	1.41892	0.191	0.073	1	Fbxl15	0.994486	-1.20399	0.146	0.145	1													Zbtb9	0.149994	1.2789	0.212	0.165	1	Rfk	0.0214168	-0.927313	0.667	0.68	1
Mrps6	2.69528e-09	1.41707	0.578	0.333	7.85567e-05	Gm15443	0.0427004	-1.20358	0.201	0.12	1													Tmem39b	0.000642635	1.27647	0.243	0.124	1	Glcci1	0.204171	-0.927297	0.221	0.175	1
Vps8	0.0409561	1.41697	0.176	0.111	1	D830044I16Rik	0.436404	-1.20351	0.146	0.171	1													Ddah1	1.14957e-11	1.27547	0.698	0.438	3.35054e-07	Polr3gl	0.707574	-0.926073	0.427	0.423	1
Tle4	0.0653719	1.41565	0.216	0.154	1	Lysmd3	0.834324	-1.20341	0.171	0.158	1													Thg1l	0.0138791	1.27519	0.1	0.041	1	Pinx1	0.915984	-0.925262	0.146	0.149	1
Ttf2	0.0983436	1.41422	0.121	0.077	1	AI987944	0.609586	-1.20317	0.221	0.201	1													Plekha2	0.531425	1.27398	0.1	0.082	1	Cyb561d1	0.338513	-0.92405	0.153	0.186	1
Lrsam1	0.00632749	1.41025	0.538	0.368	1	Cd247	0.60969	-1.2011	0.307	0.278	1													Tmem38b	2.47258e-06	1.27253	0.43	0.247	0.0720658	Ppp1r16b	0.0118217	-0.922476	0.455	0.541	1
Eif2d	2.19461e-05	1.40636	0.533	0.368	0.639641	Ahcyl2	0.34567	-1.19951	0.131	0.162	1													Fbxl7	0.0023648	1.27215	0.227	0.124	1	4930470G03Rik	0.538735	-0.921842	0.15	0.124	1
Thsd7a	1.22785e-10	1.40507	0.668	0.406	3.57868e-06	Efnb2	0.762126	-1.19779	0.372	0.385	1													Gm26788	0.624017	1.27131	0.109	0.098	1	Dennd2d	0.364486	-0.921349	0.361	0.387	1
Cdr2l	8.39222e-12	1.40272	0.608	0.291	2.446e-07	Gm15650	0.0203984	-1.1977	0.045	0.103	1													Gm20444	0.00108391	1.27055	0.287	0.17	1	Psd3	0.47622	-0.921232	0.109	0.088	1
Bmp4	0.0163798	1.40252	0.427	0.346	1	Vps13d	0.996258	-1.19552	0.447	0.419	1													Adm	0.390541	1.2704	0.361	0.314	1	BC037032	0.0277575	-0.920798	0.14	0.072	1
Tmem255a	0.00358571	1.39574	0.211	0.111	1	Rhebl1	0.00121933	-1.19294	0.065	0.171	1													Bloc1s3	0.0764476	1.27035	0.255	0.191	1	E230016M11Rik	0.20114	-0.920199	0.134	0.17	1
Lca5l	0.0027934	1.39473	0.101	0.03	1	Tanc1	0.0168317	-1.19276	0.598	0.684	1													Mid2	0.00786523	1.26988	0.408	0.32	1	Gpank1	0.635073	-0.919811	0.252	0.268	1
Kremen1	0.00156516	1.39466	0.497	0.393	1	Otud1	0.0718608	-1.19256	0.07	0.12	1													2210016F16Rik	0.00681084	1.26812	0.299	0.211	1	2610044O15Rik8	0.179996	-0.919129	0.498	0.387	1
Ercc4	0.0195911	1.39261	0.286	0.205	1	Gm37780	0.391971	-1.19035	0.101	0.128	1													Pex11g	0.0279813	1.26802	0.153	0.088	1	Npff	0.246931	-0.918737	0.084	0.113	1
Ube2m	1.13101e-05	1.39146	0.367	0.197	0.329643	Robo4	4.72597e-07	-1.18991	0.945	0.927	0.0137743													Ubash3b	0.0426385	1.26583	0.209	0.139	1	Tmem191c	0.904364	-0.916077	0.187	0.18	1
Pdgfa	0.61603	1.39137	0.211	0.197	1	Cep164	0.921936	-1.1899	0.201	0.201	1													Tsku	0.0718814	1.26414	0.156	0.103	1	Dlgap5	0.544698	-0.914922	0.156	0.134	1
Mlycd	0.00741447	1.39059	0.206	0.115	1	Ankrd6	0.256273	-1.1888	0.171	0.128	1													Rap2b	0.00981844	1.26374	0.259	0.17	1	Sos2	0.0383	-0.912291	0.424	0.32	1
Garnl3	0.181413	1.38858	0.452	0.363	1	Ddhd1	0.51358	-1.18828	0.101	0.081	1													Mt1	0.163342	1.26183	0.181	0.237	1	2310022A10Rik	0.854904	-0.911984	0.38	0.371	1
Adamts9	1.90418e-17	1.38718	0.729	0.355	5.54993e-13	Pelo	0.641962	-1.18649	0.141	0.154	1													Gm15535	0.619187	1.25944	0.103	0.119	1	Usp37	0.2203	-0.911885	0.402	0.33	1
Ankrd37	7.24198e-11	1.38643	0.503	0.209	2.11075e-06	Elmod2	0.000361862	-1.18597	0.407	0.517	1													Tcf15	0.376092	1.25936	0.168	0.144	1	Mecomos	0.0162868	-0.91153	0.209	0.124	1
Slc38a2	2.98924e-17	1.38458	0.945	0.726	8.71245e-13	Simc1	0.0108852	-1.18538	0.302	0.175	1													Acy3	0.00372792	1.25787	0.436	0.32	1	Nsun5	0.693141	-0.909068	0.287	0.294	1
Myl4	0.000369647	1.38409	0.266	0.132	1	Pde4a	0.514929	-1.18418	0.141	0.162	1													Ptprj	0.00496807	1.2562	0.171	0.088	1	Fxyd3	0.606286	-0.908802	0.118	0.129	1
Nostrin	3.93286e-07	1.38378	0.357	0.162	0.0114627	Id1	5.18736e-06	-1.18406	0.849	0.889	0.151191													Lins	0.276768	1.25595	0.106	0.077	1	Gm26809	0.000159962	-0.908765	0.894	0.912	1
Ahi1	0.00252283	1.3832	0.161	0.068	1	Mterf1a	0.303943	-1.18378	0.075	0.103	1													Acss1	0.674809	1.25504	0.09	0.103	1	Dsp	0.00113283	-0.908362	0.112	0.216	1
Fam188b	0.00364851	1.38161	0.307	0.192	1	Lysmd2	0.493064	-1.18361	0.563	0.556	1													Dll1	4.31267e-11	1.25418	0.794	0.603	1.25697e-06	Wdr60	0.231753	-0.906398	0.143	0.18	1
Golm1	6.37553e-09	1.38145	0.709	0.5	0.000185821	3110053B16Rik	0.783285	-1.18328	0.246	0.226	1													Edem3	0.0230818	1.25241	0.243	0.17	1	Taf5l	0.429279	-0.90618	0.299	0.247	1
Smad3	0.000243332	1.38077	0.377	0.239	1	Zfp335os	0.124279	-1.18286	0.166	0.111	1													Zfyve26	0.111925	1.2519	0.193	0.144	1	Nanos1	0.274139	-0.90545	0.078	0.103	1
Baiap2	2.10009e-11	1.37957	0.673	0.423	6.12093e-07	Las1l	0.36974	-1.18199	0.357	0.385	1													9930021J03Rik	0.294068	1.25105	0.19	0.16	1	Phgdh	0.0434733	-0.904982	0.081	0.134	1
RP23-218L17.3	2.1682e-05	1.37945	0.286	0.124	0.631943	Pmm1	0.0160874	-1.18192	0.121	0.205	1													Gm1976	0.0646411	1.25019	0.137	0.082	1	Gpsm3	0.376677	-0.904751	0.106	0.129	1
Echdc1	2.41175e-05	1.37871	0.417	0.252	0.70293	Clic5	0.114278	-1.18134	0.583	0.594	1													Slc31a1	3.58604e-06	1.24949	0.48	0.284	0.104519	Stk38l	0.351259	-0.904349	0.202	0.165	1
Gm16596	5.13648e-14	1.37828	0.538	0.192	1.49708e-09	Abca3	0.0668308	-1.18119	0.603	0.637	1													Micall1	0.000432058	1.24868	0.393	0.268	1	Gm6288	0.100691	-0.902663	0.1	0.144	1
Zfp646	0.0219263	1.37806	0.261	0.175	1	Gm694	0.767118	-1.18051	0.176	0.184	1													Gm10425	0.00179377	1.24732	0.215	0.108	1	Cyp4v3	0.139941	-0.901739	0.14	0.186	1
Ipo9	1.4414e-05	1.37745	0.523	0.342	0.420112	Clec1a	0.563344	-1.17913	0.362	0.372	1													Trmt6	0.0069886	1.24666	0.321	0.222	1	E130218I03Rik	0.277708	-0.901495	0.234	0.186	1
Cyb5b	1.78049e-20	1.37464	0.955	0.795	5.18942e-16	Zbtb2	0.954602	-1.17895	0.181	0.179	1													Zc3h18	0.00538629	1.24381	0.305	0.201	1	Zzz3	0.497493	-0.900793	0.498	0.448	1
Extl2	8.81353e-06	1.37396	0.281	0.115	0.256879	Sncaip	0.0534264	-1.17853	0.422	0.496	1													Fubp3	4.50516e-07	1.24162	0.502	0.273	0.0131307	Mfn1	0.289816	-0.900287	0.48	0.515	1
Gjc1	0.000121488	1.3725	0.276	0.132	1	Gm27694	0.0422281	-1.17849	0.387	0.432	1													Gm17529	0.000583971	1.24122	0.315	0.165	1	Ypel3	1.47195e-06	-0.899345	0.561	0.716	0.0429013
Tmem138	0.015568	1.37222	0.256	0.162	1	Abhd17c	0.0730123	-1.17781	0.151	0.094	1													Gm9776	0.0416932	1.24101	0.171	0.103	1	Lhfpl2	0.252698	-0.898685	0.539	0.526	1
Cxxc4	0.000468252	1.37189	0.116	0.03	1	Zfp524	0.281171	-1.17598	0.226	0.269	1													Ggnbp1	0.00282627	1.24086	0.38	0.258	1	Rpa2	0.681904	-0.898564	0.28	0.284	1
Dok1	0.0145509	1.36995	0.191	0.111	1	RP23-300K5.1	0.227364	-1.17594	0.121	0.081	1													Lrrc42	1.25731e-09	1.24078	0.701	0.459	3.66457e-05	1110035H17Rik	0.330553	-0.898451	0.287	0.309	1
Ggact	1.49952e-07	1.36973	0.322	0.12	0.0043705	Kdm5d	0.0418575	-1.17581	0.196	0.274	1													2610203C22Rik	0.00156024	1.23956	0.115	0.036	1	Crebzf	0.886173	-0.897021	0.28	0.263	1
Tmem158	3.6168e-05	1.36839	0.286	0.124	1	Ppp1r16a	0.850431	-1.17539	0.231	0.226	1													Cdca3	0.219748	1.23801	0.184	0.139	1	Csrnp2	0.463294	-0.896371	0.093	0.113	1
Shf	0.0765203	1.36438	0.106	0.06	1	Dvl1	0.233071	-1.17425	0.332	0.256	1													Zfp329	0.000108382	1.23668	0.383	0.237	1	Megf9	0.681147	-0.89606	0.206	0.196	1
Gm26764	0.166916	1.36403	0.08	0.12	1	Cyp51	0.622573	-1.17418	0.166	0.15	1													Athl1	0.0141857	1.23624	0.34	0.247	1	Larp1b	0.952946	-0.895704	0.159	0.16	1
Fam149b	0.0981438	1.36373	0.186	0.137	1	Tec	0.0743774	-1.17416	0.055	0.103	1													B4galt5	0.151345	1.23578	0.146	0.103	1	Abcb1b	0.573208	-0.894774	0.165	0.18	1
Fem1b	0.0109829	1.36339	0.271	0.184	1	Rdm1	0.835679	-1.17333	0.246	0.252	1													Fdxr	0.0613492	1.23443	0.193	0.139	1	Tanc1	0.165953	-0.89454	0.636	0.66	1
Knstrn	0.0392427	1.36281	0.156	0.09	1	Otud7b	0.900783	-1.1724	0.281	0.278	1													Chaf1a	0.00308099	1.23388	0.109	0.036	1	1700113A16Rik	0.311783	-0.894229	0.34	0.371	1
Pkm	8.24702e-37	1.35945	1	0.979	2.40368e-32	Fcho2	0.0978588	-1.17195	0.508	0.551	1													BC030336	0.0113273	1.23267	0.202	0.119	1	Gm38020	0.966334	-0.892862	0.221	0.201	1
Btd	3.45396e-06	1.35617	0.467	0.274	0.100669	Txlng	0.799615	-1.1713	0.221	0.222	1													Psat1	0.147342	1.23238	0.318	0.273	1	Slc7a6	0.148341	-0.892651	0.312	0.376	1
Hdac6	0.0934354	1.35548	0.251	0.201	1	Ciart	0.174576	-1.17119	0.141	0.188	1													Cbarp	0.605277	1.23218	0.159	0.139	1	Gm27997	0.0184001	-0.892641	0.065	0.124	1
Gm15851	1.26587e-08	1.35474	0.608	0.423	0.000368951	Mcph1	0.319777	-1.17068	0.161	0.124	1													Fam57a	3.37433e-09	1.23145	0.726	0.531	9.83482e-05	1810055G02Rik	0.0399547	-0.892608	0.305	0.206	1
Zbtb7c	0.414391	1.3545	0.121	0.094	1	Dync2h1	0.42763	-1.17059	0.191	0.162	1													Ppp6r2	0.0154427	1.23132	0.252	0.17	1	Filip1	0.0415118	-0.892089	0.296	0.387	1
Dffa	0.000831136	1.35349	0.347	0.214	1	Fxyd5	8.38926e-15	-1.1674	0.99	0.987	2.44513e-10													Pde7b	0.00471094	1.22745	0.187	0.098	1	Slc26a2	0.0995037	-0.891947	0.349	0.258	1
Dcp1a	0.000948703	1.35307	0.226	0.111	1	Pdp2	0.41666	-1.16726	0.126	0.098	1													Fastkd3	0.0379448	1.22513	0.143	0.082	1	Zbtb44	0.777318	-0.891138	0.495	0.474	1
Slc30a5	6.64878e-06	1.35228	0.497	0.316	0.193785	Spopl	0.963496	-1.16721	0.246	0.235	1													Gm16159	0.00023915	1.2251	0.199	0.082	1	Insr	0.0259647	-0.890981	0.483	0.541	1
Gxylt2	0.122053	1.35186	0.136	0.085	1	Mib2	0.954834	-1.1649	0.191	0.184	1													Vcan	3.52538e-08	1.22493	0.561	0.33	0.00102751	Gm26593	0.910775	-0.890292	0.128	0.129	1
Cited2	1.85201e-08	1.34765	0.417	0.184	0.000539787	Zfp777	0.574329	-1.16309	0.146	0.124	1													Rab26os	0.000682747	1.22483	0.231	0.113	1	Eepd1	0.00589978	-0.889794	0.302	0.418	1
Thbs2	6.47538e-08	1.34723	0.492	0.261	0.00188731	Rdh9	0.219722	-1.16158	0.131	0.09	1													Adora2a	0.868336	1.2244	0.202	0.196	1	Dnase1l1	0.483984	-0.88893	0.533	0.521	1
Lrrc3b	0.0204078	1.34717	0.156	0.085	1	Cdk8	0.985777	-1.16073	0.181	0.179	1													Tmie	0.0203085	1.2236	0.143	0.077	1	RP23-169H9.5	0.59114	-0.888781	0.159	0.17	1
Gm23634	5.959e-06	1.34651	0.201	0.06	0.173681	Hspa2	0.0718593	-1.15905	0.427	0.479	1													Cyr61	0.000375252	1.22285	0.822	0.773	1	Ppm1b	0.681978	-0.887581	0.193	0.175	1
Amigo2	9.67951e-05	1.34631	0.487	0.312	1	Cd38	5.48365e-05	-1.1588	0.693	0.791	1													Thap4	0.000177926	1.2222	0.355	0.206	1	Gm15270	0.106806	-0.886257	0.411	0.443	1
Htatip2	9.11966e-06	1.34585	0.322	0.154	0.265802	Plp1	0.00361478	-1.15843	0.04	0.115	1													RP24-245I16.3	1.14459e-05	1.22176	0.206	0.062	0.333603	Fcho2	0.0746152	-0.88609	0.595	0.608	1
Atpaf2	0.00298291	1.34443	0.307	0.188	1	Dock9	5.03663e-05	-1.15818	0.94	0.949	1													Akap12	0.363638	1.22171	0.464	0.438	1	Mocos	0.547619	-0.886077	0.09	0.108	1
Tmem64	7.84334e-07	1.34412	0.523	0.321	0.0228602	5730508B09Rik	0.22682	-1.15672	0.101	0.137	1													Prune2	0.572855	1.22162	0.174	0.196	1	Zfp963	0.517233	-0.8857	0.112	0.093	1
4931428F04Rik	0.374487	1.34407	0.161	0.137	1	Nes	0.243464	-1.15539	0.256	0.299	1													Dcakd	0.000100186	1.22025	0.583	0.464	1	Gm27286	0.00318477	-0.883106	0.062	0.139	1
2010315B03Rik	0.00102394	1.34389	0.407	0.261	1	Acss1	0.568816	-1.15501	0.156	0.175	1													Cbx8	0.00357235	1.21963	0.137	0.057	1	Cpne8	0.00188673	-0.882982	0.863	0.881	1
Dusp18	0.00167226	1.34151	0.186	0.085	1	Nup35	0.427492	-1.15499	0.206	0.162	1													Acot11	0.0318058	1.2193	0.1	0.046	1	Magix	0.878596	-0.882924	0.106	0.108	1
Gstm4	0.566041	1.34106	0.106	0.094	1	9930111J21Rik2	0.0202712	-1.1548	0.608	0.641	1													Cks2	0.000792499	1.21919	0.268	0.144	1	Golm1	0.00132631	-0.882268	0.798	0.825	1
Il17rc	0.0118511	1.34035	0.392	0.303	1	Plekha1	0.20194	-1.1546	0.513	0.543	1													Fbln2	2.37459e-24	1.21864	0.997	0.969	6.92098e-20	Tmem159	0.0672506	-0.880916	0.433	0.515	1
Ddx19b	0.00252424	1.33806	0.136	0.051	1	Meaf6	0.864071	-1.15421	0.317	0.299	1													Slc16a6	0.00359554	1.21863	0.277	0.17	1	Dynll2	0.372877	-0.880248	0.162	0.134	1
Ppp1r3b	0.202169	1.338	0.101	0.068	1	Tmem204	0.00109873	-1.15336	0.879	0.889	1													Kctd11	0.483726	1.21694	0.162	0.186	1	Ftsj1	0.45932	-0.880158	0.33	0.284	1
Nupr1	0.00242541	1.33512	0.492	0.368	1	Ikbkb	0.6091	-1.15196	0.704	0.624	1													Col6a1	0.101756	1.21475	0.121	0.17	1	Pnpla8	0.91881	-0.879271	0.567	0.546	1
Kif3b	0.0331804	1.3338	0.146	0.081	1	Gm12940	0.0345	-1.15111	0.558	0.585	1													Stag3	0.117366	1.2146	0.19	0.134	1	Gm38304	0.411815	-0.8792	0.15	0.17	1
Bin1	7.5881e-07	1.33238	0.538	0.312	0.0221163	Tbc1d17	0.158326	-1.15063	0.608	0.611	1													Epha1	5.12048e-05	1.21445	0.271	0.124	1	Gltscr1	0.496844	-0.878388	0.218	0.247	1
Nr6a1	0.561167	1.33176	0.342	0.308	1	Tmem67	0.0403529	-1.14939	0.181	0.111	1													Xrcc3	0.0385799	1.21368	0.125	0.067	1	Lrch1	0.446823	-0.877605	0.629	0.598	1
Tsen2	0.00172998	1.33073	0.256	0.145	1	Stk4	0.172521	-1.14923	0.231	0.179	1													Ttc26	0.00208991	1.21162	0.121	0.041	1	Rgs5	0.744346	-0.876724	0.405	0.392	1
Wdr6	7.20354e-11	1.32773	0.774	0.56	2.09954e-06	Fam161b	0.103638	-1.14908	0.111	0.064	1													Rabl3	1.9529e-05	1.21123	0.227	0.082	0.569193	Gm20400	0.075744	-0.876368	0.171	0.222	1
Rtn2	0.000298421	1.32701	0.216	0.094	1	Ptpn2	0.934018	-1.14902	0.281	0.278	1													Eps8l2	0.30213	1.20947	0.162	0.196	1	Sclt1	0.250173	-0.875429	0.199	0.155	1
Zxdc	0.128608	1.32335	0.161	0.115	1	Tnip1	0.866713	-1.1486	0.412	0.406	1													Prickle4	0.0724638	1.20928	0.178	0.124	1	Uba6	0.30344	-0.875041	0.19	0.155	1
Slc7a1	0.00482079	1.32109	0.477	0.372	1	Dnase1l1	0.963047	-1.14833	0.487	0.457	1													Fen1	0.799821	1.2092	0.227	0.222	1	Mcm7	0.86536	-0.87344	0.411	0.387	1
Gm16617	0.000603685	1.32012	0.106	0.026	1	Aldh3b1	0.71521	-1.14683	0.151	0.158	1													Srd5a3	8.89877e-06	1.20919	0.611	0.464	0.259363	Pigc	0.224202	-0.872723	0.427	0.335	1
Flywch2	0.0370759	1.31943	0.141	0.081	1	Atrnl1	0.0245658	-1.14604	0.211	0.124	1													Whamm	0.0915107	1.20913	0.168	0.119	1	Tmem65	0.544615	-0.872212	0.445	0.448	1
Fam173a	2.58254e-07	1.31932	0.462	0.239	0.00752708	Gga3	0.0738755	-1.14584	0.342	0.415	1													Lrat	3.08673e-05	1.20817	0.695	0.557	0.899658	Donson	0.0620639	-0.872092	0.417	0.304	1
Racgap1	0.0352103	1.31864	0.95	0.791	1	Tnfsf13os	0.293126	-1.14467	0.075	0.103	1													Ntf3	3.22757e-05	1.20759	0.34	0.18	0.940708	Smpd5	0.63726	-0.871725	0.28	0.289	1
Loh12cr1	0.0161037	1.31761	0.266	0.179	1	Zfp617	0.472352	-1.14461	0.251	0.274	1													Cited2	0.000170644	1.20666	0.411	0.263	1	D130017N08Rik	0.0869609	-0.871115	0.299	0.216	1
Phkb	0.0034558	1.31667	0.241	0.137	1	Gm37352	0.143233	-1.14311	0.075	0.115	1													Ckap2	0.027909	1.2062	0.134	0.072	1	Gm6807	0.226172	-0.870672	0.293	0.32	1
Sesn2	0.0615969	1.31612	0.151	0.094	1	RP23-396K22.3	0.838581	-1.14279	0.417	0.346	1													P3h1	2.13985e-06	1.20529	0.508	0.325	0.0623682	Arrb1	0.0114141	-0.870599	0.794	0.825	1
2610301B20Rik	0.0161507	1.31534	0.266	0.179	1	Cwf19l2	0.46695	-1.14252	0.372	0.325	1													B130034C11Rik	0.809275	1.20522	0.103	0.098	1	Kansl3	0.930651	-0.870376	0.455	0.423	1
Ppic	2.31005e-37	1.31467	1	0.974	6.73287e-33	AL603913.1	0.778632	-1.14152	0.322	0.278	1													Ifitm10	0.539454	1.20441	0.109	0.093	1	Hid1	0.0239846	-0.86982	0.713	0.727	1
Gm14328	2.70191e-19	1.31188	0.377	0.034	7.87499e-15	Vamp4	0.18856	-1.14148	0.377	0.432	1													Cdnf	0.865389	1.20422	0.106	0.103	1	Tlcd1	1.92471e-16	-0.869565	0.978	0.974	5.60975e-12
Sema3a	0.0499452	1.31129	0.477	0.355	1	Usp16	0.252577	-1.14142	0.598	0.517	1													Papd5	0.00122433	1.20383	0.215	0.103	1	Kri1	0.818427	-0.866783	0.296	0.299	1
Rgs2	7.94593e-05	1.31107	0.271	0.128	1	Exoc8	0.824262	-1.1414	0.492	0.419	1													Fars2	0.00585608	1.20333	0.352	0.258	1	2610305D13Rik	0.380358	-0.866428	0.498	0.474	1
Chst7	7.63785e-08	1.31032	0.528	0.308	0.00222613	Kcnj8	0.10503	-1.13973	0.101	0.15	1													Gm14523	0.000245379	1.20193	0.1	0.015	1	Ly6c2	0.133578	-0.865964	0.464	0.526	1
Snx4	1.23367e-07	1.31002	0.678	0.517	0.00359565	Tspan14	0.740592	-1.13914	0.693	0.641	1													Ivd	3.60828e-09	1.2016	0.573	0.309	0.000105167	Phf13	0.226516	-0.865686	0.209	0.16	1
Col8a1	0.0056949	1.30937	0.126	0.222	1	Fxyd1	0.172092	-1.13833	0.07	0.107	1													Cmtm7	0.00623796	1.20087	0.551	0.433	1	Zfp280d	0.797574	-0.863073	0.461	0.423	1
Cdk5rap1	0.192189	1.30879	0.141	0.103	1	Tc2n	0.0976824	-1.13828	0.382	0.419	1													Katnb1	0.0497731	1.20074	0.299	0.227	1	Rpl21	8.57724e-22	-0.862365	0.997	1	2.49992e-17
Gm26642	1.25746e-10	1.30769	0.392	0.124	3.665e-06	Fbrs	0.37445	-1.13804	0.327	0.278	1													Tcaim	0.0375963	1.19935	0.165	0.103	1	Slc36a1	0.697444	-0.862114	0.115	0.103	1
Srm	4.33852e-09	1.30738	0.653	0.444	0.00012645	Adamts2	0.103086	-1.13777	0.186	0.12	1													Mccc1	0.0104397	1.19927	0.352	0.242	1	Ndufaf2	0.466883	-0.862101	0.265	0.278	1
St6galnac4	5.71724e-08	1.30692	0.739	0.53	0.00166635	Fmnl2	0.0419442	-1.13756	0.101	0.171	1													Mrgpre	0.000139546	1.19646	0.498	0.34	1	Klhdc8b	0.595781	-0.860561	0.259	0.237	1
Gm10653	1.82796e-05	1.30677	0.296	0.137	0.532778	Lsm7	0.406449	-1.13384	0.487	0.372	1													Ndufaf3	0.00125422	1.19485	0.62	0.526	1	Kirrel3os	1	-0.859869	0.131	0.129	1
Prc1	0.122177	1.30646	0.226	0.167	1	Heatr5b	0.248506	-1.13383	0.176	0.137	1													Cul7	0.00012108	1.19319	0.383	0.237	1	Gtpbp2	0.0594745	-0.859434	0.38	0.284	1
Noxo1	8.82611e-06	1.30546	0.166	0.038	0.257246	Mpdz	0.290353	-1.13247	0.291	0.321	1													Aldh7a1	0.023605	1.19313	0.355	0.273	1	Erbb2	0.414766	-0.857568	0.371	0.392	1
Fkbp5	0.00113687	1.30498	0.296	0.167	1	Zfp947	0.321934	-1.13179	0.131	0.098	1													Gm20939	0.00731259	1.19247	0.218	0.124	1	Ypel2	0.74126	-0.857307	0.483	0.428	1
Cd1d1	0.00188886	1.30364	0.216	0.107	1	Kif13b	0.664192	-1.12954	0.121	0.137	1													Stx1b	0.0366414	1.18946	0.143	0.077	1	Hyi	0.128482	-0.856975	0.215	0.268	1
Hipk2	0.107725	1.30282	0.126	0.081	1	Gm17615	0.0402697	-1.12935	0.136	0.201	1													Nup35	0.0355783	1.18933	0.24	0.175	1	Rasgrp4	0.326863	-0.856726	0.364	0.387	1
Duoxa1	0.479956	1.30136	0.116	0.094	1	Map4k5	0.183676	-1.12908	0.382	0.449	1													Gm10762	0.000905657	1.18932	0.193	0.088	1	Tubb4b	4.85832e-09	-0.856695	0.966	0.985	0.000141601
Fkbp10	8.35429e-21	1.30105	0.965	0.769	2.43494e-16	Gm27010	0.00101493	-1.12827	0.693	0.697	1													Gmeb1	0.00823333	1.18884	0.318	0.216	1	Zfp52	0.961943	-0.856471	0.118	0.113	1
Nomo1	1.42535e-08	1.29945	0.623	0.402	0.000415434	9930014A18Rik	0.0123704	-1.12801	0.226	0.329	1													RP23-446E21.6	0.919008	1.1883	0.143	0.144	1	Ubqln2	0.35066	-0.85641	0.274	0.232	1
Dync2li1	0.00246949	1.29812	0.191	0.094	1	Sgip1	1.53283e-12	-1.12786	0.658	0.829	4.46759e-08													Slc39a6	0.290424	1.18812	0.231	0.196	1	Fam219b	0.46491	-0.855613	0.368	0.33	1
Tmem229b	6.73086e-05	1.29758	0.417	0.252	1	Gm20659	0.297107	-1.12726	0.693	0.675	1													Ppil1	4.56893e-07	1.18689	0.424	0.211	0.0133166	Trim14	0.740464	-0.853267	0.109	0.119	1
Abcd3	2.57889e-10	1.29731	0.668	0.393	7.51645e-06	Ap4b1	0.649858	-1.1264	0.271	0.248	1													Rom1	4.49628e-05	1.18676	0.308	0.155	1	C130074G19Rik	0.00951468	-0.851539	0.657	0.696	1
Fkbp11	0.0170212	1.29722	0.131	0.064	1	RP23-403P24.3	0.00141824	-1.12609	0.342	0.457	1													Gm15853	8.61048e-06	1.18656	0.277	0.113	0.250961	Tuba1b	9.54614e-18	-0.85137	0.972	0.985	2.78232e-13
Elac2	7.65609e-07	1.29594	0.387	0.175	0.0223144	Ranbp6	0.0668117	-1.12553	0.236	0.162	1													Sac3d1	5.97344e-07	1.18634	0.433	0.211	0.0174102	Zfp395	0.768321	-0.851161	0.19	0.196	1
Fam189a2	0.00242939	1.29582	0.382	0.248	1	Tnfrsf22	0.0295818	-1.12521	0.508	0.56	1													Uhrf1bp1	0.00732905	1.18606	0.19	0.103	1	Plk3	0.556741	-0.850628	0.181	0.201	1
Gm16599	7.04258e-06	1.29559	0.116	0.013	0.205263	Mycbp2	0.10823	-1.12467	0.628	0.526	1													Irgq	0.24081	1.18583	0.171	0.139	1	Coq3	0.349175	-0.849979	0.156	0.124	1
Gale	1.50751e-06	1.29519	0.432	0.226	0.043938	Tmem154	0.604883	-1.12463	0.141	0.12	1													Usp45	0.0096733	1.18547	0.218	0.129	1	Gm14420	0.117076	-0.84973	0.24	0.165	1
Vmac	1.42974e-05	1.29429	0.452	0.269	0.416712	Uvssa	0.0960267	-1.12439	0.402	0.312	1													Lmo1	7.43734e-13	1.18473	0.829	0.593	2.16769e-08	RP23-60E24.3	0.40642	-0.849539	0.318	0.345	1
Mir22	4.8318e-12	1.29387	0.432	0.128	1.40828e-07	Nle1	0.402959	-1.12318	0.281	0.239	1													C8g	0.219804	1.18462	0.109	0.077	1	Gm27646	0.028151	-0.849504	0.474	0.495	1
Wdr11	0.00120411	1.29289	0.432	0.316	1	Mdm4	0.723	-1.12264	0.487	0.474	1													Fgfr1	1.76032e-11	1.1844	0.894	0.732	5.13061e-07	Gm11517	0.676578	-0.849161	0.128	0.113	1
Armcx4	4.56936e-05	1.29288	0.171	0.051	1	Vars2	0.0692579	-1.12213	0.161	0.098	1													RP23-372C7.4	0.983785	1.18318	0.165	0.165	1	Gm15788	0.451679	-0.848542	0.143	0.16	1
9130011E15Rik	2.0212e-06	1.29066	0.327	0.137	0.05891	Arglu1	0.0105565	-1.12189	0.759	0.782	1													Nus1	6.74354e-10	1.18289	0.514	0.253	1.96547e-05	Zfp866	0.940848	-0.847846	0.199	0.196	1
Casp3	8.14922e-05	1.28802	0.221	0.085	1	Tmcc3	0.450935	-1.11977	0.528	0.513	1													Anpep	4.7724e-06	1.18261	0.564	0.387	0.139096	Lurap1l	0.505222	-0.84737	0.128	0.144	1
Oaf	2.90626e-05	1.28525	0.437	0.256	0.847057	Samhd1	0.583826	-1.11955	0.422	0.415	1													Spats2	3.47521e-07	1.18099	0.33	0.124	0.0101289	Tcerg1	0.76529	-0.846592	0.586	0.531	1
Gtpbp2	0.000192895	1.28522	0.422	0.269	1	Ccdc117	0.819869	-1.11955	0.337	0.312	1													Pex12	0.00197416	1.18088	0.224	0.119	1	Cngb1	0.15916	-0.846035	0.231	0.273	1
Zdhhc21	0.116593	1.28508	0.503	0.436	1	Mafk	0.213581	-1.11774	0.302	0.346	1													Dexi	0.0209675	1.18053	0.159	0.088	1	Cmss1	0.00692444	-0.845762	0.196	0.098	1
Gm6548	0.000892803	1.28461	0.407	0.256	1	Rbbp8	0.329664	-1.11737	0.302	0.252	1													Dis3l	0.173188	1.17856	0.234	0.191	1	2410006H16Rik	0.563893	-0.84465	0.545	0.526	1
Mbd3	0.00157274	1.28385	0.392	0.278	1	Zfp788	0.625239	-1.11611	0.181	0.205	1													E030030I06Rik	9.38053e-05	1.17842	0.383	0.216	1	Iqsec2	0.366994	-0.844604	0.224	0.253	1
Ppp2r1b	5.70708e-07	1.28278	0.482	0.282	0.0166339	1700025G04Rik	0.308052	-1.1161	0.251	0.299	1													RP23-27C9.6	0.000142278	1.1774	0.174	0.057	1	Ppp2r2d	0.500757	-0.84429	0.358	0.314	1
Zfp703	1.10899e-07	1.28156	0.497	0.282	0.00323226	Unc119b	0.599036	-1.11576	0.437	0.397	1													Gm4673	0.151627	1.17711	0.259	0.211	1	Appl2	0.09659	-0.841008	0.458	0.521	1
Fancg	0.0194256	1.28146	0.332	0.239	1	Chic2	0.91176	-1.11456	0.417	0.389	1													Pparg	0.000255441	1.17608	0.474	0.34	1	Rcsd1	0.0225486	-0.840571	0.439	0.495	1
Rom1	5.26785e-08	1.28117	0.317	0.103	0.00153537	Gm15491	0.161089	-1.11385	0.241	0.171	1													Efemp2	0.1168	1.1759	0.137	0.093	1	Edrf1	0.36972	-0.838581	0.143	0.119	1
Prickle4	0.000335831	1.27977	0.206	0.09	1	Tuba4a	0.127608	-1.11182	0.266	0.316	1													Atad2	0.000132672	1.17516	0.231	0.098	1	Slc29a3	0.49182	-0.838224	0.221	0.191	1
Cnpy4	7.4038e-06	1.27929	0.447	0.282	0.215791	4632433K11Rik	0.929646	-1.11129	0.161	0.158	1													Galns	0.0129026	1.1743	0.237	0.155	1	Coprs	0.476194	-0.837282	0.109	0.129	1
Grpel2	0.0972462	1.2784	0.196	0.145	1	Zranb1	0.980108	-1.11	0.317	0.303	1													Tomt	0.00150324	1.1734	0.231	0.119	1	Gm26853	0.484815	-0.837186	0.202	0.222	1
Zfp354a	0.007388	1.27832	0.116	0.047	1	D11Wsu47e	0.939618	-1.10993	0.121	0.12	1													Abcc1	0.000352162	1.17217	0.442	0.294	1	Ccrn4l	2.23933e-16	-0.835984	0.938	0.969	6.52676e-12
Lipa	7.90265e-22	1.27809	0.96	0.684	2.30331e-17	Vsig10	0.120352	-1.10982	0.412	0.479	1													Wdr54	0.132562	1.17205	0.477	0.418	1	Pkd2	0.31289	-0.835342	0.483	0.428	1
Cnot11	0.000356189	1.277	0.186	0.073	1	Lrrc48	0.38045	-1.10974	0.116	0.137	1													Pgk1	4.48944e-16	1.17132	0.866	0.598	1.30849e-11	Phtf1os	0.259781	-0.835265	0.174	0.134	1
Fam122b	0.0196559	1.27464	0.166	0.094	1	Macrod2os1	0.00824054	-1.10839	0.181	0.269	1													Hdac9	0.00987503	1.1713	0.112	0.046	1	Pot1a	0.247415	-0.835043	0.321	0.263	1
Dusp14	0.080937	1.27179	0.101	0.056	1	Abhd1	0.0489501	-1.10744	0.382	0.282	1													Vps33b	0.00172531	1.17122	0.358	0.242	1	Dph2	0.944763	-0.834423	0.168	0.17	1
Shc4	0.000258853	1.26784	0.296	0.162	1	Gdap10	0.179024	-1.10654	0.186	0.128	1													Adcy3	0.548618	1.16875	0.131	0.113	1	Hip1	0.0303054	-0.834191	0.854	0.866	1
Dok3	3.40856e-06	1.26712	0.236	0.081	0.099346	Itpkb	0.128921	-1.1065	0.638	0.654	1													Slc25a24	0.000173457	1.16712	0.636	0.526	1	Atxn7l1	0.471066	-0.834172	0.452	0.464	1
Cnn2	6.09361e-14	1.26313	0.829	0.573	1.77604e-09	Grrp1	0.0141648	-1.10625	0.814	0.786	1													Fam184a	0.0151626	1.16688	0.134	0.067	1	Zfp772	0.0186732	-0.833342	0.131	0.062	1
4933427G23Rik	0.00548461	1.2627	0.106	0.038	1	Cep128	0.424223	-1.1038	0.131	0.103	1													Ttc23	5.73279e-06	1.16655	0.408	0.242	0.167088	Usp31	0.938114	-0.83265	0.146	0.139	1
Shmt2	5.62083e-10	1.26207	0.613	0.333	1.63825e-05	Zfp105	0.470636	-1.10351	0.111	0.132	1													Efhd1	0.000198628	1.16496	0.489	0.335	1	Plekhg2	0.984686	-0.832382	0.452	0.418	1
Ttc30a1	0.0055099	1.26156	0.101	0.034	1	Gm11613	0.132513	-1.10349	0.362	0.38	1													Abcb9	0.190467	1.16494	0.171	0.129	1	Rnf144b	0.748509	-0.83197	0.212	0.201	1
Paqr3	0.134919	1.2611	0.196	0.132	1	N4bp3	0.653932	-1.10285	0.714	0.658	1													Dip2c	0.110047	1.16409	0.215	0.16	1	St6galnac2	0.45227	-0.831806	0.542	0.536	1
Gm15706	0.00399743	1.25952	0.116	0.043	1	Gimap8	0.214922	-1.10263	0.482	0.534	1													Depdc5	0.0364119	1.16378	0.215	0.144	1	Smyd5	0.359154	-0.831498	0.212	0.247	1
Zfp442	0.084127	1.2585	0.106	0.06	1	C630004M23Rik	0.643218	-1.10177	0.116	0.098	1													Zfp384	6.52865e-05	1.163	0.33	0.175	1	Oxnad1	0.464577	-0.831037	0.393	0.33	1
Wrap73	0.000117644	1.25782	0.312	0.158	1	Pik3ip1	0.00713385	-1.10117	0.497	0.581	1													Ipo13	0.00767043	1.16177	0.436	0.335	1	Ccnyl1	0.0707484	-0.830972	0.333	0.247	1
Pkn1	6.38039e-06	1.25752	0.533	0.346	0.185963	Tmem181b-ps	0.876836	-1.10092	0.241	0.222	1													H2-Q7	4.51043e-05	1.1608	0.779	0.696	1	Ifi203	0.0983381	-0.830741	0.626	0.67	1
Cux1	1.42552e-15	1.25744	0.839	0.59	4.15481e-11	Klf7	0.0293817	-1.09972	0.734	0.769	1													Nos1ap	0.000133694	1.16069	0.215	0.093	1	Rad51d	0.333814	-0.8306	0.28	0.237	1
Xndc1	0.838107	1.25659	0.146	0.141	1	2310057M21Rik	0.60037	-1.09935	0.101	0.085	1													Errfi1	0.320964	1.16025	0.523	0.448	1	Htt	0.469998	-0.829355	0.327	0.278	1
Pdia5	1.38205e-22	1.25637	0.97	0.748	4.02811e-18	Pet100	0.0197948	-1.09883	0.608	0.444	1													Sh3pxd2a	5.55561e-06	1.15966	0.346	0.16	0.161924	Cep192	0.120597	-0.829173	0.181	0.129	1
Abca2	0.099763	1.25439	0.156	0.107	1	Cped1	0.174172	-1.09866	0.357	0.432	1													Gmfb	0.000108017	1.15943	0.555	0.418	1	Kiz	0.478801	-0.829054	0.19	0.211	1
Fam117a	0.0245959	1.25263	0.317	0.235	1	Cdc14b	0.929152	-1.09777	0.101	0.103	1													1700052K11Rik	0.159696	1.15942	0.121	0.082	1	Cmas	0.114973	-0.82839	0.156	0.103	1
Abcb8	8.74895e-06	1.25255	0.372	0.179	0.254997	1110002L01Rik	0.0255569	-1.09526	0.281	0.188	1													Il6	0.0731172	1.15901	0.115	0.067	1	Prps1	0.818331	-0.827779	0.589	0.536	1
Flywch1	3.37541e-10	1.25209	0.719	0.453	9.83797e-06	Ap4b1.1	0.980983	-1.09476	0.251	0.248	1													Nmt2	9.97292e-16	1.1589	0.776	0.433	2.90671e-11	Snhg14	0.360804	-0.827353	0.333	0.361	1
Pycrl	0.000339213	1.25177	0.332	0.188	1	Urb2	0.13858	-1.09333	0.07	0.111	1													Trps1	0.140536	1.158	0.19	0.139	1	Cxcl12	2.66249e-10	-0.826829	0.978	1	7.7601e-06
Rnase4	0.247103	1.2514	0.688	0.718	1	Prkcq	0.493874	-1.09214	0.347	0.329	1													Dok3	2.08216e-07	1.15695	0.343	0.139	0.00606868	Atp5s	0.20973	-0.826795	0.131	0.093	1
Ift122	1.37412e-05	1.24957	0.322	0.145	0.400501	Fermt3	0.077724	-1.09194	0.116	0.064	1													Kif22	0.865668	1.15684	0.159	0.149	1	Tcf3	0.117604	-0.826091	0.667	0.67	1
E130309D02Rik	0.00262256	1.24941	0.452	0.342	1	Mina	0.929052	-1.09138	0.357	0.346	1													Smcr8	0.165697	1.15636	0.137	0.098	1	Pdp1	0.0786309	-0.825937	0.243	0.309	1
RP23-8L20.6	1.46728e-05	1.2481	0.261	0.103	0.427653	Plcxd1	0.69938	-1.09107	0.251	0.269	1													Ccdc71l	1.62295e-05	1.1541	0.259	0.098	0.473024	Slc45a4	0.676518	-0.82478	0.162	0.175	1
Cnp	4.33009e-12	1.24625	0.774	0.479	1.26205e-07	Diexf	0.889754	-1.09062	0.151	0.154	1													Zfp839	0.534494	1.15183	0.131	0.113	1	B430218F22Rik	0.63286	-0.824164	0.287	0.247	1
Crispld2	0.720905	1.24508	0.111	0.115	1	Des	0.711034	-1.09008	0.095	0.103	1													Wdr6	6.81048e-08	1.15163	0.791	0.624	0.00198498	Heatr1	0.620944	-0.823252	0.168	0.149	1
Orai2	0.00112716	1.24502	0.196	0.09	1	Gm9864	0.000122519	-1.08969	0.241	0.389	1													Cks1b	9.24571e-05	1.15136	0.312	0.17	1	Tst	0.493001	-0.823164	0.118	0.098	1
Fam199x	0.000367076	1.24264	0.171	0.064	1	6330409D20Rik	0.142277	-1.08838	0.437	0.436	1													Ccnb1	0.0923241	1.15115	0.143	0.093	1	Xpo7	0.297246	-0.823119	0.417	0.345	1
Shisa3	6.7093e-05	1.24078	0.151	0.038	1	Rgs5	3.32353e-05	-1.08704	0.337	0.504	0.968675													Fbn1	1.6435e-19	1.14986	0.991	0.912	4.79014e-15	Oma1	0.460497	-0.823102	0.212	0.237	1
Ift140	0.033713	1.24002	0.231	0.158	1	Gm26904	0.15407	-1.0866	0.106	0.15	1													Adgrg3	0.204128	1.14756	0.467	0.521	1	Nlrc5	0.17565	-0.822436	0.118	0.16	1
Mink1	1.14345e-06	1.23857	0.397	0.192	0.0333271	Zfp157	0.945963	-1.08606	0.171	0.175	1													Pcsk6	0.217769	1.14754	0.586	0.546	1	Wdr74	0.912157	-0.821729	0.417	0.412	1
Ehd4	1.78875e-25	1.23829	1	0.932	5.21348e-21	Bbs7	0.518036	-1.08593	0.106	0.124	1													Cradd	0.0648511	1.14731	0.312	0.253	1	Slc22a21	0.459738	-0.820696	0.109	0.088	1
Fam206a	0.0381825	1.23624	0.181	0.111	1	Tigd2	0.434239	-1.0857	0.261	0.226	1													Glb1l	0.00146543	1.14303	0.343	0.222	1	Fam208b	0.720891	-0.819819	0.336	0.314	1
Sigmar1	2.14118e-13	1.23617	0.819	0.624	6.24069e-09	Gm7160	0.421053	-1.08527	0.08	0.103	1													Uxs1	1.30583e-06	1.14287	0.417	0.216	0.0380599	D17H6S53E	0.731315	-0.819372	0.202	0.206	1
Catsper2	0.14682	1.23365	0.111	0.073	1	Dnajb2	0.918951	-1.08469	0.231	0.231	1													Def8	0.00332636	1.14052	0.417	0.304	1	Sall2	0.0152713	-0.818894	0.156	0.082	1
Fuk	0.00150089	1.23199	0.221	0.111	1	Tigit	0.957005	-1.08413	0.126	0.115	1													Rps6kl1	0.0835335	1.14051	0.218	0.16	1	Ddx23	0.720231	-0.818008	0.324	0.309	1
Plagl1	0.0111785	1.23077	0.151	0.077	1	Cnnm3	0.945077	-1.08398	0.241	0.231	1													Trim32	0.00070829	1.13811	0.396	0.268	1	Tmem41a	0.848796	-0.817666	0.361	0.34	1
Fzd1	0.18194	1.23017	0.075	0.115	1	Slc50a1	0.00205557	-1.08355	0.784	0.812	1													Mrpl45	0.0140205	1.1376	0.449	0.366	1	Lrg1	2.26629e-23	-0.816751	0.997	1	6.60533e-19
Slc35e4	9.1392e-07	1.22856	0.658	0.474	0.0266371	Lca5	0.095937	-1.08345	0.101	0.056	1													Sh3tc2	0.570186	1.13729	0.19	0.175	1	Gm16559	0.15399	-0.81672	0.125	0.165	1
Fgd1	0.0162924	1.22854	0.216	0.132	1	Nfil3	0.924476	-1.08278	0.322	0.303	1													Inpp4b	0.00381317	1.13691	0.159	0.072	1	Ppapdc2	0.37663	-0.816488	0.243	0.273	1
Nt5e	0.196654	1.22776	0.221	0.167	1	Mitd1	0.0201902	-1.08167	0.492	0.355	1													Dlg4	0.0351836	1.13616	0.103	0.052	1	Rin2	0.0842475	-0.8156	0.43	0.49	1
Nubpl	0.0548493	1.22767	0.216	0.15	1	Rasal1	0.00241139	-1.08131	0.146	0.261	1													Amer1	0.114707	1.13539	0.19	0.144	1	Nvl	0.191762	-0.815539	0.545	0.448	1
Ogfod1	0.00315225	1.22721	0.246	0.137	1	Edem3	0.415128	-1.08052	0.256	0.222	1													Snx24	0.0166361	1.13527	0.218	0.139	1	Efhd2	0.86125	-0.815098	0.312	0.32	1
Slfn2	9.25538e-20	1.2271	0.91	0.611	2.69757e-15	4632415L05Rik	0.764735	-1.079	0.251	0.261	1													Ap4b1.1	0.0249155	1.13404	0.277	0.196	1	Gm28501	0.380594	-0.814754	0.215	0.232	1
Nuak1	2.41186e-13	1.22693	0.613	0.282	7.02961e-09	Numa1	0.0731595	-1.07866	0.613	0.684	1													Ap4b1	0.01319	1.13403	0.299	0.206	1	Lyrm9	0.030679	-0.813216	0.128	0.067	1
Iqcc	0.0171898	1.22691	0.206	0.128	1	Ccl27a	0.0925521	-1.07843	0.136	0.081	1													Oasl2	0.00595512	1.13376	0.48	0.387	1	Atp13a1	0.764744	-0.812486	0.505	0.485	1
Sfmbt1	0.0338941	1.22685	0.186	0.115	1	Jam3	0.0816867	-1.07834	0.573	0.615	1													Cd44	0.133434	1.13315	0.221	0.165	1	Rpl23a	6.66279e-17	-0.812323	0.981	0.974	1.94194e-12
Ccdc17	0.0275981	1.22579	0.151	0.085	1	Synj2	0.974584	-1.07756	0.166	0.158	1													Gm28793	6.20565e-05	1.13278	0.308	0.16	1	Zfp26	0.198433	-0.812062	0.265	0.211	1
Tpm1	5.77481e-22	1.22413	0.98	0.774	1.68313e-17	Sepp1	6.71683e-16	-1.07666	0.995	0.996	1.95769e-11													Kif3a	0.417452	1.13055	0.202	0.175	1	Gm16253	0.991105	-0.811867	0.159	0.149	1
Tmsb15l	1.46122e-06	1.22284	0.216	0.06	0.0425887	Fbxo45	0.590839	-1.07591	0.181	0.158	1													1700109H08Rik	0.0970158	1.13018	0.115	0.072	1	Fam117b	0.684925	-0.811833	0.218	0.196	1
Letm2	0.0491218	1.22211	0.166	0.107	1	Pxdc1	0.396488	-1.07479	0.392	0.406	1													Gm10143	0.884742	1.12895	0.259	0.258	1	Kctd20	0.800776	-0.811599	0.607	0.588	1
Ppa1	2.78471e-08	1.22128	0.518	0.286	0.000811633	Rexo4	0.0907911	-1.07471	0.357	0.269	1													Tmem86a	0.0123601	1.1289	0.545	0.464	1	Spata13	0.450078	-0.811122	0.346	0.371	1
Ksr1	0.00408753	1.21932	0.236	0.137	1	Dusp7	0.792789	-1.07299	0.342	0.316	1													Mospd1	0.000379709	1.12765	0.374	0.232	1	Hnrnph3	0.46586	-0.810927	0.467	0.412	1
Fam129a	5.58752e-09	1.21884	0.613	0.372	0.000162854	St3gal6	6.84652e-05	-1.07169	0.859	0.868	1													Vps8	0.432473	1.12731	0.234	0.211	1	Dph7	0.719894	-0.810163	0.249	0.263	1
Slc35a5	0.0173179	1.2172	0.231	0.15	1	Phldb1	0.253088	-1.07136	0.281	0.316	1													Pdgfa	0.884003	1.12675	0.24	0.237	1	Map3k8	0.223599	-0.810116	0.103	0.139	1
D130017N08Rik	0.152525	1.21709	0.291	0.214	1	Dedd2	0.0409694	-1.0713	0.276	0.184	1													Decr2	0.652172	1.12541	0.417	0.423	1	Elp4	0.969047	-0.809441	0.271	0.263	1
Dchs1	1.02737e-12	1.21528	0.799	0.543	2.99438e-08	Tril	0.238278	-1.07122	0.548	0.585	1													Acy1	0.783954	1.1254	0.14	0.139	1	Tmco4	0.916099	-0.808863	0.196	0.196	1
Gm28989	5.08032e-17	1.21434	0.643	0.244	1.48071e-12	Med31	0.514594	-1.071	0.357	0.316	1													1700088E04Rik	0.000182465	1.12515	0.315	0.175	1	Mllt10	0.113229	-0.807306	0.489	0.392	1
Gm16070	0.00526308	1.2132	0.176	0.09	1	Nudt6	0.553045	-1.07084	0.146	0.167	1													Rpa3	3.68177e-06	1.12505	0.333	0.144	0.107309	BC065403	0.276629	-0.807301	0.125	0.155	1
Jazf1	0.0424258	1.2119	0.101	0.051	1	2310068J16Rik	0.169447	-1.07003	0.141	0.094	1													Fzd5	0.00142797	1.12412	0.14	0.052	1	Gm12500	0.20771	-0.805206	0.215	0.16	1
Sik2	0.721898	1.21133	0.407	0.397	1	Prom1	0.166443	-1.06977	0.658	0.658	1													Taf1	0.000239672	1.12315	0.52	0.381	1	Rasgrp3	0.176688	-0.804886	0.598	0.613	1
2510009E07Rik	1.26042e-06	1.21024	0.422	0.222	0.0367362	Gm15658	0.121421	-1.06852	0.327	0.363	1													Olfml2a	7.80723e-19	1.12295	0.981	0.928	2.2755e-14	Slc3a2	8.89132e-11	-0.804681	0.988	0.995	2.59146e-06
Zmynd15	0.0116381	1.21014	0.151	0.077	1	Ndrg2	0.2009	-1.0685	0.136	0.179	1													Bivm	0.0301455	1.1226	0.159	0.093	1	Rfx3	0.252368	-0.803436	0.131	0.093	1
Ddx11	0.16236	1.20973	0.141	0.098	1	Mpzl1	0.000448377	-1.06735	0.844	0.872	1													Anapc15	0.0574864	1.1222	0.237	0.17	1	Diexf	0.526934	-0.802723	0.125	0.108	1
Cdc27	5.40603e-07	1.20868	0.513	0.295	0.0157564	Stx1b	0.157211	-1.06672	0.08	0.12	1													Ehd1	6.77727e-07	1.12211	0.922	0.835	0.019753	S1pr1	3.05529e-11	-0.802141	0.997	0.995	8.90496e-07
Pcdhb14	0.671631	1.2085	0.201	0.201	1	Ube4b	0.962158	-1.06651	0.337	0.325	1													Gm1673	0.0426302	1.12162	0.121	0.067	1	Pcgf6	0.798172	-0.802136	0.103	0.108	1
Rgs4	0.353009	1.20644	0.116	0.085	1	Msmp	0.712012	-1.06618	0.186	0.192	1													Gdpd5	0.00169237	1.12073	0.302	0.186	1	Hspbp1	0.249511	-0.802126	0.461	0.387	1
Lum	2.81421e-06	1.20617	0.025	0.162	0.082023	2310010J17Rik	0.0857826	-1.06583	0.286	0.201	1													Gm10516	0.00252703	1.11993	0.246	0.129	1	Otud5	0.151099	-0.801971	0.268	0.325	1
Fam227a	0.473507	1.20534	0.106	0.085	1	Epn2	0.107637	-1.06543	0.688	0.709	1													Naglu	9.23556e-05	1.11752	0.632	0.495	1	Fra10ac1	0.39579	-0.801966	0.212	0.242	1
Dirc2	0.00345702	1.20468	0.352	0.226	1	Cd3eap	0.494709	-1.06523	0.216	0.179	1													Krt2	0.0580522	1.11667	0.181	0.242	1	Ptar1	0.110164	-0.800107	0.355	0.268	1
Mex3c	5.58425e-05	1.20407	0.266	0.12	1	Abcb1a	0.66045	-1.06523	0.749	0.662	1													Sorbs1	9.23159e-06	1.11567	0.636	0.495	0.269064	Tctex1d4	0.542151	-0.799071	0.106	0.088	1
2900052L18Rik	0.00816291	1.20282	0.186	0.103	1	Gm16794	0.351446	-1.06522	0.166	0.132	1													Noxo1	0.00176737	1.11529	0.162	0.067	1	Usp53	0.444523	-0.798164	0.43	0.381	1
Por	2.36249e-06	1.2011	0.573	0.393	0.0688571	Zfp653	0.984859	-1.06419	0.156	0.154	1													Gm13212	0.4602	1.11386	0.1	0.082	1	Akr1b8	0.676407	-0.797823	0.121	0.108	1
Tmem98	2.16394e-11	1.20072	0.653	0.355	6.30701e-07	Slc25a28	0.0988449	-1.06406	0.171	0.111	1													Ndufaf7	0.000182973	1.1114	0.495	0.356	1	Nxt2	0.150795	-0.797554	0.093	0.134	1
Uhrf1bp1	3.39291e-06	1.20063	0.231	0.073	0.0988898	Rgl1	0.130203	-1.06283	0.643	0.632	1													Galk2	0.00113998	1.11099	0.33	0.211	1	Zbtb24	0.532126	-0.797024	0.243	0.211	1
Dbt	0.00140913	1.2005	0.251	0.137	1	Mctp1	0.112321	-1.06252	0.578	0.594	1													Ppic	5.17701e-32	1.1106	1	0.979	1.50889e-27	Dync1li2	0.963438	-0.795243	0.545	0.557	1
Scn1b	0.000529535	1.20002	0.739	0.654	1	Rep15	0.7323	-1.06141	0.116	0.12	1													Ddah2	5.33226e-08	1.1092	0.798	0.644	0.00155414	Tprn	0.72443	-0.794797	0.287	0.268	1
Ggnbp1	0.0405079	1.19975	0.312	0.218	1	Gm26686	0.0719842	-1.06088	0.065	0.111	1													Harbi1	0.0751822	1.10871	0.156	0.103	1	Coq5	0.713853	-0.794539	0.336	0.34	1
Lmo1	2.13654e-19	1.19937	0.834	0.462	6.22716e-15	Cd274	0.908862	-1.06028	0.307	0.282	1													Spef1	0.0123387	1.1084	0.224	0.139	1	Nsun6	0.946945	-0.793642	0.156	0.16	1
Dcakd	2.70413e-07	1.19763	0.628	0.427	0.00788144	Gm29084	0.00071195	-1.0598	0.407	0.487	1													Erlec1	7.1554e-05	1.10691	0.455	0.278	1	Ddx11	0.679611	-0.793631	0.134	0.119	1
B3glct	4.64892e-06	1.19462	0.327	0.15	0.135497	Gm13056	0.471886	-1.05757	0.136	0.111	1													D630045J12Rik	0.0871271	1.10447	0.131	0.082	1	Dhx32	0.356818	-0.79344	0.682	0.546	1
Prep	0.00348551	1.19431	0.563	0.453	1	Ptprv	0.234282	-1.05688	0.151	0.107	1													Il15	3.92982e-05	1.1044	0.396	0.232	1	AC120787.1	0.254151	-0.793348	0.184	0.216	1
Net1	5.15882e-15	1.19343	0.894	0.662	1.50359e-10	Gm26765	0.747971	-1.05643	0.141	0.124	1													Nfkbie	0.00979299	1.10336	0.505	0.397	1	Cstf3	0.343134	-0.792889	0.383	0.314	1
Col4a3bp	0.00909923	1.19149	0.327	0.226	1	Zfp36l1	1.14096e-07	-1.0558	0.985	0.966	0.00332543													Rbm4	0.00239234	1.10252	0.299	0.191	1	Dmkn	0.0113057	-0.792472	0.14	0.216	1
Hadh	7.29314e-11	1.19123	0.814	0.547	2.12566e-06	Mapkapk5	0.998827	-1.05522	0.286	0.265	1													Plcd3	0.380404	1.10234	0.243	0.211	1	Snx14	0.143449	-0.792147	0.433	0.356	1
Pigm	4.32332e-05	1.19104	0.362	0.205	1	Clmn	0.943962	-1.05482	0.121	0.12	1													Zfp532	0.00165438	1.1019	0.34	0.211	1	Gm37738	0.345115	-0.791994	0.224	0.247	1
Snrpn	0.0772113	1.19015	0.181	0.124	1	Sh3tc2	0.83419	-1.05479	0.191	0.197	1													WI1-49P9.2	2.21609e-06	1.10154	0.439	0.237	0.0645902	Pde6h	0.277992	-0.79099	0.374	0.402	1
Carns1	0.000262515	1.19004	0.171	0.06	1	Man1b1	0.413755	-1.05391	0.372	0.325	1													Lix1l	0.000249499	1.10141	0.234	0.103	1	Gm12840	0.319669	-0.790842	0.371	0.381	1
Tmem38b	2.09992e-10	1.18919	0.377	0.132	6.12044e-06	Gm9806	0.0533369	-1.05333	0.151	0.085	1													Acta2	0.753887	1.09989	0.514	0.485	1	Ccdc91	0.384942	-0.789382	0.315	0.345	1
Rab8b	3.23121e-17	1.18906	0.719	0.35	9.41768e-13	Arhgap31	0.0220363	-1.05328	0.784	0.808	1													Nxn	3.37154e-07	1.09966	0.754	0.562	0.0098267	Rps4x	1.13029e-26	-0.788629	1	1	3.29433e-22
Id2	1.36529e-11	1.1881	0.739	0.526	3.97926e-07	Ccser1	0.0158022	-1.05288	0.206	0.12	1													Sipa1	3.38916e-05	1.09942	0.626	0.495	0.987805	Gnb4	0.557393	-0.78736	0.589	0.593	1
Gm9934	7.57315e-17	1.18752	0.859	0.534	2.20727e-12	Dusp16	0.161814	-1.05233	0.201	0.141	1													Tcn2	6.67949e-21	1.09892	0.984	0.943	1.9468e-16	Gm20422	0.906491	-0.786166	0.1	0.103	1
Timp2	4.75566e-19	1.1875	0.995	0.97	1.38609e-14	Gltscr1l	0.769678	-1.05182	0.266	0.252	1													Dysf	4.50539e-13	1.09891	0.847	0.629	1.31314e-08	Nupl2	0.959315	-0.785337	0.15	0.144	1
Sfxn4	0.135872	1.18715	0.136	0.094	1	Clcf1	0.52688	-1.05157	0.181	0.154	1													Camsap3	0.0286358	1.09793	0.134	0.072	1	Tex2	0.432921	-0.785232	0.265	0.294	1
Nme6	0.0170315	1.18671	0.196	0.115	1	Dennd4b	0.865213	-1.05153	0.106	0.098	1													Hadh	3.00667e-09	1.09741	0.813	0.66	8.76325e-05	Nfrkb	0.182237	-0.78456	0.355	0.284	1
Nudt13	0.0339548	1.18605	0.271	0.188	1	Gm28047	0.979848	-1.05151	0.362	0.346	1													Stxbp6	0.841973	1.09703	0.389	0.387	1	1810024B03Rik	0.581092	-0.783892	0.106	0.088	1
Nhsl1	0.169971	1.18404	0.407	0.359	1	Gm37716	0.417275	-1.05146	0.146	0.162	1													1600014C10Rik	0.00920781	1.09554	0.246	0.155	1	Zfp758	0.600621	-0.783681	0.156	0.134	1
Mob3c	0.000542244	1.1834	0.291	0.162	1	Gm37158	0.00754338	-1.05134	0.462	0.517	1													Ubxn2b	0.00549501	1.09518	0.168	0.082	1	Med27	0.0546735	-0.783362	0.477	0.531	1
Cmtm3	1.33017e-11	1.1823	0.804	0.598	3.87692e-07	Nudt12	0.573393	-1.05073	0.106	0.124	1													Gm17206	1.08477e-06	1.09162	0.33	0.134	0.0316166	Mtrf1	0.561855	-0.782974	0.128	0.108	1
Ccdc71l	1.86156e-05	1.18149	0.251	0.098	0.542571	Kat2b	0.120937	-1.04771	0.236	0.171	1													Scrn3	0.740859	1.09145	0.118	0.113	1	Abcb6	0.509217	-0.782581	0.209	0.232	1
Ispd	0.000308534	1.1811	0.181	0.068	1	Smoc2	1.41932e-05	-1.04727	0.05	0.184	0.413675													Fam129a	1.96746e-09	1.09133	0.629	0.376	5.73436e-05	Kctd12	0.109253	-0.782281	0.545	0.577	1
3110043O21Rik	0.0210584	1.18091	0.186	0.107	1	Gm10717	0.425363	-1.04672	0.116	0.137	1													Ift74	0.0849081	1.08981	0.221	0.165	1	RP24-97D9.3	0.0362604	-0.781801	0.551	0.598	1
Hrh1	0.0014922	1.18085	0.141	0.051	1	Cdyl	0.860324	-1.04579	0.121	0.124	1													Arhgap27	1.40985e-08	1.08973	0.754	0.613	0.000410914	Ncf2	0.190529	-0.781669	0.165	0.119	1
Wdfy1	3.56477e-13	1.17953	0.774	0.513	1.03899e-08	Gm26719	0.347854	-1.04451	0.251	0.214	1													Enkd1	0.418618	1.08904	0.106	0.088	1	Ttpal	0.462509	-0.781581	0.386	0.351	1
Dazap1	0.002159	1.17902	0.462	0.333	1	Zmynd8	0.007934	-1.04406	0.487	0.329	1													Fam213b	0.143874	1.08817	0.199	0.149	1	Pml	0.322351	-0.781291	0.536	0.479	1
Oat	3.06452e-20	1.17858	0.97	0.778	8.93184e-16	St8sia4	0.116845	-1.04297	0.397	0.457	1													Gm9913	2.27537e-05	1.08794	0.262	0.108	0.663181	Hdac5	0.31517	-0.781286	0.352	0.381	1
Mansc1	8.0984e-13	1.17842	0.744	0.427	2.36036e-08	Gkap1	0.864468	-1.04288	0.121	0.115	1													Nr4a2	0.198917	1.08791	0.115	0.082	1	Gbp2	0.991318	-0.781227	0.698	0.639	1
Setd8	0.00119123	1.17804	0.206	0.098	1	Gm5141	0.489949	-1.0419	0.236	0.197	1													Dab2	1.06067e-10	1.08667	0.882	0.742	3.09144e-06	Cdk20	0.813966	-0.781191	0.156	0.16	1
Xntrpc	0.745899	1.17622	0.106	0.098	1	Rps21	8.09109e-12	-1.04147	0.975	0.974	2.35823e-07													Rassf10	0.0772011	1.08446	0.29	0.227	1	Gm9864	0.00013622	-0.780478	0.246	0.381	1
Mrm1	0.155677	1.17596	0.166	0.12	1	Zfp386	0.80641	-1.04053	0.291	0.299	1													Pcdhb22	0.996069	1.08412	0.19	0.186	1	Gm21769	0.742269	-0.780142	0.642	0.603	1
Rnf145	3.67829e-08	1.17587	0.658	0.427	0.00107208	Nup43	0.183577	-1.04034	0.07	0.107	1													Telo2	0.00992495	1.08384	0.383	0.278	1	Slc27a4	0.157447	-0.778815	0.206	0.155	1
Cks1b	1.91282e-05	1.17576	0.352	0.179	0.557511	RP23-286M3.4	0.191207	-1.03951	0.095	0.137	1													Gm26879	7.62374e-07	1.08373	0.361	0.155	0.0222202	Fdxacb1	0.450119	-0.778181	0.199	0.17	1
Cd59a	3.35272e-13	1.17555	0.734	0.397	9.77185e-09	Wdr78	0.0622196	-1.03879	0.176	0.107	1													Gm20707	0.00350084	1.08252	0.215	0.113	1	Prpf19	0.502855	-0.777839	0.277	0.247	1
Mast2	5.82796e-06	1.17546	0.513	0.312	0.169862	Sox17	6.00327e-05	-1.03865	0.859	0.863	1													Wdr76	0.195293	1.08169	0.1	0.067	1	Zfp651	0.131791	-0.777616	0.106	0.067	1
AI480526	0.0046621	1.17529	0.236	0.141	1	RP23-70G12.3	0.637131	-1.03859	0.116	0.128	1													Rhobtb2	0.0493177	1.08126	0.125	0.072	1	Zfp524	0.429549	-0.777421	0.252	0.216	1
Susd2	0.0110584	1.17503	0.698	0.568	1	Gm37761	0.0719828	-1.03858	0.322	0.355	1													Tctn1	0.0510283	1.08066	0.38	0.314	1	Ercc2	0.209789	-0.777394	0.15	0.108	1
Parp16	2.63075e-05	1.17497	0.302	0.137	0.766758	Pik3ca	0.215348	-1.03858	0.307	0.231	1													Xpo4	0.412973	1.08031	0.178	0.16	1	Rnasel	0.103015	-0.777086	0.118	0.17	1
Prr7	0.000122021	1.17483	0.126	0.03	1	Tmcc1	0.192781	-1.03785	0.472	0.496	1													Prcp	1.04276e-27	1.07928	0.991	0.959	3.03921e-23	Sds	0.461514	-0.776858	0.15	0.124	1
Maged1	3.87384e-18	1.17368	0.95	0.765	1.12907e-13	Arhgef3	0.0575892	-1.0375	0.819	0.829	1													RP24-357G2.2	0.0568591	1.07913	0.193	0.129	1	Pcmtd2	0.808606	-0.776372	0.474	0.433	1
Crmp1	0.00707064	1.17086	0.151	0.068	1	Gdpgp1	0.24997	-1.03686	0.095	0.132	1													Man2a2	0.0517625	1.07791	0.199	0.139	1	Fanci	0.0221118	-0.776085	0.237	0.139	1
Anpep	0.146228	1.16923	0.171	0.12	1	Atp8a2	0.754189	-1.0358	0.111	0.12	1													Nudt2	0.000293585	1.07718	0.218	0.093	1	Samhd1	0.708548	-0.775498	0.495	0.469	1
Zmynd19	0.159945	1.16825	0.101	0.064	1	Vps13b	0.0406725	-1.03557	0.367	0.278	1													Gpatch1	0.00112279	1.0771	0.305	0.186	1	Las1l	0.551555	-0.774933	0.411	0.412	1
Ppip5k2	5.97358e-05	1.16763	0.407	0.231	1	Neurl4	0.132835	-1.03542	0.151	0.103	1													Mpp7	0.0679678	1.07694	0.442	0.402	1	Elk1	0.134247	-0.773864	0.184	0.129	1
Trim41	0.00379585	1.16729	0.231	0.128	1	Gstt2	0.240904	-1.03422	0.407	0.444	1													Adgra2	0.393706	1.07479	0.212	0.18	1	Gstt1	0.33446	-0.773554	0.1	0.124	1
Stox2	1.55715e-09	1.16727	0.663	0.419	4.53846e-05	1700052K11Rik	0.287015	-1.03392	0.116	0.081	1													Ldhd	0.830052	1.07453	0.134	0.144	1	Rps12-ps3	3.15817e-09	-0.773384	0.511	0.68	9.20479e-05
Pemt	0.000526729	1.16632	0.116	0.03	1	Pacs2	0.79138	-1.03373	0.226	0.231	1													Zfp11	0.0597818	1.07382	0.212	0.144	1	Gnptab	0.283421	-0.773333	0.184	0.222	1
Phtf1	0.0065862	1.16527	0.322	0.209	1	Tmcc2	0.150629	-1.03368	0.176	0.124	1													Fam167b	9.62894e-14	1.07359	0.832	0.536	2.80645e-09	Prex2	1.68828e-05	-0.772856	0.928	0.964	0.492067
4930594M22Rik	3.10344e-06	1.16495	0.176	0.038	0.0904527	Zfp280c	0.649054	-1.03348	0.221	0.192	1													Cald1	4.89069e-08	1.07323	0.835	0.711	0.00142544	Trnau1ap	0.48798	-0.772761	0.548	0.459	1
Dfna5	0.228173	1.16481	0.07	0.103	1	Git2	0.176108	-1.03308	0.809	0.791	1													Car7	0.0216645	1.07259	0.103	0.175	1	Pdk3	0.676193	-0.772501	0.262	0.237	1
Fam181b	2.57812e-17	1.16367	0.91	0.645	7.51418e-13	Dennd4a	0.332151	-1.03206	0.332	0.372	1													Rnf34	7.30857e-07	1.07149	0.598	0.412	0.0213016	Rpl14	3.46804e-13	-0.772193	0.988	0.985	1.01079e-08
Pdlim7	1.34515e-16	1.16363	0.935	0.748	3.92058e-12	RP23-199B2.8	0.433783	-1.032	0.533	0.41	1													Sesn2	0.00403923	1.07	0.193	0.103	1	Gm12426	0.0809122	-0.771586	0.097	0.144	1
Slc35c2	0.000452275	1.16303	0.457	0.325	1	Nr1h3	0.0208091	-1.03155	0.106	0.179	1													Efhd1os	5.53567e-05	1.0697	0.283	0.129	1	Zfp788	0.252819	-0.771252	0.193	0.149	1
Hbegf	5.18466e-06	1.16298	0.407	0.226	0.151112	Pdgfd	0.860027	-1.03135	0.482	0.457	1													Zeb2	0.827317	1.06854	0.193	0.186	1	Itpripl1	0.0157261	-0.770615	0.526	0.603	1
Gm16534	0.0670133	1.16128	0.181	0.124	1	Dgke	0.444678	-1.03115	0.437	0.453	1													Acsf2	5.00371e-06	1.06827	0.308	0.129	0.145838	Emp2	0.556804	-0.770163	0.427	0.443	1
Crispld1	7.81204e-05	1.16049	0.302	0.15	1	Syne1	0.571804	-1.03085	0.558	0.551	1													Nmb	0.00560723	1.06812	0.436	0.335	1	Cmpk2	0.751983	-0.770091	0.255	0.273	1
Akr1b3	1.59604e-10	1.15827	0.663	0.363	4.65183e-06	Zbtb46	0.105658	-1.02914	0.377	0.427	1													Ankrd50	0.00590961	1.06741	0.308	0.211	1	Fam149b	0.958188	-0.769522	0.193	0.191	1
Ccdc142os	0.0182453	1.15827	0.106	0.047	1	Sybu	0.205712	-1.02858	0.241	0.295	1													Nek6	8.02571e-11	1.06741	0.919	0.784	2.33917e-06	Cyyr1	0.000202962	-0.768906	0.748	0.851	1
Gsap	0.741624	1.15825	0.186	0.192	1	Ccdc28b	0.595561	-1.02816	0.749	0.679	1													Slc25a16	0.0172101	1.06733	0.274	0.191	1	Fgfr3	0.147655	-0.768876	0.433	0.474	1
Zfp846	0.111443	1.15735	0.166	0.12	1	Pik3r6	0.345229	-1.02814	0.221	0.261	1													Smyd4	0.0168871	1.06682	0.336	0.237	1	Plcb3	0.377764	-0.768856	0.411	0.438	1
Trip6	0.0005765	1.15714	0.503	0.402	1	Sbno2	0.402563	-1.02803	0.487	0.534	1													Pgpep1	0.0016687	1.06615	0.567	0.474	1	Fcgbp	0.00691931	-0.768724	0.209	0.309	1
Igsf3	0.941285	1.15681	0.141	0.132	1	Ifnar1	0.23628	-1.02781	0.739	0.731	1													Pigv	0.202427	1.06515	0.293	0.247	1	Tmem126b	0.916021	-0.76822	0.308	0.314	1
Aox1	9.49727e-07	1.15671	0.402	0.201	0.0276807	Slc25a32	0.376081	-1.02759	0.362	0.312	1													Prkca	0.0557899	1.06287	0.106	0.057	1	Ttl	0.682836	-0.767785	0.112	0.124	1
Pvrl2	6.08194e-16	1.15662	0.97	0.825	1.77264e-11	Ino80d	0.865751	-1.02698	0.372	0.35	1													Jpx	0.823828	1.06234	0.168	0.18	1	Mettl3	0.26834	-0.767351	0.374	0.392	1
Taf1b	0.312993	1.15493	0.256	0.231	1	Adat1	0.663976	-1.02663	0.09	0.103	1													Ankrd16	0.0331956	1.06143	0.383	0.325	1	Plekho1	0.702066	-0.766694	0.399	0.407	1
Ripk3	8.39414e-09	1.15488	0.608	0.385	0.000244656	B4galt4	0.303629	-1.02605	0.407	0.333	1													Lrrc26	0.38959	1.06076	0.081	0.103	1	Junb	0.00132971	-0.766313	0.81	0.835	1
A930005H10Rik	0.000164249	1.15299	0.322	0.167	1	Cdkal1	0.275966	-1.02527	0.256	0.299	1													Rnf141	8.65578e-06	1.05943	0.664	0.541	0.252281	Sft2d1	0.982824	-0.764805	0.486	0.443	1
Entpd5	0.0472514	1.15266	0.191	0.128	1	D130020L05Rik	0.876287	-1.02458	0.261	0.244	1													Gm14005	0.000580037	1.05782	0.171	0.067	1	Prdm10	0.661855	-0.764368	0.146	0.129	1
Nexn	0.000785076	1.15232	0.201	0.09	1	S100a16	1.48928e-05	-1.0242	0.97	0.97	0.434065													A430105I19Rik	0.69935	1.05674	0.146	0.139	1	Boc	0.0918989	-0.763187	0.134	0.186	1
Ezr	0.059575	1.15171	0.241	0.167	1	Aptx	0.915311	-1.02291	0.171	0.167	1													4930452B06Rik	0.0248612	1.05614	0.171	0.098	1	Nucks1	0.416875	-0.762651	0.486	0.428	1
Gm14396	1.09399e-16	1.15052	0.528	0.141	3.18855e-12	Fech	0.0183698	-1.02285	0.583	0.449	1													Hps1	0.000553896	1.0555	0.33	0.196	1	Ddx18	0.480805	-0.762496	0.445	0.454	1
Gm11974	0.0679925	1.15009	0.191	0.132	1	Gm17131	0.933221	-1.02245	0.302	0.278	1													RP23-327M1.1	0.0108633	1.05498	0.168	0.088	1	Cfap97	0.309407	-0.762438	0.302	0.253	1
Clca3a1	3.05415e-05	1.14998	0.618	0.432	0.890162	Gm28727	0.715401	-1.02109	0.116	0.103	1													Marcks	3.76667e-13	1.05453	0.745	0.469	1.09783e-08	Rsl1d1	0.390798	-0.761828	0.523	0.536	1
Nfkbie	3.7339e-06	1.14956	0.457	0.265	0.108828	Mtmr14	0.445988	-1.02104	0.342	0.278	1													Lhx6	8.14464e-13	1.05433	0.729	0.423	2.37384e-08	Snx10	0.623717	-0.761419	0.153	0.134	1
3110056K07Rik	0.000681159	1.14947	0.186	0.077	1	Klhl17	0.980318	-1.02097	0.146	0.141	1													Ank	0.214472	1.05199	0.312	0.268	1	Setd7	0.302086	-0.761139	0.371	0.325	1
Polrmt	0.0983451	1.14905	0.276	0.218	1	Banp	0.985014	-1.02062	0.186	0.184	1													P4ha2	0.0182989	1.05171	0.324	0.237	1	Qser1	0.540905	-0.760716	0.324	0.289	1
Sat2	0.1503	1.14814	0.131	0.09	1	Shroom4	0.163266	-1.02003	0.523	0.577	1													Rtp4	2.38545e-10	1.0511	0.679	0.443	6.95262e-06	Esyt2	0.613987	-0.759406	0.551	0.505	1
Zfp74	0.00104795	1.14752	0.266	0.145	1	Rps6kc1	0.182598	-1.01993	0.121	0.162	1													Raet1e	8.31905e-08	1.05085	0.408	0.18	0.00242467	Cep112	0.778136	-0.759283	0.131	0.119	1
Hmox2	6.9932e-17	1.14732	0.879	0.671	2.03824e-12	Capn12	0.224752	-1.01946	0.518	0.397	1													Prickle1	1.63539e-06	1.05078	0.511	0.314	0.0476651	Alg5	0.783232	-0.759115	0.592	0.567	1
Srprb	3.56165e-08	1.14706	0.724	0.5	0.00103808	Lyar	0.507992	-1.01921	0.286	0.312	1													Slc35b4	3.19969e-05	1.0506	0.458	0.294	0.932582	Rell1	0.324608	-0.758508	0.579	0.593	1
Ttyh2	0.0308559	1.14674	0.221	0.137	1	RP24-159A20.4	0.472332	-1.01913	0.106	0.081	1													Tpm1	6.81e-18	1.04992	0.975	0.866	1.98484e-13	Mdm4	0.351229	-0.758442	0.48	0.5	1
C77080	5.97811e-05	1.14515	0.477	0.299	1	Nabp1	0.799021	-1.01876	0.101	0.107	1													Gatsl3	4.34209e-08	1.04884	0.763	0.608	0.00126555	Gm28875	0.0160353	-0.758412	0.48	0.567	1
Incenp	0.00337313	1.14326	0.176	0.081	1	Aif1l	0.449842	-1.01819	0.095	0.115	1													Mtmr10	0.00421534	1.04828	0.502	0.376	1	Mrrf	0.106912	-0.758257	0.685	0.67	1
Fasn	1.40435e-10	1.14285	0.457	0.184	4.09313e-06	Tmem194	0.859883	-1.01789	0.111	0.115	1													Serpinh1	2.33529e-18	1.04804	0.969	0.871	6.80644e-14	Tor3a	0.866102	-0.758186	0.573	0.541	1
N4bp2	0.00105541	1.14184	0.377	0.248	1	Tmco6	0.727126	-1.01786	0.126	0.111	1													Ccdc28a	0.0256512	1.04692	0.109	0.052	1	2410089E03Rik	0.59544	-0.757741	0.234	0.211	1
Tmsb15b2	1.32581e-05	1.14138	0.111	0.013	0.386422	Dlc1	0.680334	-1.01721	0.392	0.346	1													Mx2	0.146487	1.04668	0.103	0.067	1	Zfp61	1	-0.756887	0.1	0.098	1
Ndst1	1.08986e-08	1.14079	0.693	0.457	0.000317651	Heg1	4.38548e-05	-1.01714	0.93	0.97	1													Aldh2	1.80912e-14	1.04573	0.916	0.727	5.27287e-10	Rps19	3.60638e-20	-0.75579	0.997	1	1.05111e-15
Mrps5	4.56772e-06	1.14072	0.407	0.218	0.133131	Sigirr	0.168903	-1.01713	0.598	0.611	1													Dbf4	0.00132329	1.04572	0.187	0.082	1	Xpc	0.151201	-0.75413	0.262	0.314	1
Csrp2	8.41355e-18	1.14044	0.809	0.491	2.45221e-13	4933408J17Rik	0.751284	-1.01655	0.583	0.462	1													Ccdc8	0.0992925	1.04487	0.146	0.098	1	Noc4l	0.703183	-0.754056	0.371	0.366	1
Stard3	1.58183e-06	1.14031	0.513	0.316	0.0461039	Tbc1d8	0.631355	-1.0165	0.412	0.376	1													Irf7	0.143761	1.04214	0.458	0.433	1	Irf8	0.662911	-0.753796	0.134	0.144	1
Fbxl17	4.90614e-07	1.1403	0.352	0.15	0.0142994	C730034F03Rik	0.898619	-1.01593	0.302	0.286	1													Amigo2	1.10342e-05	1.04197	0.72	0.629	0.321604	Mina	0.60794	-0.753017	0.355	0.325	1
B230398E01Rik	0.00184664	1.13992	0.166	0.073	1	Gpatch2	0.051553	-1.01556	0.266	0.179	1													D3Ertd254e	0.202436	1.04186	0.156	0.119	1	Meox1	0.00552825	-0.752917	0.935	0.928	1
Dcaf10	0.887761	1.13954	0.296	0.303	1	Rbm19	0.378329	-1.0116	0.101	0.132	1													S100a4	0.575218	1.04179	0.72	0.711	1	Tuba1c	0.404099	-0.752858	0.505	0.485	1
Top1mt	0.142647	1.13847	0.141	0.098	1	Fam193b	0.946568	-1.01139	0.271	0.269	1													Gm10550	0.0112305	1.04004	0.199	0.119	1	Gm15658	0.536479	-0.752483	0.333	0.33	1
Stx19	0.45751	1.13734	0.101	0.12	1	Sema4c	0.643538	-1.01077	0.146	0.124	1													Adam9	1.02033e-06	1.03901	0.523	0.33	0.0297384	Dlc1	0.546496	-0.752101	0.308	0.325	1
Armcx3	3.921e-05	1.13568	0.497	0.325	1	Zfp37	0.294335	-1.01041	0.111	0.145	1													Parp8	0.00155256	1.03864	0.196	0.093	1	Klf16	0.248238	-0.751741	0.181	0.134	1
Tnfaip2	0.000357385	1.13483	0.307	0.162	1	Cmtr2	0.107498	-1.01003	0.121	0.073	1													Hmox1	0.00130027	1.03845	0.576	0.479	1	Herpud1	0.512494	-0.75093	0.735	0.753	1
Acad9	0.00529553	1.13438	0.698	0.568	1	Kcnj15	0.563778	-1.00993	0.101	0.081	1													Gramd1b	0.0538333	1.03837	0.1	0.052	1	Fam166a	1.47424e-08	-0.750592	0.832	0.887	0.000429683
Ergic1	7.56734e-07	1.13399	0.643	0.466	0.0220558	Pex1	0.75737	-1.00894	0.286	0.299	1													Zfp39	0.597649	1.03658	0.112	0.098	1	Serpinb6a	4.29592e-08	-0.750279	0.984	0.969	0.00125209
1700084E18Rik	0.00463097	1.13388	0.101	0.034	1	Nrp1	0.000167776	-1.00888	0.96	0.966	1													Dennd6b	0.417866	1.03653	0.15	0.129	1	Rps23	1.07534e-15	-0.750205	0.997	1	3.13418e-11
Pir	1.02812e-08	1.13336	0.583	0.359	0.000299655	Pms2	0.94509	-1.00852	0.186	0.184	1													Nhlrc2	0.00747325	1.03636	0.259	0.16	1	AC107830.1	0.769615	-0.75011	0.586	0.577	1
Ngfrap1	1.68699e-10	1.13313	0.528	0.252	4.91689e-06	Dpm3	0.0778185	-1.00797	0.729	0.585	1													Ept1	0.316567	1.03545	0.178	0.144	1	Nfxl1	0.757658	-0.749838	0.153	0.139	1
Ccdc61	0.000135033	1.13255	0.352	0.188	1	Ccdc92	0.980645	-1.00696	0.111	0.107	1													Trib1	5.97186e-05	1.03495	0.486	0.325	1	Smad1	0.993883	-0.749254	0.838	0.753	1
Usp1	0.00708098	1.13159	0.327	0.222	1	Sh3bgrl2	0.513948	-1.00659	0.236	0.261	1													Kifap3	3.5755e-07	1.03427	0.52	0.299	0.0104212	Slc16a2	0.733667	-0.747909	0.364	0.361	1
Neil1	0.489719	1.13052	0.136	0.115	1	Cyp2j9	0.0993011	-1.00649	0.085	0.137	1													Smpd4	0.199068	1.03404	0.389	0.33	1	Lrrc8c	0.00117838	-0.747871	0.888	0.907	1
BC065403	0.00414606	1.13038	0.171	0.081	1	2410022M11Rik	0.480582	-1.00594	0.186	0.218	1													Maged1	7.58031e-11	1.03352	0.894	0.856	2.20936e-06	Rufy2	0.557718	-0.747605	0.377	0.33	1
Zfyve16	5.6033e-06	1.13019	0.327	0.145	0.163314	4933411E06Rik	0.116903	-1.00548	0.111	0.154	1													Prkaca	0.000721276	1.03262	0.386	0.253	1	Chil5	0.0569488	-0.747101	0.065	0.113	1
Casz1	0.0122839	1.12978	0.347	0.261	1	Rgs3	0.0801102	-1.00364	0.749	0.791	1													C77080	0.00703476	1.03177	0.442	0.34	1	Umad1.1	0.281364	-0.747076	0.255	0.211	1
Colec12	0.482956	1.12967	0.327	0.333	1	Dnajb5	0.142314	-1.00339	0.231	0.171	1													Klhl42	0.189646	1.03124	0.196	0.155	1	Gm17771	0.0379635	-0.746357	0.121	0.18	1
Parva	1.24782e-12	1.12965	0.869	0.739	3.63688e-08	Lmbr1l	0.398034	-1.00295	0.146	0.115	1													Rnf219	0.0980304	1.03107	0.143	0.098	1	D2Wsu81e	0.890524	-0.745865	0.424	0.402	1
Cfap97	0.000604171	1.12964	0.362	0.226	1	Ezh1	0.3217	-1.00271	0.543	0.543	1													Manba	3.48011e-06	1.03105	0.508	0.34	0.101431	Gemin6	0.972724	-0.745747	0.1	0.098	1
Ppap2c	6.97817e-06	1.12581	0.503	0.321	0.203386	BC055324	0.194953	-1.00182	0.161	0.115	1													Chd1l	0.509296	1.03005	0.206	0.186	1	Kcnc2	0.503326	-0.74506	0.097	0.113	1
Cdca7	3.97633e-11	1.12496	0.653	0.333	1.15894e-06	Chchd7	0.281301	-1.00162	0.387	0.316	1													Spred3	0.0162275	1.02948	0.1	0.041	1	Trim37	0.635489	-0.743995	0.763	0.691	1
Gem	0.000570343	1.12438	0.508	0.333	1	Wdr66	0.216844	-1.00093	0.095	0.128	1													Ube2m	7.0856e-06	1.02895	0.427	0.242	0.206517	Gstcd	0.254389	-0.743677	0.156	0.113	1
Gm17529	6.06996e-08	1.12417	0.302	0.094	0.00176915	4732471J01Rik	0.445209	-1.00075	0.221	0.239	1													Snx32	0.237528	1.02871	0.224	0.186	1	Capn5	0.268328	-0.743033	0.449	0.459	1
Gk	0.00972673	1.12341	0.121	0.051	1	Pxmp2	0.940253	-0.999909	0.116	0.111	1													4931431C16Rik	0.000896516	1.02834	0.165	0.062	1	Fam188b	0.820165	-0.742581	0.271	0.253	1
Sprtn	0.000568647	1.12202	0.176	0.068	1	Vps37a	0.190547	-0.999722	0.417	0.342	1													Dffa	0.000503794	1.02747	0.327	0.186	1	Ccdc43	0.509464	-0.742316	0.246	0.278	1
Zbtb9	0.0238591	1.12161	0.176	0.103	1	RP23-403P24.5	0.614641	-0.999249	0.106	0.09	1													Strip1	0.000675686	1.02649	0.654	0.526	1	Pdlim2	0.201999	-0.74176	0.221	0.165	1
E2f7	0.432632	1.12116	0.186	0.162	1	Prrx1	0.0370025	-0.998439	0.05	0.103	1													9830147E19Rik	0.0758015	1.02627	0.109	0.062	1	Tcp11l2	0.236849	-0.74121	0.679	0.675	1
Bnc2	0.298649	1.12108	0.186	0.141	1	Gm38226	0.0024034	-0.99826	0.201	0.299	1													Mllt11	0.000123536	1.02606	0.252	0.113	1	Gucy1a3	0.0328941	-0.741146	0.424	0.515	1
Aga	0.000457056	1.12066	0.402	0.256	1	Fnip2	0.976747	-0.996583	0.226	0.218	1													Mmp15	1.26836e-05	1.02588	0.573	0.428	0.369677	Tmem147os	0.234814	-0.741055	0.106	0.072	1
Snd1	7.72307e-09	1.12043	0.734	0.504	0.000225097	Mbd2	0.139746	-0.996462	0.432	0.35	1													Dynlt3	1.97494e-10	1.02572	0.819	0.598	5.75616e-06	Pold4	0.601826	-0.740666	0.377	0.387	1
Tceal8	1.22648e-12	1.11999	0.739	0.457	3.57469e-08	Etohd2	0.934315	-0.996333	0.216	0.209	1													Ctc1	0.0113976	1.02557	0.296	0.196	1	Hsf1	0.724027	-0.739971	0.489	0.474	1
Plekhb2	0.00294529	1.11949	0.377	0.244	1	Rfxap	0.571064	-0.994284	0.106	0.09	1													Mapkbp1	0.00385562	1.02511	0.274	0.17	1	D10Wsu102e	0.920866	-0.739269	0.184	0.18	1
Fam122a	0.0423728	1.1191	0.161	0.098	1	Gm16586	0.00372552	-0.993967	0.638	0.466	1													Tppp	0.00222712	1.02428	0.358	0.242	1	A630072M18Rik	0.376346	-0.738778	0.371	0.32	1
Gm29151	5.94321e-05	1.11891	0.101	0.013	1	Gm26669	6.35706e-06	-0.992955	0.95	0.927	0.185283													Mlec	0.725771	1.02385	0.143	0.129	1	Lrrc8a	9.3331e-05	-0.738463	0.916	0.938	1
Sec24a	0.000373123	1.11764	0.472	0.321	1	C130074G19Rik	0.332903	-0.992932	0.799	0.756	1													Nudt4	2.92472e-05	1.02302	0.779	0.727	0.852438	RP24-370B22.3	0.90347	-0.737752	0.128	0.124	1
Fggy	0.820093	1.11732	0.141	0.132	1	Atp10d	0.286455	-0.99276	0.437	0.359	1													Zfp462	0.000652812	1.02226	0.234	0.119	1	Lin52	0.820581	-0.737484	0.178	0.165	1
Pglyrp1	4.92315e-09	1.11649	0.724	0.521	0.00014349	Hlx	0.692835	-0.992364	0.447	0.427	1													Dnhd1	1.31985e-13	1.02189	0.829	0.588	3.84684e-09	Gm21987	0.620634	-0.736595	0.592	0.5	1
RP23-228F6.9	0.000459692	1.11551	0.151	0.051	1	Gm16344	0.18353	-0.992235	0.126	0.167	1													Tsc22d2	0.0123636	1.02083	0.28	0.191	1	Gm26668	0.320859	-0.736529	0.414	0.34	1
C920009B18Rik	0.670525	1.11261	0.106	0.09	1	Sap30l	0.599815	-0.991786	0.106	0.12	1													Nradd	1.51064e-05	1.02042	0.308	0.139	0.440292	Gpnmb	9.50868e-05	-0.735966	0.184	0.325	1
Nicn1	0.000814432	1.11203	0.377	0.244	1	Ets1	0.0279153	-0.991751	0.844	0.85	1													RP24-271G16.2	0.000370095	1.01949	0.131	0.036	1	Stradb	0.462649	-0.735197	0.174	0.149	1
Pigo	0.510671	1.10998	0.231	0.222	1	Mdga2	0.00893949	-0.99159	0.101	0.179	1													Lamc2	0.287536	1.01921	0.224	0.186	1	Ripk1	0.692	-0.735089	0.561	0.526	1
Pdk1	5.28569e-06	1.10842	0.432	0.235	0.154057	Qser1	0.0525222	-0.991548	0.291	0.209	1													Zfp760	0.238397	1.01895	0.174	0.139	1	Gm21972	0.0877249	-0.73462	0.212	0.149	1
Nov	0.000246156	1.10812	0.231	0.103	1	RP24-372J15.4	0.832832	-0.991543	0.111	0.103	1													Ppp1r12b	0.936574	1.01859	0.29	0.294	1	Gm10138	0.363585	-0.734545	0.33	0.351	1
Tcn2	6.09838e-19	1.10809	0.985	0.889	1.77743e-14	Gm37846	0.0301365	-0.991486	0.101	0.167	1													Ctsk	0.890282	1.01803	0.1	0.098	1	Arrdc2	0.61938	-0.734026	0.187	0.201	1
Pfkl	1.08516e-10	1.10724	0.819	0.637	3.1628e-06	Ctbp2	0.256139	-0.990677	0.442	0.368	1													Dhx58os	0.0011368	1.01633	0.227	0.119	1	2310057M21Rik	0.383274	-0.733519	0.106	0.129	1
Eml4	0.000161007	1.10722	0.382	0.226	1	Mier3	0.773759	-0.990133	0.236	0.239	1													Wls	1.39519e-17	1.01598	0.969	0.814	4.06642e-13	Ctsc	0.0190266	-0.733388	0.654	0.665	1
Cfap36	1.20832e-06	1.10696	0.533	0.329	0.0352177	Mfsd4	0.845958	-0.98981	0.648	0.645	1													Gm26540	0.0545235	1.01552	0.106	0.057	1	Slc1a5	0.261752	-0.733354	0.623	0.649	1
Prkag2os2	0.0062841	1.10562	0.131	0.056	1	Atad3a	0.375449	-0.989376	0.427	0.359	1													RP23-200C3.7	0.759974	1.01522	0.128	0.119	1	Hint3	0.00901177	-0.732939	0.29	0.18	1
Efna5	0.11928	1.10534	0.07	0.111	1	Rrnad1	0.842454	-0.989287	0.729	0.679	1													Oscp1	0.112339	1.01472	0.134	0.088	1	Nek7	0.830227	-0.732106	0.564	0.552	1
Ddx1	1.02545e-05	1.10399	0.643	0.5	0.298879	S100a13	0.39161	-0.988109	0.844	0.816	1													B3glct	0.00422499	1.01454	0.283	0.18	1	Zdhhc13	0.141227	-0.731955	0.143	0.098	1
Traf3	0.0185757	1.10361	0.206	0.128	1	Gm37324	0.730539	-0.987683	0.221	0.231	1													Haus6	0.055605	1.01452	0.162	0.103	1	Porcn	0.674351	-0.730863	0.29	0.309	1
C230062I16Rik	0.0823495	1.1031	0.141	0.09	1	Gm14565	0.740522	-0.98682	0.236	0.231	1													Mmd	0.231075	1.01448	0.255	0.222	1	Uspl1	0.764502	-0.730521	0.368	0.351	1
Mtmr4	0.0514755	1.10294	0.286	0.222	1	Ifit2	0.372713	-0.986613	0.241	0.274	1													Mllt1	0.0763416	1.01412	0.215	0.155	1	Usp50	0.818329	-0.729653	0.109	0.103	1
A930024N18Rik	1.42389e-06	1.10182	0.362	0.162	0.0415007	Epas1	4.69735e-10	-0.986436	0.99	0.987	1.36909e-05													Gm37900	0.0081227	1.01387	0.171	0.088	1	Birc3	0.734118	-0.729625	0.299	0.304	1
Tstd3	0.00370023	1.10177	0.246	0.137	1	Pwwp2a	0.0350175	-0.986388	0.156	0.085	1													Brf1	0.00186666	1.01333	0.483	0.361	1	9430038I01Rik	0.503133	-0.728813	0.283	0.253	1
Csnk1g1	8.65967e-05	1.10146	0.543	0.397	1	RP24-390N7.1	4.90235e-05	-0.986246	0.588	0.667	1													Ube2q1	0.00347593	1.01317	0.343	0.237	1	RP23-148L8.3	0.175968	-0.72879	0.651	0.655	1
Nol3	0.180208	1.10123	0.166	0.128	1	Sirt1	0.26745	-0.98599	0.281	0.226	1													Arhgap25	0.00981625	1.01311	0.411	0.325	1	Fbl	0.549126	-0.728646	0.514	0.454	1
Gm16153	0.0836548	1.10121	0.161	0.107	1	RP24-127M20.6	0.0846353	-0.985162	0.111	0.06	1													Me1	0.224271	1.01224	0.168	0.129	1	Rpusd4	0.814315	-0.728272	0.212	0.206	1
Vmp1	1.28498e-14	1.10074	0.819	0.513	3.7452e-10	Tanc2	0.0699909	-0.984719	0.382	0.449	1													Micu1	6.39537e-08	1.01211	0.723	0.541	0.001864	Gm15441	2.55824e-14	-0.728228	0.981	0.985	7.45626e-10
Gnpnat1	0.00781897	1.10033	0.256	0.158	1	Zfp217	0.955929	-0.98466	0.196	0.192	1													Lyplal1	0.062714	1.01193	0.109	0.062	1	Ttll4	0.626645	-0.728205	0.159	0.139	1
Arsg	0.121916	1.09877	0.126	0.081	1	Abl1	0.559634	-0.984456	0.432	0.462	1													Med29	0.0281987	1.01124	0.424	0.335	1	Klf7	0.152744	-0.727832	0.798	0.753	1
Gns	2.76051e-06	1.09851	0.719	0.577	0.0804579	Kif24	0.00984315	-0.984261	0.181	0.269	1													Dclre1a	0.0215152	1.0107	0.143	0.077	1	Taf1a	0.0199611	-0.72634	0.143	0.072	1
Zfpm2	0.048388	1.09603	0.151	0.09	1	D330041H03Rik	0.218725	-0.983997	0.658	0.675	1													Vps37b	0.512216	1.00974	0.237	0.216	1	Malt1	0.278625	-0.725214	0.19	0.232	1
Pak4	8.74723e-06	1.09584	0.628	0.432	0.254947	2010012O05Rik	0.723922	-0.983917	0.538	0.53	1													Ergic1	1.3983e-06	1.00917	0.636	0.438	0.0407548	Cyp20a1	0.449696	-0.72504	0.567	0.562	1
Tctn1	0.609092	1.09444	0.312	0.308	1	Sparcl1	1.37397e-34	-0.98381	1	1	4.00456e-30													Slc35a2	0.00284981	1.00912	0.377	0.268	1	Tmcc3	0.072161	-0.723551	0.667	0.675	1
Sspn	0.0426719	1.09437	0.241	0.162	1	Scrib	0.890584	-0.983459	0.206	0.201	1													Unk	0.0281493	1.00875	0.389	0.325	1	Gprin3	0.175547	-0.722706	0.121	0.165	1
Bcar3	0.044923	1.09416	0.256	0.188	1	Mtcp1	0.00927607	-0.983426	0.191	0.103	1													Idh1	6.66094e-06	1.00869	0.579	0.418	0.19414	Gm10176	0.240206	-0.722365	0.452	0.469	1
Hs3st1	1.98836e-06	1.094	0.709	0.573	0.0579528	Fxr2	0.451274	-0.983252	0.136	0.158	1													Dmd	0.238299	1.00849	0.249	0.211	1	Gls	0.44888	-0.722152	0.66	0.67	1
Cnot4	0.0388218	1.09323	0.407	0.346	1	Gm12185	0.228528	-0.983087	0.146	0.179	1													Tnk2	3.86086e-06	1.00845	0.421	0.253	0.112529	Fanca	0.818996	-0.722019	0.156	0.165	1
Pcbp3	1.84794e-07	1.09257	0.442	0.209	0.005386	Cpeb2	0.792753	-0.982986	0.126	0.115	1													Cpt1c	0.000708437	1.00807	0.19	0.082	1	Pcmtd1	0.844473	-0.721862	0.707	0.624	1
Rarres2	0.381309	1.09225	0.101	0.128	1	2510046G10Rik	0.266811	-0.982601	0.452	0.376	1													Gm13999	0.0613493	1.0073	0.128	0.077	1	Slc25a26	0.191898	-0.721729	0.115	0.077	1
Rab5c	3.37196e-18	1.0894	0.98	0.833	9.82791e-14	Gpm6a	0.00397388	-0.982553	0.583	0.637	1													Mus81	0.0548617	1.00651	0.318	0.253	1	Grina	6.93624e-10	-0.720504	0.984	0.99	2.02164e-05
Serinc5	0.00740389	1.08937	0.387	0.303	1	Serpinb1a	0.228805	-0.982459	0.196	0.145	1													RP23-76J15.4	0.101256	1.00638	0.109	0.067	1	Zfp790	0.257735	-0.719995	0.209	0.16	1
Atp6v0a2	1.60207e-10	1.08893	0.784	0.534	4.6694e-06	Rhobtb1	0.619913	-0.981301	0.171	0.184	1													Angel1	0.827099	1.00612	0.14	0.139	1	Trabd	0.875806	-0.719819	0.579	0.541	1
Hsd17b7	0.265358	1.08836	0.126	0.094	1	Psg16	0.45156	-0.98123	0.412	0.41	1													Foxk2	0.000595185	1.00538	0.268	0.139	1	Ip6k1	0.340932	-0.719718	0.526	0.567	1
G6pc3	0.000100049	1.08638	0.432	0.274	1	Gulp1	0.268337	-0.980659	0.317	0.274	1													Slc5a2	0.170764	1.00479	0.15	0.108	1	Plekha1	0.625634	-0.719457	0.551	0.541	1
Nucb1	4.34134e-21	1.0858	0.985	0.868	1.26533e-16	Pptc7	0.83215	-0.978703	0.317	0.329	1													Ppp2r3d	7.2345e-06	1.00448	0.449	0.263	0.210857	Oplah	0.925637	-0.719136	0.548	0.521	1
Ypel1	6.03175e-08	1.08574	0.482	0.248	0.00175801	1700128F08Rik	0.00707939	-0.978242	0.06	0.137	1													Gm9725	0.0138264	1.00437	0.193	0.113	1	Sp1	0.375846	-0.718893	0.38	0.335	1
Pwp1	0.00022892	1.08556	0.447	0.303	1	Gm26547	0.303189	-0.977852	0.101	0.128	1													Acox3	0.0131358	1.00282	0.474	0.392	1	Arl14ep	0.455746	-0.718393	0.352	0.304	1
Alg8	0.000318612	1.08361	0.221	0.094	1	Fam13b	0.302578	-0.977445	0.226	0.184	1													Gm20547	1.01319e-10	1.00243	0.916	0.82	2.95305e-06	Mrpl9	0.420846	-0.717758	0.458	0.397	1
Cbl	1.24522e-05	1.08319	0.337	0.167	0.362932	Slc38a9	0.605852	-0.976485	0.261	0.235	1													Tssc1	0.000380624	1.00201	0.389	0.242	1	Idnk	0.191226	-0.716615	0.424	0.345	1
Nudt2	6.08825e-06	1.08314	0.266	0.103	0.177448	RP24-328P2.8	0.0292296	-0.976008	0.085	0.15	1													Phlda3	1.26729e-06	1.00193	0.745	0.603	0.0369365	Bzw2	0.298486	-0.716275	0.455	0.49	1
Pgam1	1.14922e-17	1.08085	0.96	0.735	3.3495e-13	RP24-447I18.1	0.0939038	-0.975384	0.372	0.252	1													Cfb	9.26347e-11	1.00182	0.922	0.82	2.69993e-06	Polr2h	0.257277	-0.716251	0.336	0.289	1
Grn	4.16746e-23	1.08053	1	0.979	1.21465e-18	Uck1	0.593812	-0.975119	0.286	0.252	1													2010012O05Rik	5.40875e-05	1.00181	0.598	0.459	1	Phka1	0.986666	-0.715643	0.184	0.186	1
Gm16907	1.05624e-08	1.08048	0.492	0.231	0.000307852	Gm5113	0.146709	-0.974788	0.126	0.081	1													Wdr81	5.40619e-06	1.00165	0.271	0.103	0.157569	Smurf2	0.0483325	-0.715541	0.343	0.258	1
Zfp423	3.19398e-05	1.07835	0.563	0.415	0.930918	Ccdc73	0.0987177	-0.974694	0.427	0.308	1													Hs2st1	0.00674608	1.00126	0.221	0.129	1	Tbx3	0.71452	-0.715378	0.221	0.206	1
Rilp	2.31661e-06	1.07823	0.312	0.128	0.0675198	Nadsyn1	0.929799	-0.97444	0.121	0.115	1													Tal2	0.0143011	1.00122	0.115	0.052	1	Wrn	0.481644	-0.715043	0.255	0.216	1
Slc27a3	1.4809e-12	1.07794	0.754	0.504	4.31623e-08	RP24-491O6.1	0.770571	-0.974295	0.171	0.158	1													Zfp287	0.0577877	1.00031	0.131	0.077	1	5430403G16Rik	0.303047	-0.715003	0.324	0.268	1
Gramd4	1.03421e-06	1.0754	0.407	0.197	0.0301431	Smchd1	0.956541	-0.973162	0.452	0.444	1													Hacd1	7.73806e-06	1.00031	0.458	0.263	0.225533	Tmc5	0.185701	-0.714876	0.112	0.072	1
Slc35f2	0.000738023	1.07465	0.302	0.175	1	RP24-97D9.3	0.0928352	-0.972611	0.613	0.603	1													Neo1	0.0538031	1.00017	0.209	0.299	1	Rps12	2.17099e-15	-0.714758	0.988	1	6.32758e-11
Grk6	0.000186572	1.07456	0.362	0.201	1	Kdm3b	0.998315	-0.971144	0.221	0.226	1													Clcf1	0.10644	0.999378	0.184	0.129	1	Rabl2	0.392343	-0.714728	0.168	0.144	1
Mocs2	5.53199e-11	1.07451	0.734	0.466	1.61235e-06	Mphosph10	0.802353	-0.970894	0.236	0.239	1													Golga1	0.0049638	0.998318	0.389	0.299	1	Trim30a	0.985631	-0.714534	0.461	0.448	1
Zkscan5	0.0517613	1.07417	0.176	0.115	1	Gm29055	0.391162	-0.970603	0.518	0.5	1													Ddit4	1.50681e-12	0.997723	0.844	0.624	4.39175e-08	Cltb	0.0318204	-0.714376	0.891	0.871	1
Limd2	6.00279e-08	1.07147	0.472	0.235	0.00174957	Tmem80	0.300896	-0.969666	0.296	0.244	1													Itpr3	0.354486	0.997684	0.318	0.299	1	Mrps35	0.554903	-0.713902	0.327	0.34	1
2610020C07Rik	1.43783e-05	1.06998	0.281	0.111	0.419069	Zfp462	0.0534523	-0.968256	0.146	0.085	1													Surf6	0.0554001	0.99655	0.308	0.242	1	Pde6d	0.936932	-0.713059	0.461	0.443	1
Enho	0.139561	1.06855	0.286	0.222	1	Slc22a21	0.490846	-0.967639	0.101	0.081	1													Timmdc1	0.00246998	0.996436	0.121	0.041	1	Txnip	3.42597e-17	-0.712729	1	1	9.98534e-13
Eif4enif1	0.0221052	1.0676	0.312	0.244	1	Mical1	0.21073	-0.966481	0.377	0.291	1													Gm17200	0.000518902	0.996185	0.231	0.108	1	Vamp4	0.734153	-0.712673	0.436	0.397	1
Actn1	1.07598e-13	1.06721	0.693	0.333	3.13606e-09	Zfp933	0.841217	-0.966434	0.216	0.218	1													Ppip5k2	3.23319e-05	0.995972	0.414	0.258	0.942345	Mrpl23	0.938163	-0.712173	0.492	0.428	1
Manbal	1.42133e-05	1.06563	0.543	0.393	0.41426	Gtpbp6	0.275381	-0.966426	0.291	0.342	1													Adam22	0.829386	0.995802	0.103	0.108	1	AW554918	0.726462	-0.711662	0.184	0.196	1
Ap1s1	3.48757e-08	1.06538	0.714	0.483	0.00101649	Tnxb	0.00695428	-0.965898	0.075	0.158	1													Pitpnm1	0.113006	0.995748	0.215	0.155	1	B330016D10Rik	0.103614	-0.711586	0.103	0.062	1
Ift80	0.966981	1.06519	0.276	0.282	1	Ivns1abp	0.539838	-0.965569	0.749	0.709	1													Tmem198b	0.000491635	0.99559	0.673	0.603	1	Rad9b	0.0436198	-0.71149	0.19	0.124	1
1810043G02Rik	0.548895	1.06464	0.276	0.256	1	Gm17484	0.35661	-0.96529	0.131	0.098	1													Edem2	2.05206e-07	0.995172	0.745	0.557	0.00598094	Gm12940	0.581109	-0.711136	0.536	0.49	1
Arl4a	6.91394e-15	1.06445	0.945	0.795	2.01514e-10	Prdm5	0.328378	-0.965244	0.186	0.15	1													Tex30	0.00973258	0.994957	0.215	0.129	1	Snx16	0.748617	-0.710624	0.118	0.108	1
Cdk2ap2	2.02444e-09	1.06382	0.704	0.479	5.90043e-05	Gm23935	0.000253177	-0.965021	0.899	0.821	1													Alas1	7.41597e-07	0.994829	0.667	0.479	0.0216146	Wipf2	0.0686488	-0.710618	0.202	0.139	1
Snx21	0.000756116	1.06265	0.437	0.291	1	Gm26870	0.728167	-0.964613	0.266	0.231	1													Nckipsd	0.000496703	0.994587	0.467	0.309	1	Prmt2	0.341612	-0.710379	0.474	0.5	1
Chaf1b	8.707e-05	1.06143	0.412	0.235	1	Birc3	0.881873	-0.963946	0.251	0.248	1													Epb4.1	7.45323e-08	0.994521	0.449	0.216	0.00217232	Ifi204	0.870866	-0.710262	0.128	0.134	1
Dzip3	0.000150998	1.06127	0.186	0.073	1	Trim56	0.308311	-0.963865	0.357	0.38	1													Fchsd2	0.000104747	0.992881	0.393	0.237	1	Atmin	0.72094	-0.709127	0.146	0.134	1
WI1-2065I1.2	4.52716e-09	1.06118	0.472	0.205	0.000131949	Imp3	0.779288	-0.963363	0.719	0.675	1													Rbm43	3.96865e-05	0.992416	0.346	0.18	1	Gm37917	0.00900502	-0.708911	0.187	0.268	1
Tmem18	0.00564588	1.06069	0.412	0.312	1	Mpp6	0.385829	-0.963273	0.131	0.098	1													Nsmce2	0.000503017	0.991984	0.486	0.356	1	Foxp3	0.362709	-0.708631	0.215	0.175	1
Vps37c	3.33429e-06	1.06048	0.593	0.41	0.0971814	Gls	0.747373	-0.963235	0.668	0.624	1													As3mt	0.0016406	0.991951	0.424	0.304	1	RP24-328P2.8	0.0319674	-0.707656	0.115	0.175	1
Tmem206	4.08957e-08	1.06048	0.432	0.192	0.00119195	Tgfbr3	0.0157482	-0.962696	0.814	0.808	1													RP23-326D6.5	0.568045	0.990801	0.648	0.624	1	Flot2	0.0608604	-0.707372	0.863	0.835	1
Mgat4b	4.49453e-10	1.0603	0.764	0.534	1.30998e-05	Oasl1	0.181144	-0.962665	0.116	0.077	1													Ptprb	1.16814e-26	0.990786	1	0.99	3.40465e-22	B4galt3	0.600559	-0.707284	0.374	0.387	1
Aspscr1	2.10195e-08	1.05961	0.648	0.44	0.000612634	Zfp141	0.404049	-0.961835	0.141	0.111	1													Lmnb1	0.243461	0.989837	0.109	0.077	1	1700101I11Rik	0.422367	-0.706679	0.486	0.454	1
Chst2	1.79916e-05	1.05821	0.427	0.244	0.524383	Akap1	0.974916	-0.961632	0.276	0.269	1													Trmt2b	0.356141	0.988955	0.315	0.289	1	Mettl8	0.0913198	-0.705895	0.227	0.16	1
Pex3	2.05648e-05	1.056	0.447	0.256	0.599382	Med13l	0.995478	-0.961341	0.412	0.385	1													Fbxl5	1.26625e-11	0.988871	0.76	0.51	3.69061e-07	Nr3c2	0.233478	-0.704634	0.128	0.16	1
Zdhhc16	0.000188123	1.05586	0.518	0.385	1	Slc25a23	0.858968	-0.961318	0.186	0.175	1													Gm27953	0.000989552	0.988852	0.162	0.062	1	Ctps2	0.33534	-0.703866	0.368	0.402	1
Pgk1	7.15833e-14	1.05512	0.849	0.556	2.08637e-09	5830432E09Rik	0.116564	-0.961115	0.166	0.111	1													Dzank1	0.218072	0.988335	0.106	0.072	1	Zbtb46	0.066259	-0.70354	0.308	0.392	1
Ddx19a	1.27188e-07	1.0549	0.382	0.154	0.00370701	Cd46	0.231632	-0.960162	0.121	0.162	1													Camkmt	0.0280786	0.988201	0.15	0.082	1	Lysmd2	0.663773	-0.703429	0.558	0.541	1
Cyb5r3	1.03327e-19	1.05484	1	0.987	3.01158e-15	Gm10138	0.741131	-0.959798	0.312	0.269	1													Cpt1b	0.562058	0.987957	0.1	0.082	1	4930455H04Rik	0.244366	-0.702873	0.617	0.598	1
Dstyk	9.1676e-06	1.05389	0.523	0.342	0.267199	RP23-446E21.5	0.830057	-0.958795	0.231	0.214	1													Selenbp1	9.30701e-08	0.987466	0.424	0.186	0.00271262	B230216N24Rik	0.204264	-0.702017	0.143	0.103	1
RP23-253G12.10	2.55515e-06	1.0525	0.216	0.06	0.0744725	Rab10os	0.000277399	-0.957694	0.638	0.436	1													Natd1	0.00903285	0.986939	0.305	0.216	1	Bola1	0.737857	-0.701422	0.271	0.242	1
Nacc2	1.16912e-05	1.05227	0.447	0.256	0.340752	Gm10719	0.620287	-0.957567	0.256	0.214	1													Dnmt3b	0.163727	0.9859	0.115	0.077	1	Nsun4	0.835647	-0.701012	0.234	0.232	1
Idh1	2.5748e-05	1.05221	0.573	0.402	0.750452	Raph1	0.106585	-0.956287	0.648	0.645	1													Gm20631	0.763689	0.985379	0.125	0.119	1	Lox	0.55207	-0.700161	0.118	0.098	1
Pacs1	0.00133115	1.05131	0.462	0.342	1	Zfp784	0.460576	-0.955521	0.156	0.179	1													Stab1	2.38094e-17	0.983878	0.997	0.985	6.93949e-13	Zfp938	0.307337	-0.700088	0.199	0.16	1
Abhd8	3.68883e-08	1.05102	0.548	0.308	0.00107515	Snrpf	0.817606	-0.955258	0.719	0.615	1													Enthd2	0.0435317	0.981787	0.315	0.237	1	Zfp12	0.443664	-0.699763	0.184	0.211	1
Cxcl16	0.00310574	1.05089	0.296	0.184	1	Gm26853	0.559195	-0.955139	0.246	0.214	1													Acap3	3.5747e-05	0.981705	0.474	0.299	1	Neu3	0.280835	-0.698894	0.218	0.175	1
Rnf25	0.02052	1.05036	0.246	0.158	1	Tmppe	0.00547062	-0.95499	0.487	0.355	1													Trmt13	0.00335879	0.981204	0.221	0.124	1	RP24-363A3.1	0.136039	-0.698334	0.1	0.139	1
Fam35a	0.00104752	1.05009	0.141	0.051	1	Zfp433	0.456444	-0.95464	0.226	0.248	1													Zbtb7b	0.675545	0.980932	0.128	0.119	1	Rnf19b	0.372235	-0.697479	0.184	0.149	1
Slc6a9	0.0226784	1.04967	0.211	0.299	1	Ccdc30	0.729311	-0.954278	0.111	0.115	1													Dot1l	0.0164546	0.98055	0.321	0.232	1	Psmg4	0.0237045	-0.697089	0.495	0.361	1
Stc1	6.34213e-13	1.0485	0.693	0.338	1.84848e-08	Dock4	0.880878	-0.953924	0.447	0.415	1													Gm15475	5.53592e-05	0.97973	0.234	0.088	1	9630010A21Rik	0.718104	-0.696478	0.115	0.124	1
Gm16104	1.86897e-12	1.04802	0.553	0.201	5.44729e-08	Pcdhb17	0.747207	-0.952918	0.236	0.218	1													Ube2z	2.97459e-07	0.979197	0.517	0.299	0.00866973	Agtpbp1	0.441362	-0.696217	0.33	0.34	1
Ncapg	2.13771e-05	1.04746	0.241	0.09	0.623058	Gm28030	0.724838	-0.952732	0.111	0.12	1													F8	0.00531223	0.979098	0.121	0.046	1	Ddx51	0.35529	-0.695972	0.171	0.134	1
Rbm4	0.00181172	1.04742	0.307	0.192	1	Dennd5b	0.508836	-0.952343	0.352	0.308	1													Aars2	0.490211	0.97762	0.162	0.139	1	Tmtc1	0.0842576	-0.69507	0.193	0.129	1
Ikbip	0.000560726	1.04593	0.457	0.316	1	Col13a1	0.518865	-0.952074	0.176	0.197	1													Cst6	0.0239861	0.976989	0.221	0.149	1	Samd11	0.467534	-0.694957	0.162	0.134	1
Kif4	2.0904e-06	1.04559	0.286	0.103	0.0609267	Car7	0.0364791	-0.951377	0.116	0.184	1													Tbc1d13	3.09027e-07	0.976616	0.517	0.289	0.0090069	Igtp	0.348051	-0.694716	0.589	0.5	1
Morc2a	0.000209592	1.04549	0.392	0.231	1	Bbip1	0.0267696	-0.950827	0.698	0.513	1													Mier3	0.0116495	0.97516	0.29	0.196	1	Tjp2	0.362669	-0.693851	0.629	0.649	1
Sgsm3.1	0.00417174	1.04498	0.291	0.188	1	Ddx3y	0.974879	-0.949737	0.166	0.167	1													Znrf3	0.013934	0.975021	0.349	0.273	1	Ccdc109b	0.931684	-0.693775	0.417	0.412	1
Mettl6	1.41851e-06	1.0445	0.367	0.167	0.0413439	Rsbn1l	0.895429	-0.949279	0.442	0.41	1													P3h3	0.0399515	0.972986	0.277	0.201	1	Akap8l	0.065538	-0.693771	0.336	0.423	1
Ccdc77	0.232411	1.04422	0.307	0.252	1	Pnpo	0.43286	-0.949026	0.251	0.274	1													Iqce	0.355472	0.972555	0.193	0.165	1	Gm12216	0.815469	-0.693319	0.112	0.108	1
Gopc	0.0161003	1.04415	0.312	0.222	1	Irf2bpl	0.135864	-0.948161	0.538	0.577	1													Antxr1	0.030281	0.971519	0.237	0.155	1	Zfp119b	0.428034	-0.692896	0.159	0.186	1
Trim32	0.000898819	1.04309	0.382	0.239	1	C430049B03Rik	0.931544	-0.947173	0.136	0.128	1													Arhgap6	0.000649481	0.970819	0.168	0.067	1	Rps20	1.01239e-16	-0.692504	1	1	2.95071e-12
Dok4	6.05239e-06	1.04266	0.789	0.679	0.176403	Wdr37	0.375464	-0.947145	0.387	0.316	1													Acot2	0.000122301	0.970451	0.364	0.211	1	Zfp592	0.560927	-0.692397	0.405	0.392	1
2700016F22Rik	4.11039e-07	1.04241	0.503	0.295	0.0119801	Gm10800	0.728438	-0.946769	0.307	0.265	1													Spty2d1	0.00109727	0.970433	0.383	0.247	1	Tnfsf12	0.814352	-0.692382	0.374	0.371	1
Trim23	0.0347595	1.04234	0.231	0.158	1	Tst	0.816856	-0.945503	0.161	0.175	1													A930012O16Rik	0.00124167	0.96975	0.202	0.093	1	Zmiz1os1	0.972847	-0.691907	0.305	0.284	1
Rev3l	0.00316516	1.04225	0.337	0.214	1	Tcf4	2.58313e-09	-0.943862	0.99	1	7.52878e-05													Zfp846	0.0205296	0.969565	0.168	0.098	1	Mob3a	0.913526	-0.691821	0.346	0.34	1
Ccnd2	0.00251071	1.04189	0.819	0.795	1	Fat4	0.661426	-0.943666	0.573	0.543	1													Lpgat1	0.0613986	0.969446	0.224	0.165	1	Gm15819	0.300109	-0.691746	0.283	0.294	1
Tm6sf1	1.32713e-13	1.04188	0.819	0.56	3.86807e-09	Fkbp3	0.977737	-0.943641	0.688	0.637	1													Kcna5	0.447323	0.968746	0.087	0.108	1	RP23-93A21.1	5.87411e-10	-0.691227	0.741	0.902	1.71207e-05
Arsa	3.65508e-10	1.04045	0.739	0.47	1.06531e-05	Lrrfip2	0.842843	-0.943412	0.397	0.376	1													Ankrd37	2.46397e-06	0.968055	0.439	0.232	0.0718148	Inafm1	0.729012	-0.691018	0.333	0.304	1
E2f6	0.0226441	1.03905	0.161	0.09	1	Gm17132	0.669131	-0.94334	0.497	0.453	1													Hs1bp3	0.372832	0.967961	0.131	0.108	1	RP23-422N18.3	0.608908	-0.690278	0.162	0.139	1
Trim28	1.09666e-07	1.03773	0.704	0.479	0.00319632	Gm26884	0.283739	-0.943312	0.156	0.115	1													Gm15401	0.0653846	0.967607	0.231	0.17	1	Pex7	0.551117	-0.690167	0.315	0.278	1
Ndufa8	3.96727e-20	1.03712	0.985	0.868	1.1563e-15	Plekhg2	0.766648	-0.942498	0.407	0.406	1													Rnf24	0.0134979	0.966741	0.221	0.134	1	Zscan26	0.917863	-0.688771	0.598	0.557	1
Focad	0.0424846	1.03703	0.276	0.205	1	RP23-1B20.4	0.263274	-0.942156	0.362	0.35	1													Ovca2	1.61114e-07	0.966474	0.455	0.227	0.00469583	Lbp	0.0688261	-0.688581	0.994	0.954	1
Srd5a1	0.000152792	1.0366	0.161	0.051	1	Rgp1	0.506126	-0.941808	0.553	0.547	1													Traf5	0.000922062	0.965975	0.623	0.51	1	Mpdz	0.0991934	-0.688065	0.336	0.268	1
Hells	0.202605	1.03611	0.106	0.073	1	Bahd1	0.389194	-0.941694	0.151	0.12	1													Agpat1	0.000699385	0.96585	0.545	0.438	1	Slc52a2	0.961136	-0.688018	0.137	0.134	1
Sacs	0.0224102	1.03604	0.206	0.132	1	Sms	1	-0.940444	0.176	0.175	1													Bcl2l11	0.037811	0.965635	0.364	0.278	1	Dnaja3	0.0617294	-0.687908	0.561	0.438	1
Plce1	0.956627	1.03314	0.236	0.235	1	Ifngr1	0.116989	-0.939742	0.91	0.855	1													Elovl7	0.218072	0.965598	0.106	0.072	1	Tnrc6b	0.561206	-0.687799	0.542	0.505	1
Gm26850	0.0371072	1.03188	0.246	0.175	1	Gm38195	0.006217	-0.939627	0.07	0.15	1													Mettl1	0.806171	0.965531	0.243	0.242	1	Msh6	0.4602	-0.686412	0.196	0.165	1
9430060I03Rik	0.0449059	1.03159	0.101	0.051	1	Ring1	0.755922	-0.939422	0.181	0.167	1													Phf20l1	0.000291155	0.965208	0.713	0.66	1	Tuba1a	6.85972e-05	-0.685807	0.941	0.943	1
P3h2	0.0261546	1.03148	0.372	0.274	1	Plcb1	0.90746	-0.937844	0.528	0.521	1													Slc30a6	0.0126099	0.964775	0.308	0.211	1	Limch1	0.0167334	-0.685442	0.489	0.552	1
Txnrd3	0.0211727	1.03125	0.281	0.188	1	Tnfrsf10b	0.634238	-0.936991	0.387	0.35	1													Lamc1	4.63672e-13	0.96419	0.969	0.825	1.35142e-08	Klhdc9	0.0839793	-0.685441	0.078	0.124	1
Tpi1	6.40429e-16	1.03119	0.985	0.85	1.86659e-11	Brpf1	0.446682	-0.936753	0.266	0.295	1													Spock2	0.000232055	0.963256	0.318	0.18	1	Atp5sl	0.663819	-0.685245	0.38	0.34	1
Sec24d	3.07502e-06	1.03105	0.518	0.308	0.0896245	Amd1	0.484078	-0.936549	0.251	0.274	1													Susd2	0.0415605	0.962191	0.754	0.629	1	Sh3bp5	0.0551875	-0.684681	0.897	0.902	1
Ccbl2	0.420999	1.03083	0.136	0.111	1	Zmym1	0.261983	-0.9359	0.116	0.081	1													Zyx	2.81206e-10	0.961001	0.935	0.871	8.19603e-06	Morc4	0.894715	-0.684176	0.168	0.16	1
Snap29	0.000117873	1.03057	0.332	0.184	1	Gm22357	0.830128	-0.934286	0.166	0.162	1													Glis2	0.00570117	0.960721	0.43	0.314	1	Hlx	0.675704	-0.684102	0.393	0.387	1
Pgd	6.90711e-10	1.03053	0.709	0.462	2.01314e-05	Gm13748	0.35134	-0.934074	0.271	0.274	1													Dpp3	2.79641e-05	0.959873	0.592	0.423	0.815042	Zc3h8	0.145257	-0.682864	0.14	0.093	1
Tsc22d1	1.19101e-22	1.03029	1	0.983	3.47133e-18	Tmem184a	0.350793	-0.933942	0.101	0.124	1													Agpat3	6.80284e-05	0.959117	0.464	0.304	1	4930486L24Rik	0.157744	-0.68243	0.118	0.077	1
Rabl3	0.125441	1.02984	0.196	0.141	1	Cldn34c1	0.439266	-0.933767	0.196	0.167	1													Timm10b	9.40982e-16	0.958874	0.86	0.624	2.74258e-11	Adck1	0.838123	-0.682035	0.262	0.247	1
Ttc30b	9.33307e-05	1.029	0.216	0.081	1	Pik3cb	0.815492	-0.933708	0.101	0.094	1													Snapc1	0.00324532	0.958298	0.349	0.237	1	Carf	0.00686287	-0.681948	0.293	0.175	1
Ctsd	1.29397e-15	1.02771	0.99	0.949	3.77139e-11	Inpp1	0.825257	-0.933401	0.598	0.56	1													Gm9844	2.56517e-12	0.958231	0.648	0.34	7.47646e-08	Rassf3	0.592665	-0.681857	0.333	0.345	1
BC026585	0.044749	1.02722	0.342	0.248	1	Ophn1	0.583091	-0.932966	0.286	0.303	1													Abhd15	0.685718	0.958041	0.112	0.098	1	Rnase4	0.0312218	-0.681644	0.773	0.799	1
Gm8995	0.00493509	1.02713	0.201	0.107	1	Cpne8	0.415646	-0.932469	0.809	0.838	1													Gm20731	0.0139159	0.956803	0.137	0.067	1	Rab4a	0.176268	-0.681543	0.424	0.314	1
Ptger1	4.35519e-09	1.02626	0.588	0.346	0.000126936	RP23-411N5.1	0.135446	-0.931865	0.166	0.209	1													Tln2	6.1609e-07	0.955788	0.698	0.552	0.0179566	Gm4631	0.233955	-0.681508	0.564	0.485	1
Adck3	5.1089e-06	1.026	0.462	0.261	0.148904	Malat1	9.95601e-27	-0.931686	1	1	2.90178e-22													Trim26	0.0016902	0.955783	0.561	0.459	1	Gprasp1	0.611968	-0.681317	0.224	0.201	1
Prpf40b	4.94184e-15	1.02593	0.819	0.491	1.44035e-10	Prkdc	0.606948	-0.931337	0.226	0.201	1													Wdr45b	2.90853e-06	0.95559	0.748	0.608	0.0847721	Arl6	0.102833	-0.680939	0.29	0.351	1
Mapkap1	7.48319e-06	1.02581	0.543	0.35	0.218105	Gm9869	0.821175	-0.930486	0.101	0.09	1													Tspan18	2.48587e-06	0.954892	0.916	0.876	0.0724531	Endog	0.954698	-0.680832	0.324	0.314	1
Cenpt	1.07559e-12	1.02365	0.688	0.389	3.13491e-08	Fam175a	0.773334	-0.930345	0.146	0.132	1													Stmn1	0.0665343	0.954864	0.436	0.361	1	C530005A16Rik	0.20219	-0.680472	0.165	0.119	1
Gm20731	0.00219631	1.02214	0.136	0.051	1	Gm4285	0.88796	-0.929798	0.176	0.184	1													Il1rap	0.461968	0.954529	0.115	0.098	1	Usp10	0.781876	-0.680028	0.458	0.459	1
Srpk2	7.1377e-11	1.02165	0.824	0.65	2.08035e-06	Atg4d	0.298493	-0.929406	0.337	0.278	1													Esrp2	0.655421	0.953683	0.15	0.144	1	Gypc	0.963733	-0.67879	0.713	0.706	1
Tmem42	0.0011196	1.02151	0.266	0.145	1	Polr2f	0.00980347	-0.928137	0.704	0.53	1													Rttn	0.620878	0.953339	0.103	0.093	1	Sema4c	0.0500509	-0.678556	0.15	0.088	1
Gm10033	0.0543597	1.02124	0.111	0.06	1	Taf13	0.0398	-0.927615	0.487	0.35	1													Nckap5l	0.00029711	0.952166	0.209	0.088	1	Unc13d	0.204617	-0.677904	0.249	0.273	1
Shpk	0.299784	1.02094	0.146	0.111	1	Btg2	0.000404798	-0.927568	0.839	0.923	1													Ppp1r21	0.0101302	0.950594	0.315	0.216	1	AI413582	0.399447	-0.677836	0.411	0.418	1
Acsf3	0.00052795	1.0201	0.271	0.141	1	B3gnt2	0.686534	-0.927409	0.704	0.637	1													Chml	0.00893675	0.950159	0.106	0.041	1	Mlx	0.891732	-0.677635	0.417	0.387	1
Ascc1	0.00017577	1.01989	0.492	0.329	1	Nup50	0.553219	-0.926724	0.271	0.239	1													Lsm12	3.45049e-07	0.950055	0.439	0.232	0.0100568	Rasa3	0.968318	-0.677595	0.433	0.412	1
Rras2	4.92008e-05	1.0195	0.412	0.231	1	Fam177a	0.305416	-0.926045	0.518	0.44	1													Shisa3	0.000328745	0.949687	0.15	0.046	1	Crtc3	0.148076	-0.675921	0.377	0.299	1
Mycn	0.042712	1.01929	0.146	0.085	1	Skint8	0.0479754	-0.925667	0.191	0.256	1													Smarcd3	7.32188e-07	0.949196	0.651	0.479	0.0213404	Acad10	0.456379	-0.675699	0.34	0.299	1
Mbip	0.000619478	1.01789	0.377	0.235	1	Csnk1e	0.774202	-0.925607	0.342	0.312	1													Rps6ka2	0.0617349	0.947956	0.274	0.206	1	Obsl1	0.611539	-0.675665	0.168	0.149	1
Tppp	0.615305	1.01783	0.241	0.222	1	E030037K01Rik	0.847495	-0.925539	0.121	0.111	1													0610009E02Rik	6.42903e-08	0.947712	0.692	0.49	0.0018738	Ackr4	0.157042	-0.675286	0.19	0.139	1
Tbc1d31	0.0985383	1.01756	0.106	0.064	1	A430005L14Rik	0.0146691	-0.924855	0.382	0.269	1													Ckb	0.00749557	0.947206	0.623	0.515	1	RP24-360B3.1	0.516135	-0.674964	0.38	0.34	1
A430105I19Rik	0.150775	1.01699	0.146	0.103	1	Cep290	0.529831	-0.924012	0.09	0.111	1													Zfp930	0.36377	0.946404	0.187	0.16	1	Plk4	0.66334	-0.674605	0.171	0.155	1
Gatsl2	0.0549981	1.0144	0.101	0.051	1	Marf1	0.538371	-0.923722	0.477	0.5	1													Tmed8	0.0881417	0.945867	0.106	0.062	1	Gm26674	0.847373	-0.674221	0.153	0.155	1
Cox15	1.1317e-05	1.01435	0.372	0.197	0.329844	Gm17066	0.570836	-0.923051	0.241	0.197	1													Efnb1	0.00122086	0.945647	0.467	0.32	1	Sc5d	0.378271	-0.674052	0.355	0.294	1
Zbtb48	0.128403	1.01395	0.171	0.124	1	Gins4	0.269669	-0.922964	0.417	0.359	1													RP23-370A2.5	0.741043	0.945518	0.131	0.119	1	Dtx3l	0.144929	-0.67356	0.601	0.485	1
Ing2	0.139587	1.01387	0.136	0.094	1	Atp1b3	3.08104e-09	-0.922137	0.985	0.987	8.98e-05													Tpcn2	0.566033	0.944334	0.115	0.103	1	Ppp1r13b	0.665929	-0.673124	0.67	0.644	1
Bscl2	2.53532e-07	1.01199	0.673	0.496	0.00738943	2210404O09Rik	0.0237226	-0.921766	0.251	0.158	1													Gtf2e1	0.024433	0.943714	0.252	0.17	1	Cldn12	0.648267	-0.672887	0.1	0.088	1
Lrat	2.3216e-13	1.01151	0.884	0.624	6.76652e-09	Micu3	0.560163	-0.921596	0.191	0.214	1													Ephb4	5.45896e-18	0.942762	0.988	0.918	1.59107e-13	Serpina3n	0.846762	-0.67282	0.224	0.211	1
Atp9a	5.56468e-05	1.00947	0.573	0.419	1	Fgfr1op	0.196425	-0.921596	0.236	0.175	1													Map2k5	5.88089e-05	0.942357	0.492	0.335	1	Gm4524	0.767477	-0.67254	0.361	0.376	1
Rmnd5b	3.24616e-05	1.00889	0.693	0.526	0.946127	Brap	0.911381	-0.921596	0.598	0.59	1													Vdac1	9.4368e-08	0.941845	0.863	0.763	0.00275045	Pcbd2	0.866751	-0.671938	0.252	0.253	1
Wdr62	0.000711058	1.00877	0.156	0.056	1	Gm16211	0.175489	-0.921389	0.327	0.355	1													Cd59a	1.80952e-15	0.941543	0.869	0.582	5.27402e-11	G730003C15Rik	0.926695	-0.671598	0.112	0.108	1
Znhit6	0.00758684	1.00834	0.231	0.137	1	Mapkapk5.1	0.97686	-0.920716	0.256	0.239	1													Cbfa2t2	0.00364626	0.94129	0.34	0.227	1	Slc12a9	0.00913864	-0.670984	0.324	0.206	1
Trerf1	0.00893006	1.00774	0.231	0.137	1	Pls3	0.0206015	-0.919728	0.889	0.889	1													Tmem57	0.0124011	0.940391	0.34	0.247	1	Cotl1	0.514808	-0.670692	0.586	0.588	1
Cklf	0.00603352	1.00744	0.181	0.094	1	Pramef8	0.117443	-0.919506	0.201	0.141	1													L3hypdh	0.00632943	0.940022	0.237	0.139	1	2310010J17Rik	0.639441	-0.670395	0.221	0.196	1
Gm9887	0.0207738	1.00639	0.111	0.051	1	Zufsp	0.143662	-0.918641	0.196	0.252	1													Krt10	0.0500147	0.939618	0.184	0.263	1	Dgkz	0.0505619	-0.670219	0.773	0.794	1
Hyi	0.44865	1.00637	0.256	0.248	1	Aff1	0.779092	-0.918574	0.407	0.363	1													Nr2f2	3.05952e-11	0.939406	0.907	0.737	8.91728e-07	Marveld1	0.205785	-0.669913	0.629	0.691	1
Gm17178	4.89558e-09	1.00635	0.482	0.218	0.000142687	2810013P06Rik	0.510503	-0.918489	0.382	0.397	1													Aifm1	1.0041e-07	0.937687	0.514	0.278	0.00292655	Nop16	0.509214	-0.669573	0.47	0.459	1
Reps1	0.126669	1.00562	0.246	0.192	1	Kcnh7	0.274912	-0.918461	0.116	0.145	1													Rarres2	0.124455	0.937524	0.112	0.072	1	Ints12	0.303688	-0.669534	0.321	0.284	1
Six5	0.0234629	1.00361	0.111	0.051	1	Enpp4	0.586654	-0.91819	0.578	0.568	1													Shisa4	0.0334725	0.937492	0.118	0.062	1	Tlr4	0.758844	-0.669516	0.259	0.258	1
Sfxn1	0.00889594	1.00334	0.291	0.184	1	Ifi47	0.315174	-0.918173	0.553	0.44	1													Il17rc	0.000789867	0.937438	0.405	0.268	1	Arid5a	0.670792	-0.669207	0.324	0.33	1
Larp4b	3.71651e-08	1.00297	0.628	0.38	0.00108321	Lpgat1	0.500397	-0.917999	0.186	0.158	1													Rtkn	0.0751502	0.937354	0.573	0.485	1	4632411P08Rik	0.150216	-0.669149	0.131	0.088	1
Gmppa	3.295e-06	1.00279	0.528	0.346	0.0960362	Acp6	0.147662	-0.917864	0.281	0.329	1													Pir	1.51092e-05	0.936795	0.48	0.325	0.440374	Wwp2	0.251926	-0.668173	0.592	0.521	1
Fbxo36	0.00090001	1.00168	0.111	0.03	1	Kdr	0.000143305	-0.917216	0.97	0.983	1													Top1mt	0.957256	0.93669	0.143	0.144	1	Mthfs	0.887328	-0.667813	0.187	0.186	1
Gpx7	2.23521e-10	1.00139	0.628	0.342	6.51474e-06	Cdc7	0.24959	-0.915667	0.246	0.278	1													Aldh3a1	0.00129038	0.936136	0.04	0.113	1	Nck2	0.698931	-0.667514	0.218	0.201	1
Gucd1	0.364798	0.999424	0.352	0.308	1	Idnk	0.346231	-0.915479	0.352	0.299	1													Ncapg2	0.165859	0.935518	0.115	0.077	1	Zbtb37	0.17969	-0.667158	0.252	0.201	1
Arntl2	0.622217	0.999419	0.121	0.103	1	Hspa12b	0.554271	-0.91453	0.698	0.692	1													Cep164	0.0184102	0.935097	0.29	0.196	1	Ttll12	0.744122	-0.667142	0.277	0.263	1
Lmnb1	0.00323016	0.998564	0.176	0.081	1	Lama3	0.0988048	-0.914214	0.221	0.299	1													Igfbp6	0.304725	0.935064	0.109	0.082	1	Atg4d	0.470708	-0.666625	0.274	0.299	1
Ttc7b	0.00136678	0.998472	0.271	0.154	1	Fkbp2	0.0501195	-0.91407	0.477	0.376	1													Gm9888	0.0142661	0.934347	0.231	0.144	1	Dnaja4	0.673602	-0.666511	0.1	0.113	1
Mlh1	8.59523e-05	0.996645	0.276	0.132	1	Gm37376	1.03787e-26	-0.913743	1	1	3.02498e-22													Noa1	0.0758271	0.933126	0.352	0.284	1	Sox18	5.51583e-09	-0.665163	0.997	1	0.000160764
Cmtm4	0.0407453	0.996524	0.131	0.073	1	Slc6a8	0.107826	-0.913708	0.156	0.222	1													Zswim6	0.120829	0.932419	0.162	0.113	1	RP23-92M3.4	0.214838	-0.664894	0.53	0.505	1
Tmem19	0.00016023	0.995882	0.407	0.252	1	Zbtb6	0.738981	-0.913684	0.166	0.154	1													Cyb561d2	0.33759	0.931285	0.215	0.186	1	Gm33051	0.272148	-0.664867	0.586	0.557	1
Tmem189	4.66136e-13	0.995261	0.683	0.35	1.3586e-08	4930566F21Rik	0.873983	-0.913173	0.146	0.137	1													Tbc1d7	1.18801e-07	0.930552	0.321	0.113	0.00346258	Rhobtb1	0.141681	-0.664851	0.156	0.206	1
Pcdha4.1	1.79385e-08	0.995131	0.548	0.295	0.000522835	Pard6g	0.000318915	-0.913158	0.648	0.744	1													Ctnnbip1	8.61381e-09	0.930071	0.804	0.655	0.000251058	Flt4	0.0505445	-0.664841	0.95	0.954	1
Psph	3.39334e-06	0.994354	0.693	0.53	0.0989023	Kmt2a	0.665429	-0.912946	0.482	0.491	1													Cactin	0.00307649	0.929855	0.427	0.335	1	Tirap	0.398692	-0.66462	0.268	0.289	1
Rnaseh2b	5.23115e-07	0.993893	0.462	0.244	0.0152467	Kazn	0.0742112	-0.912684	0.221	0.291	1													Sdc2	0.104245	0.929639	0.143	0.093	1	Saal1	0.819824	-0.664538	0.227	0.227	1
Crtc1	0.00110851	0.992367	0.432	0.299	1	Mphosph8	0.683189	-0.912426	0.322	0.329	1													Trf	0.0577068	0.92926	0.433	0.376	1	4930481A15Rik	0.765071	-0.664518	0.237	0.237	1
Rab26	2.24492e-06	0.991999	0.357	0.15	0.0654303	Fam160a1	0.178944	-0.912331	0.161	0.111	1													Socs5	1.01769e-06	0.929179	0.657	0.459	0.0296616	Kat7	0.983907	-0.663662	0.704	0.66	1
Atp6v0d1	9.28765e-08	0.991681	0.744	0.594	0.00270698	Apol10b	0.536411	-0.912136	0.322	0.282	1													Gm37416	0.000137548	0.928727	0.174	0.057	1	Dvl1	0.537458	-0.66353	0.318	0.299	1
Gtf2h3	0.0298108	0.99057	0.246	0.175	1	Dusp19	0.048388	-0.912067	0.151	0.09	1													Zbtb26	0.0364381	0.928688	0.215	0.139	1	Rnf167	0.104724	-0.663396	0.819	0.83	1
Camk2g	1.31214e-05	0.989615	0.603	0.415	0.382435	Gak	0.654221	-0.911869	0.819	0.816	1													Ppp2r5d	2.28294e-08	0.928349	0.804	0.634	0.000665387	Trpm7	0.780767	-0.66337	0.586	0.598	1
Egln2	3.99191e-06	0.989529	0.698	0.513	0.116348	Moxd1	0.758925	-0.910671	0.241	0.248	1													9630013D21Rik	0.00480345	0.926731	0.106	0.036	1	Slc25a25	0.0143914	-0.662592	0.199	0.113	1
Rint1	0.00256153	0.989395	0.392	0.269	1	Gm5617	0.0951833	-0.910574	0.236	0.171	1													Snord118	0.00220721	0.926008	0.252	0.134	1	Atg2b	0.507364	-0.661575	0.206	0.18	1
Mir5114	2.86323e-11	0.989192	0.432	0.132	8.34518e-07	Gm16541	0.618638	-0.910182	0.116	0.098	1													Iqcb1	0.588286	0.925186	0.184	0.17	1	Plekho2	0.48327	-0.661296	0.738	0.753	1
Ublcp1	0.093721	0.988213	0.261	0.209	1	Rps27rt	9.29875e-05	-0.910162	0.407	0.513	1													Zmat3	0.00312661	0.924566	0.333	0.222	1	Sulf1	0.517817	-0.660971	0.318	0.335	1
Naprt	0.127702	0.987903	0.271	0.222	1	AA465934	1.5197e-10	-0.909308	0.683	0.893	4.42932e-06													Lama4	0.0183341	0.92321	0.804	0.789	1	Cwf19l1	0.481032	-0.660868	0.227	0.253	1
Snapc4	0.00104521	0.987262	0.261	0.141	1	Epb4.1l2	0.674647	-0.909062	0.749	0.791	1													Prkcsh	4.18365e-08	0.923108	0.701	0.479	0.00121937	Abcg2	7.84737e-10	-0.659599	0.988	0.979	2.2872e-05
Sgsm3	0.00261523	0.987186	0.342	0.226	1	A730017L22Rik	0.632153	-0.908981	0.196	0.175	1													Gtpbp8	0.0190316	0.92226	0.346	0.263	1	Plaur	0.740679	-0.659534	0.47	0.49	1
Gm26759	0.00985397	0.986749	0.266	0.162	1	Rassf2	0.94509	-0.90878	0.191	0.179	1													Ccnd1	3.0329e-05	0.922142	0.875	0.804	0.88397	Ap3m2	0.857543	-0.659416	0.252	0.247	1
Laptm4b	9.95354e-13	0.986222	0.945	0.765	2.90106e-08	Itpripl2	0.565555	-0.908744	0.216	0.239	1													Gm26533	0.00531952	0.922068	0.246	0.149	1	Adprh	0.950156	-0.659318	0.601	0.552	1
Ccng1	1.12462e-05	0.984468	0.437	0.244	0.327782	Ptrh2	0.041418	-0.908635	0.417	0.321	1													Ifit1	0.0058375	0.922003	0.336	0.227	1	Rsbn1l	0.693854	-0.659234	0.467	0.433	1
Pld3	6.02522e-10	0.984229	0.809	0.577	1.75611e-05	Klf3	0.300586	-0.908579	0.613	0.62	1													Trafd1	3.99079e-06	0.921206	0.632	0.469	0.116316	Gm21897	0.0684911	-0.659206	0.389	0.438	1
Trappc6a	2.28521e-10	0.984092	0.688	0.419	6.66047e-06	Adck5	0.450584	-0.908458	0.186	0.154	1													Adamts1	0.00139386	0.921166	0.598	0.469	1	Lca5	0.0404635	-0.658471	0.112	0.057	1
Ipo11	1.30711e-14	0.981973	0.894	0.688	3.80971e-10	Rpl21	9.53018e-15	-0.908141	1	0.983	2.77767e-10													Ccdc126	0.00370236	0.919575	0.206	0.108	1	Gm26764	0.130832	-0.657954	0.115	0.16	1
Pigk	5.60802e-10	0.981622	0.663	0.385	1.63451e-05	Klf9	0.00425424	-0.907872	0.397	0.513	1													Eme1	5.97547e-11	0.918857	0.667	0.361	1.74161e-06	RP23-162P5.1	0.80938	-0.657873	0.259	0.232	1
Nr2f6	3.8457e-05	0.981251	0.487	0.316	1	Tti2	0.699937	-0.907677	0.412	0.419	1													Pkig	1.51639e-10	0.918413	0.826	0.696	4.41966e-06	Pcm1	0.340251	-0.657787	0.583	0.5	1
Ddit4	1.97851e-13	0.98122	0.92	0.615	5.76657e-09	Mier1	0.220457	-0.907517	0.719	0.62	1													Clca2	0.103758	0.916053	0.131	0.186	1	Ifi47	0.780896	-0.657643	0.53	0.5	1
Coil	0.437792	0.98115	0.131	0.111	1	Amacr	0.587349	-0.907385	0.131	0.15	1													Pogz	0.00209845	0.91578	0.371	0.247	1	Lnx2	0.900294	-0.657121	0.483	0.459	1
Mlkl	0.000214561	0.980728	0.362	0.209	1	Tmem136	0.00460687	-0.907058	0.131	0.051	1													Etohi1	0.00460405	0.915761	0.15	0.067	1	Gimap8	0.800834	-0.657067	0.505	0.459	1
Commd9	0.00460579	0.980523	0.332	0.235	1	2010109I03Rik	0.0304545	-0.905569	0.075	0.137	1													Ckap4	9.64049e-10	0.915583	0.673	0.407	2.80982e-05	2900005J15Rik	0.048037	-0.656915	0.109	0.057	1
Tmsb15b1	1.056e-05	0.980318	0.186	0.051	0.307782	1190007I07Rik	0.400037	-0.904673	0.151	0.12	1													Zfp579	0.00611387	0.915211	0.343	0.242	1	Gm20662	0.608378	-0.65683	0.131	0.113	1
AC104930.1	0.446433	0.979724	0.136	0.111	1	Gm26532	0.797101	-0.904408	0.663	0.641	1													Lzic	0.143927	0.91439	0.265	0.227	1	1700021F05Rik	0.870717	-0.655857	0.156	0.149	1
Mblac2	0.0242342	0.977029	0.156	0.09	1	Ppard	0.429482	-0.904267	0.111	0.085	1													Pgm3	0.0319951	0.914138	0.255	0.18	1	Pitpnc1	0.045821	-0.655594	0.523	0.603	1
Lmbrd2	0.0545264	0.976787	0.116	0.064	1	Gkn3	0.00144253	-0.903194	0.06	0.154	1													Slc35e2	5.13637e-07	0.913907	0.483	0.258	0.0149705	Gdf15	0.495098	-0.654965	0.09	0.108	1
Gm3839	2.18764e-18	0.976148	0.91	0.547	6.37609e-14	Ormdl3	0.992596	-0.903119	0.387	0.372	1													Ano10	0.00373928	0.913704	0.573	0.469	1	Paxbp1	0.38903	-0.654923	0.28	0.242	1
Ndufaf1	0.125949	0.976109	0.226	0.175	1	Hmbox1	0.0750568	-0.9029	0.302	0.226	1													Nfatc2	0.0150113	0.912825	0.224	0.139	1	Zfp367	0.651396	-0.654163	0.187	0.206	1
Nmnat1	0.0276667	0.975602	0.226	0.145	1	Ehd3	0.112097	-0.90235	0.186	0.124	1													Slc15a4	0.0432983	0.912357	0.336	0.258	1	Ica1	0.868217	-0.654109	0.651	0.593	1
Tmem164	0.00204176	0.974268	0.261	0.15	1	Tcf3	0.125085	-0.902006	0.638	0.692	1													Fbxo10	0.000301507	0.912171	0.231	0.103	1	Trim68	0.724609	-0.653856	0.106	0.098	1
Rnf111	0.000185056	0.974259	0.447	0.291	1	Cog5	0.0172336	-0.90191	0.598	0.44	1													Wars2	0.618441	0.911201	0.15	0.139	1	Ubr5	0.0950538	-0.653825	0.542	0.443	1
Lias	2.78193e-05	0.973309	0.563	0.385	0.810821	Gm15541	0.0161783	-0.901751	0.146	0.226	1													Gpr157	0.456273	0.911172	0.165	0.144	1	Klhl8	0.664706	-0.65348	0.131	0.144	1
Ang	0.512103	0.973195	0.216	0.248	1	Pomgnt1	0.323712	-0.900351	0.196	0.154	1													Sdpr	4.46455e-19	0.910976	1	0.99	1.30124e-14	Serpinb1a	0.105648	-0.652963	0.162	0.216	1
D630036H23Rik	0.00379587	0.972	0.111	0.038	1	BC005624	0.474086	-0.900323	0.482	0.436	1													Cux1	1.78833e-11	0.909595	0.872	0.675	5.21226e-07	Pdpr	0.660009	-0.652745	0.137	0.124	1
Tcf7l1	4.03589e-09	0.971185	0.608	0.329	0.00011763	Inpp5f	0.118326	-0.900317	0.312	0.239	1													Tor1b	0.000698354	0.908969	0.555	0.433	1	Pomk	0.221876	-0.652264	0.184	0.139	1
Antxr1	0.878125	0.971026	0.191	0.201	1	Gm17535	0.844017	-0.899525	0.216	0.192	1													Cd46	0.666578	0.908613	0.106	0.119	1	Rph3al	0.340282	-0.652055	0.274	0.222	1
Itpr3	0.0202464	0.970541	0.402	0.308	1	Fbxl7	0.490309	-0.899465	0.156	0.128	1													Tnfrsf21	0.0059453	0.908605	0.283	0.186	1	Mfsd7c	0.479392	-0.651537	0.224	0.196	1
Vta1	7.67244e-09	0.970063	0.704	0.504	0.000223621	Mars2	0.65579	-0.899235	0.196	0.179	1													Mphosph9	0.316195	0.908542	0.15	0.119	1	H2-T23	0.000773818	-0.651348	0.935	0.954	1
1700034P13Rik	0.0368936	0.970055	0.141	0.077	1	Gnai1	0.509587	-0.899011	0.101	0.081	1													1700016P03Rik	0.0376788	0.90769	0.109	0.057	1	Trp53rka	0.801893	-0.650682	0.277	0.268	1
Rpa1	6.0481e-05	0.969973	0.613	0.487	1	Atrn	0.419535	-0.898636	0.462	0.419	1													Snx7	5.91154e-08	0.907463	0.576	0.34	0.00172298	Gm4793	0.69111	-0.650363	0.1	0.088	1
B3gnt3	8.42209e-15	0.969485	0.915	0.65	2.4547e-10	Mtmr3	0.39331	-0.898083	0.312	0.342	1													Zfp41	0.61551	0.907337	0.137	0.124	1	Ndor1	0.340674	-0.650021	0.505	0.443	1
Lss	0.282651	0.969391	0.136	0.103	1	Zkscan4	0.745606	-0.897411	0.095	0.103	1													Myo9a	0.0626668	0.906896	0.312	0.253	1	Nat10	0.570991	-0.649938	0.206	0.227	1
Gm19557	0.00998372	0.969143	0.131	0.06	1	Nfrkb	0.692698	-0.89705	0.397	0.376	1													Pccb	5.80142e-06	0.905159	0.458	0.268	0.169088	Dmtf1	0.264339	-0.649904	0.386	0.325	1
Zc3h3	6.22753e-05	0.96909	0.241	0.103	1	0610010F05Rik	0.232552	-0.896871	0.327	0.256	1													Bscl2	1.5284e-05	0.903813	0.667	0.526	0.445467	Zc3h12a	0.990574	-0.649776	0.218	0.222	1
Gm37373	0.0117099	0.969076	0.111	0.047	1	Smyd4	0.0504395	-0.896694	0.327	0.252	1													Bmp7	0.163156	0.903806	0.106	0.067	1	Rnf139	0.903963	-0.649681	0.427	0.418	1
Nup214	0.0130876	0.968928	0.482	0.389	1	Rps19	5.70966e-17	-0.896151	1	0.996	1.66414e-12													Abr	4.38443e-05	0.903545	0.551	0.376	1	Pip4k2a	0.269686	-0.649092	0.265	0.216	1
Glt8d1	8.47584e-06	0.967793	0.387	0.201	0.247037	Gchfr	8.75161e-07	-0.896031	0.251	0.077	0.0255074													Qpctl	0.000126134	0.902967	0.424	0.273	1	Gabpb1	0.0903355	-0.648952	0.536	0.428	1
Tgfa	0.014281	0.967006	0.156	0.081	1	Med4	0.894979	-0.895921	0.437	0.402	1													Panx1	0.0241894	0.902596	0.181	0.108	1	Rdm1	0.0752738	-0.647898	0.224	0.289	1
Elmo2	2.50383e-10	0.966661	0.794	0.573	7.29767e-06	Ints6	0.0310367	-0.895437	0.221	0.137	1													Eml6	0.0816322	0.902317	0.1	0.057	1	Slc25a29	0.33792	-0.647531	0.159	0.186	1
Sec61a2	0.313871	0.966391	0.352	0.321	1	Rps23	1.02027e-10	-0.895425	1	0.983	2.97368e-06													Ltv1	0.00486667	0.902265	0.358	0.247	1	Rnf216	0.968352	-0.647249	0.495	0.485	1
Trpv4	2.49605e-11	0.965841	0.804	0.568	7.27497e-07	Gm9874	0.0567647	-0.895232	0.08	0.132	1													Serpinb6b	0.373248	0.901986	0.131	0.103	1	Pdpk1	0.979704	-0.646752	0.352	0.351	1
Fam107a	0.20769	0.965832	0.126	0.09	1	Rab20	0.324837	-0.895231	0.075	0.103	1													Dync2h1	0.0240095	0.901603	0.174	0.103	1	2010320M18Rik	0.0468444	-0.64624	0.227	0.149	1
Ints2	0.00136042	0.965758	0.251	0.137	1	4930470G03Rik	0.850619	-0.894912	0.101	0.094	1													Rel	0.00869141	0.900018	0.209	0.124	1	Pvr	0.417997	-0.645762	0.352	0.314	1
Gm11517	0.106944	0.965468	0.151	0.098	1	Cars	0.540095	-0.894052	0.392	0.415	1													Crem	0.000254433	0.899882	0.526	0.392	1	Anxa7	0.018018	-0.645479	0.925	0.912	1
Wdr59	0.0151538	0.963783	0.307	0.205	1	Xaf1	0.656867	-0.893777	0.663	0.598	1													Zfp862-ps	0.710781	0.899773	0.103	0.093	1	Cep97	0.533849	-0.644983	0.511	0.464	1
Utp14b	0.177105	0.96371	0.121	0.081	1	Aspn	0.000174447	-0.893604	0.06	0.175	1													Gm14636	0.0126848	0.899685	0.103	0.041	1	2610020C07Rik	6.516e-05	-0.644842	0.28	0.119	1
Gaa	8.08526e-05	0.963688	0.513	0.35	1	Zcchc7	0.775529	-0.893057	0.397	0.393	1													Zfp113	0.0124908	0.899541	0.277	0.186	1	C2cd3	0.0246035	-0.644732	0.327	0.232	1
Mvb12a	1.74621e-07	0.963677	0.739	0.551	0.00508949	U2surp	0.998429	-0.892809	0.668	0.632	1													Evi5l	0.141231	0.899188	0.249	0.206	1	Rps6kb1	0.330318	-0.644702	0.452	0.387	1
Gm28230	0.0239452	0.963221	0.211	0.132	1	Gm26905	0.495556	-0.892142	0.608	0.56	1													Fam124b	0.0167011	0.898792	0.1	0.041	1	Zfp65	0.976933	-0.644698	0.268	0.247	1
Kif13a	0.133965	0.963214	0.276	0.222	1	Taf7	0.151421	-0.891751	0.337	0.261	1													Bnc2	0.888596	0.898741	0.159	0.149	1	Pdgfb	0.303134	-0.644435	0.414	0.469	1
Aaas	3.10552e-05	0.963108	0.452	0.261	0.905135	Gm7265	0.1275	-0.890952	0.101	0.06	1													Ppm1f	2.86826e-07	0.897258	0.841	0.706	0.00835984	Itm2a	0.256914	-0.644301	0.38	0.418	1
Pcdhga3	1.48998e-12	0.961629	0.869	0.641	4.34269e-08	RP23-162P5.1	0.476686	-0.890712	0.362	0.363	1													Itpr2	0.00250482	0.897132	0.573	0.448	1	Pde12	0.0904476	-0.644228	0.361	0.289	1
Slc17a5	0.00103202	0.961509	0.347	0.218	1	Rps27	6.51953e-18	-0.890413	1	1	1.90018e-13													C130023A14Rik	0.0337269	0.896899	0.106	0.052	1	Mad2l2	0.561824	-0.643995	0.508	0.443	1
Ugdh	0.000383191	0.961392	0.503	0.359	1	Rab11fip5	0.811855	-0.890243	0.714	0.679	1													Gm17077	0.000506816	0.896623	0.231	0.108	1	Exosc10	0.96032	-0.643919	0.732	0.696	1
RP24-321M14.5	5.27009e-05	0.961172	0.201	0.068	1	Pfdn5	0.000953698	-0.889627	0.94	0.906	1													Kif4	0.000770773	0.894453	0.262	0.139	1	Med13	0.37561	-0.643674	0.346	0.304	1
Cep78	0.0389279	0.961001	0.141	0.081	1	Lemd3	0.393544	-0.8888	0.141	0.111	1													Apip	0.0184252	0.893898	0.33	0.242	1	Lfng	0.0434594	-0.643472	0.729	0.706	1
Gm26772	0.0539371	0.960888	0.06	0.111	1	Clcn6	0.514134	-0.8885	0.141	0.162	1													Srf	0.0513444	0.893882	0.178	0.113	1	Mtfr1l	0.205691	-0.643377	0.723	0.732	1
Zfp87	0.00171713	0.96064	0.412	0.274	1	Smad7	0.403847	-0.88766	0.171	0.137	1													Copz2	4.95264e-08	0.893518	0.685	0.5	0.0014435	Lbr	0.0100779	-0.642948	0.866	0.902	1
Ppcdc	0.049398	0.959756	0.271	0.201	1	RP24-511F2.2	0.00081481	-0.887588	0.186	0.073	1													Fzd6	2.75495e-14	0.893476	0.869	0.68	8.02958e-10	Ptbp2	0.435128	-0.642675	0.312	0.268	1
Ptrhd1	5.93813e-07	0.959043	0.452	0.256	0.0173073	Odf2	0.892837	-0.887515	0.397	0.397	1													Cndp2	0.000341642	0.893281	0.726	0.624	1	Rsbn1	0.114718	-0.641429	0.308	0.227	1
Gm26792	1.04477e-06	0.957946	0.291	0.107	0.0304509	Gm12592	0.158012	-0.886994	0.327	0.363	1													Arih1	0.0232013	0.89307	0.386	0.289	1	B3gnt2	0.206653	-0.641337	0.726	0.742	1
Zfp963	0.720045	0.957575	0.116	0.107	1	Arid5b	0.00182036	-0.886551	0.543	0.688	1													Lonrf1	0.028326	0.892496	0.165	0.093	1	Armc1	0.485229	-0.641266	0.402	0.361	1
Xpo5	3.74702e-05	0.957517	0.362	0.192	1	Micall2	0.703753	-0.886529	0.151	0.162	1													BC049715	0.194071	0.891841	0.274	0.222	1	Gm16548	7.12029e-06	-0.64088	0.882	0.923	0.207528
Pcdhb5	0.00447288	0.957373	0.131	0.051	1	Trim65	0.168257	-0.886355	0.291	0.222	1													Polm	0.253188	0.891503	0.262	0.216	1	AW549877	0.792636	-0.64086	0.383	0.366	1
Gm28720	0.0817605	0.957029	0.146	0.09	1	Mrpl23	0.45944	-0.886191	0.492	0.483	1													Arfip2	0.00266912	0.890572	0.48	0.361	1	Gm15663	0.121746	-0.640132	0.115	0.072	1
Slc35e2	0.00902229	0.956612	0.427	0.303	1	Ccnh	0.713945	-0.885956	0.397	0.368	1													Gpt2	0.569868	0.890403	0.115	0.098	1	Letmd1	0.274903	-0.639758	0.24	0.196	1
Vps33b	0.00138127	0.95634	0.382	0.248	1	Elmsan1	0.13688	-0.885852	0.362	0.286	1													Atp1b2	0.599446	0.890215	0.09	0.103	1	Zfp276	0.316065	-0.638983	0.271	0.309	1
Pcdhgb4	2.51648e-13	0.952955	0.874	0.654	7.33454e-09	Jup	0.157137	-0.885566	0.995	0.979	1													Clstn1	2.30575e-06	0.889675	0.76	0.634	0.0672035	Map3k6	0.232037	-0.63896	0.439	0.49	1
Usp15	4.82755e-05	0.95251	0.492	0.308	1	Jak3	0.928039	-0.885168	0.799	0.748	1													Znrf1	0.0204078	0.889152	0.396	0.304	1	Dnah14.2	0.0271365	-0.638702	0.629	0.675	1
Chst12	1.7196e-08	0.95208	0.709	0.474	0.000501194	Dach1	0.826186	-0.884858	0.246	0.252	1													Card14	0.000896738	0.888802	0.187	0.077	1	Zfp69	0.882899	-0.638698	0.231	0.232	1
Kctd11	0.317921	0.951773	0.161	0.124	1	Gm26649	0.371247	-0.884836	0.246	0.286	1													Dera	6.94422e-05	0.888366	0.424	0.273	1	Fahd1	0.377719	-0.638146	0.212	0.175	1
Nup37	0.0330695	0.950803	0.206	0.132	1	4930481A15Rik	0.228734	-0.882751	0.251	0.188	1													Dbt	0.00821373	0.888307	0.224	0.134	1	Dhx37	0.992263	-0.637046	0.199	0.191	1
RP24-324L19.3	1.25764e-11	0.950433	0.317	0.064	3.66552e-07	Plxna2	0.0696258	-0.882361	0.573	0.615	1													Krt23	0.0803527	0.888167	0.125	0.077	1	Gm17084	0.733169	-0.636857	0.29	0.268	1
Ooep	0.106974	0.950337	0.196	0.141	1	Zswim6	0.190732	-0.882234	0.075	0.111	1													Arhgef11	0.142621	0.887505	0.29	0.247	1	Gm26787	0.773787	-0.636608	0.221	0.186	1
Rbm43	0.000895792	0.950004	0.352	0.218	1	Mtss1l	0.105387	-0.88175	0.417	0.312	1													Mmp19	3.9918e-05	0.886527	0.483	0.33	1	Zxdc	0.970831	-0.636368	0.143	0.144	1
Pcdhgb2	2.18289e-13	0.949942	0.879	0.641	6.36225e-09	Cdc20	0.00280116	-0.881403	0.317	0.184	1													Mto1	0.00862606	0.886496	0.386	0.278	1	Gm13977	0.638105	-0.635608	0.14	0.149	1
Gm28933	1.39378e-05	0.949092	0.317	0.145	0.406232	Mgea5	0.565077	-0.880998	0.497	0.462	1													Por	5.30116e-05	0.886268	0.611	0.443	1	L3mbtl3	0.0487419	-0.634785	0.206	0.129	1
Epb4.1l4a	6.80103e-07	0.948859	0.352	0.154	0.0198223	Prdm2	0.802687	-0.880656	0.271	0.295	1													Kdm2b	0.14013	0.886183	0.255	0.211	1	Ebf1	0.191327	-0.634631	0.903	0.928	1
Ikbke	0.000136379	0.948448	0.146	0.038	1	AI597479	0.154479	-0.880432	0.171	0.12	1													Tbc1d22a	5.91107e-06	0.885209	0.48	0.284	0.172284	Mbd2	0.0785628	-0.634544	0.452	0.34	1
Rnf41	0.00252058	0.948352	0.497	0.38	1	Zfp426	0.241784	-0.880312	0.241	0.188	1													Nrbf2	0.00449354	0.884166	0.252	0.144	1	Zfp101	0.0366025	-0.633957	0.315	0.222	1
Neurl3	0.00303032	0.948222	0.362	0.231	1	Ccdc38	0.840192	-0.879934	0.683	0.538	1													Ogfrl1	0.0628319	0.884122	0.657	0.634	1	Megf6	0.397301	-0.633928	0.358	0.387	1
Phrf1	0.000353299	0.948159	0.482	0.329	1	Slc12a6	0.0601014	-0.879608	0.688	0.547	1													Ndst1	4.95492e-06	0.883387	0.741	0.603	0.144416	RP24-390N7.1	7.70009e-06	-0.633583	0.607	0.696	0.224427
Pcdhga8.1	3.01077e-12	0.948053	0.879	0.662	8.7752e-08	Btbd7	0.733544	-0.879557	0.281	0.282	1													Vasp	5.71311e-12	0.883194	0.857	0.624	1.66514e-07	Lcor	0.739058	-0.632772	0.14	0.149	1
Mir8094	1.89038e-12	0.947205	0.643	0.303	5.50969e-08	Nxpe4	0.694743	-0.879554	0.633	0.615	1													H6pd	0.00976857	0.883159	0.361	0.263	1	Tspan7	2.53453e-14	-0.632622	0.997	1	7.38714e-10
Gm28793	2.36634e-10	0.947157	0.362	0.094	6.89692e-06	St6galnac2	0.258804	-0.878641	0.523	0.556	1													Nudt1	0.0258071	0.88284	0.215	0.134	1	Eif2ak4	0.0534891	-0.632219	0.296	0.211	1
P3h1	1.79702e-08	0.947132	0.492	0.252	0.00052376	Rell1	0.908342	-0.878042	0.518	0.509	1													Elf4	0.000480104	0.881602	0.483	0.361	1	Slfn3	0.244533	-0.631728	0.321	0.258	1
Osbpl8	1.61441e-07	0.946892	0.477	0.261	0.00470537	Cep120	0.39764	-0.87798	0.352	0.303	1													Ndufa4l2	0.423601	0.880022	0.109	0.129	1	Zfp598	0.548005	-0.631411	0.262	0.232	1
Fam111a	1.36101e-05	0.94621	0.317	0.15	0.396679	Mir1668	0.933177	-0.877031	0.221	0.201	1													Nod2	0.0327457	0.879879	0.224	0.149	1	Zcchc8	0.308696	-0.630537	0.48	0.412	1
Slc7a11	0.259428	0.945859	0.206	0.248	1	Ezh2	0.0581646	-0.876701	0.166	0.103	1													Gm20661	7.31678e-09	0.879593	0.433	0.175	0.000213255	Sp2	0.7499	-0.629834	0.405	0.376	1
Gm20708	3.20354e-12	0.945261	0.668	0.312	9.33704e-08	Slc25a53	0.0972999	-0.876676	0.121	0.073	1													Ago1	0.122642	0.879524	0.165	0.119	1	BC051077	0.0109363	-0.629274	0.402	0.469	1
Nudt18	0.00350148	0.944909	0.377	0.261	1	Olfr613	0.506229	-0.876362	0.231	0.244	1													Man2b2	2.43029e-06	0.87907	0.62	0.438	0.0708332	Armc8	0.51522	-0.629023	0.474	0.412	1
BC027231	0.1345	0.944807	0.211	0.158	1	RP23-24K16.3	0.684183	-0.876269	0.327	0.312	1													Fgfr2	0.019906	0.87893	0.302	0.216	1	Pds5b	0.846018	-0.628832	0.402	0.412	1
Pcdhga8	3.76644e-13	0.94454	0.869	0.632	1.09777e-08	Serpinc1	0.109891	-0.875731	0.201	0.141	1													Ascc3	2.80898e-05	0.877808	0.364	0.196	0.818705	Nup153	0.285413	-0.628189	0.259	0.304	1
Toe1	0.668845	0.944318	0.171	0.167	1	Dmap1	0.0104646	-0.875317	0.437	0.295	1													Vps4a	9.0067e-06	0.877755	0.732	0.629	0.262509	Fam50a	0.670837	-0.628023	0.508	0.459	1
Rph3al	0.00592248	0.943957	0.241	0.145	1	Mllt1	0.0255952	-0.874853	0.241	0.15	1													Jag2	8.20591e-05	0.877206	0.558	0.448	1	Creg1	0.203008	-0.627934	0.526	0.428	1
Ttyh3	8.62959e-06	0.943853	0.452	0.278	0.251518	Gemin2	0.198786	-0.87449	0.236	0.179	1													Chek2	0.918272	0.876856	0.231	0.232	1	Rpl13	1.18076e-19	-0.627486	1	1	3.44144e-15
1700028K03Rik.1	0.00453149	0.942323	0.146	0.064	1	Smap1	0.219377	-0.874062	0.618	0.538	1													H2-Q6	0.00015221	0.876488	0.664	0.526	1	Tspo	6.26762e-08	-0.627416	0.981	0.995	0.00182676
Polr1e	0.0257776	0.94134	0.251	0.167	1	Snord96a	0.198753	-0.873579	0.141	0.094	1													Fbxw9	0.0542715	0.876389	0.449	0.376	1	Smim13	0.574905	-0.62734	0.112	0.098	1
Coq7	9.56706e-05	0.941279	0.417	0.269	1	Slc3a2	6.54805e-06	-0.873229	0.975	0.97	0.190849													Nov	0.0182296	0.875946	0.227	0.149	1	Zfp62	0.227208	-0.62706	0.274	0.222	1
6030442K20Rik	0.000575211	0.941206	0.131	0.038	1	Mrpl22	0.0716396	-0.872797	0.337	0.261	1													Sema4d	0.614738	0.875855	0.196	0.17	1	D11Wsu47e	0.387446	-0.626448	0.159	0.129	1
AU041133	0.0274421	0.941185	0.136	0.073	1	Oxr1	0.568153	-0.872733	0.513	0.466	1													Lcorl	1.57904e-06	0.875736	0.607	0.423	0.0460226	Rpl36a	1.36503e-11	-0.625957	0.963	0.995	3.97851e-07
Scyl2	0.0474603	0.940823	0.226	0.158	1	Lrrc8c	0.0760162	-0.872414	0.899	0.829	1													Trim59	0.00110443	0.875391	0.159	0.062	1	Rps16	1.09535e-14	-0.625839	0.994	1	3.19252e-10
Nt5dc1	0.0414359	0.940381	0.296	0.222	1	Fam175b	0.947602	-0.871192	0.302	0.308	1													Aurkb	0.245439	0.874724	0.103	0.072	1	Gm20045	0.940935	-0.624579	0.106	0.108	1
Morc4	0.0197519	0.940367	0.191	0.111	1	Wdr74	0.660014	-0.870724	0.397	0.397	1													Lcmt1	4.49554e-05	0.873394	0.445	0.278	1	Stk11	0.950196	-0.62399	0.405	0.392	1
Zbtb41	0.292011	0.940263	0.221	0.184	1	RP23-342M4.7	0.748801	-0.870646	0.231	0.222	1													Cpne2	3.81099e-07	0.873284	0.723	0.526	0.0111075	2810403A07Rik	0.784084	-0.623289	0.863	0.809	1
Pcdhga2	8.148e-13	0.939292	0.869	0.637	2.37482e-08	Rnf167	0.162781	-0.870433	0.824	0.786	1													Gm9754	1.35675e-05	0.872999	0.368	0.186	0.395438	Pithd1	0.363923	-0.623266	0.464	0.495	1
Plec	2.00928e-18	0.938499	0.995	0.97	5.85624e-14	Psmc3ip	0.0712189	-0.870142	0.281	0.197	1													Ankrd44	0.176575	0.872668	0.321	0.263	1	Exoc6b	0.109701	-0.622925	0.427	0.351	1
Emc1	1.91168e-07	0.937775	0.668	0.47	0.00557178	Hdac9	0.000921728	-0.870132	0.101	0.026	1													Gm9988	0.00804641	0.872365	0.137	0.062	1	Btbd3	0.354747	-0.622564	0.766	0.763	1
Smpd1	3.68603e-09	0.937652	0.749	0.487	0.000107433	Shfm1	0.409813	-0.869767	0.975	0.906	1													Suv420h2	0.298912	0.871643	0.33	0.304	1	Phc1	0.218189	-0.622522	0.196	0.149	1
Pcdhga11	8.42977e-13	0.93703	0.869	0.637	2.45694e-08	Gm8292	9.38435e-10	-0.869063	0.92	0.919	2.73516e-05													Gm13066	0.00723039	0.871517	0.305	0.206	1	Rpsa	1.07051e-13	-0.622073	0.991	0.99	3.1201e-09
Dgat1	0.000681548	0.936877	0.327	0.197	1	Gab2	0.421589	-0.86841	0.342	0.385	1													Slc38a2	8.93492e-12	0.871481	0.938	0.845	2.60417e-07	Chic2	0.906657	-0.621381	0.393	0.381	1
Lyrm9	0.450646	0.936822	0.131	0.107	1	Clk1	0.112192	-0.867861	0.844	0.833	1													Usp24	0.1176	0.871447	0.29	0.242	1	Qars	0.865586	-0.621189	0.67	0.644	1
Lefty1	0.492978	0.935565	0.09	0.111	1	Dleu2	0.259945	-0.867457	0.533	0.436	1													Sfi1	0.00291796	0.869876	0.33	0.216	1	Eif4e3	0.745797	-0.620961	0.536	0.49	1
Thtpa	0.0651965	0.934297	0.281	0.214	1	Arhgap4	0.420338	-0.867282	0.513	0.444	1													Wwc2	0.00748723	0.869852	0.43	0.34	1	Notch4	0.886324	-0.619915	0.336	0.325	1
Lima1	4.01949e-10	0.933867	0.779	0.53	1.17152e-05	Tmem72	0.712181	-0.866885	0.663	0.611	1													Gm26811	0.0467512	0.869469	0.115	0.062	1	Avpi1	0.0549151	-0.619783	0.773	0.794	1
Ap1g2	0.0321672	0.933541	0.302	0.226	1	1700034H15Rik	0.389452	-0.866752	0.176	0.201	1													Cnn2	1.1115e-08	0.869023	0.838	0.655	0.000323958	Gngt2	0.0955045	-0.619689	0.897	0.871	1
Gm15475	0.0025817	0.9333	0.261	0.141	1	Uaca	0.0703576	-0.866397	0.814	0.795	1													Fech	0.000101428	0.868961	0.598	0.479	1	Rnf20	0.711771	-0.618956	0.542	0.531	1
Dennd1a	0.0307352	0.933163	0.397	0.299	1	Sash1	0.187149	-0.866278	0.497	0.44	1													Chst2	0.0002624	0.86858	0.526	0.371	1	Fam175a	0.973458	-0.618677	0.159	0.155	1
Slc25a26	0.0906785	0.933141	0.161	0.107	1	Sox18	1.82045e-11	-0.865938	1	1	5.30589e-07													Tceal1	0.000805563	0.86824	0.206	0.093	1	Dock6	0.264857	-0.618661	0.863	0.83	1
Ankrd61	9.43049e-06	0.932981	0.317	0.141	0.274861	RP23-418O21.5	0.599425	-0.865663	0.121	0.103	1													Tcea3	0.00723043	0.867659	0.178	0.093	1	Clk4	0.63329	-0.618295	0.533	0.51	1
Mon1b	0.0213804	0.932759	0.312	0.222	1	Tmem216	0.0329306	-0.865632	0.302	0.197	1													Tap1	4.35949e-09	0.866699	0.704	0.459	0.000127062	Tmcc2	0.657928	-0.617904	0.14	0.155	1
Synrg	0.908009	0.932547	0.191	0.197	1	Appl2	0.348673	-0.865075	0.472	0.41	1													Ccdc17	0.588773	0.865206	0.128	0.113	1	Erlin1	0.660325	-0.617226	0.302	0.32	1
Med24	1.48223e-05	0.931345	0.523	0.35	0.432011	Cdk11b	0.294211	-0.864701	0.668	0.671	1													Prmt6	0.00522143	0.865179	0.227	0.129	1	Atxn3	0.237891	-0.616956	0.368	0.294	1
Cnih1	7.64458e-14	0.931201	0.894	0.611	2.22809e-09	Lrch1	0.586609	-0.864575	0.618	0.543	1													Uchl3	0.00222839	0.865076	0.296	0.175	1	Trim47	0.0011227	-0.616146	0.925	0.964	1
Gm15832	0.0162516	0.930771	0.136	0.068	1	Ap1s3	0.0163807	-0.864078	0.141	0.222	1													Rpusd3	9.20328e-05	0.864908	0.249	0.108	1	Cdan1	0.471941	-0.615898	0.355	0.392	1
Gm26827	0.0191851	0.930301	0.106	0.047	1	RP23-239A13.1	0.480263	-0.864042	0.136	0.111	1													Pld1	0.110821	0.86412	0.445	0.412	1	2900052L18Rik	0.1593	-0.615681	0.153	0.103	1
RP23-315E2.1	4.4152e-19	0.929744	0.683	0.256	1.28685e-14	Zmiz1os1	0.80219	-0.863896	0.216	0.214	1													BC068281	0.0976825	0.863513	0.131	0.082	1	Erc1	0.0854545	-0.615546	0.664	0.541	1
Rapgef5	4.10184e-18	0.929063	0.859	0.509	1.19552e-13	2900026A02Rik	0.0423925	-0.863879	0.814	0.778	1													Atrnl1	0.0133446	0.863277	0.187	0.103	1	Gm26873	0.666789	-0.6154	0.118	0.129	1
Slc35e1	0.00135612	0.929019	0.367	0.231	1	Gsk3a	0.426836	-0.863718	0.206	0.171	1													Wfs1	0.0675963	0.86275	0.249	0.186	1	Mid1	0.176063	-0.615358	0.414	0.34	1
Pcdhgb8	3.4787e-13	0.928688	0.874	0.632	1.0139e-08	Slc10a3	0.049092	-0.863706	0.382	0.274	1													Prrt4	0.678712	0.862688	0.383	0.345	1	Gabarapl1	0.479384	-0.61522	0.776	0.737	1
Ermp1	0.0126873	0.927983	0.588	0.491	1	Itm2a	0.894215	-0.862911	0.397	0.38	1													Sec14l2	0.0701354	0.86266	0.128	0.077	1	Pwwp2a	0.0217563	-0.61486	0.19	0.108	1
Herc2	2.08839e-05	0.926068	0.698	0.538	0.608683	Zfp60	0.751823	-0.86189	0.196	0.209	1													Fkbp10	7.23389e-12	0.861099	0.947	0.83	2.10839e-07	Mdc1	0.872305	-0.614753	0.231	0.222	1
2810001G20Rik	0.000301427	0.924334	0.161	0.056	1	Pan3	0.23409	-0.861856	0.583	0.598	1													Grhpr	7.6885e-06	0.860924	0.548	0.371	0.224089	8430419L09Rik	0.024459	-0.614695	0.165	0.093	1
Gm27027	7.41893e-13	0.924267	0.538	0.184	2.16232e-08	9130221H12Rik	0.17228	-0.861685	0.176	0.124	1													Cyb5b	1.32882e-09	0.859494	0.931	0.825	3.87299e-05	Akna	0.214552	-0.614645	0.131	0.093	1
Pcdhga9	1.17362e-12	0.924078	0.874	0.637	3.42063e-08	Ip6k1	0.164042	-0.861594	0.533	0.564	1													Mxra8os	2.86181e-12	0.859449	0.804	0.485	8.34102e-08	Gm10132	0.000161808	-0.61438	0.305	0.428	1
Btbd2	0.126874	0.923803	0.377	0.338	1	4931403G20Rik	0.592483	-0.861407	0.101	0.111	1													Gm16153	0.547765	0.859221	0.125	0.108	1	Rps26	1.7663e-12	-0.614231	0.991	1	5.14805e-08
Man2b1	2.85985e-08	0.923037	0.854	0.688	0.000833531	Nr1d1	0.0391722	-0.860125	0.849	0.863	1													Rtp3	0.00325296	0.858507	0.324	0.206	1	Dhrs4	0.602968	-0.613906	0.408	0.361	1
Commd10	2.25873e-07	0.922673	0.628	0.406	0.0065833	Socs6	0.653568	-0.860082	0.312	0.286	1													Fam217a	0.0069641	0.857418	0.125	0.052	1	Nudcd3	0.682258	-0.613408	0.629	0.582	1
Aldh9a1	6.07751e-06	0.922447	0.608	0.453	0.177135	Lmtk2	0.105333	-0.860064	0.121	0.175	1													Wdr7	0.0376468	0.857358	0.255	0.18	1	Ankrd26	0.0139622	-0.613393	0.159	0.082	1
Gfod2	6.08263e-07	0.922228	0.608	0.38	0.0177284	3110057O12Rik	0.776123	-0.859908	0.251	0.231	1													Thsd7a	3.23012e-08	0.856515	0.766	0.557	0.00094145	AI467606	0.634943	-0.613341	0.53	0.479	1
Itgb1	2.94955e-19	0.922143	1	0.979	8.59677e-15	Tusc2	0.543362	-0.85946	0.497	0.436	1													Btnl9	0.499118	0.856276	0.308	0.33	1	Tmem104	0.0254101	-0.613166	0.361	0.258	1
Det1	0.00585846	0.92195	0.161	0.077	1	Ano8	0.0169975	-0.859355	0.296	0.179	1													Cfap45	0.124021	0.854808	0.262	0.206	1	Stk3	0.51547	-0.612938	0.377	0.34	1
Eri3	7.52924e-09	0.920765	0.678	0.449	0.000219447	Bmi1	0.254013	-0.85891	0.296	0.226	1													Ammecr1l	0.00199408	0.854407	0.424	0.304	1	Psen2	0.22632	-0.612685	0.732	0.768	1
Pcdhga7	1.6927e-12	0.920407	0.869	0.632	4.93355e-08	Stard9	0.157821	-0.858509	0.452	0.517	1													Zfp280c	0.025414	0.85406	0.246	0.17	1	Cdc14b	0.400381	-0.612663	0.103	0.124	1
Dnmt3a	2.11207e-08	0.920296	0.744	0.564	0.000615585	Rplp2	1.62777e-13	-0.858498	1	0.974	4.7443e-09													Enc1	0.0296594	0.853842	0.14	0.077	1	Ptk2b	0.448146	-0.612272	0.352	0.371	1
Tspan31	1.05574e-11	0.920263	0.864	0.662	3.07706e-07	Ndufa6	0.183307	-0.858433	0.92	0.855	1													Dchs1	1.72218e-07	0.853586	0.788	0.593	0.00501945	Pfdn6	0.400557	-0.612131	0.551	0.469	1
RP23-301L9.6	0.000303153	0.919864	0.211	0.09	1	Stk10	0.538292	-0.857918	0.317	0.286	1													Dph1	3.21066e-07	0.853047	0.505	0.273	0.0093578	Slc6a8	0.491569	-0.612028	0.184	0.155	1
Gm38182	3.41153e-09	0.919369	0.603	0.338	9.94324e-05	Gfpt1	0.0417307	-0.857703	0.191	0.115	1													Mras	6.86204e-14	0.852914	0.791	0.505	2.00001e-09	mt-Tm	0.25307	-0.611584	0.352	0.371	1
Gm38393	0.221749	0.919169	0.307	0.256	1	Ube2s	0.011266	-0.857297	0.337	0.214	1													Sphk1	0.792626	0.852419	0.181	0.17	1	Acacb	0.754869	-0.611316	0.237	0.242	1
Eid1	4.36577e-06	0.918242	0.427	0.244	0.127245	Rc3h1	0.989298	-0.856865	0.548	0.521	1													Anxa3	9.91388e-10	0.852213	0.928	0.794	2.8895e-05	Ccdc117	0.668773	-0.611191	0.343	0.356	1
Atic	7.29309e-06	0.917339	0.317	0.141	0.212565	D8Ertd82e	0.639354	-0.856662	0.467	0.419	1													Pomgnt2	0.0293767	0.852161	0.131	0.067	1	Tsr1	0.0451024	-0.611187	0.442	0.351	1
Ckap2l	0.0046982	0.917071	0.131	0.051	1	Emg1	0.0649632	-0.856399	0.849	0.714	1													Baalc	0.000322032	0.851877	0.115	0.026	1	Zfp263	0.772507	-0.611048	0.296	0.289	1
D15Ertd621e	0.00389857	0.916944	0.407	0.291	1	Ddx55	0.818328	-0.855791	0.286	0.278	1													Adck5	0.00119679	0.850902	0.215	0.103	1	Gm4951	0.210514	-0.610977	0.125	0.088	1
Gm16731	0.00484694	0.916	0.121	0.047	1	Cyp2e1	0.100047	-0.854756	0.08	0.128	1													Gucy1b3	0.384235	0.850867	0.212	0.242	1	Asns	0.754129	-0.610768	0.371	0.381	1
Gm20470	0.00135298	0.915277	0.196	0.094	1	Slc4a1ap	0.634726	-0.853881	0.291	0.256	1													Ager	0.447453	0.850243	0.15	0.124	1	Daglb	0.124433	-0.610375	0.966	0.912	1
Ppil3	0.000984582	0.915259	0.362	0.226	1	Kcnn4	0.429378	-0.853608	0.095	0.115	1													Prkd1	0.0483124	0.8498	0.271	0.201	1	Mterf1a	0.759635	-0.610045	0.097	0.103	1
Idh2	8.77345e-05	0.915208	0.704	0.598	1	Per3	0.452689	-0.853559	0.457	0.474	1													Scly	0.000237838	0.848421	0.215	0.088	1	Gnl3	0.475887	-0.609735	0.383	0.397	1
Tbc1d24	0.0425026	0.914923	0.281	0.192	1	Fem1c	0.970245	-0.853337	0.271	0.256	1													RP23-380L19.3	0.0130278	0.847634	0.131	0.062	1	Epc1	0.90168	-0.609432	0.336	0.335	1
Zfyve9	0.0134822	0.914537	0.246	0.154	1	Gm28048	0.0934379	-0.85309	0.915	0.765	1													RP23-337M7.12	9.24211e-05	0.84736	0.206	0.077	1	Fam189b	0.253066	-0.609194	0.202	0.16	1
Scamp2	2.24424e-10	0.914536	0.824	0.624	6.54106e-06	Dhx30	0.357451	-0.853075	0.573	0.603	1													Galnt2	0.000352334	0.847149	0.502	0.345	1	Ankrd39	0.786742	-0.609032	0.221	0.211	1
Tspan3	4.05034e-07	0.914462	0.814	0.684	0.0118051	Socs7	0.697372	-0.853025	0.126	0.111	1													Crlf2	3.64325e-07	0.847137	0.539	0.325	0.0106186	Selp	1.77597e-06	-0.609007	0.95	0.99	0.0517623
Fkbp1b	0.0302882	0.913622	0.236	0.162	1	Irf1	0.160537	-0.853015	0.688	0.697	1													Mocs1	1.6082e-08	0.847076	0.639	0.397	0.000468727	Zfp422	0.812818	-0.608968	0.595	0.546	1
Srsf9	0.00010914	0.913573	0.523	0.363	1	Pold1	0.498215	-0.852774	0.271	0.235	1													Fam53b	6.36701e-06	0.84705	0.788	0.665	0.185573	Vezf1	0.802548	-0.608778	0.71	0.655	1
Nup205	0.00108669	0.91341	0.281	0.154	1	Tnfsfm13	0.920141	-0.851898	0.372	0.355	1													Ndufs1	1.17853e-05	0.846734	0.664	0.521	0.343493	Eif4a2	0.000737706	-0.608746	0.938	0.943	1
Hes6	0.0367297	0.913195	0.347	0.274	1	Fam117b	0.680408	-0.851233	0.231	0.248	1													Casc5	0.145866	0.845744	0.143	0.098	1	Rps18	1.92895e-15	-0.608738	0.997	1	5.62213e-11
1110032A03Rik	1.58073e-05	0.912748	0.497	0.329	0.46072	Xbp1	0.116173	-0.851068	0.94	0.927	1													Foxc1	0.000270806	0.844885	0.249	0.119	1	Rint1	0.690885	-0.608604	0.371	0.345	1
Cdkn2aipnl	5.88204e-08	0.912625	0.638	0.376	0.00171438	Gm13620	0.525223	-0.85093	0.191	0.209	1													Tmem132a	0.000559	0.844762	0.626	0.464	1	Ogg1	0.308643	-0.608402	0.396	0.325	1
Tmem150a	0.000234804	0.91247	0.598	0.41	1	Axin1	0.0977073	-0.850914	0.171	0.115	1													Gipc1	2.00063e-08	0.843849	0.726	0.505	0.000583102	Ttll1	0.316618	-0.607775	0.349	0.304	1
4930597O21Rik	2.20879e-05	0.912271	0.337	0.15	0.643773	Gm37086	0.0500858	-0.85087	0.412	0.444	1													Gm28778	0.782716	0.843678	0.134	0.129	1	Gm17017	0.57545	-0.607568	0.106	0.088	1
Sec23a	6.232e-08	0.912063	0.638	0.427	0.00181638	Adam10	0.127082	-0.850597	0.93	0.915	1													Gm26827	0.00753249	0.842973	0.15	0.067	1	Rpl37a	9.44775e-16	-0.606507	1	1	2.75364e-11
Atp6ap2	1.06597e-08	0.91159	0.809	0.654	0.000310686	Supt4a	0.827719	-0.850501	0.613	0.624	1													Tbc1d8b	0.100116	0.842303	0.128	0.082	1	Cox17	0.52655	-0.60648	0.626	0.526	1
Enpp5	1.53881e-05	0.911014	0.558	0.376	0.448502	RP23-446E21.6	0.205098	-0.849194	0.286	0.222	1													Tie1	1.61729e-17	0.841602	1	0.985	4.71375e-13	Fam193b	0.427442	-0.606417	0.287	0.247	1
Coro1c	7.39124e-14	0.910135	0.975	0.872	2.15425e-09	Tceb1	0.00277921	-0.849173	0.688	0.504	1													Eri3	2.62318e-05	0.841495	0.626	0.49	0.764552	Psmc3ip	0.607267	-0.60632	0.308	0.278	1
Faap100	0.0656846	0.910003	0.407	0.342	1	Scarb1	3.50083e-18	-0.848764	1	1	1.02035e-13													Rpa1	9.55598e-05	0.841095	0.645	0.51	1	Nifk	0.441951	-0.606257	0.433	0.361	1
Cwc25	0.038614	0.909932	0.372	0.295	1	Pgf	0.0704426	-0.848055	0.312	0.218	1													Nuak2	0.0296751	0.84067	0.153	0.088	1	Zfp110	0.630134	-0.606229	0.399	0.366	1
Rab11fip3	0.491474	0.909689	0.181	0.162	1	Gm15843	0.117973	-0.847691	0.085	0.128	1													Inafm2	0.238753	0.840482	0.293	0.258	1	Lsm8	0.0880566	-0.605182	0.726	0.582	1
Adcy3	0.912428	0.909371	0.116	0.111	1	Rpa2	0.762402	-0.846293	0.286	0.269	1													Lrp5	1.58978e-14	0.839653	0.844	0.593	4.63359e-10	Rnf39	0.275634	-0.604697	0.274	0.222	1
Akap7	0.14202	0.908264	0.196	0.154	1	Nudt22	0.589555	-0.845187	0.221	0.197	1													Bcas3os1	0.118492	0.839587	0.1	0.062	1	Tmod2	0.224769	-0.603915	0.502	0.526	1
Kif2a	0.030106	0.907399	0.327	0.252	1	Arpin	0.829863	-0.845126	0.382	0.35	1													Arntl2	0.971413	0.838497	0.131	0.134	1	Traf4	0.920784	-0.603763	0.153	0.149	1
Aen	0.000555733	0.907092	0.472	0.325	1	Mecomos	0.433475	-0.844998	0.181	0.145	1													Lrp2bp	7.63332e-06	0.838354	0.34	0.155	0.222481	Phf12	0.478283	-0.603633	0.321	0.294	1
Fundc2	2.60953e-10	0.907011	0.754	0.474	7.60573e-06	Gle1	0.758648	-0.844928	0.573	0.521	1													Slc41a3	0.0517629	0.838292	0.199	0.134	1	Nicn1	0.30329	-0.603583	0.371	0.32	1
Cyld	0.0454549	0.906507	0.437	0.359	1	Gm7609	0.487155	-0.844436	0.146	0.162	1													Tefm	0.15814	0.838144	0.168	0.124	1	Dbr1	0.523738	-0.603502	0.184	0.16	1
Cntln	1.73891e-05	0.906386	0.457	0.269	0.506823	Slc9a3r2	3.52306e-07	-0.844231	1	0.991	0.0102683													2510009E07Rik	0.0846319	0.83766	0.312	0.258	1	Fnip2	0.332402	-0.603376	0.262	0.211	1
Ube2e3	1.72663e-07	0.905528	0.744	0.607	0.00503245	2810025M15Rik	0.370552	-0.844213	0.764	0.739	1													Gm608	6.14803e-05	0.8376	0.371	0.196	1	RP23-480I16.2	0.400794	-0.603268	0.112	0.088	1
Iffo2	0.00235503	0.904803	0.286	0.167	1	Usp31	0.396568	-0.843089	0.191	0.154	1													Tbc1d1	0.0208141	0.837565	0.224	0.144	1	Gcom1	0.376301	-0.6031	0.832	0.799	1
Mfap3l	0.0189247	0.904445	0.106	0.047	1	Tagln	0.0664016	-0.842879	0.704	0.684	1													Aco1	0.00125029	0.837394	0.464	0.33	1	Gm26541	0.601044	-0.602914	0.436	0.381	1
Gstm7	0.0126611	0.904434	0.156	0.081	1	Isca2	0.867289	-0.842468	0.447	0.427	1													Dnmt1	0.0275007	0.836969	0.396	0.304	1	Ptch1	0.832165	-0.602788	0.24	0.232	1
Armcx2	0.00194694	0.904345	0.367	0.252	1	Vav2	0.799268	-0.842335	0.111	0.103	1													Gpam	0.0361821	0.836393	0.131	0.072	1	Zmym6	0.196211	-0.602169	0.271	0.309	1
Rita1	0.450768	0.904309	0.101	0.081	1	Gm17690	0.464315	-0.842182	0.387	0.397	1													Klhl32	0.0929606	0.836301	0.072	0.113	1	Trappc8	0.566675	-0.602158	0.234	0.206	1
Gm37844	0.513622	0.902874	0.201	0.179	1	Abcb1b	0.634581	-0.841984	0.166	0.175	1													Atm	0.143171	0.834681	0.15	0.103	1	Fam136a	0.301431	-0.601802	0.352	0.289	1
Gmds	8.53303e-06	0.902567	0.457	0.256	0.248704	Thap1	0.441474	-0.841289	0.181	0.15	1													Tmtc4	0.00441942	0.834185	0.118	0.046	1	Nubpl	0.320367	-0.601771	0.224	0.18	1
Pde9a	1.24293e-14	0.902392	0.729	0.38	3.62263e-10	Pin4	0.00105884	-0.840978	0.417	0.231	1													Dmtn	0.615601	0.833227	0.607	0.582	1	Lgi4	0.236316	-0.601684	0.075	0.103	1
Fam53c	7.80131e-05	0.902202	0.397	0.218	1	Ogn	0.0106967	-0.840386	0.05	0.115	1													Zfp597	0.0353627	0.833006	0.174	0.108	1	Zfp931	0.199182	-0.601634	0.358	0.294	1
Stx2	1.73299e-05	0.902097	0.648	0.479	0.505098	Dusp6	0.130649	-0.840377	0.598	0.628	1													Trp53inp2	1.49489e-06	0.832261	0.651	0.5	0.04357	Rps27	2.11171e-19	-0.601448	1	1	6.1548e-15
Fam172a	1.04119e-05	0.901605	0.492	0.321	0.303465	Dnase1	0.00265426	-0.840339	0.302	0.171	1													Mxra8	1.97828e-13	0.831784	0.991	0.907	5.7659e-09	Gm26610	0.479119	-0.601402	0.109	0.088	1
Zswim1	0.00354272	0.901241	0.307	0.192	1	Ssbp2	0.533521	-0.839887	0.563	0.551	1													Lin37	0.00359066	0.831755	0.371	0.247	1	Ice2	0.27228	-0.601245	0.137	0.103	1
Ppp6c	3.61825e-09	0.899877	0.754	0.598	0.000105458	Gm37917	0.110803	-0.839191	0.156	0.201	1													2410131K14Rik	0.238734	0.831533	0.206	0.165	1	Plekhg3	0.999449	-0.600997	0.411	0.376	1
Nudcd2	2.93838e-05	0.899747	0.508	0.355	0.856419	Gm15614	0.00365413	-0.838967	0.176	0.274	1													Eml2	0.0106242	0.830145	0.118	0.052	1	Prmt3	0.874012	-0.600953	0.243	0.232	1
Gm17122	2.44638e-14	0.899673	0.884	0.568	7.13023e-10	Adnp	0.0974818	-0.838861	0.322	0.239	1													Mtbp	0.210384	0.829639	0.14	0.103	1	Rnf144a	0.311396	-0.600446	0.355	0.32	1
Ankmy2	0.00159499	0.899101	0.377	0.235	1	Gm37102	0.25617	-0.83841	0.291	0.299	1													Zfc3h1	0.00104807	0.828835	0.555	0.438	1	Mir6381	0.858872	-0.600381	0.305	0.268	1
Nup155	2.68496e-05	0.898796	0.307	0.137	0.782557	Rps25	3.3243e-08	-0.838345	0.995	0.987	0.000968902													Lrrc47	0.0913625	0.828234	0.221	0.16	1	Arhgap12	0.509614	-0.600011	0.274	0.304	1
Pla2g12a	0.000281454	0.898736	0.307	0.158	1	Nasp	0.905039	-0.837092	0.548	0.513	1													Orc6	0.00721934	0.828088	0.393	0.284	1	Tusc2	0.355231	-0.600008	0.595	0.541	1
Tsc22d4	0.000518836	0.898335	0.523	0.41	1	Insig2	0.102251	-0.836688	0.482	0.38	1													Atrip	0.454323	0.827285	0.293	0.268	1	Gm17040	0.503335	-0.599712	0.103	0.082	1
Yae1d1	4.95654e-06	0.897857	0.377	0.184	0.144463	Arsk	0.880116	-0.836129	0.131	0.132	1													Gm36401	0.401376	0.826478	0.1	0.077	1	Shroom1	0.424934	-0.599337	0.159	0.129	1
Asb13	0.0017408	0.897794	0.296	0.167	1	Gm37621	0.46093	-0.835356	0.161	0.179	1													Gm16066	0.0745123	0.82625	0.156	0.103	1	Timm21	0.888012	-0.598139	0.324	0.309	1
Trpt1	0.152402	0.897656	0.136	0.094	1	Elf2	0.341924	-0.835187	0.538	0.479	1													March8	0.00159993	0.826235	0.417	0.289	1	Gm26870	0.0774117	-0.597868	0.224	0.289	1
Ccdc132	0.162761	0.897503	0.422	0.363	1	Nme3	0.625109	-0.835158	0.362	0.321	1													9230116N13Rik	0.936727	0.825633	0.103	0.103	1	Ctsa	1.52522e-06	-0.597503	0.956	0.99	0.0444542
Vhl	0.000193638	0.897137	0.472	0.316	1	Cnot6l	0.325261	-0.834948	0.387	0.436	1													RP23-345O17.5	0.00508317	0.8255	0.243	0.139	1	Rps15	1.03661e-09	-0.597457	0.997	0.995	3.02131e-05
Pdss1	0.050693	0.897069	0.181	0.12	1	Phactr1	0.673837	-0.834737	0.151	0.167	1													Fam195a	0.00597063	0.825493	0.193	0.103	1	Mpp2	0.965273	-0.597361	0.109	0.108	1
Fbxo22	0.00494515	0.89701	0.417	0.299	1	Sh3bp5	0.873295	-0.834342	0.889	0.791	1													Gm26517	0.00703913	0.825041	0.125	0.052	1	Timp4	0.0748001	-0.597023	0.623	0.634	1
1810030O07Rik	9.622e-06	0.897003	0.568	0.368	0.280443	Ogfod2	0.449824	-0.834206	0.196	0.218	1													1700028K03Rik.1	0.376075	0.824824	0.115	0.093	1	Gm17535	0.475708	-0.596797	0.178	0.196	1
Git1	2.45412e-10	0.896688	0.794	0.581	7.15277e-06	Rpl36a	6.45153e-07	-0.833393	0.975	0.962	0.0188036													Vps37a	0.00232071	0.824446	0.442	0.335	1	Sqrdl	0.0188136	-0.59659	0.427	0.521	1
Edem2	5.41987e-07	0.895446	0.678	0.491	0.0157968	Coq2	0.557968	-0.833363	0.332	0.359	1													Sept9	7.64142e-09	0.824354	0.903	0.773	0.000222717	Gm10030	0.277017	-0.596563	0.308	0.263	1
Dffb	0.0900275	0.894323	0.116	0.068	1	Pik3c2a	0.0624965	-0.833318	0.482	0.393	1													Chpf2	2.87519e-06	0.824353	0.801	0.701	0.0838002	Pink1	0.112167	-0.596506	0.891	0.876	1
Pcdhgc3	9.75425e-14	0.894243	0.905	0.675	2.84297e-09	Slc34a2	6.20937e-11	-0.832795	0.593	0.795	1.80978e-06													Map2k3	2.02394e-11	0.823668	0.922	0.732	5.89896e-07	Mafk	0.330618	-0.596099	0.336	0.366	1
2500002B13Rik	0.0472941	0.893094	0.156	0.098	1	Trpm2	0.880572	-0.832239	0.121	0.124	1													Fnip1	0.00700658	0.82366	0.221	0.129	1	Ttc27	0.974904	-0.596004	0.125	0.124	1
Ddx39b	4.50174e-11	0.891163	0.91	0.795	1.31208e-06	Gzf1	0.368814	-0.832092	0.216	0.184	1													Clptm1l	1.36505e-09	0.823652	0.838	0.665	3.97856e-05	2700081O15Rik	0.496993	-0.595612	0.246	0.222	1
Gstm5	0.000187089	0.890483	0.397	0.248	1	RP23-381G13.3	0.504071	-0.831832	0.196	0.209	1													Jmjd1c	0.0022815	0.82364	0.486	0.392	1	Slfn4	0.939387	-0.595149	0.271	0.253	1
Chsy1	0.0118836	0.890458	0.166	0.085	1	Taf5	0.568239	-0.831172	0.332	0.291	1													Ooep	0.0820824	0.823587	0.165	0.113	1	Rplp1	1.74121e-17	-0.594595	1	1	5.07492e-13
Pcdhgc5	8.11228e-13	0.890004	0.874	0.65	2.3644e-08	Atp5j	0.000127269	-0.829531	0.99	0.962	1													Rbp1	0.00812527	0.823549	0.271	0.18	1	Ino80	0.409732	-0.59453	0.215	0.186	1
Qtrt1	0.0556859	0.889831	0.176	0.115	1	H2-Q1	0.0119831	-0.829376	0.362	0.423	1													Gm13568	1.88122e-07	0.82322	0.639	0.438	0.00548299	Mef2d	0.74026	-0.594271	0.583	0.567	1
Pcdhga12	2.23045e-13	0.889693	0.905	0.701	6.50088e-09	RP23-282L6.1	0.144608	-0.829358	0.302	0.333	1													9230104M06Rik	0.000138377	0.822753	0.243	0.103	1	RP23-2C16.2	0.187241	-0.593901	0.1	0.067	1
Mapk8	0.00120733	0.889683	0.307	0.184	1	Gm17349	0.0588036	-0.829044	0.156	0.09	1													Plekhm2	0.0167258	0.82196	0.162	0.088	1	Rps21	2.47957e-10	-0.593156	0.991	0.99	7.22694e-06
Jak2	1.67486e-11	0.889575	0.613	0.299	4.88156e-07	Sned1	0.757978	-0.829012	0.683	0.684	1													Gpr62	0.000367851	0.821844	0.115	0.026	1	Cd99l2	0.412963	-0.593073	0.43	0.376	1
Gtf2h2	5.73849e-05	0.888996	0.372	0.205	1	Mpv17	0.759166	-0.828748	0.688	0.624	1													Rfc3	0.0035662	0.821727	0.268	0.165	1	Pitpnm3	0.131196	-0.593022	0.146	0.098	1
Pcdhgb6	1.03827e-12	0.88843	0.869	0.632	3.02615e-08	Brd1	0.0890539	-0.828565	0.221	0.299	1													Fbxo31	0.135514	0.8216	0.274	0.222	1	1810043H04Rik	0.547821	-0.593001	0.343	0.309	1
Hmbs	4.83498e-07	0.887912	0.513	0.274	0.014092	Mcee	0.132149	-0.828505	0.402	0.342	1													Cacfd1	0.222564	0.821166	0.352	0.32	1	Rpl4	4.04523e-24	-0.59271	1	1	1.17902e-19
Pfdn1	5.68975e-11	0.887428	0.774	0.496	1.65833e-06	Rps12	1.91189e-08	-0.828185	0.995	0.962	0.000557239													Fut2	0.00119671	0.820997	0.168	0.067	1	Slc34a2	3.89223e-06	-0.592642	0.558	0.711	0.113443
Hs6st1	0.0801183	0.887344	0.246	0.179	1	Zfp326	0.408483	-0.827897	0.337	0.286	1													Afg3l2	0.0190296	0.820556	0.43	0.34	1	Abhd14a	0.470752	-0.592577	0.327	0.351	1
Hsd17b12	4.04744e-06	0.886778	0.633	0.462	0.117967	Myrip	0.214552	-0.827569	0.116	0.154	1													Sat2	0.0394721	0.820073	0.143	0.082	1	Rps25	3.66278e-10	-0.592435	0.981	0.99	1.06755e-05
Gtf3c5	0.00184037	0.886713	0.402	0.269	1	Ankle2	0.949277	-0.827498	0.442	0.419	1													Cpt2	0.000278557	0.819793	0.455	0.304	1	Mboat7	0.713285	-0.592164	0.312	0.294	1
Gm15628	0.0527391	0.886447	0.106	0.056	1	5430416N02Rik	0.178171	-0.827237	0.397	0.312	1													n-R5s185	0.000273759	0.818543	0.109	0.021	1	Stoml1	0.558622	-0.591883	0.411	0.351	1
6430562O15Rik	0.0091752	0.885591	0.266	0.171	1	Rplp1	1.70998e-16	-0.826999	1	1	4.9839e-12													Npc1	5.08823e-05	0.817579	0.514	0.34	1	Elmod2	0.942379	-0.591343	0.505	0.485	1
Mylk	3.29335e-16	0.885307	0.94	0.769	9.59879e-12	March8	0.139244	-0.826002	0.382	0.299	1													Jarid2	0.0274011	0.817406	0.368	0.304	1	Cdk2ap2	0.82437	-0.59124	0.748	0.665	1
Zfp358	0.0954073	0.884959	0.337	0.278	1	F830016B08Rik	0.647738	-0.825869	0.156	0.175	1													Gm16892	0.0467893	0.8174	0.231	0.16	1	Tmem192	0.500114	-0.591206	0.224	0.258	1
Gatb	0.609931	0.88488	0.121	0.141	1	Nup160	0.574124	-0.82573	0.276	0.261	1													Zdhhc18	0.017757	0.817108	0.399	0.299	1	Foxp4	0.485678	-0.59097	0.109	0.088	1
Adamts5	8.81803e-05	0.883726	0.362	0.192	1	Mettl17	0.654548	-0.824717	0.392	0.393	1													Sparc	9.48687e-44	0.816622	1	1	2.76504e-39	2610306M01Rik	0.401638	-0.589815	0.134	0.108	1
Gm20457	0.00369164	0.883106	0.171	0.081	1	Cyth3	0.469675	-0.823847	0.558	0.47	1													Wbp1	3.28137e-07	0.816609	0.526	0.299	0.00956387	Tmem184a	0.933239	-0.589709	0.156	0.144	1
Dnajc25	0.0117532	0.883083	0.241	0.15	1	Dusp28	0.716014	-0.823558	0.101	0.111	1													Caskin1	7.78816e-07	0.816276	0.57	0.309	0.0226994	Bbc3	0.550752	-0.589699	0.118	0.134	1
Pfkm	1.55944e-06	0.883018	0.452	0.248	0.0454514	Mir24-2	0.587929	-0.823091	0.367	0.291	1													Hacd2	3.59844e-07	0.815829	0.614	0.418	0.010488	Bcap29	0.321961	-0.589565	0.28	0.32	1
Ccdc34	0.00235162	0.882987	0.296	0.179	1	B3galnt2	0.144096	-0.823048	0.357	0.286	1													Samd1	0.00336895	0.815322	0.118	0.041	1	Gm17354	0.169359	-0.589528	0.349	0.284	1
Pdlim4	8.3294e-11	0.882685	0.925	0.838	2.42769e-06	Gm20463	0.715591	-0.822329	0.251	0.226	1													Plekhb2	0.00553691	0.81352	0.442	0.309	1	Apba2	0.0376309	-0.589306	0.153	0.216	1
Naglu	1.10482e-06	0.881852	0.538	0.321	0.0322009	Farp2	0.577725	-0.822196	0.427	0.393	1													Hic2	0.604255	0.813421	0.118	0.103	1	Csnk1g3	0.170418	-0.589304	0.358	0.289	1
Fam120b	0.00190992	0.88138	0.392	0.269	1	Ciapin1	0.381843	-0.821921	0.533	0.466	1													Uri1	0.0184964	0.812618	0.452	0.387	1	Dnttip2	0.415563	-0.589123	0.592	0.515	1
1810055G02Rik	0.253885	0.881374	0.226	0.188	1	Gpr182	0.771224	-0.821582	0.538	0.5	1													Gm21992	2.34824e-05	0.811857	0.548	0.381	0.684418	Gm37379	0.252446	-0.588461	0.106	0.072	1
Pcdhgb5	3.44898e-12	0.880884	0.869	0.641	1.00524e-07	Cops7b	0.0153824	-0.821556	0.372	0.256	1													Hras	0.0736965	0.811669	0.458	0.387	1	Pus1	0.165669	-0.588152	0.255	0.196	1
Ilvbl	2.29973e-06	0.880457	0.503	0.291	0.0670278	Zc3h15	0.128141	-0.821175	0.457	0.355	1													Usp46os2	0.00334281	0.81162	0.131	0.052	1	Herpud2	0.326144	-0.58794	0.483	0.428	1
Pcdhga5	1.9377e-12	0.880205	0.874	0.65	5.64762e-08	Trim37	0.407919	-0.821115	0.784	0.637	1													Stk38	4.01736e-06	0.81143	0.626	0.397	0.11709	Med18	0.395167	-0.5874	0.165	0.134	1
Map2k3	7.0741e-16	0.879945	0.92	0.709	2.06182e-11	Cdc34	0.135553	-0.819771	0.317	0.239	1													Ccdc39	0.0147643	0.810208	0.137	0.067	1	Gm10719	0.222127	-0.587295	0.212	0.253	1
Gm16048	6.92758e-15	0.879597	0.905	0.607	2.01911e-10	Cdk12	0.118003	-0.819689	0.357	0.274	1													Ptcd3	0.201579	0.810174	0.268	0.232	1	Gm8292	2.11487e-07	-0.587065	0.907	0.902	0.00616399
Ap3s2	0.000132608	0.879459	0.407	0.256	1	Arl13b	0.580857	-0.819672	0.342	0.299	1													Dyrk2	0.0842967	0.809902	0.106	0.062	1	Dtx3	0.646859	-0.586812	0.539	0.474	1
D830025C05Rik	0.0170288	0.879347	0.106	0.047	1	Impact	0.43703	-0.819474	0.216	0.248	1													Brwd3	0.329469	0.809902	0.171	0.144	1	Rpl32	2.95047e-10	-0.586764	1	1	8.59943e-06
Pafah1b2	4.03344e-12	0.879292	0.899	0.679	1.17559e-07	Gadd45gip1	0.0806771	-0.819158	0.608	0.474	1													E2f3	0.0249587	0.809748	0.15	0.082	1	Irak3	0.276037	-0.586398	0.377	0.412	1
Plk2	1.1067e-15	0.879025	0.995	0.949	3.2256e-11	Uqcc3	0.969437	-0.818729	0.658	0.615	1													Thoc7	2.51409e-06	0.809216	0.62	0.412	0.0732757	Kpna3	0.396515	-0.586269	0.414	0.361	1
Zswim4	0.719638	0.87885	0.121	0.111	1	Baz2b	0.964385	-0.81842	0.693	0.671	1													Gsk3a	0.00463761	0.809036	0.19	0.098	1	RP24-374B14.6	0.328299	-0.58615	0.078	0.103	1
Ube2q2	0.0650948	0.878785	0.231	0.167	1	Idua	0.415327	-0.817823	0.256	0.282	1													Ppp1r3b	0.000921613	0.808968	0.255	0.134	1	Rp9	0.380283	-0.585748	0.508	0.428	1
Aim2	0.00395582	0.8786	0.136	0.056	1	Csnk2a1	0.130323	-0.817656	0.628	0.504	1													Gm16796	0.00254432	0.808775	0.168	0.072	1	Gm13748	0.0230984	-0.585058	0.277	0.351	1
Uba1	8.85713e-11	0.878492	0.95	0.816	2.5815e-06	B3galnt1	0.875779	-0.817574	0.106	0.107	1													Tor4a	0.00287355	0.807931	0.445	0.351	1	Spats2l	0.0237431	-0.584781	0.324	0.222	1
Lrp4	0.0308273	0.87848	0.296	0.192	1	2810403A07Rik	0.388216	-0.816681	0.889	0.799	1													Atxn1l	0.0924917	0.807437	0.255	0.196	1	Cebpg	0.482092	-0.58467	0.508	0.526	1
E130311K13Rik	0.670892	0.877715	0.141	0.124	1	Dusp3	0.145208	-0.816582	0.925	0.927	1													Fitm2	0.207974	0.806299	0.274	0.237	1	Slc25a20	0.0458382	-0.584369	0.511	0.402	1
Tmem170	0.00421489	0.877462	0.116	0.043	1	9430020K01Rik	0.25649	-0.815948	0.95	0.953	1													Blzf1	0.000366332	0.805359	0.28	0.149	1	Dtd2	0.254378	-0.583799	0.315	0.263	1
Pradc1	0.000341312	0.877361	0.312	0.171	1	Zfp366	0.704932	-0.815467	0.221	0.201	1													Setd5	2.15328e-05	0.804863	0.657	0.515	0.627596	Rplp2	5.21225e-11	-0.583559	1	1	1.51916e-06
Osbpl5	0.023529	0.876221	0.372	0.278	1	Gpatch2l	0.985922	-0.814938	0.186	0.184	1													Ces2e	0.244611	0.804623	0.199	0.155	1	Scaper	0.996865	-0.583531	0.268	0.263	1
Chchd6	0.000857731	0.876174	0.342	0.214	1	Arhgap12	0.521184	-0.814829	0.296	0.325	1													Gm14966	0.000854431	0.804421	0.106	0.026	1	Gm16083	0.189417	-0.583386	0.246	0.186	1
Cbr4	0.24486	0.875233	0.181	0.15	1	Vmn1r58	0.177321	-0.814033	0.271	0.308	1													Bst2	1.00666e-13	0.803513	0.981	0.933	2.93402e-09	3110043O21Rik	0.48053	-0.583067	0.199	0.227	1
Rtca	1.46287e-06	0.873917	0.578	0.368	0.0426368	Gm15819	0.846949	-0.813501	0.211	0.188	1													Znhit1	1.57432e-10	0.803187	0.863	0.66	4.58852e-06	Ifngr1	0.00153347	-0.582511	0.925	0.928	1
Dnal4	7.82374e-05	0.873567	0.422	0.244	1	Prickle3	0.631572	-0.813353	0.92	0.816	1													Wrap53	0.0112488	0.802664	0.212	0.129	1	Cluap1	0.0604706	-0.582405	0.259	0.18	1
Med22	0.0161025	0.87324	0.347	0.244	1	Rnf139	0.810753	-0.813352	0.412	0.393	1													Upf1	0.00628917	0.80264	0.352	0.242	1	Kif3b	0.0172243	-0.582356	0.168	0.088	1
Tcta	9.57269e-06	0.872912	0.588	0.402	0.279006	Ercc8	0.396027	-0.812563	0.141	0.171	1													Hus1	0.0814126	0.802561	0.271	0.211	1	Dctpp1	0.571971	-0.58211	0.308	0.273	1
Cd320	1.40377e-08	0.87219	0.663	0.397	0.000409142	Slc20a1	0.00184145	-0.812395	0.482	0.316	1													Wdr41	0.00138393	0.802035	0.318	0.191	1	Ublcp1	0.249172	-0.582041	0.265	0.211	1
Zc4h2	0.0174886	0.871792	0.221	0.137	1	S100pbp	0.0889382	-0.811918	0.281	0.201	1													Entpd5	0.796399	0.801996	0.187	0.191	1	Marf1	0.919886	-0.581994	0.489	0.5	1
Pcdhgb1	3.10815e-12	0.870925	0.889	0.658	9.05902e-08	Snx18	0.0951028	-0.811911	0.302	0.218	1													Srsf9	0.00319588	0.801936	0.48	0.371	1	Susd6	0.777002	-0.581928	0.442	0.438	1
Agrn	1.1087e-06	0.870715	0.789	0.615	0.0323141	Arhgef11	0.0913927	-0.811321	0.281	0.188	1													Gm4430.1	0.945534	0.800832	0.137	0.139	1	Csf1r	0.817636	-0.581659	0.137	0.144	1
Ndufaf6	0.000330519	0.87012	0.176	0.064	1	Snhg8	0.244864	-0.810329	0.638	0.56	1													Khsrp	0.000177916	0.800511	0.43	0.268	1	Gm37077	0.477883	-0.58154	0.193	0.155	1
Gm5595	0.879154	0.869969	0.106	0.103	1	Rnd1	0.719768	-0.809915	0.286	0.291	1													AU041133	0.123237	0.799911	0.106	0.067	1	mmu-mir-5121	2.74905e-16	-0.581197	0.991	0.995	8.01237e-12
Gm16142	0.0769798	0.869786	0.126	0.073	1	Cenpl	0.480067	-0.809336	0.121	0.103	1													Gm30414	0.000608056	0.799194	0.174	0.067	1	Ccnh	0.195738	-0.580912	0.458	0.392	1
Mageh1	0.00163945	0.869731	0.281	0.167	1	H2afv	0.421396	-0.809118	0.824	0.774	1													RP24-487F9.4	0.0517804	0.798407	0.231	0.165	1	Nudt13	0.809516	-0.580609	0.265	0.273	1
Nudt19	0.00314681	0.869605	0.347	0.226	1	Slc6a18	0.179192	-0.808377	0.106	0.141	1													Tnc	0.00586406	0.798237	0.193	0.098	1	4833420G17Rik	0.206596	-0.580555	0.514	0.443	1
Irak2	0.123067	0.869169	0.417	0.38	1	S1pr1	8.53429e-08	-0.808138	0.995	0.996	0.0024874													Slc18a2	0.000516246	0.798066	0.112	0.026	1	Ino80b	0.127417	-0.580336	0.274	0.211	1
Selt	0.000166894	0.868108	0.427	0.269	1	2610206C17Rik	0.991834	-0.807712	0.221	0.205	1													Myl6b	0.0442224	0.797949	0.103	0.052	1	Rps24	7.47359e-12	-0.579084	1	1	2.17825e-07
Map2k1	1.87514e-05	0.867642	0.623	0.449	0.546529	Gbp2	0.501141	-0.806835	0.583	0.581	1													Rin1	0.018504	0.797435	0.199	0.124	1	Heph	0.872555	-0.579069	0.262	0.258	1
Mroh8	3.59402e-11	0.867339	0.653	0.333	1.04751e-06	Mtf2	0.496564	-0.805857	0.352	0.312	1													Tsfm	0.00914522	0.797259	0.389	0.294	1	Gclc	0.0481694	-0.579052	0.209	0.134	1
2600014E21Rik	4.07454e-13	0.866128	0.719	0.402	1.18757e-08	Rps19-ps4	0.00421564	-0.805788	0.09	0.179	1													Gmds	0.00243244	0.796538	0.424	0.309	1	Tm7sf2	0.936374	-0.578698	0.259	0.258	1
Lancl1	0.366004	0.865516	0.417	0.406	1	Gm25732	0.00655593	-0.805394	0.101	0.188	1													Nupr1	0.000547619	0.796375	0.539	0.397	1	Orc5	0.628948	-0.578657	0.43	0.407	1
Mbtps1	5.80617e-09	0.865476	0.759	0.534	0.000169227	5830415F09Rik	0.495138	-0.804814	0.101	0.12	1													RP24-179I4.3	4.96364e-06	0.796347	0.445	0.242	0.14467	Sympk	0.829625	-0.577943	0.445	0.428	1
Mrgpre	0.000483719	0.865419	0.477	0.316	1	Crtc3	0.453056	-0.804221	0.286	0.316	1													Yipf1	9.10771e-06	0.796179	0.682	0.526	0.265453	Gm26637	0.0171318	-0.577404	0.153	0.077	1
Timm44	0.000202536	0.864819	0.568	0.419	1	Angptl7	4.83034e-05	-0.802854	0.015	0.115	1													Rab8b	5.30495e-11	0.795754	0.71	0.448	1.54618e-06	Slc50a1	0.170851	-0.576847	0.804	0.825	1
Got1	0.00127529	0.864645	0.261	0.145	1	Stat5b	0.436138	-0.802055	0.447	0.38	1													Arhgef10	0.0857517	0.795353	0.371	0.304	1	Lrpprc	0.367838	-0.576486	0.38	0.325	1
Plxna4	0.629401	0.864374	0.171	0.15	1	Smek1	0.249194	-0.801846	0.492	0.423	1													Usp46	0.121101	0.795164	0.287	0.237	1	Tgtp1	0.959665	-0.576137	0.246	0.216	1
Il3ra	2.24256e-08	0.864092	0.578	0.333	0.000653617	Mrpl24	0.558234	-0.80178	0.698	0.611	1													Tmem116	6.42356e-06	0.794396	0.632	0.402	0.187221	Sik2	0.578656	-0.576002	0.436	0.397	1
Snx16	0.0279578	0.864036	0.141	0.077	1	Spata5	0.808521	-0.80127	0.171	0.179	1													Abcd1	0.00052624	0.793878	0.611	0.49	1	Snhg9	0.440361	-0.575843	0.514	0.49	1
Foxm1	0.00938018	0.863991	0.116	0.047	1	Uri1	0.252748	-0.800819	0.442	0.38	1													Spc25	0.0214446	0.793688	0.118	0.057	1	Ldah	0.303229	-0.57577	0.433	0.371	1
Pcdhga4	3.85088e-12	0.863822	0.874	0.641	1.12238e-07	Hecw2	0.0979864	-0.800636	0.256	0.333	1													Gm13856	0.000533254	0.792632	0.19	0.077	1	Krt14	0.00502495	-0.575344	0.458	0.567	1
Pcdhga10	1.6277e-12	0.863076	0.869	0.632	4.74409e-08	Ythdc1	0.837392	-0.80044	0.633	0.611	1													Mir6935	0.00173969	0.792457	0.178	0.077	1	Gm15443	0.0988196	-0.575226	0.187	0.119	1
Esyt1	1.8924e-13	0.861453	0.95	0.709	5.5156e-09	Fbxo11	0.336579	-0.799792	0.467	0.415	1													Pbx3	0.000147577	0.792058	0.196	0.072	1	Ccdc101	0.0123533	-0.575139	0.875	0.887	1
Gm16234	4.67204e-08	0.861265	0.482	0.231	0.00136171	Stag1	0.945151	-0.799712	0.633	0.628	1													4930597O21Rik	0.00266181	0.791691	0.361	0.227	1	Toe1	0.682638	-0.574408	0.227	0.206	1
Slmap	3.07662e-05	0.860505	0.447	0.256	0.896711	Gm37024	0.753488	-0.799605	0.106	0.094	1													Rmdn3	0.00714263	0.791598	0.377	0.273	1	Nr5a2	0.0682829	-0.574289	0.059	0.103	1
Ccnd1	3.24068e-07	0.860291	0.884	0.799	0.00944529	Oas1b	0.959413	-0.799529	0.146	0.145	1													Urm1	1.80213e-06	0.791203	0.374	0.17	0.0525249	Ankle2	0.747061	-0.573206	0.452	0.454	1
Ccdc114	0.428852	0.859755	0.111	0.141	1	H2afy	0.127336	-0.799513	0.487	0.389	1													Racgap1	0.50146	0.79091	0.919	0.881	1	Mkl2	0.0149594	-0.572923	0.925	0.964	1
Gne	0.00161394	0.85957	0.472	0.363	1	Usp12	0.678389	-0.799499	0.226	0.205	1													Dtx2	0.209073	0.79033	0.321	0.273	1	Cnbd2	0.0119657	-0.57258	0.558	0.407	1
Kdm4a	0.170495	0.859319	0.116	0.077	1	Arhgef28	0.136433	-0.799426	0.276	0.346	1													RP24-230J14.5	4.84677e-08	0.790264	0.857	0.66	0.00141264	2500004C02Rik	0.217091	-0.572562	0.19	0.139	1
Kpna1	0.00906596	0.859254	0.467	0.368	1	Adprm	0.656534	-0.799207	0.226	0.205	1													A930015D03Rik	0.000384625	0.79023	0.24	0.113	1	Srpk1	0.556536	-0.572226	0.598	0.546	1
Wibg	0.000249723	0.85923	0.271	0.132	1	Mthfd1	0.174948	-0.799184	0.307	0.244	1													Nup155	0.325681	0.790108	0.28	0.253	1	Rps27a	7.15424e-13	-0.571486	1	1	2.08517e-08
Tmsb10	3.99327e-26	0.857752	1	0.991	1.16388e-21	Mylip	0.686238	-0.799171	0.698	0.662	1													Atp6v0a1	0.000194703	0.789992	0.52	0.402	1	Tle2	0.428919	-0.571338	0.196	0.222	1
Pcdhga6	1.34687e-11	0.857419	0.869	0.662	3.92559e-07	Pld2	0.326781	-0.799125	0.442	0.372	1													Pgm2	0.000892914	0.789868	0.48	0.351	1	Sod3	0.871232	-0.571125	0.24	0.222	1
Gtf2e1	0.000301916	0.857352	0.271	0.132	1	Shq1	0.458565	-0.798764	0.116	0.137	1													Zfp566	0.259145	0.788507	0.1	0.072	1	Napg	0.441429	-0.571112	0.283	0.247	1
Map1s	2.5911e-07	0.857137	0.648	0.427	0.00755202	RP23-309G12.4	0.218791	-0.798749	0.176	0.209	1													Bst1	6.18587e-07	0.788263	0.523	0.289	0.0180293	Tbkbp1	0.633618	-0.571077	0.433	0.397	1
Trpm4	0.0911411	0.856798	0.196	0.137	1	Cnot10	0.553201	-0.798451	0.508	0.457	1													Lama5	6.73664e-09	0.786824	0.96	0.923	0.000196346	Vapb	0.0814194	-0.570706	0.511	0.402	1
Arl6ip6	1.21459e-05	0.856734	0.402	0.218	0.354004	Rps24	5.96688e-14	-0.798318	0.995	0.991	1.73911e-09													Gm12743	0.346233	0.786617	0.1	0.077	1	Larp1	0.577115	-0.570543	0.249	0.273	1
Gm13610	0.0446677	0.85542	0.271	0.201	1	Gm37567	0.855972	-0.798257	0.482	0.406	1													Mrps6	0.000291816	0.78661	0.486	0.335	1	BC029214	0.601489	-0.570477	0.399	0.371	1
Zfp27	0.0173245	0.855044	0.101	0.043	1	Hmgcs1	0.331403	-0.798234	0.422	0.385	1													Gemin4	0.0251039	0.786083	0.305	0.222	1	Camta2	0.941115	-0.570164	0.632	0.598	1
Klhl25	0.00372567	0.854812	0.226	0.124	1	Ofd1	0.087987	-0.797243	0.211	0.141	1													1700017B05Rik	0.901608	0.785447	0.187	0.191	1	Nup98	0.442949	-0.570096	0.255	0.216	1
Plekha7	0.00211162	0.854651	0.322	0.214	1	Mcmdc2	0.997318	-0.797095	0.307	0.278	1													2610015P09Rik	0.255866	0.785353	0.137	0.103	1	Bnip3l	0.00512165	-0.569915	0.9	0.902	1
Trappc2l	1.43378e-05	0.854528	0.513	0.321	0.417889	Mak16	0.399099	-0.79697	0.472	0.419	1													Ccdc90b	4.96846e-05	0.785203	0.455	0.289	1	Gng2	0.241582	-0.569762	0.461	0.505	1
Fam196a	0.392748	0.854413	0.126	0.098	1	Osmr	0.040521	-0.796815	0.824	0.876	1													Dusp28	0.0332585	0.784947	0.159	0.093	1	Rps3a1	6.83016e-10	-0.569222	0.991	1	1.99072e-05
Ccdc126	0.00218862	0.854315	0.211	0.111	1	Prpf4	0.631949	-0.796619	0.251	0.265	1													Tctn2	0.00190376	0.784782	0.377	0.268	1	Rragc	0.00377924	-0.569205	0.408	0.273	1
Snip1	0.0788041	0.85424	0.281	0.218	1	Gm37315	0.28934	-0.796336	0.231	0.256	1													Dut	0.00277924	0.783981	0.389	0.268	1	Gm14296	0.0441864	-0.56915	0.209	0.134	1
Piga	0.104437	0.854184	0.131	0.081	1	Csf1r	0.1032	-0.795786	0.131	0.081	1													Slc25a51	5.34652e-06	0.783224	0.651	0.479	0.15583	Abi2	0.0296407	-0.568854	0.327	0.227	1
Emc7	1.71025e-07	0.853764	0.839	0.748	0.00498471	Nr1d2	0.369215	-0.795777	0.538	0.466	1													Ripk3	2.17354e-06	0.781426	0.623	0.448	0.06335	Atad3a	0.127716	-0.568765	0.43	0.335	1
Map3k4	0.0614986	0.85365	0.342	0.274	1	Gm26917	6.14058e-05	-0.795458	1	0.987	1													Arf6	4.25145e-05	0.779596	0.445	0.273	1	Shmt1	0.727122	-0.568593	0.118	0.129	1
Hif1a	9.83974e-16	0.853513	0.995	0.927	2.86789e-11	Tbce	0.0247964	-0.795159	0.477	0.346	1													Helz	0.00740037	0.779579	0.505	0.418	1	Zbtb2	0.838325	-0.567482	0.231	0.222	1
Mthfsd	0.259554	0.852724	0.236	0.192	1	Ctcfl	5.18959e-11	-0.794441	0.739	0.821	1.51256e-06													Tgfbrap1	0.0134414	0.779239	0.374	0.263	1	Gm28707	0.877172	-0.567368	0.165	0.165	1
Zfp598	0.000939124	0.852474	0.266	0.145	1	Cenpo	0.00041791	-0.794314	0.412	0.261	1													Lmbrd2	0.180828	0.779194	0.112	0.077	1	Mysm1	0.589519	-0.566761	0.502	0.541	1
Atp1b1	0.00901454	0.851306	0.211	0.124	1	Gprin3	0.815511	-0.794275	0.116	0.12	1													Ptov1	2.56289e-05	0.778386	0.657	0.5	0.746981	2210411M09Rik	0.97493	-0.566634	0.368	0.335	1
Slc37a3	2.26074e-05	0.850423	0.372	0.188	0.658915	Rpl23a	3.39538e-08	-0.794103	0.995	0.936	0.000989616													Gm15419	2.71687e-07	0.778024	0.433	0.211	0.0079186	Vma21	0.0978709	-0.566602	0.424	0.335	1
Zfp521	3.43972e-09	0.849561	0.759	0.534	0.000100254	Whsc1l1	0.150148	-0.793281	0.568	0.483	1													Mtss1	0.0468388	0.777077	0.47	0.412	1	Rpl9	8.03446e-13	-0.566532	1	1	2.34172e-08
Hoxd8	9.87589e-12	0.84884	0.834	0.607	2.87843e-07	Gm11168	0.215697	-0.793196	0.07	0.103	1													B4gat1	1.08577e-07	0.776202	0.713	0.51	0.00316459	Iars2	0.690321	-0.566488	0.738	0.68	1
P4ha2	0.00375643	0.848321	0.332	0.214	1	Glce	0.79193	-0.79315	0.231	0.248	1													Ncoa6	0.100105	0.776124	0.346	0.289	1	Frmd4a	0.370878	-0.566294	0.505	0.531	1
Cerk	0.00010204	0.847685	0.427	0.265	1	Gm37515	0.276684	-0.792711	0.523	0.504	1													Gpx8	0.00321551	0.775924	0.165	0.077	1	Ctps	0.513571	-0.566106	0.548	0.552	1
Capns2	0.0684078	0.847619	0.146	0.209	1	Gm38021	0.133052	-0.790943	0.136	0.175	1													Ndufa8	6.52928e-14	0.775892	0.984	0.907	1.90302e-09	Spg21	0.454169	-0.56605	0.645	0.567	1
Anp32a	5.44642e-06	0.84732	0.724	0.513	0.158741	Chkb	0.679598	-0.790742	0.477	0.487	1													Gm20388	0.00533934	0.775875	0.551	0.433	1	1110046J04Rik	0.00789033	-0.565402	0.735	0.722	1
Scarb2	0.00186742	0.846755	0.593	0.47	1	Reep3	0.805383	-0.789833	0.91	0.863	1													Gnai1	0.231369	0.775852	0.159	0.124	1	Epas1	1.088e-07	-0.565129	0.994	0.995	0.00317108
Timp1	2.37458e-09	0.846678	0.457	0.188	6.92095e-05	RP24-503L4.4	0.0502783	-0.788851	0.291	0.35	1													Ap5s1	0.137288	0.775598	0.349	0.32	1	Rpl17	7.43656e-11	-0.56487	1	0.995	2.16746e-06
Scpep1	0.0156785	0.846519	0.553	0.474	1	Rpl27a	2.92599e-09	-0.788382	0.995	0.979	8.52809e-05													Hddc3	0.0627613	0.775534	0.153	0.098	1	Ticam1	0.00536034	-0.564679	0.274	0.16	1
Tmem100	0.574127	0.845214	0.106	0.09	1	Sema4d	0.24257	-0.78793	0.151	0.184	1													Zfp28	0.785826	0.774871	0.14	0.134	1	Wasf2	0.0464968	-0.564393	0.938	0.948	1
Slc22a4	0.237151	0.844838	0.085	0.12	1	Skil	0.00237466	-0.785916	0.337	0.197	1													Gm12002	0.230387	0.774825	0.134	0.175	1	Myo6	0.666011	-0.564172	0.592	0.552	1
Cd82	0.175886	0.844479	0.472	0.402	1	1600002K03Rik	0.638037	-0.785759	0.106	0.09	1													Zbtb38	0.0678808	0.77433	0.539	0.521	1	Csf2rb2	0.00213609	-0.564022	0.956	0.948	1
Gpr89	0.038841	0.844162	0.322	0.244	1	Ctc1	0.876179	-0.785018	0.241	0.239	1													Glod4	4.06117e-09	0.774275	0.804	0.639	0.000118367	Chp2	0.946124	-0.563554	0.676	0.649	1
Grhpr	2.6807e-08	0.842396	0.508	0.269	0.000781318	Tcp11l2	0.145176	-0.784952	0.588	0.637	1													Pdss1	0.369986	0.77426	0.15	0.124	1	Ei24	0.988717	-0.562798	0.548	0.531	1
Vwa9	4.26122e-07	0.8421	0.568	0.325	0.0124197	Sipa1l3	0.0763221	-0.784818	0.427	0.316	1													Rif1	0.11777	0.773184	0.265	0.216	1	Spata5	0.445051	-0.562717	0.162	0.186	1
Dhrs13	0.154758	0.841966	0.111	0.073	1	Iqcb1	0.00799159	-0.784732	0.171	0.282	1													Csgalnact2	0.00243032	0.772884	0.427	0.299	1	Osgepl1	0.40118	-0.562552	0.364	0.309	1
4833439L19Rik	2.8759e-09	0.841685	0.864	0.641	8.38209e-05	Fam118a	0.889754	-0.783758	0.151	0.154	1													3110002H16Rik	7.87587e-05	0.772866	0.542	0.392	1	Bcl2l13	0.308129	-0.562079	0.399	0.345	1
BC003331	1.90695e-05	0.841454	0.513	0.329	0.555801	Gm15609	0.0881195	-0.783647	0.151	0.094	1													1700028K03Rik	0.0126084	0.772429	0.458	0.361	1	Slc30a1	0.837743	-0.561968	0.299	0.309	1
Prkcsh	3.16343e-06	0.841284	0.643	0.457	0.0922012	Gm14391	0.327959	-0.783386	0.151	0.12	1													Ephb1	0.249503	0.77212	0.134	0.103	1	Gm29094	0.979848	-0.561869	0.15	0.144	1
Hectd2	0.260105	0.841276	0.156	0.12	1	Acvr1b	0.278214	-0.78305	0.151	0.111	1													Ctdp1	0.0186921	0.771858	0.352	0.268	1	Rpl38	5.18427e-10	-0.561851	0.969	0.979	1.51101e-05
Pcdhga1	2.38656e-11	0.840569	0.869	0.654	6.95586e-07	Lipe	0.68783	-0.782751	0.513	0.491	1													Hmgb3	3.28086e-10	0.770705	0.704	0.418	9.56241e-06	Gm15843	0.0990716	-0.56176	0.072	0.108	1
Cyp4f16	4.46225e-05	0.839912	0.362	0.192	1	Nfatc3	0.30075	-0.782731	0.291	0.252	1													Snapc4	0.139003	0.770632	0.181	0.134	1	Dnajc16	0.047344	-0.561603	0.199	0.129	1
Atp6v1c1	3.70732e-05	0.839703	0.553	0.385	1	Mcc	0.849952	-0.782632	0.528	0.513	1													Ppcs	0.00717341	0.770481	0.318	0.216	1	Rbm8a	0.694779	-0.561603	0.791	0.753	1
Aldh3a2	0.000956727	0.839424	0.598	0.444	1	Pkp4	0.546971	-0.782313	0.583	0.594	1													Brpf1	0.235362	0.769247	0.29	0.242	1	Srr	0.123372	-0.560913	0.526	0.438	1
Ttc28	3.17822e-05	0.839084	0.578	0.449	0.926323	Srbd1	0.281072	-0.782211	0.216	0.175	1													Snd1	1.94785e-06	0.769225	0.72	0.552	0.056772	Dkk3	0.0560102	-0.560386	0.121	0.175	1
Podxl2	0.029191	0.838826	0.101	0.047	1	Sp100	0.72066	-0.781264	0.784	0.748	1													Clec14a	7.18528e-13	0.767957	0.994	0.964	2.09422e-08	Gm26776	0.209595	-0.559517	0.396	0.443	1
Itih5	4.73987e-16	0.838659	1	0.838	1.38148e-11	Hnrnph3	0.427619	-0.780785	0.387	0.338	1													Gm26538	0.801417	0.767947	0.265	0.253	1	Dtx1	0.0629609	-0.559406	0.495	0.546	1
4933427D14Rik	0.172407	0.838307	0.151	0.111	1	Gm26695	0.188554	-0.780761	0.191	0.145	1													Filip1l	1.16615e-07	0.767722	0.707	0.552	0.00339887	Bin1	0.55216	-0.559401	0.486	0.443	1
Tmem218	3.51344e-05	0.837234	0.382	0.222	1	Mettl10	0.344221	-0.78073	0.231	0.188	1													Vmac	0.000128662	0.766456	0.486	0.34	1	Isyna1	0.0329458	-0.558624	0.738	0.753	1
Gm4524	0.000960442	0.837197	0.241	0.124	1	Phf1	0.799609	-0.780563	0.367	0.35	1													Plk2	1.70522e-12	0.766453	0.994	0.979	4.97004e-08	6430590A07Rik	0.839756	-0.558493	0.097	0.103	1
Gm20536	2.60912e-05	0.837046	0.548	0.346	0.760455	Nrbp2	0.747684	-0.780216	0.206	0.188	1													Tcp11l1	0.460936	0.766401	0.1	0.082	1	Ccdc137	0.30964	-0.558431	0.268	0.222	1
Haghl	0.00364344	0.836302	0.452	0.329	1	Pkmyt1	0.00165294	-0.780009	0.281	0.154	1													Nox1	0.000510094	0.766067	0.171	0.062	1	Fosl2	0.304125	-0.55793	0.517	0.536	1
Pvt1	1.34801e-05	0.836005	0.322	0.145	0.392891	Mettl16	0.0583032	-0.779624	0.211	0.286	1													Rnf121	0.0605364	0.76571	0.349	0.273	1	Dnm3	0.00906358	-0.557782	0.751	0.773	1
Mta3	0.0168559	0.835858	0.367	0.274	1	Plekho1	0.467582	-0.779271	0.372	0.329	1													Socs1	0.0327883	0.76529	0.106	0.052	1	Zfp691	0.907812	-0.557634	0.165	0.165	1
Slc25a38	0.00257222	0.835089	0.281	0.167	1	Dcdc2c	0.00280118	-0.779238	0.045	0.124	1													AL593843.1	0.236333	0.764874	0.137	0.103	1	RP23-199B2.8	0.673581	-0.55761	0.551	0.505	1
Mcam	5.13478e-13	0.834576	0.965	0.893	1.49658e-08	RP23-248L4.8	0.647703	-0.779125	0.362	0.303	1													Rcn3	2.21972e-07	0.76487	0.841	0.696	0.00646961	Rpl14-ps1	0.000699939	-0.557401	0.421	0.515	1
Aco2	4.54332e-10	0.834546	0.854	0.658	1.3242e-05	Zfp235	0.791701	-0.779054	0.116	0.124	1													Zfp809	0.0238534	0.764705	0.206	0.129	1	B9d2	0.0345791	-0.557061	0.296	0.196	1
Pwp2	0.227438	0.834042	0.201	0.158	1	Gm15135	0.0895434	-0.778255	0.256	0.179	1													Polr1a	0.349861	0.763789	0.193	0.16	1	Ap1g2	0.645675	-0.556659	0.318	0.309	1
Susd4	0.119864	0.834032	0.457	0.406	1	Tlk2	0.201195	-0.778228	0.437	0.359	1													Ccdc134	0.284156	0.763519	0.134	0.103	1	Dock1	0.705465	-0.556434	0.642	0.608	1
Vpreb1	0.00632123	0.833716	0.201	0.107	1	Zfp397	0.0107583	-0.777869	0.372	0.239	1													Smap2	0.000617129	0.763334	0.489	0.361	1	Rrp15	0.385828	-0.556287	0.358	0.304	1
Fndc3a	2.531e-06	0.832958	0.623	0.466	0.0737684	Gm26672	0.0349336	-0.777307	0.131	0.068	1													Aktip	2.07755e-06	0.762957	0.676	0.5	0.0605522	Rpl35	3.19124e-11	-0.556085	0.994	0.995	9.30119e-07
Dtx2	0.0214594	0.832836	0.347	0.256	1	Gorab	0.790011	-0.777025	0.156	0.167	1													Lynx1	0.102106	0.762819	0.14	0.093	1	Slc25a45	0.279441	-0.55599	0.227	0.18	1
Rdh13	0.340963	0.832119	0.241	0.209	1	Cd93	0.00131923	-0.776691	0.985	0.962	1													Wdpcp	0.00954661	0.762019	0.249	0.149	1	Rps2-ps10	7.03736e-05	-0.55564	0.246	0.397	1
RP23-192O12.4	0.0493985	0.831972	0.106	0.056	1	Hsdl1	0.210898	-0.776664	0.342	0.393	1													Rabepk	0.00199727	0.761899	0.38	0.247	1	Gm26649	0.566075	-0.55563	0.265	0.237	1
Fuca1	2.44909e-10	0.831946	0.91	0.842	7.13812e-06	Il10rb	0.730099	-0.775321	0.774	0.701	1													Zfp710	0.642718	0.761851	0.112	0.129	1	Gm20342	0.562969	-0.55546	0.336	0.289	1
Gm14148	1.45489e-20	0.831427	0.975	0.705	4.24042e-16	Rp9	0.356111	-0.77479	0.487	0.436	1													Tbc1d23	0.0209911	0.761756	0.287	0.201	1	Mttp	0.148061	-0.554936	0.115	0.077	1
P2rx3	3.47523e-07	0.830812	0.377	0.158	0.0101289	Rps16	2.48448e-11	-0.774683	1	0.987	7.24126e-07													Pgp	5.20331e-07	0.761619	0.548	0.33	0.0151656	Sptlc1	0.620042	-0.55456	0.607	0.557	1
2410016O06Rik	0.016598	0.830705	0.186	0.107	1	Sp3	0.621393	-0.774609	0.613	0.534	1													Gas6	1.63572e-07	0.760895	0.963	0.923	0.00476747	Rabgap1l	0.864888	-0.554492	0.43	0.433	1
Sec22b	8.57678e-08	0.830524	0.799	0.624	0.00249979	Axin2	0.878882	-0.774074	0.176	0.184	1													Cog4	0.000172036	0.76047	0.701	0.577	1	A730020E08Rik	0.322162	-0.554449	0.097	0.124	1
Rhobtb3	0.0950937	0.829767	0.131	0.085	1	Rnf5	0.483922	-0.773467	0.357	0.312	1													Ccm2	0.00333528	0.759945	0.533	0.423	1	Maml2	0.521289	-0.553931	0.47	0.428	1
Cdh3	0.0273695	0.829126	0.191	0.111	1	Sbf2	0.498409	-0.773415	0.588	0.59	1													RP23-34P11.2	0.0427484	0.759385	0.168	0.103	1	Sult1a1	4.38583e-05	-0.553647	0.966	0.99	1
Pqlc1	8.51294e-11	0.829004	0.884	0.679	2.48118e-06	Gm27286	0.898843	-0.773265	0.101	0.103	1													Oxsr1	0.017837	0.759363	0.19	0.113	1	Esrra	0.585922	-0.553586	0.483	0.418	1
Gm9844	1.34459e-13	0.827362	0.709	0.359	3.91895e-09	Upf1	0.0363272	-0.772933	0.317	0.226	1													Zfyve21	0.0152796	0.759281	0.492	0.412	1	Taf4b	0.825171	-0.55345	0.146	0.139	1
Enkd1	0.149364	0.827215	0.121	0.081	1	H2-Q10	0.322455	-0.772277	0.482	0.376	1													Ulk3	0.519843	0.759094	0.14	0.124	1	Rpl35a	1.20987e-09	-0.553382	0.988	0.979	3.52629e-05
Pcdhgb7	1.36806e-12	0.827175	0.869	0.632	3.98735e-08	Cox20	0.00056194	-0.772036	0.603	0.406	1													Gdpd1	0.0374434	0.758556	0.243	0.17	1	Rrp9	0.716384	-0.553315	0.368	0.34	1
Tmem126b	0.159587	0.826595	0.286	0.231	1	RP23-187D22.1	0.142613	-0.77197	0.141	0.179	1													Arxes2	0.00650536	0.75843	0.125	0.052	1	Dcst1	0.796471	-0.553217	0.19	0.175	1
Gm38248	0.074787	0.826174	0.065	0.115	1	Tasp1	0.288446	-0.771943	0.111	0.141	1													Ehmt2	0.00704509	0.758126	0.545	0.459	1	Tmem173	0.0936108	-0.552853	0.869	0.866	1
Nit2	4.53076e-08	0.826037	0.482	0.231	0.00132054	Gprasp1	0.288951	-0.77191	0.241	0.205	1													Gm14232	0.00454726	0.758082	0.1	0.031	1	Lpar6	0.282123	-0.552817	0.723	0.784	1
Plod2	0.000318612	0.825787	0.221	0.094	1	4930523C07Rik	0.0488545	-0.771661	0.372	0.47	1													Pgd	4.37781e-08	0.757402	0.72	0.505	0.00127596	Spns1	0.862424	-0.552745	0.589	0.588	1
Bphl	0.0089109	0.825613	0.337	0.226	1	Wdr44	0.0147788	-0.771599	0.327	0.222	1													Tmem14c	3.72569e-12	0.756727	0.925	0.742	1.08589e-07	Prmt7	0.736534	-0.552466	0.358	0.34	1
Slc4a7	0.000460112	0.82555	0.387	0.218	1	Ghr	0.232778	-0.770978	0.392	0.338	1													Nfe2l2	5.02897e-12	0.756584	0.935	0.768	1.46574e-07	Abcb1a	0.24274	-0.552354	0.533	0.562	1
Ppp2r5c	2.7974e-12	0.824285	0.864	0.671	8.15329e-08	Fnbp1l	0.863892	-0.770886	0.523	0.5	1													Pcolce	6.96189e-07	0.75644	0.766	0.629	0.0202911	Renbp	0.49503	-0.552268	0.327	0.289	1
Arl4d	2.07616e-06	0.824274	0.528	0.321	0.0605118	Gbp4	0.24213	-0.770793	0.864	0.825	1													Cox19	0.044338	0.755914	0.352	0.284	1	Cinp	0.221985	-0.552173	0.408	0.351	1
Cog6	1.03348e-07	0.823954	0.518	0.269	0.00301218	Adgre5	0.301687	-0.770512	0.714	0.692	1													Arsa	1.23713e-08	0.755762	0.779	0.608	0.000360574	S100a13	0.0658973	-0.552051	0.869	0.881	1
Cfdp1	1.41858e-11	0.823807	0.894	0.637	4.1346e-07	RP23-382I10.2	0.0641071	-0.770508	0.472	0.534	1													Ipo7	0.0136273	0.755231	0.371	0.273	1	Rps11	7.84962e-12	-0.55151	0.997	0.995	2.28785e-07
D10Jhu81e	0.000155475	0.823585	0.472	0.308	1	Hint3	0.0229742	-0.769905	0.302	0.197	1													Zfp827	0.0690032	0.754813	0.109	0.062	1	F830016B08Rik	0.16544	-0.551424	0.162	0.113	1
Cox18	0.00664549	0.823459	0.296	0.188	1	Creb5	0.356696	-0.769768	0.111	0.137	1													Gin1	0.00709069	0.754538	0.28	0.18	1	Gm4980	0.294909	-0.551418	0.209	0.247	1
Cers4	4.71445e-06	0.82294	0.789	0.637	0.137407	Ttll7	0.161498	-0.769583	0.266	0.201	1													Wwp1	0.000899999	0.754231	0.427	0.289	1	Prkrir	0.860393	-0.551153	0.477	0.459	1
Mir5625	0.000157351	0.822928	0.126	0.03	1	Ngdn	0.577505	-0.76951	0.528	0.491	1													Sppl2b	0.00378688	0.754096	0.489	0.381	1	Taf1d	0.785223	-0.550151	0.399	0.361	1
Mapre3	0.0174268	0.82242	0.307	0.214	1	Pinx1	0.99136	-0.769258	0.121	0.124	1													Ift43	1.99885e-05	0.752725	0.371	0.196	0.582584	Utp11l	0.526239	-0.549211	0.523	0.464	1
Fastkd3	0.100345	0.821765	0.131	0.085	1	Clk4	0.138247	-0.769179	0.533	0.444	1													Inpp5e	0.00073389	0.752693	0.495	0.366	1	Rpl13a	1.2434e-16	-0.548883	1	1	3.62401e-12
Ube2z	0.105568	0.821583	0.407	0.342	1	Timm21	0.988732	-0.768912	0.276	0.282	1													Mut	0.068147	0.752533	0.324	0.263	1	Hmgb2	0.319283	-0.548745	0.536	0.474	1
Stt3b	0.00190675	0.820615	0.734	0.632	1	H2-T10	0.114775	-0.768541	0.171	0.115	1													Cdca7	0.0065811	0.752418	0.555	0.459	1	Tjp1	0.267228	-0.548281	0.794	0.696	1
Mccc2	0.0019804	0.820421	0.241	0.128	1	Fam43a	0.928987	-0.768493	0.889	0.838	1													Adnp2	0.543061	0.752192	0.174	0.155	1	Cep135	0.842725	-0.548144	0.118	0.124	1
Adprh	0.0325419	0.819739	0.533	0.462	1	Shank3	0.244231	-0.768492	0.633	0.534	1													Fos	0.00282056	0.751665	0.863	0.82	1	Slc44a1	0.390973	-0.548043	0.595	0.546	1
Fbxl18	0.940062	0.819449	0.231	0.222	1	Dctpp1	0.3626	-0.768377	0.281	0.239	1													Fermt3	0.0576222	0.751086	0.1	0.052	1	Rps13	3.19875e-08	-0.547665	0.972	0.979	0.000932308
Gm14966	0.0881303	0.818683	0.111	0.064	1	Phf7	0.91745	-0.767052	0.186	0.188	1													Slc26a10	0.290695	0.75085	0.221	0.18	1	Ubap1	0.173278	-0.54707	0.449	0.366	1
Samd4	3.86948e-05	0.818044	0.186	0.06	1	Birc6	0.842811	-0.766777	0.769	0.748	1													Ptprk	0.0340596	0.750553	0.657	0.582	1	Zfp960	0.96396	-0.547044	0.134	0.129	1
Slc25a16	7.63112e-05	0.817967	0.312	0.154	1	Adgrf5	2.51367e-06	-0.766142	1	0.996	0.0732633													Gm5595	0.0113304	0.750097	0.134	0.062	1	Wtip	0.274622	-0.546994	0.162	0.129	1
Gm37013	2.64682e-07	0.817357	0.427	0.192	0.00771441	C1qtnf2	0.268419	-0.766026	0.08	0.111	1													Abcb7	0.00866767	0.749877	0.224	0.129	1	Zfp787	0.0838493	-0.546972	0.389	0.294	1
Gm37388	2.64682e-07	0.817357	0.427	0.192	0.00771441	Polr2j	0.0735829	-0.76595	0.623	0.526	1													Slc38a7	0.135524	0.749834	0.255	0.196	1	Aldh16a1	0.507689	-0.546654	0.589	0.552	1
Ttc3	6.80522e-07	0.816661	0.774	0.585	0.0198345	Cep112os2	0.039114	-0.765868	0.523	0.577	1													Tmem120a	8.49641e-06	0.749243	0.449	0.258	0.247636	Mical3	0.788297	-0.546632	0.427	0.423	1
Eif2ak1	1.34088e-06	0.81568	0.754	0.568	0.0390812	RP23-285C21.7	0.241642	-0.764703	0.196	0.15	1													Lrrc14	0.0202821	0.748166	0.371	0.289	1	Ppp1r37	0.569254	-0.546551	0.209	0.222	1
Fzr1	1.64295e-06	0.815313	0.643	0.453	0.0478855	Clca3a2	0.629551	-0.764476	0.201	0.209	1													Tspan9	9.07537e-09	0.747677	0.978	0.959	0.000264511	Rps27rt	0.00198639	-0.546382	0.414	0.495	1
Csgalnact1	2.12878e-09	0.815063	0.673	0.457	6.20454e-05	Rpl26	1.00512e-13	-0.764352	1	0.983	2.92952e-09													Mlh3	0.166301	0.747622	0.143	0.103	1	Lamb3	0.00322252	-0.546053	0.044	0.108	1
Cdkn2c	0.0011312	0.814937	0.362	0.231	1	Ppm1a	0.206533	-0.764296	0.327	0.256	1													Wdr78	0.00998157	0.747327	0.178	0.093	1	Il27ra	0.895579	-0.545647	0.15	0.144	1
Senp1	0.000252596	0.814676	0.407	0.256	1	RP24-285I4.2	0.144288	-0.762206	0.261	0.188	1													Rras2	0.00150066	0.746758	0.399	0.268	1	Shroom4	0.765434	-0.545631	0.511	0.5	1
Tspyl2	0.151624	0.814353	0.211	0.162	1	Igflr1	0.673248	-0.762045	0.121	0.107	1													Knstrn	0.139417	0.746692	0.14	0.093	1	Gm28035	0.54585	-0.545453	0.29	0.309	1
Ercc2	0.0313327	0.812933	0.161	0.094	1	Tbc1d15	0.736988	-0.761821	0.603	0.547	1													Zer1	0.0502055	0.746024	0.227	0.155	1	Fnbp1l	0.083955	-0.545443	0.586	0.624	1
Flrt3	0.537944	0.812588	0.095	0.115	1	Dmxl1	0.0617003	-0.761545	0.372	0.286	1													Prr12	0.0501827	0.746015	0.274	0.206	1	Rpl39	1.44197e-08	-0.545091	0.966	0.979	0.000420276
Cxx1c	1.0938e-11	0.811924	0.633	0.321	3.18798e-07	Rpl36	2.80571e-08	-0.761128	0.99	0.962	0.000817752													Zfp942	0.316083	0.745222	0.296	0.273	1	Ibtk	0.3641	-0.544631	0.274	0.227	1
Dnajb4	2.74026e-06	0.8118	0.533	0.333	0.0798675	Rpl30	4.299e-10	-0.76067	0.995	0.983	1.25299e-05													Tbck	0.115031	0.744685	0.405	0.345	1	Itpripl2	0.781616	-0.544491	0.255	0.263	1
Wdr18	0.00192405	0.811715	0.437	0.312	1	RP23-31J24.2	0.526359	-0.759684	0.191	0.197	1													Dmwd	0.0978298	0.74455	0.277	0.222	1	Gm16536	0.148745	-0.544487	0.19	0.139	1
Clec14a	4.66943e-13	0.81066	0.99	0.893	1.36095e-08	Lrrc20	0.200789	-0.759223	0.106	0.145	1													Traf7	6.90538e-08	0.744348	0.913	0.768	0.00201264	RP23-265F20.14	0.63666	-0.544451	0.43	0.438	1
Zcwpw1	0.754778	0.80962	0.161	0.145	1	Slc36a4	0.0151346	-0.759029	0.337	0.222	1													Ctsh	0.256049	0.74404	0.445	0.423	1	Mndal	0.165785	-0.544385	0.486	0.531	1
Actg-ps1	7.7442e-10	0.809344	0.307	0.073	2.25712e-05	Bend4	0.389372	-0.758934	0.246	0.209	1													Gm29236	0.174908	0.743872	0.312	0.351	1	Ube2d1	0.777607	-0.544075	0.424	0.423	1
Sil1	0.00337545	0.809053	0.578	0.449	1	Ndufa2	0.899082	-0.758609	0.955	0.855	1													Zfp362	0.00044507	0.743825	0.53	0.392	1	Stk4	0.707395	-0.543411	0.19	0.175	1
Pgpep1	3.44378e-05	0.808813	0.588	0.419	1	Klf16	0.0824538	-0.757595	0.156	0.098	1													Cd302	0.00182844	0.743815	0.346	0.216	1	Msl3	0.114797	-0.543383	0.386	0.304	1
Kctd9	0.000467163	0.808747	0.251	0.124	1	Zfp825	0.045171	-0.757341	0.447	0.321	1													Gm23634	0.00445677	0.743788	0.134	0.057	1	Mrpl14	0.469653	-0.543352	0.551	0.485	1
Dbn1	0.204128	0.80804	0.296	0.248	1	Tprgl	0.873557	-0.757243	0.819	0.756	1													Unc5c	0.0485982	0.74377	0.109	0.057	1	Rpl26	6.81303e-11	-0.543225	0.997	0.995	1.98573e-06
Mcm3ap	0.0163345	0.807181	0.296	0.209	1	Cir1	0.203622	-0.757215	0.407	0.321	1													Mr1	0.00423721	0.743748	0.461	0.345	1	Terf1	0.134109	-0.543134	0.259	0.32	1
Npr1	1.92988e-14	0.806928	0.99	0.872	5.62482e-10	Fam192a	0.929619	-0.756715	0.442	0.436	1													4430402I18Rik	0.863077	0.743645	0.118	0.124	1	Gm15738	0.549161	-0.542815	0.558	0.521	1
Fam102b	0.4231	0.806809	0.337	0.325	1	Mrps2	0.00568842	-0.756197	0.317	0.201	1													Arhgap5	0.000656156	0.743593	0.464	0.356	1	Naf1	0.951424	-0.542362	0.146	0.149	1
Zfp507	0.0146318	0.806587	0.146	0.073	1	Mapk8ip3	0.0180712	-0.755889	0.824	0.684	1													Dolpp1	0.00949116	0.743211	0.358	0.268	1	Tmod3	0.00227589	-0.541803	0.956	0.959	1
Ergic3	1.58475e-09	0.806459	0.91	0.769	4.61892e-05	Xkrx	0.118309	-0.755865	0.085	0.128	1													RP24-255F19.5	5.10379e-05	0.743208	0.399	0.216	1	Irgm2	0.91003	-0.541445	0.617	0.608	1
Fam132a	4.06573e-05	0.806258	0.533	0.372	1	Gm12760	0.000170866	-0.755561	0.03	0.128	1													Polr3c	0.0610379	0.742895	0.405	0.33	1	Mgmt	0.103197	-0.541366	0.246	0.18	1
Lrrc56	0.086552	0.806088	0.116	0.068	1	Sugt1	0.347704	-0.755304	0.673	0.628	1													9330160F10Rik	0.0188176	0.742612	0.199	0.119	1	Tmem33	0.561883	-0.541166	0.576	0.588	1
Rbm12b1	0.020614	0.805982	0.101	0.043	1	Zfp644	0.200847	-0.754892	0.442	0.372	1													Yipf6	0.000128947	0.742537	0.514	0.356	1	Marc2	0.0106813	-0.540336	0.96	0.959	1
Zkscan6	0.658303	0.805559	0.121	0.111	1	Tlcd1	1.74931e-07	-0.754829	0.995	0.94	0.00509853													Gm37939	0.0959677	0.741962	0.121	0.077	1	Trip10	0.599761	-0.540287	0.626	0.634	1
Pik3r3	3.50361e-09	0.805419	0.709	0.47	0.000102116	Tmem159	0.336729	-0.754237	0.417	0.363	1													Fbxo34	0.0107051	0.741533	0.336	0.237	1	Cabin1	0.991135	-0.539284	0.511	0.479	1
Bloc1s3	0.421201	0.805252	0.266	0.235	1	Gm29325	6.77463e-06	-0.754066	0.372	0.534	0.197453													Vps13d	0.201004	0.741354	0.517	0.495	1	4933408J17Rik	0.192869	-0.53918	0.492	0.5	1
Stim1	1.53069e-07	0.805116	0.709	0.543	0.00446135	Ankrd23	0.0334146	-0.75401	0.146	0.081	1													Cenpq	0.0229539	0.741258	0.29	0.196	1	Loxl4	0.999538	-0.538979	0.103	0.103	1
Cpt1a	1.23517e-08	0.804986	0.698	0.457	0.000360004	Fip1l1	0.301261	-0.753994	0.523	0.474	1													Fam214b	0.000897567	0.741214	0.508	0.381	1	Rps23-ps1	0.00115347	-0.538496	0.274	0.387	1
Srsf6	1.27006e-09	0.804899	0.874	0.726	3.70171e-05	Pitpnm1	0.101716	-0.753866	0.286	0.209	1													Cgrrf1	5.04101e-05	0.740361	0.626	0.469	1	Alg6	0.9663	-0.538476	0.243	0.242	1
Alkbh2	0.0141367	0.804454	0.111	0.047	1	Ipo8	0.173529	-0.753632	0.477	0.406	1													Tmsb10	1.05512e-21	0.740354	1	1	3.07527e-17	Tax1bp1	0.469011	-0.538412	0.916	0.907	1
Mapk1ip1	0.460543	0.803603	0.186	0.162	1	Zfyve1	0.681999	-0.753622	0.271	0.244	1													Gm37123	0.350265	0.740274	0.112	0.088	1	Fam69a	0.892365	-0.538134	0.564	0.505	1
Fdxr	0.00203043	0.803563	0.191	0.09	1	Nr4a1	0.952757	-0.753466	0.387	0.389	1													Ift57	0.0611891	0.740182	0.259	0.191	1	Umad1	0.94142	-0.536806	0.115	0.113	1
Dpy19l4	0.229203	0.803416	0.206	0.158	1	Gm12840	0.862756	-0.752608	0.211	0.192	1													Fyco1	0.00763539	0.739909	0.53	0.428	1	Vcpkmt	0.430641	-0.535602	0.106	0.082	1
Gm14443	0.0226916	0.802906	0.201	0.115	1	Gm37357	0.00864832	-0.752484	0.281	0.372	1													B4galt7	0.0435361	0.739896	0.405	0.33	1	Gm6023	0.0116699	-0.535591	0.053	0.108	1
Mthfr	0.0229712	0.802095	0.181	0.107	1	Ddx17	0.133376	-0.752459	0.784	0.679	1													A130010J15Rik	0.739167	0.739793	0.134	0.124	1	Rpl30	1.87377e-06	-0.53551	0.991	0.995	0.054613
Nfkbil1	0.00617011	0.802066	0.236	0.137	1	Taf4a	0.896395	-0.751962	0.106	0.103	1													Ndufv3	4.03358e-10	0.739267	0.919	0.768	1.17563e-05	Ormdl3	0.363012	-0.535451	0.417	0.381	1
Txnrd1	1.20778e-07	0.801828	0.784	0.585	0.0035202	2810402E24Rik	0.810606	-0.751904	0.206	0.214	1													WI1-1024F3.1	0.0235042	0.739167	0.109	0.052	1	Ptp4a3	0.0548416	-0.535367	0.589	0.66	1
Comtd1	0.313805	0.800356	0.171	0.137	1	Cenpb	0.368739	-0.751864	0.427	0.376	1													Arhgap28	0.142855	0.738623	0.168	0.124	1	Klhl21	0.858847	-0.535308	0.265	0.253	1
Kazald1	0.107604	0.799422	0.216	0.162	1	Bptf	0.752129	-0.751267	0.603	0.615	1													Tspan2	4.46253e-06	0.738471	0.751	0.634	0.130065	Klhdc2	0.159609	-0.535167	0.477	0.381	1
Utp6	0.00025777	0.799156	0.352	0.201	1	Gm17334	0.881963	-0.750873	0.312	0.278	1													Rbbp5	0.000818337	0.73837	0.417	0.284	1	Slc19a1	0.441498	-0.535122	0.109	0.088	1
Gemin4	0.0143898	0.799073	0.302	0.209	1	Smpdl3a	0.0779988	-0.750113	0.367	0.427	1													H1f0	3.56983e-08	0.738187	0.969	0.923	0.00104046	Gm24853	0.557333	-0.534782	0.171	0.18	1
Ap1ar	0.0132355	0.798413	0.221	0.132	1	Dock8	0.322555	-0.749953	0.106	0.077	1													Cisd1	7.7155e-06	0.737688	0.564	0.376	0.224876	AI837181	0.0661833	-0.53472	0.271	0.191	1
Syncrip	1.0584e-08	0.798248	0.734	0.526	0.000308482	Rpl35	1.1125e-10	-0.749861	0.995	1	3.2425e-06													Atp13a2	0.0149884	0.737017	0.461	0.366	1	Rpf1	0.0455882	-0.534266	0.396	0.464	1
Mtmr9	0.00863377	0.798236	0.296	0.192	1	Tmprss11a	0.00362854	-0.749725	0.402	0.496	1													AL603834.1	0.000128772	0.736651	0.224	0.093	1	Fpgt	0.960507	-0.533887	0.19	0.191	1
Cda	1.04797e-08	0.798172	0.653	0.406	0.00030544	Dennd3	0.5477	-0.749323	0.518	0.466	1													Pmpca	6.30852e-05	0.736314	0.629	0.5	1	Sigirr	0.950885	-0.533518	0.576	0.541	1
Numbl	0.00282391	0.797739	0.211	0.107	1	Dhrs3	0.0749966	-0.749018	0.538	0.628	1													Cstf2	0.0010854	0.73624	0.449	0.304	1	Klf3	0.476668	-0.53299	0.617	0.644	1
Slc35f6	0.0507174	0.795479	0.377	0.295	1	Lbhd1	0.344946	-0.748962	0.563	0.53	1													Plcb1	0.000891903	0.736128	0.545	0.418	1	Map2	0.647632	-0.532815	0.118	0.103	1
Hmgn2	2.22363e-13	0.79547	0.955	0.701	6.48098e-09	Pik3c3	0.558371	-0.748784	0.407	0.44	1													Sephs1	2.51749e-05	0.735501	0.452	0.284	0.733747	Ubald1	0.144857	-0.532593	0.614	0.515	1
Hdgfrp3	8.50654e-14	0.795316	0.799	0.526	2.47932e-09	Cpa6	0.266069	-0.748745	0.402	0.393	1													Tceb1	2.88433e-08	0.735448	0.757	0.521	0.000840666	Rps6	8.7404e-10	-0.532397	0.994	1	2.54748e-05
Cs	2.98878e-08	0.795205	0.879	0.761	0.00087111	Wdr38	3.63443e-08	-0.748238	0.985	0.949	0.00105929													Tmem120b	0.00715773	0.735208	0.315	0.211	1	A430005L14Rik	0.0773608	-0.532138	0.358	0.278	1
Fut10	0.605183	0.794745	0.121	0.107	1	Rapgef6	0.153347	-0.748049	0.432	0.346	1													Synpo	4.59946e-11	0.734422	0.91	0.742	1.34056e-06	Rps29	3.4257e-15	-0.531818	1	1	9.98456e-11
Rad51d	0.0178726	0.794702	0.307	0.209	1	Ccdc166	0.553667	-0.747839	0.211	0.184	1													Gm10785	0.0031565	0.733198	0.255	0.139	1	Phip	0.44124	-0.531466	0.589	0.521	1
Fam20c	0.708473	0.794679	0.131	0.12	1	Son	0.0386195	-0.747229	0.985	0.97	1													Gadd45b	0.354967	0.733009	0.131	0.16	1	Zfp407	0.854855	-0.531349	0.181	0.17	1
Med17	0.000521061	0.79348	0.422	0.278	1	Gas5	0.0815786	-0.74668	0.965	0.936	1													Cryl1	0.368165	0.732962	0.162	0.134	1	Zfp219	0.925898	-0.531176	0.196	0.196	1
Gm12316	0.000383771	0.793423	0.156	0.051	1	Dcun1d3	0.495936	-0.746334	0.161	0.137	1													Zfand4	0.0184488	0.732586	0.118	0.057	1	Ankrd6	0.332579	-0.531088	0.168	0.134	1
Dnajb14	0.0428358	0.793338	0.472	0.376	1	Rfwd3	0.146508	-0.74627	0.261	0.201	1													St6galnac4	0.000131799	0.732418	0.745	0.619	1	Gm13341	0.0301479	-0.531064	0.355	0.407	1
Pdlim1	2.56021e-11	0.793026	0.965	0.88	7.46199e-07	Hs1bp3	0.365702	-0.746137	0.085	0.115	1													Cxcl16	0.000448908	0.73217	0.433	0.284	1	Kifc3	0.118957	-0.530804	0.153	0.103	1
Uso1	0.000492658	0.792376	0.377	0.235	1	Supt3	0.669079	-0.745544	0.126	0.111	1													St3gal2	0.000231108	0.732121	0.371	0.227	1	Tti2	0.463094	-0.530445	0.43	0.381	1
Ticam1	0.00684537	0.792243	0.226	0.124	1	Bnip3	0.457315	-0.745098	0.618	0.628	1													Pdxk	0.936122	0.731681	0.271	0.268	1	Slain2	0.98256	-0.530149	0.393	0.392	1
Ptprb	6.57584e-15	0.792188	1	0.979	1.91659e-10	Reln	2.55122e-05	-0.744574	0.573	0.675	0.743579													Spc24	0.386255	0.731583	0.137	0.108	1	RP23-134H19.3	0.995874	-0.530126	0.106	0.103	1
Gm26880	3.28456e-11	0.791686	0.668	0.321	9.57319e-07	Rtf1	0.0785338	-0.744279	0.497	0.389	1													Isoc1	3.89806e-05	0.731516	0.346	0.186	1	Snrpf	0.12839	-0.529601	0.645	0.655	1
Dhrs13os	0.0278104	0.791662	0.176	0.103	1	Hnrnpul2	0.551686	-0.744225	0.226	0.201	1													Ddx3y	0.038546	0.731282	0.243	0.17	1	Emd	0.30205	-0.529479	0.393	0.345	1
Gpd1l	1.81973e-05	0.79166	0.503	0.325	0.530377	Cep85l	0.665258	-0.743829	0.412	0.44	1													D130020L05Rik	0.00369651	0.731189	0.324	0.211	1	Gm15541	0.0879446	-0.529423	0.215	0.149	1
Kdelc2	5.77093e-05	0.791509	0.693	0.568	1	Ltbp4	1.08272e-08	-0.743718	0.995	1	0.00031557													Rhobtb3	0.683357	0.731115	0.128	0.119	1	Gm29408	0.87659	-0.529275	0.156	0.144	1
Tecr	2.96823e-10	0.790764	0.93	0.782	8.6512e-06	Msl2	0.888192	-0.74355	0.181	0.188	1													Trim24	0.00342191	0.731055	0.411	0.294	1	Senp7	0.389164	-0.52919	0.43	0.381	1
Ccnb1	0.154858	0.790611	0.141	0.094	1	Agap1	0.115571	-0.743326	0.382	0.303	1													Nox4	0.40621	0.729317	0.196	0.16	1	Mrpl38	0.47399	-0.528417	0.396	0.351	1
Trp53i11	3.54263e-09	0.790492	0.975	0.88	0.000103253	Gmps	0.448874	-0.743239	0.432	0.397	1													Reep1	0.0100536	0.729185	0.433	0.34	1	Gm9752	0.846702	-0.528342	0.209	0.201	1
Chadl	0.0395985	0.790459	0.151	0.09	1	Gm28791	0.204223	-0.743091	0.146	0.188	1													Tmem29	0.000204692	0.728861	0.218	0.093	1	Slc31a2	0.304837	-0.528193	0.642	0.67	1
Sla2	1.16935e-10	0.790454	0.698	0.406	3.40819e-06	Rpl18	2.80781e-10	-0.742568	1	0.979	8.18364e-06													Zbtb34	0.0291235	0.728537	0.121	0.062	1	Wdr62	0.304144	-0.528178	0.106	0.077	1
Tal1	0.000109765	0.79019	0.387	0.218	1	Pnpla7	0.919958	-0.742473	0.121	0.115	1													Tmem260	0.0017599	0.728526	0.355	0.237	1	9330159M07Rik	0.630539	-0.52742	0.097	0.108	1
Ubtd1	2.42788e-05	0.790042	0.593	0.432	0.70763	Slc16a13	0.87533	-0.742265	0.161	0.162	1													Slc25a36	0.00188378	0.728487	0.43	0.309	1	Rpl13-ps1	0.036588	-0.527314	0.128	0.191	1
Fndc8	0.198639	0.789155	0.126	0.085	1	Tbx3	0.618346	-0.742029	0.196	0.209	1													Stox2	0.00110557	0.728097	0.66	0.552	1	Tmem161b	0.43022	-0.526867	0.178	0.155	1
Trmt10a	0.49031	0.788947	0.181	0.154	1	Smim13	0.253416	-0.741954	0.136	0.098	1													Fbxo32	0.309394	0.727445	0.209	0.17	1	Iffo2	0.180969	-0.526727	0.343	0.268	1
Ssr3	1.53393e-14	0.788393	0.975	0.812	4.47079e-10	Ceacam1	0.777217	-0.741357	0.618	0.59	1													Ap1s1	8.61473e-08	0.727108	0.71	0.521	0.00251085	Gm16587	0.000956794	-0.526699	0.838	0.866	1
Dhx58os	0.000332311	0.788257	0.211	0.09	1	Gm37985	0.0171964	-0.741244	0.357	0.423	1													Mcam	1.59254e-11	0.727103	0.981	0.912	4.64161e-07	Tarbp2	0.143776	-0.526649	0.38	0.304	1
Ccdc115	9.50698e-06	0.78813	0.628	0.466	0.27709	Zfp367	0.832752	-0.740516	0.191	0.179	1													Atp1b1	0.02748	0.726276	0.196	0.119	1	Bag5	0.641201	-0.526433	0.648	0.634	1
Lcn2	0.294044	0.787698	0.638	0.709	1	RP23-200C3.7	0.74837	-0.740429	0.161	0.15	1													Macrod2	0.00574671	0.726259	0.174	0.088	1	Fbxo33	0.271392	-0.526331	0.131	0.098	1
Pip4k2c	0.0168961	0.787661	0.387	0.291	1	Pi15	0.0906563	-0.74027	0.121	0.171	1													Smarcc1	0.0138341	0.725771	0.377	0.289	1	B3galnt2	0.486856	-0.52629	0.361	0.325	1
Zdhhc6	0.00343578	0.78738	0.548	0.423	1	Mmrn1	2.47904e-08	-0.739245	0.97	0.974	0.00072254													Sntb2	4.25449e-07	0.725545	0.769	0.598	0.0124001	Sirt1	0.146612	-0.526067	0.262	0.201	1
Cd44	0.00578758	0.787183	0.126	0.214	1	Gm24265	0.0685515	-0.738757	0.06	0.107	1													Pmf1	0.0383244	0.725445	0.302	0.227	1	Gpr137b	0.947742	-0.525154	0.617	0.546	1
Ivd	0.239748	0.786936	0.442	0.389	1	Gm20696	0.334302	-0.738346	0.442	0.38	1													Smpdl3b	0.293536	0.724753	0.156	0.124	1	Paqr3	0.00388297	-0.524961	0.234	0.129	1
Mtx1	0.000259162	0.786915	0.472	0.321	1	Rarg	0.748737	-0.738311	0.377	0.355	1													Senp1	0.149231	0.724587	0.421	0.371	1	Numa1	0.409239	-0.524661	0.76	0.737	1
Apoo	0.000986962	0.786825	0.216	0.103	1	Gm14399	0.0196319	-0.738201	0.146	0.073	1													Pla2g15	0.133596	0.724451	0.202	0.155	1	Pctp	0.261556	-0.523623	0.215	0.17	1
Galnt4	5.63888e-05	0.786597	0.296	0.137	1	Strbp	0.205517	-0.737992	0.362	0.295	1													Gm20521	6.69039e-05	0.724284	0.436	0.263	1	Socs6	0.704612	-0.523398	0.283	0.263	1
Mppe1	1.14639e-05	0.786447	0.367	0.197	0.334128	Arhgef4	0.44786	-0.737677	0.246	0.214	1													Ajuba	0.1877	0.724049	0.315	0.273	1	Hsd17b11	0.957687	-0.523015	0.1	0.098	1
Mxd3	2.77988e-13	0.786163	0.925	0.637	8.10225e-09	Gbp9	0.633554	-0.737569	0.844	0.808	1													Eny2	2.55656e-06	0.72378	0.673	0.454	0.0745136	Hspa2	0.562268	-0.523008	0.43	0.433	1
Gm26530	4.95795e-05	0.785712	0.447	0.282	1	Zfp865	0.0131329	-0.737371	0.221	0.124	1													Fbxw8	0.000560475	0.723608	0.502	0.351	1	4933434E20Rik	0.737016	-0.522009	0.604	0.562	1
Drosha	0.00291146	0.785512	0.508	0.389	1	Ctsl	0.00176608	-0.736898	0.975	0.979	1													Gsdmd	0.00108339	0.723419	0.517	0.397	1	Sept10	0.858167	-0.521529	0.648	0.603	1
Agfg2	0.0569263	0.785259	0.342	0.261	1	Uchl1os	0.989017	-0.736271	0.121	0.115	1													Gprc5b	0.012381	0.723244	0.601	0.536	1	Gm10800	0.421606	-0.521078	0.28	0.299	1
Lactb	0.0703637	0.785149	0.171	0.111	1	Gm20631	0.47583	-0.736156	0.131	0.103	1													Ctu1	0.317674	0.723119	0.15	0.119	1	Gm14326	0.181423	-0.520906	0.159	0.108	1
Acat3	7.11551e-11	0.784412	0.709	0.363	2.07389e-06	Rpl38	0.000263496	-0.736056	0.985	0.936	1													Srrd	0.00351133	0.72285	0.333	0.216	1	Immt	0.780851	-0.520754	0.872	0.814	1
Prex1	2.6442e-06	0.784254	0.442	0.248	0.077068	Prcc	0.264733	-0.735669	0.171	0.128	1													Pgm5	1.01625e-05	0.722708	0.629	0.459	0.296195	1700049G17Rik	0.0732186	-0.520667	0.112	0.062	1
Endod1	3.09656e-11	0.783967	0.794	0.526	9.02524e-07	Tnpo2	0.0121949	-0.734904	0.382	0.269	1													Gm16124	0.0561007	0.722467	0.237	0.165	1	Gm4790	0.895505	-0.520589	0.125	0.129	1
Ubxn8	3.19071e-07	0.783912	0.648	0.444	0.00929965	Gpr17	0.301242	-0.734882	0.628	0.513	1													Apoa1bp	6.40482e-05	0.722301	0.735	0.639	1	Gm12352	0.0556912	-0.520578	0.383	0.284	1
Acta2	0.00843718	0.78342	0.543	0.389	1	Papd7	0.467941	-0.734622	0.161	0.137	1													Vps13c	0.0865953	0.721322	0.321	0.258	1	Usp2	0.314366	-0.520387	0.165	0.196	1
Ntmt1	0.00170137	0.783246	0.427	0.308	1	Mrps18b	0.896319	-0.734267	0.317	0.303	1													Apool	0.0011577	0.721211	0.386	0.253	1	Rps7	8.72524e-09	-0.520095	1	1	0.000254306
Zbtb21	0.124991	0.783188	0.241	0.184	1	Ppig	0.173871	-0.733619	0.583	0.479	1													Cnnm4	0.188394	0.720364	0.118	0.082	1	Gm9929	0.112298	-0.520036	0.15	0.098	1
Csnk1d	1.07342e-08	0.783162	0.844	0.62	0.000312859	Rrp12	0.330793	-0.733145	0.136	0.103	1													Stxbp1	4.38675e-06	0.72008	0.729	0.608	0.127856	Adamts7	0.0645311	-0.519887	0.34	0.263	1
Ahdc1	0.633398	0.782946	0.271	0.256	1	Ipo7	0.00816365	-0.732598	0.362	0.244	1													Alyref2	0.0731067	0.720073	0.14	0.088	1	Cc2d1a	0.254062	-0.519803	0.262	0.222	1
Slc9a1	0.000212483	0.782693	0.437	0.282	1	Nuak2	0.0202572	-0.732487	0.136	0.068	1													Prelid2	5.76401e-05	0.718739	0.377	0.201	1	Cdyl	0.201543	-0.519568	0.19	0.139	1
Hexa	0.000202147	0.782501	0.688	0.56	1	Dhx9	0.312197	-0.731444	0.377	0.35	1													Slx4ip	0.0633169	0.718486	0.156	0.098	1	Rps14	9.16938e-16	-0.519434	1	1	2.67251e-11
Vcam1	0.120224	0.782114	0.221	0.162	1	Smim11	0.21619	-0.731178	0.543	0.449	1													Lyst	0.0705632	0.718469	0.243	0.175	1	Dab2ip	0.434358	-0.519122	0.576	0.526	1
Gm15283	4.24844e-12	0.781981	0.91	0.697	1.23825e-07	Fbxl20	0.928524	-0.731095	0.377	0.38	1													Gm16048	1.02471e-09	0.718136	0.925	0.784	2.98663e-05	Stxbp3	0.240913	-0.518719	0.514	0.438	1
Zyx	6.487e-15	0.781737	0.985	0.872	1.8907e-10	Rpl9	2.11221e-10	-0.730631	1	0.991	6.15623e-06													Lppos	0.000245688	0.717808	0.274	0.129	1	mmu-mir-703	4.97362e-07	-0.518643	0.798	0.84	0.0144961
Clptm1l	7.95527e-09	0.781666	0.814	0.637	0.000231864	Rps14	2.56828e-15	-0.730475	1	1	7.4855e-11													Rnf213	0.000180816	0.717515	0.586	0.448	1	Rnf5	0.304965	-0.518561	0.452	0.392	1
Slc14a1	2.91712e-07	0.780965	0.608	0.38	0.00850223	Rnf125	0.73585	-0.730136	0.688	0.645	1													Trex1.1	0.00827644	0.717105	0.505	0.402	1	Rpp14	0.801291	-0.518436	0.277	0.268	1
Rdh11	0.041632	0.780902	0.246	0.167	1	Tpd52	0.456949	-0.729803	0.397	0.402	1													Sp3os	0.0379571	0.716924	0.209	0.139	1	Trim8	0.118731	-0.518308	0.442	0.34	1
Riok1	0.00138401	0.780584	0.407	0.282	1	Brip1	0.364663	-0.729246	0.161	0.179	1													Ttc32	0.0183301	0.716634	0.187	0.113	1	Fbxo21	0.644909	-0.51784	0.386	0.361	1
Csad	0.000191732	0.780521	0.492	0.333	1	1810013L24Rik	0.59777	-0.729138	0.186	0.162	1													Ecm2	0.00061059	0.716308	0.539	0.412	1	Ndrg3	0.28131	-0.517193	0.611	0.639	1
Mmp15	1.19429e-08	0.780346	0.704	0.462	0.000348087	Dpysl2	0.00783337	-0.729134	0.945	0.932	1													Coa6	1.92197e-06	0.716304	0.424	0.211	0.0560177	Gm15952	0.00808274	-0.517135	0.125	0.052	1
Parp8	0.0474478	0.780171	0.156	0.094	1	Ly6c1	3.14568e-26	-0.728932	1	1	9.16839e-22													Carkd	2.21291e-05	0.715652	0.717	0.593	0.644975	Nop14	0.198703	-0.516923	0.377	0.304	1
Gm20939	0.00329471	0.779838	0.236	0.124	1	Ppm1h	0.0227269	-0.728858	0.116	0.197	1													Ckap2l	0.638671	0.715526	0.115	0.103	1	Hlf	0.127214	-0.516613	0.065	0.103	1
Taok3	0.000244253	0.779086	0.352	0.201	1	Zfp820	0.778997	-0.728191	0.176	0.162	1													Plau	0.0445338	0.715362	0.698	0.634	1	Chtf8	0.380375	-0.516434	0.688	0.619	1
Pick1	0.0409263	0.778388	0.372	0.286	1	RP24-496C22.3	0.600397	-0.728088	0.236	0.239	1													Fastkd2	0.00595476	0.715199	0.202	0.108	1	mt-Tw	0.0146198	-0.516306	0.218	0.299	1
Mcts2	0.00108833	0.778228	0.191	0.085	1	Yod1	0.51314	-0.728075	0.357	0.321	1													Acbd6	5.65715e-05	0.714912	0.623	0.464	1	Zfyve9	0.784146	-0.515879	0.209	0.196	1
Nid1	4.05061e-11	0.77796	0.955	0.838	1.18059e-06	Crybg3	0.683684	-0.727591	0.427	0.427	1													Rad51	0.00205459	0.714361	0.299	0.175	1	Cd274	0.756394	-0.515811	0.234	0.216	1
Fam210a	0.0156629	0.777897	0.352	0.248	1	Smcr8	0.696674	-0.727512	0.151	0.132	1													RP23-293K21.7	0.0104169	0.714117	0.106	0.041	1	Gm27010	0.105034	-0.51567	0.648	0.675	1
Clcn4-2	1.37624e-06	0.777693	0.814	0.645	0.0401119	Lgi4	4.69043e-08	-0.727375	0.05	0.239	0.00136707													Trmu	0.258871	0.713922	0.196	0.16	1	Ccnc	0.788068	-0.515542	0.399	0.402	1
Zbtb17	0.178463	0.777686	0.367	0.338	1	Arl5b	0.678939	-0.727152	0.487	0.47	1													Ttc39b	0.0468036	0.713573	0.33	0.258	1	Stox1	0.55892	-0.515235	0.243	0.216	1
Mcu	2.48922e-05	0.777461	0.513	0.321	0.725507	Dip2c	0.269475	-0.727017	0.176	0.141	1													Zkscan3	0.000353721	0.713563	0.66	0.505	1	Fam3a	0.75038	-0.514906	0.576	0.526	1
Naa25	0.0150039	0.776746	0.447	0.333	1	mt-Tl1	0.0153601	-0.726503	0.648	0.667	1													Idi1	0.90233	0.713429	0.171	0.186	1	Rb1cc1	0.121607	-0.514711	0.623	0.51	1
Glod4	2.90312e-10	0.776628	0.839	0.611	8.46144e-06	Smim4	0.0132812	-0.726489	0.372	0.244	1													Fnbp1	0.0206003	0.713271	0.433	0.356	1	Podxl	0.777052	-0.514495	0.891	0.871	1
Aldh4a1	0.000272838	0.776626	0.392	0.239	1	Gm10801	0.307948	-0.72647	0.121	0.15	1													Spata2l	0.554772	0.713169	0.09	0.108	1	Slc25a37	0.790873	-0.514208	0.187	0.191	1
Mrpl1	0.912434	0.776064	0.191	0.197	1	Narfl	0.00185367	-0.726465	0.573	0.41	1													Rnf207	0.022009	0.712862	0.262	0.17	1	Ccdc38	0.133396	-0.514183	0.586	0.588	1
Lipo1	0.0766836	0.776017	0.136	0.085	1	Exoc6	0.78785	-0.725955	0.513	0.462	1													Cxx1c	0.000105136	0.712766	0.467	0.284	1	Rpp25l	0.263572	-0.514153	0.405	0.335	1
Rtcb	3.19998e-09	0.77577	0.864	0.735	9.32665e-05	Syf2	0.715295	-0.724298	0.809	0.795	1													Zfp189	0.608858	0.712753	0.103	0.119	1	Rbm34	0.0513503	-0.514132	0.433	0.34	1
Osbpl3	0.0571003	0.775702	0.196	0.132	1	Hdac5	0.150648	-0.723994	0.302	0.359	1													Bambi	0.000310733	0.712117	0.679	0.582	1	Gm17786	0.00245961	-0.513991	0.093	0.18	1
Stab1	3.64728e-14	0.775616	1	0.927	1.06304e-09	Ccbl1	0.268089	-0.723488	0.095	0.128	1													Tada1	0.00573298	0.711279	0.417	0.325	1	Traf1	0.486251	-0.513452	0.259	0.289	1
Heca	0.156104	0.77338	0.101	0.064	1	Naa10	0.426769	-0.722735	0.603	0.551	1													Tprkb	1.75118e-05	0.710381	0.461	0.294	0.510399	Pqbp1	0.100005	-0.513402	0.688	0.588	1
Brat1	0.0701136	0.773369	0.296	0.222	1	Phf3	0.839322	-0.722342	0.322	0.299	1													Smim20	4.00562e-06	0.709831	0.483	0.294	0.116748	3110082I17Rik	0.119831	-0.51324	0.352	0.273	1
Gmnn	0.0162073	0.773083	0.161	0.085	1	Ncoa6	0.512902	-0.72226	0.302	0.274	1													Fbxl18	0.080267	0.709503	0.262	0.191	1	Lnp	0.752623	-0.512957	0.118	0.124	1
Pop7	8.75246e-06	0.772972	0.432	0.256	0.255099	Fbxl12os	0.719318	-0.722091	0.101	0.107	1													Alyref	0.00305235	0.709498	0.377	0.268	1	Gm12057.1	0.224188	-0.5129	0.259	0.289	1
Pja1	0.00686625	0.772744	0.372	0.252	1	Slc2a12	0.49559	-0.721893	0.146	0.124	1													Zc3h6	0.000952718	0.709425	0.227	0.113	1	Nol7	0.309342	-0.512387	0.838	0.727	1
Aagab	0.00177328	0.771286	0.332	0.205	1	Jun	0.841966	-0.721726	0.779	0.795	1													Cdk2ap1	1.25098e-06	0.708566	0.327	0.129	0.036461	Rb1	0.94419	-0.512125	0.639	0.603	1
Armcx1	1.08379e-06	0.771038	0.482	0.256	0.0315882	Mecp2	0.220145	-0.72123	0.497	0.423	1													Slc25a12	1.21866e-05	0.707875	0.763	0.629	0.355189	Cenpl	0.459205	-0.512077	0.128	0.149	1
Gapdh	9.19247e-25	0.770952	1	0.974	2.67924e-20	Krtcap2	0.147036	-0.721096	0.849	0.846	1													Wbp5	8.23032e-08	0.707626	0.813	0.639	0.00239881	Mrpl12	0.663532	-0.512064	0.642	0.582	1
Rrp1	2.11738e-13	0.770948	0.92	0.688	6.1713e-09	2700097O09Rik	0.940484	-0.721011	0.196	0.201	1													Ttc21a	0.00472767	0.707256	0.121	0.046	1	Gm5148	0.00442611	-0.511445	0.302	0.397	1
Rassf8	0.0204502	0.770869	0.131	0.064	1	Rpl34	6.01842e-08	-0.720754	1	0.996	0.00175413													Extl3	0.0149581	0.70698	0.452	0.371	1	Tmem230	0.109305	-0.510674	0.28	0.211	1
Nap1l1	1.57657e-07	0.77068	0.734	0.513	0.00459508	Gm27646	0.980477	-0.720243	0.472	0.432	1													Strbp	0.10151	0.706873	0.368	0.289	1	Fam8a1	0.209902	-0.510237	0.231	0.186	1
Pomk	0.611001	0.770389	0.156	0.141	1	Tomm7	0.202249	-0.718897	0.905	0.748	1													B230354K17Rik	0.0203381	0.70601	0.268	0.175	1	Ccdc22	0.397449	-0.510144	0.327	0.284	1
Lrrc26	0.00102815	0.77025	0.111	0.03	1	Pwwp2b	0.982031	-0.718885	0.261	0.256	1													Arf4os	4.46731e-05	0.705468	0.417	0.237	1	Gm14493	0.80944	-0.510013	0.283	0.268	1
Creb3l2	7.79779e-06	0.770035	0.774	0.628	0.227274	mmu-mir-1892	0.356723	-0.718312	0.543	0.402	1													Man2c1os	0.00639489	0.705386	0.318	0.201	1	Rps9	2.70505e-10	-0.509876	1	1	7.88414e-06
Has3	5.85838e-09	0.769719	0.643	0.333	0.000170748	Gm15726	0.114224	-0.717879	0.146	0.09	1													Tsr2	0.0191532	0.705307	0.293	0.211	1	Slc25a4	0.000638925	-0.509546	0.988	0.979	1
1110008F13Rik	6.02421e-10	0.769713	0.749	0.513	1.75582e-05	Snora73b	0.277131	-0.717494	0.085	0.115	1													Cc2d2a	0.0336475	0.705294	0.302	0.227	1	Ikzf5	0.0019251	-0.509175	0.374	0.232	1
Wipi1	5.31006e-05	0.769236	0.608	0.427	1	Gm13157	0.279241	-0.717409	0.327	0.261	1													Dhcr7	0.116651	0.704578	0.34	0.284	1	Eps15	0.583233	-0.508835	0.567	0.541	1
Metap1d	0.0300899	0.769064	0.307	0.226	1	AK010878	0.114967	-0.717062	0.357	0.282	1													Dpysl3	2.81275e-05	0.7042	0.769	0.634	0.819804	Rpl3	2.61174e-13	-0.508828	0.997	0.995	7.61217e-09
Ttc23	4.92884e-07	0.768752	0.422	0.201	0.0143656	Gm37570	0.0528391	-0.7169	0.07	0.124	1													Phospho2	0.355481	0.703989	0.327	0.299	1	Hsph1	0.226469	-0.50864	0.389	0.32	1
Ptprg	2.61259e-10	0.768751	0.804	0.547	7.61464e-06	Sirt6	0.600774	-0.716077	0.312	0.295	1													Ercc1	2.11731e-06	0.703789	0.545	0.335	0.0617112	Mrpl30	0.311251	-0.508054	0.667	0.686	1
Tmc6	0.00161021	0.768489	0.598	0.462	1	Snora26	0.453028	-0.715967	0.216	0.188	1													Krba1	0.581594	0.703321	0.109	0.093	1	Ckmt1	0.0167246	-0.50777	0.106	0.175	1
Rad18	0.303146	0.767939	0.171	0.141	1	Gm15788	0.436568	-0.715854	0.101	0.077	1													Lgals4	0.210555	0.703218	0.265	0.222	1	Gm37206	0.670641	-0.507596	0.15	0.134	1
Adi1	0.00171624	0.76743	0.482	0.393	1	Atp8b1	0.524602	-0.715729	0.271	0.239	1													Plekha5	0.133181	0.703155	0.181	0.129	1	Socs2	0.434765	-0.507436	0.763	0.675	1
Stk39	0.00477495	0.766485	0.136	0.056	1	Haus5	0.797597	-0.715382	0.221	0.218	1													6430562O15Rik	0.0180399	0.701372	0.268	0.186	1	Tmem175	0.260133	-0.50721	0.502	0.448	1
Wipf1	0.000161375	0.766372	0.397	0.244	1	Fxyd3	3.60057e-07	-0.715212	0.106	0.295	0.0104942													BC039771	0.0604503	0.701091	0.112	0.062	1	Rpl23	7.20703e-08	-0.507205	0.991	1	0.00210056
Arhgef40	0.00894797	0.766335	0.573	0.466	1	1810009A15Rik	0.0812234	-0.714199	0.518	0.419	1													Akap5	0.865172	0.700905	0.112	0.113	1	Tdrp	0.586175	-0.50719	0.33	0.289	1
Tor2a	0.0124281	0.765869	0.457	0.38	1	Zfp287	0.121225	-0.714171	0.121	0.171	1													Garnl3	0.497583	0.700628	0.34	0.309	1	Gm17130	0.154886	-0.507034	0.368	0.263	1
Zscan22	0.0020171	0.765765	0.216	0.107	1	Aqp1	0.00089771	-0.713555	1	1	1													Slc2a12	0.0547091	0.700519	0.171	0.108	1	Ddx59	0.880155	-0.506816	0.146	0.139	1
Kat2a	0.0142728	0.76536	0.482	0.393	1	Esrp2	0.61802	-0.713295	0.136	0.158	1													Katnal1	0.825529	0.700125	0.131	0.124	1	Tmem176b	5.23615e-07	-0.506595	0.978	0.99	0.0152613
Aars	1.36078e-06	0.764896	0.719	0.577	0.0396612	Gfm2	0.20658	-0.713176	0.583	0.504	1													Ptpn23	0.000335234	0.699518	0.383	0.232	1	Vcpip1	0.0929604	-0.506337	0.343	0.263	1
Katna1	0.022278	0.764603	0.397	0.312	1	Rpl37	3.58078e-07	-0.712816	1	0.983	0.0104365													Alg8	0.487135	0.699017	0.171	0.149	1	Lclat1	0.235801	-0.50631	0.277	0.222	1
Lrrc49	0.000647951	0.764399	0.362	0.222	1	Tns4	0.000449263	-0.712712	0.05	0.15	1													Pmp22	3.29158e-08	0.698829	0.903	0.799	0.000959364	Sspn	0.714179	-0.505985	0.187	0.196	1
Ccna2	2.19922e-06	0.764252	0.452	0.248	0.0640985	Tmub1	0.446454	-0.712535	0.151	0.175	1													Adck2	0.132913	0.698649	0.302	0.247	1	Shtn1	0.886641	-0.505925	0.15	0.155	1
Dclre1a	0.270246	0.763301	0.106	0.077	1	Gm4790	0.0277445	-0.712418	0.161	0.09	1													Gm13652	0.00906681	0.698277	0.265	0.17	1	Cyld	0.389201	-0.505921	0.461	0.402	1
Serpinh1	4.89202e-16	0.763241	0.99	0.885	1.42583e-11	Ctage5	0.889145	-0.712363	0.462	0.457	1													Eva1c	0.00312602	0.697519	0.377	0.258	1	Fas	0.681921	-0.505917	0.461	0.433	1
Lef1	0.771305	0.763176	0.131	0.12	1	Taf1a	0.0229643	-0.71179	0.08	0.15	1													Mink1	0.0198414	0.696984	0.427	0.351	1	Lrp12	0.212202	-0.50583	0.153	0.113	1
1700096K18Rik	0.0251297	0.763101	0.191	0.12	1	Eef2k	0.399363	-0.711471	0.171	0.201	1													Zfp346	0.160906	0.696755	0.206	0.16	1	Cep19	0.645969	-0.505672	0.231	0.211	1
Uxs1	7.20831e-07	0.762578	0.462	0.239	0.0210093	Sf3a2	0.728433	-0.710761	0.568	0.547	1													Fbxl4	0.0119218	0.696738	0.312	0.222	1	Magt1	0.632521	-0.505183	0.614	0.557	1
Tceanc	0.0291004	0.762335	0.151	0.085	1	Pink1	0.140441	-0.710695	0.859	0.88	1													Rhod	0.981649	0.696555	0.109	0.113	1	Riok1	0.428297	-0.505176	0.349	0.314	1
Yy1	0.00470705	0.76198	0.266	0.167	1	Ccdc15	0.0115513	-0.710474	0.126	0.056	1													Cmc4	0.177055	0.696235	0.181	0.139	1	5730409E04Rik	0.475932	-0.504942	0.184	0.155	1
Pyroxd2	0.364454	0.761467	0.141	0.111	1	Pepd	0.307135	-0.710126	0.387	0.333	1													Ptk2	1.41414e-07	0.695889	0.81	0.629	0.00412166	Atg14	0.555206	-0.504845	0.259	0.232	1
Fastkd1	0.927413	0.761458	0.146	0.145	1	Pax6	0.519836	-0.70998	0.106	0.124	1													Gm13251	0.00557388	0.695696	0.196	0.103	1	Med12	0.037494	-0.504818	0.427	0.325	1
Thap6	3.33601e-06	0.760999	0.417	0.209	0.0972314	Lrch3	0.591166	-0.709581	0.588	0.526	1													Ptdss2	0.166342	0.695516	0.396	0.356	1	Eif4b	0.362864	-0.504734	0.885	0.794	1
Sgta	1.18803e-06	0.760405	0.809	0.65	0.0346263	Triap1	0.580109	-0.709316	0.387	0.355	1													Ap2s1	1.05931e-07	0.695466	0.916	0.814	0.00308747	Noc2l	0.900505	-0.504545	0.24	0.232	1
Wdr77	0.0116762	0.759923	0.503	0.397	1	Mlx	0.834077	-0.709146	0.417	0.406	1													Dip2b	0.0493167	0.695279	0.371	0.299	1	Asb6	0.0237455	-0.504175	0.424	0.335	1
Ftsj2	0.00377715	0.759862	0.191	0.094	1	Gm2824	0.131804	-0.709059	0.121	0.158	1													Pi4k2a	0.287039	0.695097	0.196	0.165	1	1500012F01Rik	0.170937	-0.503547	0.561	0.464	1
Ibtk	0.00159205	0.759756	0.246	0.132	1	Gtpbp1	0.95619	-0.708525	0.407	0.41	1													Vangl2	0.0097562	0.694695	0.227	0.144	1	Tcf20	0.0338897	-0.50337	0.274	0.191	1
Rap1gds1	6.81854e-08	0.7597	0.729	0.491	0.00198733	Mmp12	0.140885	-0.708426	0.136	0.179	1													Zfyve19	0.119612	0.69448	0.308	0.253	1	Swap70	0.838397	-0.503249	0.707	0.706	1
Smarce1	7.30502e-11	0.759654	0.769	0.504	2.12912e-06	Gm38287	0.0628236	-0.708245	0.357	0.261	1													Fam169a	0.105222	0.694126	0.106	0.062	1	Exoc1	0.564298	-0.503203	0.52	0.474	1
Larp1	0.00849837	0.759451	0.307	0.201	1	Gm11478	0.0077567	-0.707908	0.548	0.543	1													RP24-194N1.2	0.00805818	0.693335	0.249	0.144	1	C230062I16Rik	0.701709	-0.502997	0.112	0.098	1
Tmed1	0.022873	0.759395	0.467	0.389	1	Kras	0.0119512	-0.707896	0.553	0.419	1													Gm16156	9.61625e-05	0.693196	0.402	0.232	1	Zfp947	0.959732	-0.502841	0.112	0.108	1
Gtf2ird1	0.00485238	0.759315	0.281	0.171	1	Agpat5	0.766578	-0.707243	0.337	0.321	1													9330133O14Rik	0.0219052	0.69283	0.199	0.124	1	Hdac10	0.978048	-0.502788	0.343	0.335	1
Nedd4l	6.72191e-06	0.759107	0.397	0.209	0.195917	Gm21833	0.913934	-0.70718	0.126	0.124	1													Gla	0.145146	0.692007	0.128	0.088	1	0610010F05Rik	0.214851	-0.502321	0.343	0.289	1
Chmp4b	0.000264778	0.758676	0.236	0.107	1	Wasf2	0.0600734	-0.707003	0.985	0.936	1													Rnf123	0.000536157	0.691561	0.517	0.376	1	Dcun1d3	0.450625	-0.502295	0.181	0.155	1
Smox	0.0131842	0.75815	0.387	0.286	1	Utp23	0.966336	-0.704688	0.221	0.214	1													Acad11	0.255626	0.691547	0.231	0.196	1	Usp30	0.40725	-0.502232	0.221	0.247	1
Angel1	0.00853592	0.75772	0.181	0.094	1	Skp1a	0.337336	-0.704299	0.93	0.876	1													Gipc2	0.12831	0.691076	0.1	0.062	1	Ftsj3	0.470637	-0.501882	0.389	0.407	1
Wdpcp	0.00367752	0.757398	0.286	0.162	1	Amotl2	0.0522777	-0.70412	0.628	0.526	1													Jmjd4	0.0857468	0.690797	0.212	0.149	1	Gja1	0.226197	-0.501094	0.788	0.727	1
Srd5a3	0.00169641	0.757279	0.573	0.47	1	Tsc1	0.483726	-0.703815	0.246	0.214	1													Prdx2	8.02734e-12	0.690757	0.963	0.82	2.33965e-07	2810402E24Rik	0.926745	-0.500963	0.202	0.201	1
Mpi	0.054083	0.757069	0.266	0.188	1	Med18	0.824973	-0.703648	0.151	0.141	1													Mtcp1	0.107226	0.690694	0.19	0.139	1	Mrps14	0.851769	-0.500937	0.72	0.66	1
Pam	4.33938e-10	0.756962	0.995	0.949	1.26475e-05	A4galt	0.320082	-0.703428	0.683	0.701	1													Stk11ip	0.239986	0.68921	0.324	0.294	1	2210404O09Rik	0.125971	-0.500519	0.221	0.16	1
Cby1	1.72891e-07	0.756665	0.467	0.235	0.00503909	4930581F22Rik	0.000643036	-0.702939	0.548	0.346	1													Utp14b	0.97453	0.688431	0.14	0.139	1	Dolk	0.889386	-0.500352	0.368	0.356	1
Mir1893	0.000900715	0.755698	0.126	0.038	1	Boc	0.715987	-0.702696	0.131	0.137	1													Snupn	0.218712	0.687925	0.231	0.186	1	Nfkb2	0.654628	-0.500094	0.545	0.49	1
Gusb	6.72676e-06	0.755588	0.698	0.509	0.196058	RP23-477N9.3	0.0352166	-0.702623	0.08	0.137	1													Gm9522	0.0212327	0.687912	0.184	0.108	1	Supt7l	0.0273118	-0.500078	0.53	0.402	1
Ncapd2	0.00850876	0.755172	0.327	0.214	1	Kdm7a	0.000131599	-0.702275	0.593	0.376	1													4930427A07Rik	0.440295	0.68789	0.576	0.485	1	Abca7	0.662712	-0.499673	0.209	0.191	1
Xylt2	0.000743134	0.755123	0.312	0.175	1	Ddx10	0.0594094	-0.701931	0.407	0.303	1													Rapgef2	0.000683139	0.687605	0.464	0.325	1	Rrp7a	0.404169	-0.499664	0.766	0.696	1
Lpp	2.11342e-09	0.755118	0.879	0.756	6.15977e-05	Myo1d	0.57952	-0.701691	0.452	0.406	1													Klhl26	0.0584884	0.687246	0.283	0.211	1	Akr7a5	0.104408	-0.499564	0.421	0.32	1
Iscu	5.27274e-07	0.755066	0.814	0.692	0.0153679	Vps18	0.463046	-0.700899	0.201	0.226	1													Cog6	0.000311982	0.687242	0.455	0.299	1	Gm26938	0.157895	-0.499527	0.231	0.175	1
Arhgef10	0.0133618	0.754864	0.332	0.235	1	RP23-461C23.2	0.590903	-0.700607	0.251	0.256	1													Kif1c	0.00331566	0.686545	0.436	0.325	1	Tfe3	0.171342	-0.499442	0.514	0.433	1
Odf3b	0.156462	0.754584	0.156	0.111	1	Nucks1	0.00907982	-0.700147	0.518	0.355	1													Gm26695	0.0803998	0.686318	0.19	0.129	1	Rab3gap1	0.00398557	-0.499121	0.713	0.809	1
Atp8a1	1.58833e-06	0.75453	0.472	0.269	0.0462936	Cbfb	0.442055	-0.699983	0.302	0.265	1													Dus2	0.172521	0.68543	0.193	0.149	1	Syf2	0.191085	-0.498895	0.81	0.809	1
Ppp6r2	0.00518216	0.754136	0.231	0.132	1	Gm20678	0.439403	-0.699651	0.146	0.162	1													Ubtf	0.00100655	0.684436	0.632	0.515	1	Ccnt2	0.249334	-0.498569	0.555	0.593	1
Tmem241	2.36164e-05	0.753665	0.447	0.265	0.688323	Sag	0.960939	-0.699385	0.161	0.15	1													Ndnl2	0.0470924	0.68394	0.383	0.314	1	Tmem140	0.102073	-0.498437	0.879	0.825	1
5730455P16Rik	0.0642313	0.753623	0.382	0.308	1	Crebl2	0.337653	-0.699366	0.156	0.188	1													Fam227b	0.00181921	0.683769	0.14	0.052	1	Rpl19-ps11	0.00896856	-0.498425	0.449	0.515	1
Cdpf1	0.0351158	0.753602	0.216	0.145	1	Ttc33	0.015892	-0.699237	0.357	0.235	1													Mrs2	0.000724111	0.683433	0.315	0.175	1	Impdh2	0.818628	-0.498274	0.66	0.593	1
Suds3	4.02229e-05	0.753533	0.276	0.12	1	Arid2	0.123585	-0.698995	0.432	0.342	1													Yeats4	0.336518	0.683325	0.34	0.33	1	Rps17	2.1052e-06	-0.498258	1	0.99	0.0613582
Crtap	7.95926e-10	0.753501	0.905	0.756	2.31981e-05	Gm20683	0.857303	-0.698956	0.131	0.124	1													Ints2	0.006927	0.683067	0.271	0.17	1	Rgs7bp	0.925963	-0.498112	0.237	0.232	1
Hddc2	1.33252e-05	0.752995	0.457	0.261	0.388377	Lsm6	0.0343485	-0.698955	0.648	0.53	1													Bhlhb9	0.399798	0.682973	0.209	0.186	1	Ldb2	0.391878	-0.497954	0.885	0.881	1
Il15ra	0.0347708	0.752133	0.347	0.269	1	Miip	0.76047	-0.698602	0.407	0.38	1													Ipo11	4.68335e-09	0.682764	0.879	0.763	0.000136501	Gm37138	0.256926	-0.497701	0.109	0.139	1
Loxl3	0.057303	0.751706	0.236	0.171	1	Gm37587	0.749045	-0.697801	0.156	0.162	1													Crtc1	0.0720831	0.682178	0.399	0.345	1	Paip2b	0.556076	-0.497517	0.193	0.216	1
Syngr2	3.06146e-10	0.751509	0.905	0.756	8.92293e-06	Zfp180	0.844083	-0.697554	0.291	0.274	1													Ankrd27	0.0634307	0.682154	0.318	0.247	1	Ndufaf4	0.366294	-0.497383	0.293	0.253	1
Adck1	0.315216	0.7513	0.251	0.222	1	Gm27456	0.477775	-0.697152	0.276	0.222	1													Extl2	0.0272624	0.682009	0.259	0.18	1	Gm2000	0.00646063	-0.497343	0.533	0.588	1
Nfic	5.06351e-10	0.751128	0.95	0.803	1.47581e-05	Erlec1	0.000107297	-0.697103	0.402	0.218	1													Rgmb	2.3867e-05	0.681957	0.498	0.33	0.695628	Dleu2	0.115826	-0.49709	0.586	0.459	1
Gtf3c6	0.00500781	0.750912	0.312	0.205	1	A630001G21Rik	0.0755409	-0.697093	0.121	0.068	1													Prdm15	0.00626341	0.681695	0.196	0.103	1	Rhou	0.0596855	-0.496982	0.1	0.052	1
Kctd5	2.9769e-07	0.750731	0.563	0.333	0.00867647	Slc7a6	0.434536	-0.696896	0.397	0.35	1													Ptp4a1	1.19118e-05	0.681558	0.788	0.67	0.347181	Actr2	0.665061	-0.496929	0.807	0.727	1
Il7	0.0282991	0.750696	0.251	0.333	1	Ndufaf2	0.00406756	-0.696336	0.342	0.209	1													Ufl1	1.4547e-05	0.681113	0.601	0.443	0.423986	Cox16	0.0100833	-0.496895	0.548	0.412	1
Tns3	0.183941	0.750463	0.171	0.128	1	Fgfbp3	0.0527244	-0.69628	0.256	0.171	1													Spg11	0.0780525	0.681046	0.274	0.211	1	Dbndd2	0.334016	-0.496848	0.583	0.531	1
Snurf	0.0110194	0.749869	0.106	0.043	1	Gm5148	0.0426101	-0.696245	0.342	0.38	1													Zfp609	0.00314213	0.680837	0.212	0.108	1	Rpl27a	6.19459e-07	-0.496817	0.994	1	0.0180548
Rqcd1	0.000257444	0.749726	0.487	0.342	1	Rps20	3.89518e-11	-0.696083	1	0.991	1.13529e-06													Gpd1l	0.000975001	0.680309	0.47	0.335	1	Bahd1	0.228185	-0.496609	0.134	0.098	1
Fads3	0.174988	0.749212	0.101	0.064	1	Polr2d	0.313996	-0.695333	0.462	0.415	1													Chrm2	0.0023513	0.6801	0.112	0.036	1	Zfp553	0.308905	-0.496562	0.249	0.206	1
Gm15401	0.00151054	0.748849	0.196	0.094	1	Zfp362	0.00527713	-0.694637	0.452	0.316	1													Desi2	2.81587e-05	0.67941	0.601	0.438	0.820713	Krtcap2	0.735277	-0.496519	0.872	0.835	1
Acsl4	5.30948e-05	0.748342	0.402	0.231	1	Tlr3	0.201643	-0.694409	0.352	0.286	1													Gm12905	0.00722667	0.679304	0.221	0.124	1	Gm9843	7.73251e-07	-0.495979	0.854	0.871	0.0225372
Ston2	0.942966	0.748016	0.226	0.218	1	Coq4	0.051821	-0.694397	0.342	0.252	1													Lrrk1	1.55909e-05	0.679292	0.452	0.273	0.454412	Tmpo	0.483805	-0.495854	0.514	0.562	1
Tmed3	7.40794e-10	0.747934	0.869	0.679	2.15912e-05	Rps15	2.72107e-08	-0.694382	0.995	0.991	0.000793084													Cmtm8	2.00374e-05	0.679116	0.698	0.541	0.584009	Umps	0.376839	-0.495835	0.209	0.17	1
Large	0.0847623	0.747923	0.181	0.124	1	Ankrd27	0.3491	-0.694317	0.271	0.226	1													Pkm	2.61968e-16	0.679002	1	0.995	7.63532e-12	Rnpepl1	0.732239	-0.495439	0.701	0.706	1
Ttc21a	5.39923e-05	0.747821	0.111	0.017	1	Rptor	0.0519377	-0.694187	0.357	0.261	1													1810043G02Rik	9.00397e-06	0.67864	0.371	0.18	0.26243	Tlk2	0.108351	-0.495365	0.48	0.392	1
Pcdhb16	0.0751999	0.747717	0.246	0.184	1	Rps29	2.26387e-12	-0.693429	1	0.996	6.59826e-08													Slk	0.000278608	0.677876	0.67	0.531	1	Gm12592	0.348016	-0.494613	0.315	0.335	1
Gm28192	1.72593e-07	0.747398	0.377	0.15	0.00503041	Cuedc1	0.656166	-0.692948	0.362	0.325	1													Emc9	0.00170029	0.677765	0.72	0.608	1	Macrod2os1	0.465225	-0.494405	0.227	0.237	1
Wdr1	1.1314e-11	0.746067	0.985	0.923	3.29759e-07	Exosc1	0.0218247	-0.69289	0.377	0.252	1													Palm	0.0671125	0.677695	0.857	0.881	1	Magi1	0.497826	-0.49439	0.374	0.397	1
Prelid1	1.19982e-11	0.745409	0.975	0.932	3.49699e-07	Gm20402	0.165263	-0.692837	0.231	0.171	1													Rpap3	2.49893e-05	0.677394	0.402	0.232	0.728337	Tbce	0.42814	-0.494246	0.474	0.443	1
Atg101	0.00024333	0.74519	0.558	0.423	1	Il4ra	0.896269	-0.692564	0.503	0.504	1													Slc35b2	0.000107417	0.677385	0.682	0.562	1	3110056K07Rik	0.343711	-0.493633	0.181	0.144	1
Gnal	1.2291e-06	0.744536	0.357	0.158	0.0358233	Dancr	0.529473	-0.692455	0.211	0.188	1													Nedd4l	0.0001615	0.677119	0.461	0.294	1	Polr2g	0.153173	-0.493542	0.673	0.562	1
Lsm1	0.000563144	0.744292	0.412	0.286	1	Bbc3	0.612122	-0.692405	0.095	0.111	1													Cnot7	1.27869e-06	0.677066	0.586	0.381	0.0372686	Zcchc11	0.236209	-0.493427	0.318	0.247	1
Smpd5	0.0056102	0.744223	0.256	0.154	1	Hes1	0.988839	-0.692229	0.608	0.568	1													Gm15491	0.00480674	0.676891	0.283	0.175	1	Rasgrp2	0.695777	-0.49339	0.234	0.237	1
Dxo	0.00056096	0.743776	0.467	0.321	1	Gm37010	0.661548	-0.692103	0.166	0.171	1													Pcgf5	0.0172733	0.676861	0.249	0.16	1	Srsf4	0.135154	-0.493085	0.636	0.531	1
Zfp961	0.176031	0.743716	0.206	0.158	1	Sh2d3c	0.225956	-0.691963	0.894	0.868	1													Gm20425	6.25393e-05	0.676587	0.717	0.588	1	Nop10	0.308982	-0.492801	0.804	0.711	1
Rsrc1	0.00880573	0.742899	0.427	0.329	1	Med11	0.0271497	-0.691385	0.357	0.261	1													Mcur1	0.00252887	0.676368	0.52	0.397	1	Ppp6c	0.867716	-0.492692	0.738	0.686	1
Zbed3	2.07689e-06	0.742006	0.538	0.325	0.0605329	Tcf7l2	0.427306	-0.690931	0.794	0.731	1													BC003965	0.00145641	0.676099	0.47	0.351	1	Gm10025	0.10911	-0.492652	0.274	0.191	1
Cacfd1	5.77785e-05	0.741836	0.392	0.222	1	Gm26610	0.315023	-0.690557	0.106	0.077	1													Ckap5	0.000403103	0.676057	0.417	0.273	1	Bend4	0.283894	-0.492634	0.417	0.361	1
Shb	0.00282875	0.741626	0.216	0.115	1	Abhd5	0.104173	-0.690367	0.573	0.483	1													Amotl2	6.93531e-05	0.676056	0.701	0.562	1	Kcnq2	0.871009	-0.492495	0.1	0.093	1
Nt5m	3.3226e-05	0.741017	0.548	0.372	0.968404	Dcp1b	0.218304	-0.689661	0.141	0.184	1													Cars2	0.211768	0.676023	0.227	0.191	1	Grpel1	0.250299	-0.492346	0.654	0.552	1
Aplp2	9.75376e-18	0.740971	1	1	2.84283e-13	Scn5a	0.635655	-0.688535	0.101	0.115	1													Zfp473	0.25084	0.675841	0.146	0.108	1	Smchd1	0.473111	-0.492213	0.53	0.541	1
Fastkd2	0.0475318	0.740474	0.186	0.115	1	Ost4	0.0290583	-0.688315	0.93	0.744	1													Ctsd	9.01305e-10	0.675347	0.997	0.99	2.62694e-05	Adat3	0.926955	-0.491358	0.642	0.639	1
Papss1	4.0245e-06	0.740441	0.663	0.466	0.117298	Atoh8	0.65656	-0.686519	0.201	0.218	1													Gm37706	0.0344095	0.675139	0.128	0.067	1	Strn	0.185208	-0.491271	0.327	0.273	1
Mapkapk2	3.00814e-06	0.73984	0.573	0.363	0.0876754	Rps18	2.05556e-11	-0.686498	1	0.987	5.99114e-07													Gm26616	0.00617013	0.674963	0.24	0.139	1	Casp4	0.60079	-0.490834	0.439	0.454	1
Il4i1	0.104701	0.739331	0.196	0.137	1	Trmt11	0.85068	-0.685271	0.206	0.205	1													Plscr2	3.57914e-07	0.674303	0.66	0.459	0.0104317	Ccdc3	0.339944	-0.490522	0.474	0.5	1
RP24-555M20.3	0.891373	0.738827	0.171	0.179	1	Daxx	0.355031	-0.685112	0.322	0.35	1													Itm2c	2.48881e-10	0.674226	0.988	0.959	7.25387e-06	Rps28	1.4059e-15	-0.490386	1	1	4.09765e-11
Asna1	5.88873e-08	0.738633	0.578	0.321	0.00171633	Zfp707	0.259577	-0.684894	0.181	0.137	1													Lats1	0.133549	0.673754	0.234	0.18	1	Gm26792	0.0807657	-0.490121	0.265	0.186	1
Alad	0.00598351	0.73853	0.367	0.248	1	Usp29	0.812856	-0.684825	0.191	0.184	1													Pbx1	4.17818e-06	0.67368	0.505	0.309	0.121777	Rpl18	5.2365e-07	-0.489683	0.994	0.995	0.0152623
Faf1	2.1318e-06	0.738225	0.553	0.321	0.0621336	Atxn7l1	0.664615	-0.684803	0.447	0.444	1													Prpf40b	2.13577e-08	0.673537	0.757	0.526	0.000622492	Sfswap	0.0399969	-0.489651	0.586	0.469	1
Tor1b	1.51043e-06	0.738092	0.563	0.338	0.0440229	Pgrmc2	0.0797749	-0.684506	0.286	0.209	1													Pigl	0.0283778	0.673113	0.349	0.258	1	Cdyl2	0.951656	-0.489498	0.196	0.191	1
Txnrd2	0.00240402	0.738082	0.362	0.248	1	Ssh2	0.68039	-0.684282	0.568	0.556	1													Smarcd2	0.000820794	0.672815	0.52	0.392	1	Rcbtb1	0.989632	-0.489043	0.417	0.407	1
Tcp1	2.74007e-10	0.738049	0.95	0.846	7.9862e-06	Dhx36	0.193612	-0.684271	0.392	0.321	1													Zmynd8	0.0163464	0.672775	0.458	0.371	1	Rictor	0.63289	-0.488029	0.293	0.263	1
Acaa1a	3.50003e-10	0.737516	0.844	0.62	1.02012e-05	Phf11d	0.922692	-0.684185	0.578	0.547	1													Agrn	1.85983e-06	0.672639	0.794	0.66	0.0542065	Mmp28	0.985539	-0.487776	0.153	0.149	1
Ccdc124	7.59942e-09	0.737491	0.754	0.513	0.000221493	Arhgap42	0.260607	-0.683667	0.181	0.137	1													Itgb1	1.77408e-12	0.671723	0.997	1	5.17073e-08	Mrpl52	0.327528	-0.487738	0.826	0.778	1
Adk	3.76217e-06	0.737124	0.553	0.346	0.109652	Arl10	0.830478	-0.683349	0.191	0.184	1													Snta1	0.0185	0.67136	0.237	0.149	1	Gm26205	0.563693	-0.48773	0.1	0.082	1
Gm26775	3.64737e-09	0.736816	0.528	0.235	0.000106306	Gm26588	0.12208	-0.683269	0.704	0.65	1													Ube2g1	2.18287e-05	0.671332	0.745	0.629	0.63622	Gnas	1.72891e-06	-0.487665	1	1	0.0503909
Gm9754	2.20034e-05	0.736529	0.377	0.188	0.641312	Rpl37a	2.17813e-12	-0.683147	1	0.996	6.34839e-08													2810006K23Rik	0.981382	0.671251	0.178	0.18	1	Ift88	0.286359	-0.487608	0.171	0.134	1
Gorasp1	0.0418057	0.736474	0.312	0.239	1	9330151L19Rik	0.697516	-0.68309	0.131	0.12	1													Itga5	6.98744e-12	0.670965	0.991	0.923	2.03656e-07	Bloc1s5	0.230074	-0.487593	0.296	0.242	1
D930016D06Rik	0.0196866	0.736453	0.141	0.073	1	Atp13a1	0.118615	-0.683086	0.563	0.47	1													Rab5a	0.000165462	0.67074	0.667	0.531	1	Ikbkb	0.663954	-0.487139	0.642	0.634	1
Wdr92	3.04549e-09	0.735897	0.638	0.372	8.87638e-05	Eif5a2	0.150993	-0.682977	0.246	0.188	1													Mlst8	0.000399721	0.670382	0.302	0.16	1	Prickle3	0.13065	-0.487124	0.844	0.866	1
Mapk7	0.0435788	0.7355	0.427	0.346	1	Kri1	0.0799314	-0.682684	0.357	0.265	1													Tmed1	4.20752e-05	0.67015	0.551	0.392	1	Vsig10	0.82071	-0.486909	0.452	0.418	1
RP24-487F9.4	0.0169731	0.735159	0.181	0.107	1	Rpl35a	4.2321e-05	-0.682619	0.99	0.974	1													Dpy30	0.000489746	0.670106	0.495	0.361	1	Pak1ip1	0.223817	-0.486725	0.632	0.572	1
Slc25a39	1.02078e-07	0.735118	0.879	0.748	0.00297518	Dtnbp1	0.0989703	-0.682407	0.286	0.209	1													Atxn10	5.08678e-06	0.669898	0.717	0.546	0.148259	Insig1	0.705575	-0.48613	0.287	0.294	1
Slc29a4	0.877837	0.734756	0.141	0.145	1	Mtmr11	0.368746	-0.682258	0.472	0.5	1													Il17f	0.000191541	0.669674	0.178	0.062	1	Ly6c1	4.57181e-08	-0.486033	1	1	0.0013325
Crem	2.90284e-07	0.734402	0.568	0.346	0.00846061	Ptch1	0.432735	-0.68211	0.226	0.256	1													Lrrc45	0.00342691	0.669505	0.371	0.258	1	Gm13613	0.0210199	-0.485608	0.059	0.113	1
Txndc15	7.38372e-07	0.734165	0.698	0.521	0.0215206	Tor3a	0.762311	-0.68191	0.573	0.543	1													Hmbox1	0.000488514	0.668702	0.305	0.17	1	Trub1	0.210897	-0.485581	0.237	0.186	1
Poc1a	0.0012717	0.733578	0.161	0.064	1	Senp3	0.359489	-0.681638	0.432	0.359	1													Phc2	4.34901e-06	0.668576	0.673	0.479	0.126756	Llph	0.798911	-0.48493	0.542	0.526	1
B130034C11Rik	0.462764	0.733497	0.136	0.111	1	Prodh	0.109389	-0.681023	0.141	0.197	1													Col23a1	0.929362	0.66768	0.268	0.258	1	Slc9a3r2	0.0259368	-0.484398	0.988	0.99	1
Thap2	0.00864221	0.733391	0.271	0.179	1	Atxn1l	0.190317	-0.680893	0.286	0.239	1													Epha2	9.47593e-05	0.667629	0.517	0.345	1	9030617O03Rik	0.972935	-0.484389	0.274	0.268	1
Gcsh	5.5098e-07	0.732545	0.593	0.355	0.0160589	Zfp101	0.872489	-0.680826	0.312	0.312	1													H2-T22	4.37754e-09	0.667427	0.844	0.613	0.000127588	Usb1	0.433176	-0.484327	0.259	0.222	1
Gm10083	0.00013609	0.732416	0.251	0.111	1	Fktn	0.734231	-0.680676	0.121	0.111	1													Plod1	4.1094e-10	0.667307	0.984	0.943	1.19773e-05	Mpzl1	0.374248	-0.484252	0.841	0.814	1
Pkp1	0.0463067	0.732268	0.065	0.12	1	RP23-318M11.2	0.30855	-0.680206	0.261	0.201	1													RP23-352G19.2	0.00306742	0.666917	0.178	0.082	1	Zfp820	0.230903	-0.483739	0.184	0.139	1
Hacd1	6.98261e-09	0.731568	0.472	0.201	0.000203515	Gm37242	0.616054	-0.679892	0.342	0.325	1													Gm15911	0.0147743	0.666514	0.143	0.072	1	Slmapos2	0.001996	-0.483734	0.383	0.485	1
Ldha	1.84346e-19	0.730517	1	0.996	5.37294e-15	Mus81	0.518846	-0.679891	0.296	0.256	1													Eri1	0.0361662	0.666183	0.252	0.18	1	Prkar2a	0.157593	-0.483579	0.277	0.34	1
Wwp1	1.65379e-05	0.729765	0.432	0.248	0.482012	Fam109a	0.33552	-0.679583	0.106	0.137	1													Mzf1	0.0560558	0.665741	0.14	0.082	1	Rasl11a	0.659725	-0.483442	0.171	0.149	1
Rel	0.0626954	0.7289	0.211	0.15	1	Rpl27	4.85603e-05	-0.679014	0.995	0.97	1													Gba	0.000521482	0.665693	0.729	0.603	1	Mast3	0.0472301	-0.483252	0.277	0.196	1
A730061H03Rik	2.09727e-05	0.728702	0.146	0.03	0.61127	Mrps10	0.0311314	-0.678947	0.553	0.419	1													Rnf165	0.00157848	0.665612	0.287	0.16	1	Ier5	0.719025	-0.483234	0.377	0.376	1
Tmem39a	0.0462281	0.728425	0.317	0.248	1	Atp11c	0.884106	-0.678454	0.422	0.406	1													Gm12758	5.97012e-08	0.665594	0.769	0.608	0.00174005	Heg1	0.108342	-0.483131	0.981	0.948	1
Sfswap	0.00100111	0.728415	0.573	0.423	1	Rbms1	0.505495	-0.678252	0.92	0.859	1													Heatr5b	0.0377804	0.665474	0.178	0.113	1	Cep290	0.787851	-0.482998	0.143	0.134	1
Arl5c	0.143398	0.727967	0.141	0.098	1	Zfp62	0.933539	-0.677888	0.236	0.235	1													Csrp2	8.61055e-10	0.665456	0.938	0.722	2.50963e-05	Lyar	0.249504	-0.482712	0.393	0.33	1
Stx11	0.000285355	0.727016	0.136	0.038	1	Prkci	0.449904	-0.677856	0.296	0.261	1													Amn1	0.0218025	0.66541	0.383	0.294	1	RP23-333I12.3	0.00115169	-0.482708	0.156	0.057	1
Afg3l2	0.00154169	0.725517	0.452	0.338	1	Rps26	8.20874e-06	-0.677826	0.995	0.991	0.239252													Wdr73	0.0191626	0.665158	0.452	0.345	1	Rpl6	3.46716e-10	-0.482594	1	0.995	1.01054e-05
Pdpr	0.209724	0.725132	0.121	0.085	1	Wdr20	0.166851	-0.677601	0.196	0.15	1													Ptgr2	0.00424869	0.665156	0.386	0.268	1	Cdc40	0.86195	-0.48259	0.343	0.345	1
Alg14	0.00477594	0.724753	0.518	0.406	1	Rpl32	2.39534e-09	-0.677109	1	0.991	6.98146e-05													Sh3glb2	3.05152e-06	0.664877	0.785	0.675	0.0889396	Gm16755	0.937331	-0.482416	0.52	0.474	1
Spns2	1.68746e-06	0.724419	0.804	0.697	0.0491827	Trp53rkb	0.0152924	-0.676405	0.07	0.145	1													Chrnb2	4.14596e-05	0.664681	0.38	0.201	1	Gm26785	0.833122	-0.481816	0.28	0.268	1
Baiap2l1	0.348972	0.724085	0.101	0.077	1	Sptbn1	0.000796812	-0.676202	1	0.996	1													Cyb5d1	0.0443705	0.664652	0.196	0.129	1	Spns2	0.292829	-0.481268	0.85	0.851	1
Dap3	2.37901e-06	0.723762	0.568	0.376	0.0693386	Ctps2	0.937209	-0.676051	0.377	0.363	1													Gm21710	0.060601	0.664259	0.246	0.175	1	Nav2	0.278235	-0.481221	0.336	0.273	1
Meox1	4.18108e-07	0.723065	0.94	0.842	0.0121862	Atxn1	0.899981	-0.676024	0.427	0.397	1													Cables2	0.464934	0.663975	0.364	0.351	1	Zfand2b	0.116554	-0.481111	0.455	0.366	1
E430024P14Rik	0.0120926	0.722874	0.181	0.098	1	Epc2	0.555858	-0.675831	0.251	0.278	1													Sipa1l3	0.194058	0.663746	0.405	0.34	1	Vwa5a	0.529152	-0.480619	0.654	0.562	1
Cdkn3	0.0015927	0.722704	0.121	0.038	1	Pip5k1c	0.499106	-0.675707	0.593	0.573	1													Gm3839	9.38841e-11	0.663198	0.847	0.639	2.73635e-06	Palmd	0.0764003	-0.480558	0.85	0.871	1
8430419L09Rik	0.0149387	0.722559	0.151	0.077	1	Rundc1	0.241948	-0.675344	0.231	0.179	1													Idh2	1.34178e-05	0.662877	0.748	0.629	0.391075	Ptpn3	0.309815	-0.4805	0.146	0.18	1
Dab2	1.12231e-07	0.722518	0.859	0.744	0.00327109	Gm38253	0.586766	-0.67509	0.181	0.158	1													Tbc1d22b	0.0136196	0.662072	0.29	0.191	1	Rps2	1.51402e-09	-0.48043	0.997	1	4.41277e-05
Pxmp4	1.68374e-05	0.722122	0.608	0.419	0.490742	Palm	0.0498156	-0.675049	0.864	0.897	1													Tfip11	0.00474451	0.661757	0.508	0.392	1	Ccm2l	0.334339	-0.480275	0.523	0.479	1
Pus1	0.000401154	0.721589	0.307	0.162	1	Id3	0.000139764	-0.674241	0.965	0.974	1													D930015E06Rik	0.124108	0.661698	0.209	0.155	1	Fam210a	0.0670296	-0.480165	0.315	0.237	1
Ccdc125	0.307075	0.721093	0.176	0.145	1	Rsrp1	0.0204747	-0.673779	0.965	0.966	1													Ece2	0.0232351	0.66133	0.29	0.201	1	Rpl36	6.62958e-07	-0.480136	0.991	0.995	0.0193226
Prrt4	0.415711	0.720686	0.402	0.346	1	Gm14735	0.0418521	-0.673458	0.166	0.235	1													Maf	0.0457696	0.661088	0.386	0.284	1	Slfn5	0.465778	-0.479804	0.726	0.644	1
Nampt	1.69335e-05	0.72025	0.568	0.376	0.493543	Gpsm3	0.901547	-0.673359	0.111	0.111	1													Zfp808	0.0281476	0.660734	0.193	0.124	1	Gm17334	0.712187	-0.479702	0.343	0.294	1
Tbccd1	0.00559616	0.720004	0.221	0.12	1	Zfyve26	0.567257	-0.673092	0.201	0.184	1													Nomo1	1.72273e-05	0.660342	0.595	0.423	0.502106	Eef1b2	0.000694015	-0.479524	0.975	0.979	1
Rnf39	0.922102	0.719948	0.251	0.269	1	Znrf1	0.668056	-0.673061	0.417	0.436	1													Mvb12a	1.75652e-06	0.660131	0.72	0.536	0.0511956	Rbl1	0.713886	-0.479439	0.221	0.206	1
Ppapdc1b	2.46759e-06	0.7197	0.548	0.342	0.0719204	Dyrk1b	0.317416	-0.672913	0.186	0.145	1													Timm50	0.0620783	0.658799	0.558	0.505	1	Nsmce1	0.499058	-0.479408	0.623	0.541	1
Il27ra	0.00560249	0.71894	0.101	0.034	1	RP24-230L6.3	0.965501	-0.672834	0.397	0.342	1													Npr2	0.0083706	0.658499	0.386	0.284	1	Pam	6.01609e-05	-0.479324	0.988	1	1
Chmp6	3.44332e-06	0.71804	0.774	0.641	0.100359	Slc18b1	0.633185	-0.672522	0.221	0.244	1													RP23-328P19.4	0.00399341	0.658055	0.125	0.046	1	Mrps24	0.872885	-0.479303	0.804	0.753	1
Gm28370	0.410763	0.717782	0.302	0.325	1	4833420G17Rik	0.983485	-0.672165	0.462	0.436	1													Gm26901	0.268002	0.657142	0.103	0.072	1	RP23-102H7.7	0.389381	-0.478956	0.393	0.314	1
2210016F16Rik	0.00757137	0.717451	0.281	0.179	1	Isg20	0.00726441	-0.672113	0.131	0.056	1													Cbwd1	0.401322	0.657082	0.187	0.16	1	Wdr38	3.75379e-08	-0.478837	0.981	0.979	0.00109408
Abhd6	0.0238445	0.717371	0.342	0.265	1	Fxyd2	0.0421755	-0.672069	0.055	0.107	1													Med19	0.000282054	0.656756	0.514	0.351	1	Srfbp1	0.673998	-0.478108	0.178	0.165	1
Asrgl1	0.0440245	0.717349	0.161	0.098	1	Wdr17	0.0102271	-0.671548	0.171	0.256	1													Sept8	0.254048	0.656459	0.393	0.366	1	Oaz3	0.828952	-0.477963	0.255	0.242	1
Grsf1	2.62662e-06	0.717159	0.618	0.415	0.0765554	Rangap1	0.44828	-0.671227	0.437	0.385	1													Ift52	0.000252644	0.656361	0.464	0.299	1	Prosc	0.298088	-0.477947	0.511	0.443	1
Dcst1	0.036514	0.717106	0.216	0.137	1	Tex10	0.148799	-0.671111	0.342	0.282	1													Hddc2	0.0222219	0.656347	0.38	0.289	1	Mthfd1	0.508311	-0.477809	0.268	0.237	1
Shoc2	7.18212e-09	0.716294	0.643	0.38	0.00020933	Zfp119b	0.0674468	-0.670141	0.176	0.111	1													Wdr36	0.102054	0.656322	0.411	0.351	1	AW146154	0.277917	-0.477699	0.227	0.18	1
Rftn1	1.96964e-06	0.715575	0.894	0.744	0.057407	Zkscan14	0.903082	-0.669691	0.186	0.188	1													Gm37090	0.0961498	0.65623	0.118	0.072	1	Sag	0.123115	-0.477666	0.153	0.201	1
Orc5	5.89167e-05	0.715285	0.487	0.308	1	Mecom	0.097919	-0.669453	0.608	0.509	1													Crot	0.0257627	0.65613	0.579	0.5	1	Acss2	0.79274	-0.477573	0.187	0.196	1
Galnt11	5.7322e-05	0.715279	0.503	0.308	1	mmu-mir-3074-2	0.969975	-0.669358	0.317	0.282	1													Mme	0.0915379	0.655931	0.14	0.093	1	Aste1	0.114816	-0.477019	0.355	0.294	1
6720489N17Rik	0.022824	0.715156	0.241	0.145	1	B330016D10Rik	0.0876327	-0.668195	0.136	0.081	1													Wbscr16	0.0405707	0.655443	0.234	0.16	1	Hipk2	0.973281	-0.47674	0.15	0.149	1
Pcdhb15	0.00650677	0.715045	0.106	0.038	1	Ifitm1	3.08868e-06	-0.668098	0.281	0.098	0.0900225													Fbxl2	0.0304279	0.655406	0.449	0.387	1	Gm28048	0.821944	-0.476708	0.891	0.881	1
Naa50	9.87643e-06	0.714665	0.497	0.303	0.287858	Sncg	0.0236491	-0.667884	0.528	0.62	1													Pcyt1a	0.000395115	0.655314	0.536	0.397	1	Mettl14	0.0760678	-0.475372	0.343	0.258	1
Trib1	0.00671613	0.714633	0.427	0.316	1	A230077H06Rik	0.320571	-0.667606	0.161	0.184	1													Fn3krp	0.0219487	0.654949	0.324	0.232	1	Ccdc30	0.360392	-0.475284	0.15	0.119	1
Gm20671	1.68195e-09	0.714614	0.663	0.402	4.90221e-05	Flt3l	0.125052	-0.667153	0.382	0.303	1													Ciart	0.754645	0.654522	0.14	0.134	1	Plxdc1	0.82343	-0.475232	0.249	0.222	1
Vipas39	0.00170989	0.714228	0.457	0.329	1	Mad1l1	0.17785	-0.667071	0.357	0.282	1													Nrarp	8.49669e-05	0.653639	0.421	0.258	1	Gm20033	0.320068	-0.474303	0.193	0.227	1
Ttyh1	0.100409	0.714034	0.211	0.145	1	Anks1	0.898515	-0.666984	0.332	0.316	1													Ermard	0.0109214	0.653435	0.324	0.216	1	Scamp4	0.794691	-0.474281	0.636	0.624	1
Med27	0.00116607	0.713317	0.477	0.346	1	Snrpg	0.60348	-0.666463	0.889	0.786	1													Naprt	0.00897678	0.653336	0.346	0.258	1	Manea	0.54349	-0.474106	0.243	0.216	1
Pelp1	0.000486132	0.712396	0.327	0.197	1	Lrch4	0.584073	-0.666245	0.513	0.449	1													Plscr3	7.28196e-08	0.652971	0.916	0.809	0.0021224	Gm16712	0.448316	-0.473934	0.118	0.093	1
Tmem71	0.185047	0.712246	0.101	0.064	1	Casp2	0.312767	-0.666134	0.447	0.397	1													Hspb8	0.0460702	0.652919	0.315	0.242	1	Utp18	0.297884	-0.472982	0.371	0.402	1
Fam57a	1.27909e-08	0.711947	0.764	0.517	0.000372803	Atp5g2	0.401438	-0.66611	0.935	0.803	1													Mpv17l	0.0254035	0.652659	0.112	0.052	1	Gm20463	0.168645	-0.472962	0.346	0.268	1
Gm15964	0.000494065	0.711938	0.246	0.12	1	Pcbp4	0.0333498	-0.666105	0.261	0.179	1													Tango6	0.00974422	0.652633	0.14	0.067	1	Gm26905	0.295945	-0.472642	0.62	0.619	1
Tfip11	0.000111724	0.711901	0.477	0.308	1	Pnpt1	0.0604795	-0.666079	0.256	0.175	1													Asap3	0.000309484	0.652605	0.421	0.268	1	Nap1l1	0.991836	-0.472239	0.707	0.67	1
Gas2l1	1.23353e-07	0.711302	0.683	0.462	0.00359525	Gm17555	0.612831	-0.665819	0.286	0.282	1													Tango2	0.103332	0.652185	0.352	0.278	1	Phf1	0.550995	-0.472174	0.424	0.381	1
Pja2	1.60008e-08	0.711047	0.749	0.496	0.000466361	Rbm6	0.418933	-0.665265	0.437	0.397	1													Nme6	0.000644482	0.651991	0.181	0.072	1	Acp6	0.974673	-0.471996	0.271	0.263	1
Tfpt	0.00931194	0.710599	0.372	0.274	1	Platr25	0.3399	-0.664852	0.186	0.145	1													Med25	0.00490865	0.651506	0.62	0.521	1	Gm20721	2.90159e-06	-0.471819	1	1	0.0845696
Gas6	6.21384e-06	0.710231	0.95	0.915	0.181109	Rfxank	0.58598	-0.664849	0.543	0.526	1													Sass6	0.418939	0.651256	0.629	0.634	1	Rsrp1	0.0037865	-0.471693	0.978	0.964	1
Il18bp	0.000108028	0.710148	0.382	0.209	1	Max	0.689227	-0.664525	0.392	0.368	1													Hmox2	5.36128e-08	0.650012	0.869	0.706	0.0015626	9430015G10Rik	0.7648	-0.471556	0.15	0.16	1
Psmf1	0.000755046	0.710047	0.523	0.406	1	Sod3	0.691723	-0.664283	0.246	0.214	1													Akr1b3	9.77953e-06	0.649426	0.604	0.402	0.285034	Sfxn1	0.401926	-0.471337	0.252	0.216	1
Lcmt2	0.0211501	0.709875	0.221	0.141	1	Dync1li1	0.466073	-0.66415	0.603	0.556	1													Prkce	0.0504145	0.649407	0.221	0.149	1	Etnk1	0.233149	-0.470769	0.707	0.624	1
2010111I01Rik	4.17031e-06	0.709469	0.859	0.709	0.121548	Nosip	0.4887	-0.663837	0.719	0.658	1													Nr2c1	0.0703315	0.649291	0.237	0.175	1	Gm14403	0.200451	-0.470615	0.234	0.18	1
Fbxw8	0.000452275	0.709129	0.467	0.316	1	Adgrl1	0.00749439	-0.662236	0.256	0.158	1													Cdca8	0.628869	0.649224	0.209	0.186	1	Jam3	0.924438	-0.470605	0.417	0.402	1
Gm13199	6.57259e-05	0.709076	0.186	0.06	1	Elk1	0.519202	-0.662195	0.156	0.132	1													Gstz1	0.00929775	0.649067	0.237	0.144	1	Nudt9	0.551822	-0.470362	0.629	0.557	1
F420014N23Rik	0.0126744	0.708431	0.236	0.15	1	Tnks2	0.0763767	-0.661845	0.608	0.496	1													Nif3l1	0.000664936	0.648552	0.542	0.397	1	Mob2	0.518633	-0.470169	0.835	0.789	1
RP23-370A2.5	0.996491	0.708228	0.146	0.145	1	Sp4	0.131679	-0.661716	0.101	0.06	1													Mgat4a	1.60333e-06	0.648544	0.754	0.608	0.0467306	Tmem246	0.913264	-0.469946	0.299	0.294	1
Rpap3	2.65622e-05	0.708214	0.402	0.235	0.774182	Tomm5	0.395618	-0.661594	0.528	0.457	1													Cxxc5	7.52773e-05	0.648086	0.589	0.438	1	4933431E20Rik	0.056021	-0.469773	0.371	0.278	1
Tob2	3.35705e-06	0.707933	0.608	0.402	0.0978446	Apoe	4.31417e-07	-0.661264	0.995	0.991	0.0125741													Smim1	0.416927	0.647903	0.14	0.119	1	Sirt4	0.972547	-0.469754	0.156	0.155	1
Trp53inp2	1.45844e-05	0.707607	0.628	0.483	0.425078	Phip	0.733509	-0.660812	0.497	0.504	1													Nadsyn1	0.222661	0.647877	0.171	0.134	1	Fbxo45	0.0359723	-0.469753	0.199	0.124	1
Trmt1l	0.0539004	0.7074	0.457	0.385	1	Tgif1	0.139784	-0.660609	0.387	0.44	1													Neurl4	0.436276	0.64761	0.146	0.124	1	Arid3b	0.0881815	-0.469697	0.153	0.098	1
Dalrd3	8.60177e-10	0.707332	0.698	0.41	2.50707e-05	Timm10	0.148065	-0.660191	0.312	0.252	1													Agbl3	0.317858	0.647393	0.14	0.113	1	Arhgap4	0.683585	-0.469472	0.458	0.418	1
Ing5	0.00759418	0.707261	0.226	0.128	1	RP23-435I16.2	3.3426e-05	-0.659936	0.131	0.286	0.974233													Zcchc3	0.0191905	0.646697	0.159	0.088	1	Tgfb1i1	0.618723	-0.469367	0.801	0.768	1
Supv3l1	0.840941	0.707083	0.181	0.179	1	Srp19	0.0470579	-0.659718	0.633	0.56	1													B3galt6	0.118178	0.646355	0.231	0.175	1	Cep170b	0.0137213	-0.46917	0.084	0.155	1
Ggct	1.62564e-05	0.707031	0.503	0.312	0.47381	Sh3bp4	0.134879	-0.6594	0.402	0.47	1													Ppp1r13l	0.518102	0.646236	0.115	0.098	1	Pik3ca	0.815277	-0.468801	0.321	0.294	1
Tspan9	2.57511e-11	0.70669	1	0.936	7.50541e-07	Gm9823	0.128853	-0.659348	0.256	0.179	1													Thnsl2	0.0520282	0.645886	0.224	0.16	1	Osbpl7	0.911042	-0.46875	0.252	0.253	1
Uggt1	1.86863e-06	0.70644	0.688	0.509	0.0544631	Ngrn	0.276108	-0.658943	0.417	0.35	1													Rapgef1	6.71952e-06	0.645809	0.763	0.634	0.195847	Dnal1	0.424366	-0.46852	0.121	0.098	1
Phospho1	0.000253379	0.70544	0.221	0.094	1	RP23-256D7.2	0.0461364	-0.658922	0.523	0.543	1													Pank4	0.252057	0.645639	0.202	0.165	1	Chpt1	0.0404405	-0.468475	0.595	0.485	1
Hlcs	0.0312287	0.705271	0.131	0.068	1	Bmp8b	0.108908	-0.658781	0.266	0.188	1													Ptk7	1.5931e-08	0.645316	0.685	0.423	0.000464326	Fau	9.55752e-13	-0.46835	1	1	2.78563e-08
Prrt2	0.0396238	0.705179	0.106	0.051	1	Nav2	0.450672	-0.658184	0.362	0.393	1													Sec23ip	0.000380934	0.64461	0.502	0.356	1	Pigp	0.0021994	-0.468064	0.614	0.428	1
Plcd4	0.84595	0.704722	0.161	0.171	1	Tarbp2	0.611668	-0.657583	0.327	0.342	1													Ppip5k1	0.008676	0.644566	0.221	0.129	1	Me2	0.431424	-0.467922	0.38	0.34	1
Fdxacb1	0.013397	0.704713	0.276	0.179	1	RP23-394K8.5	0.132144	-0.657524	0.101	0.145	1													Gm14295	0.00151089	0.643811	0.15	0.057	1	l7Rn6	0.867103	-0.467847	0.545	0.541	1
RP23-327M1.1	0.0279031	0.704352	0.191	0.115	1	Nrf1	0.0909792	-0.657417	0.412	0.312	1													Gm21844	0.000107549	0.643654	0.336	0.175	1	Plekhm3	0.432155	-0.467835	0.209	0.18	1
Ddx31	0.0112442	0.704002	0.146	0.073	1	Map3k7	0.665139	-0.657162	0.276	0.256	1													Gm27640	0.000546746	0.643652	0.187	0.072	1	Maf1	0.671386	-0.467513	0.844	0.804	1
Slc2a1	2.53121e-10	0.703917	0.864	0.594	7.37747e-06	Psma2	0.145067	-0.656965	0.92	0.85	1													Snx3	2.1239e-10	0.642667	0.988	0.969	6.19033e-06	Klhl2	0.640593	-0.467339	0.187	0.206	1
Ints12	2.11375e-05	0.703821	0.377	0.201	0.616073	Aph1b	0.829036	-0.656097	0.196	0.188	1													Ict1	0.000190341	0.642657	0.614	0.474	1	Ccdc86	0.3918	-0.467327	0.346	0.294	1
A930012O16Rik	0.00267293	0.703559	0.191	0.09	1	Lipt2	0.305018	-0.655919	0.121	0.09	1													Eogt	0.00141055	0.642411	0.607	0.51	1	Mad1l1	0.528405	-0.467209	0.405	0.371	1
Neo1	0.303815	0.703346	0.296	0.252	1	Naa15	0.0240069	-0.655705	0.578	0.432	1													Nid1	2.74159e-07	0.642207	0.963	0.887	0.00799063	Snhg12	0.340535	-0.4672	0.237	0.201	1
1110008P14Rik	2.02556e-07	0.702393	0.774	0.573	0.0059037	Fxyd6	0.00015821	-0.655555	0.879	0.902	1													1810008B01Rik	0.00125779	0.641931	0.153	0.057	1	RP23-382I10.2	0.00216242	-0.46699	0.408	0.521	1
Blcap	0.0111508	0.702221	0.402	0.303	1	Mgst1	0.144222	-0.655183	0.357	0.419	1													Suco	0.0368108	0.641807	0.355	0.273	1	Cd200	0.101197	-0.466783	0.919	0.923	1
Gpr157	0.138822	0.70212	0.151	0.103	1	Rpusd1	0.669296	-0.655138	0.181	0.162	1													Rps6ka1	0.0650611	0.640957	0.274	0.206	1	Bbip1	0.264804	-0.466769	0.717	0.619	1
Slc25a1	5.17925e-05	0.701836	0.598	0.474	1	RP24-103L16.5	0.392133	-0.655113	0.116	0.137	1													Txnrd3	0.125155	0.640754	0.262	0.196	1	Hectd3	0.105964	-0.466527	0.402	0.32	1
Lmna	1.68152e-11	0.701723	1	1	4.90095e-07	Lin7c	0.242434	-0.654862	0.538	0.491	1													Hmbs	3.63934e-05	0.640372	0.474	0.299	1	Amd1	0.840966	-0.466397	0.24	0.237	1
Gm26965	1.23534e-05	0.701293	0.357	0.167	0.360051	Stag2	0.138205	-0.654433	0.693	0.59	1													Ube3b	0.000143506	0.640337	0.667	0.526	1	Hars2	0.510183	-0.465718	0.452	0.402	1
Fance	0.00660661	0.701232	0.402	0.282	1	4930512B01Rik	0.343554	-0.654378	0.09	0.115	1													Cep104	0.0115441	0.639995	0.368	0.268	1	Bap1	0.669174	-0.465714	0.542	0.49	1
Naa60	1.12142e-07	0.700719	0.849	0.671	0.00326849	Hexb	0.0711722	-0.654225	0.643	0.526	1													Kat5	0.0507963	0.639748	0.349	0.263	1	Cdc42se2	0.821971	-0.46571	0.757	0.753	1
RP24-230J14.5	9.12828e-11	0.700436	0.834	0.56	2.66053e-06	Rprd2	0.138197	-0.654169	0.362	0.295	1													Mir6904	5.96208e-05	0.639096	0.143	0.031	1	Mrps22	0.283707	-0.465689	0.246	0.206	1
Rps4l	4.08097e-06	0.70037	0.784	0.568	0.118944	Dpp10	0.940954	-0.653979	0.492	0.423	1													Rnd2	0.00363051	0.639064	0.595	0.438	1	mt-Nd2	1.7751e-05	-0.46563	1	1	0.517369
Snx3	3.80355e-13	0.700243	1	0.936	1.10858e-08	Gm38366	0.244761	-0.653518	0.101	0.132	1													Moap1	0.00136686	0.638923	0.308	0.18	1	Exd2	0.0307365	-0.465227	0.34	0.232	1
Gm17228	3.37556e-18	0.699373	0.538	0.141	9.83841e-14	Dennd2d	0.557522	-0.65292	0.286	0.248	1													Rdh10	0.0625408	0.63839	0.231	0.17	1	Gm25128	0.723302	-0.465123	0.324	0.304	1
RP23-110C17.2	2.58694e-06	0.699323	0.799	0.585	0.0753989	Mettl23	0.37836	-0.652383	0.96	0.902	1													Rnf166	0.00662936	0.638002	0.455	0.351	1	4930451E10Rik	0.837356	-0.465065	0.128	0.119	1
Naf1	0.0878531	0.699132	0.151	0.098	1	RP23-431M16.1	0.626834	-0.652347	0.131	0.137	1													Rnft1	0.00609868	0.637945	0.389	0.284	1	4632428N05Rik	0.688655	-0.465064	0.751	0.747	1
Cpe	0.649495	0.698915	0.523	0.487	1	Hykk	0.742196	-0.652118	0.221	0.235	1													Itfg3	0.000163676	0.637912	0.636	0.495	1	3110062M04Rik	0.15275	-0.465017	0.897	0.835	1
Ogfod3	0.00141479	0.697559	0.442	0.308	1	Mtdh	0.0452856	-0.65204	0.829	0.722	1													Inpp5a	0.194858	0.637807	0.265	0.222	1	Zfp704	0.0968405	-0.464612	0.305	0.227	1
Sec11a	3.75025e-09	0.697334	0.864	0.709	0.000109305	Wdr60	0.245582	-0.651979	0.08	0.115	1													Tm9sf1	2.77785e-08	0.637774	0.875	0.747	0.000809631	Setdb1	0.00309035	-0.464553	0.751	0.577	1
Impad1	1.95608e-09	0.69705	0.623	0.338	5.7012e-05	Bet1l	0.0428209	-0.6518	0.462	0.355	1													Phxr4	0.225818	0.637323	0.14	0.103	1	Dennd4c	0.00169175	-0.464494	0.414	0.278	1
Habp4	0.0745536	0.696823	0.241	0.175	1	Tmf1	0.0862966	-0.651305	0.749	0.769	1													Taf9b	0.000263935	0.637167	0.545	0.371	1	Capg	0.00100006	-0.46434	0.972	0.969	1
Zmat1	0.982717	0.695723	0.256	0.252	1	Ubp1	0.0212705	-0.65102	0.508	0.385	1													Ifit3	0.0191391	0.636996	0.371	0.289	1	Dcaf6	0.0443749	-0.464306	0.358	0.263	1
Prkag2	0.0189271	0.695682	0.377	0.291	1	Lclat1	0.172718	-0.650951	0.261	0.205	1													Wipi1	0.0001355	0.636841	0.704	0.531	1	Slc7a11	0.533894	-0.46423	0.215	0.186	1
Gm2a	5.81272e-05	0.695669	0.704	0.573	1	Zfp943	0.193135	-0.650646	0.327	0.265	1													Pgf	0.32122	0.636824	0.361	0.294	1	Osgin2	0.185927	-0.464125	0.178	0.222	1
Amn1	0.0243655	0.695574	0.392	0.295	1	Gm12352	0.00406623	-0.650576	0.402	0.265	1													Gimap9	0.0124024	0.636399	0.396	0.299	1	Brcc3	0.341731	-0.463942	0.508	0.459	1
Tmx2	6.16673e-07	0.695564	0.719	0.543	0.0179735	Pan2	0.473853	-0.650389	0.492	0.449	1													Hccs	0.00116354	0.636234	0.321	0.196	1	Itga1	0.889797	-0.463892	0.523	0.536	1
Eaf1	8.07322e-06	0.695362	0.528	0.329	0.235302	Mamld1	0.0535742	-0.650219	0.271	0.188	1													Scd2	2.62506e-10	0.63567	0.925	0.809	7.65101e-06	Tbc1d25	0.126286	-0.463861	0.184	0.129	1
Cdkn1a	0.00056578	0.694409	0.724	0.594	1	Gm38128	0.337706	-0.650194	0.121	0.145	1													R3hcc1	0.000354045	0.635644	0.368	0.216	1	Sfr1	0.698318	-0.463842	0.841	0.794	1
Pgm3	0.0127425	0.693865	0.231	0.141	1	Lrrc8d	3.92425e-11	-0.6501	0.668	0.812	1.14376e-06													Tnrc18	0.105016	0.634461	0.368	0.309	1	Rpl37	1.53809e-08	-0.463379	1	1	0.000448292
Zfp57	0.000130371	0.693865	0.266	0.128	1	Poli	0.889011	-0.648475	0.141	0.132	1													Prmt1	0.000504252	0.634386	0.511	0.345	1	Csnk2a1	0.0326397	-0.463295	0.57	0.474	1
Gm28198	0.0212879	0.693497	0.106	0.047	1	1810049J17Rik	0.00199902	-0.648438	0.286	0.15	1													Gm37256	0.0006664	0.634336	0.336	0.186	1	Vps13a	0.977218	-0.462805	0.293	0.289	1
Zfp410	0.000572461	0.693421	0.457	0.303	1	Mlh3	0.178667	-0.648334	0.141	0.098	1													Ift80	0.833177	0.632913	0.268	0.263	1	Kdm3a	0.205505	-0.462663	0.408	0.34	1
Usp5	1.49777e-07	0.693104	0.714	0.534	0.00436541	Kank3	0.000524436	-0.647828	0.99	0.974	1													S100a10	2.61446e-11	0.632787	1	0.99	7.6201e-07	Simc1	0.550041	-0.462586	0.259	0.278	1
Prr15	0.678636	0.692877	0.136	0.15	1	Sestd1	0.229679	-0.647823	0.387	0.325	1													Hcls1	0.0783637	0.632769	0.28	0.211	1	Wdr34	0.356579	-0.462526	0.196	0.165	1
Dlg5	0.00775778	0.692168	0.191	0.103	1	R3hcc1l	0.378141	-0.647655	0.312	0.261	1													Taok2	0.00150318	0.632503	0.779	0.706	1	AI314180	0.140773	-0.46216	0.517	0.418	1
Rnpep	0.000279381	0.692118	0.608	0.453	1	AC136146.1	0.355309	-0.647645	0.136	0.103	1													Gtf2a1	0.00228257	0.632432	0.408	0.278	1	Gm12158	0.0338442	-0.461348	0.707	0.582	1
Vps54	0.0343742	0.692052	0.412	0.299	1	Fli1	0.341352	-0.647497	0.95	0.897	1													Lyl1	0.000881006	0.632432	0.698	0.608	1	Midn	0.0382204	-0.461276	0.461	0.351	1
Gm20695	2.20652e-09	0.691883	0.638	0.35	6.43113e-05	Osgin2	0.864309	-0.647407	0.151	0.141	1													Smg5	0.0338632	0.632424	0.371	0.299	1	Gm37376	4.9925e-14	-0.46094	1	1	1.45511e-09
Prr3	0.0438542	0.691808	0.286	0.209	1	Lats1	0.856121	-0.6474	0.211	0.218	1													Mcc	0.0876278	0.631931	0.452	0.402	1	Rpl7	3.57781e-10	-0.460749	1	1	1.04279e-05
Osbpl1a	0.233668	0.691586	0.322	0.291	1	Usp8	0.176129	-0.646755	0.518	0.453	1													B230206H07Rik	7.11355e-08	0.631886	0.193	0.407	0.00207332	Trdmt1	0.360915	-0.460512	0.315	0.273	1
Plscr1	0.00055597	0.690853	0.362	0.214	1	Gm16272	0.0187217	-0.646598	0.593	0.397	1													Taf9	3.4947e-06	0.631708	0.735	0.541	0.101856	Med1	0.00944247	-0.459534	0.53	0.412	1
Samm50	2.52478e-05	0.690777	0.724	0.594	0.735871	Cox11	0.375424	-0.646382	0.221	0.184	1													Thap1	0.0143036	0.631652	0.221	0.139	1	Gpn1	0.875787	-0.459399	0.433	0.418	1
Cd302	0.139195	0.690365	0.261	0.214	1	Fam104a	0.0325127	-0.646256	0.583	0.474	1													Nucb1	3.83078e-09	0.630858	0.988	0.964	0.000111652	Mthfd2l	0.0699069	-0.459285	0.215	0.149	1
Leo1	0.00122534	0.689557	0.422	0.291	1	Slx4	0.570605	-0.646097	0.181	0.158	1													Htatip2	0.00416065	0.630755	0.346	0.237	1	Psmg3	0.15005	-0.459153	0.308	0.253	1
Rad51ap1	0.377131	0.689504	0.136	0.111	1	Cebpz	0.0220809	-0.645893	0.593	0.453	1													Rab10os	2.70038e-06	0.630465	0.698	0.51	0.0787052	Gm27597	3.50501e-09	-0.459035	0.972	0.99	0.000102157
Dtd1	1.10927e-05	0.68909	0.558	0.372	0.323308	Rps6ka5	0.291922	-0.645428	0.09	0.12	1													Msra	0.147427	0.629935	0.38	0.325	1	Sgk3	0.734725	-0.458897	0.47	0.438	1
Cpped1	0.000175574	0.689001	0.553	0.385	1	Phkg2	0.0348428	-0.645412	0.523	0.397	1													Gm5113	0.414674	0.629189	0.118	0.098	1	Lrwd1	0.00156339	-0.458623	0.67	0.515	1
Ccdc24	0.0368908	0.688903	0.116	0.188	1	Zc3h6	0.994125	-0.645227	0.186	0.188	1													E430024P14Rik	0.0124163	0.628819	0.227	0.134	1	Cep85	0.0463794	-0.457856	0.405	0.304	1
Slc26a6	0.201501	0.688735	0.166	0.128	1	Rem1	0.453334	-0.644854	0.141	0.115	1													Ctbp1	0.00251213	0.628614	0.785	0.727	1	Clk1	0.361848	-0.457772	0.869	0.871	1
Clrn1	9.141e-08	0.688674	0.151	0.013	0.00266424	Zfp960	0.468562	-0.64468	0.166	0.137	1													Gpd2	6.38624e-05	0.628593	0.545	0.402	1	Obfc1	0.489294	-0.457673	0.262	0.222	1
Atm	0.00054923	0.688587	0.211	0.09	1	Rpl13	7.13202e-11	-0.644624	1	0.996	2.0787e-06													Trp53inp1	0.000511523	0.62853	0.318	0.186	1	Zmiz1	0.948828	-0.457665	0.947	0.892	1
Ttc9	0.254429	0.688446	0.332	0.256	1	Gm37494	0.833873	-0.644524	0.166	0.167	1													Phtf2	0.377818	0.628451	0.112	0.088	1	Cul3	0.0999849	-0.457646	0.498	0.392	1
Zscan29	0.0698984	0.688422	0.211	0.145	1	Atad1	0.344067	-0.644233	0.497	0.436	1													Dgcr8	0.0359755	0.628176	0.43	0.34	1	Ifnar2	0.913704	-0.457507	0.86	0.82	1
Kctd3	0.176928	0.688124	0.251	0.201	1	Gpld1	0.186147	-0.643882	0.07	0.107	1													Tdrd7	0.0244104	0.627728	0.374	0.273	1	Rps5	3.05779e-08	-0.457124	1	1	0.000891224
Colgalt1	2.65994e-06	0.687853	0.779	0.632	0.0775267	Polr1a	0.931429	-0.643852	0.206	0.201	1													Rufy1	0.0501442	0.627546	0.358	0.284	1	Rpl13a-ps1	0.0285622	-0.457008	0.206	0.268	1
Mgat5	2.8069e-05	0.687348	0.427	0.256	0.818098	Hip1	0.853976	-0.643775	0.799	0.756	1													Pdzd11	8.05802e-05	0.627437	0.492	0.33	1	Brd1	0.92742	-0.456922	0.265	0.278	1
Gm14233	0.0366652	0.686556	0.106	0.051	1	Slc30a6	0.605311	-0.643568	0.236	0.214	1													Ppa1	2.41651e-06	0.627419	0.517	0.304	0.0704316	Acer3	0.675511	-0.456847	0.607	0.526	1
Luc7l2	7.48827e-05	0.686407	0.704	0.534	1	Mir705	0.259753	-0.643509	0.281	0.214	1													Fgf2	0.16459	0.627349	0.168	0.124	1	Setd2	0.102196	-0.456665	0.611	0.51	1
Zdhhc9	7.21944e-07	0.68635	0.578	0.372	0.0210418	Naa30	0.076133	-0.642872	0.166	0.107	1													Timm22	0.00145067	0.626879	0.533	0.418	1	1110001J03Rik	0.84885	-0.456639	0.389	0.356	1
Gm16156	2.09396e-06	0.686349	0.377	0.167	0.0610305	RP24-277J22.3	0.0417629	-0.642761	0.106	0.051	1													Spa17	0.0453276	0.626869	0.121	0.067	1	Pkp1	0.189533	-0.456568	0.078	0.113	1
Tmem263	1.4824e-06	0.686191	0.538	0.321	0.0432061	Zfp113	0.2176	-0.642307	0.216	0.256	1													Dcun1d4	0.000524164	0.626532	0.231	0.108	1	Dnajc17	0.185563	-0.455892	0.218	0.165	1
[truncated: 2,367 more rows]

## Sheet: EDF4b
Extended Data Fig 4b: GO enrichment analysis (GOstats) using top cluster markers (P < 0.00001, log2FC ≥ 1) of combined mutant-specific clusters Pik3ca-1 and Pik3ca-2 compared to all other clusters (integrated BECs from Pik3caH1047R; Cdh5-CreERT2 and control mice).
DEG analysis Pik3ca-1 + Pik3ca-2							GO enrichment analysis
gene	p_val	avg_log2FC	pct.1	pct.2	p_val_adj		GOBPID	Pvalue	OddsRatio	ExpCount	Count	Size	Term	symbol
Mmp2	9.99996e-152	3.20514	0.994	0.885	2.91459e-147		GO:0016052	8.88449e-16	7.78932	4.85875	30	140	carbohydrate catabolic process	Gm3839 Prkag2 Ogt Gusb Pgd Aldoa Glb1 Eno1 Gaa Gapdh Gm2a Gpi1 Hif1a Igf1 Ldha Lrp5 Naga Neu1 Pfkl Pfkm Pgam1 Pgk1 Pkm Git1 Tpi1 Dera Ppp1r3b Nupr1 Gale Ddit4
Tspan13	1.36237e-123	-2.19702	0.95	0.997	3.97076e-119		GO:0009135	6.49628e-12	7.70186	3.57465	22	103	purine nucleoside diphosphate metabolic process	Gm3839 Prkag2 Ogt Ak2 Aldoa Entpd1 Eno1 Gapdh Gpi1 Hif1a Igf1 Pfkl Pfkm Pgam1 Pgk1 Pkm Nudt18 Git1 Tpi1 Nupr1 Gale Ddit4
Tll1	2.18602e-120	3.28246	0.894	0.411	6.37137e-116		GO:0009179	6.49628e-12	7.70186	3.57465	22	103	purine ribonucleoside diphosphate metabolic process	Gm3839 Prkag2 Ogt Ak2 Aldoa Entpd1 Eno1 Gapdh Gpi1 Hif1a Igf1 Pfkl Pfkm Pgam1 Pgk1 Pkm Nudt18 Git1 Tpi1 Nupr1 Gale Ddit4
Apln	1.4947e-117	2.7729	0.987	0.76	4.35645e-113		GO:0046031	2.24622e-11	7.62756	3.43583	21	99	ADP metabolic process	Gm3839 Prkag2 Ogt Ak2 Aldoa Entpd1 Eno1 Gapdh Gpi1 Hif1a Igf1 Pfkl Pfkm Pgam1 Pgk1 Pkm Git1 Tpi1 Nupr1 Gale Ddit4
Fbn1	1.38903e-111	2.14611	0.987	0.801	4.04846e-107		GO:0006096	2.18849e-10	7.56797	3.12348	19	90	glycolytic process	Gm3839 Prkag2 Ogt Aldoa Eno1 Gapdh Gpi1 Hif1a Igf1 Pfkl Pfkm Pgam1 Pgk1 Pkm Git1 Tpi1 Nupr1 Gale Ddit4
Cst3	6.15446e-110	-1.58214	1	1	1.79378e-105		GO:0006757	2.67687e-10	7.46259	3.15819	19	91	ATP generation from ADP	Gm3839 Prkag2 Ogt Aldoa Eno1 Gapdh Gpi1 Hif1a Igf1 Pfkl Pfkm Pgam1 Pgk1 Pkm Git1 Tpi1 Nupr1 Gale Ddit4
Lpcat2	1.78055e-109	2.98168	0.869	0.445	5.1896e-105		GO:0009185	5.41414e-11	6.7783	3.95641	22	114	ribonucleoside diphosphate metabolic process	Gm3839 Prkag2 Ogt Ak2 Aldoa Entpd1 Eno1 Gapdh Gpi1 Hif1a Igf1 Pfkl Pfkm Pgam1 Pgk1 Pkm Nudt18 Git1 Tpi1 Nupr1 Gale Ddit4
Eln	2.27187e-107	2.0657	0.998	0.943	6.62158e-103		GO:0006090	1.30157e-10	6.42774	4.12994	22	119	pyruvate metabolic process	Gm3839 Prkag2 Ogt Aldoa Eno1 Gapdh Gpi1 Hif1a Igf1 Ldha Pfkl Pfkm Pgam1 Pgk1 Pkm Git1 Tpi1 Pdk1 Nupr1 Hoga1 Gale Ddit4
Fstl1	4.22493e-107	1.59337	0.998	0.984	1.2314e-102		GO:0006165	2.896e-09	6.31829	3.60936	19	104	nucleoside diphosphate phosphorylation	Gm3839 Prkag2 Ogt Aldoa Eno1 Gapdh Gpi1 Hif1a Igf1 Pfkl Pfkm Pgam1 Pgk1 Pkm Git1 Tpi1 Nupr1 Gale Ddit4
Prcp	1.76491e-106	1.56513	0.994	0.917	5.14399e-102		GO:0033627	6.45254e-08	6.17908	3.08878	16	89	cell adhesion mediated by integrin	Itga9 Npnt Ada Adam9 Epha2 Fbn1 Icam1 Itga2 Itga2b Itga3 Itga5 Itgb3 Plau Itgb4 Ret Piezo1
Bgn	1.15491e-104	2.4446	0.994	0.933	3.3661e-100		GO:0046939	4.74841e-09	6.10224	3.71347	19	107	nucleotide phosphorylation	Gm3839 Prkag2 Ogt Aldoa Eno1 Gapdh Gpi1 Hif1a Igf1 Pfkl Pfkm Pgam1 Pgk1 Pkm Git1 Tpi1 Nupr1 Gale Ddit4
Sparcl1	1.0364e-103	-1.11861	1	1	3.02068e-99		GO:0009132	1.25314e-10	6.09592	4.5117	23	130	nucleoside diphosphate metabolic process	Gm3839 Prkag2 Ogt Ak2 Aldoa Entpd1 Entpd6 Eno1 Gapdh Gpi1 Hif1a Igf1 Pfkl Pfkm Pgam1 Pgk1 Pkm Nudt18 Git1 Tpi1 Nupr1 Gale Ddit4
Nqo1	4.60307e-103	2.70311	0.95	0.758	1.34161e-98		GO:1901136	4.82488e-11	5.82009	5.10169	25	147	carbohydrate derivative catabolic process	Edem2 Gusb Manba Nudt19 Ada Entpd1 Galc Gba Gm2a Hyal2 Man1a Naga Neu1 Pde9a Nudt18 Pglyrp1 Dera Pde4d Gnpda1 Gpd1l Fuca2 Stt3b Acot7 Fuca1 Cda
Slco2a1	2.4873e-93	1.77047	0.987	0.816	7.24948e-89		GO:0006081	1.34082e-05	5.71771	2.25585	11	65	cellular aldehyde metabolic process	Aldh2 Aldoa Bmp2 Clcn2 Dab2 Idh1 Tpi1 Aldh9a1 Cacna1h Hoga1 Grhpr
Tmsb10	3.51016e-92	1.06938	1	0.995	1.02307e-87		GO:0009166	1.34082e-05	5.71771	2.25585	11	65	nucleotide catabolic process	Nudt19 Ada Entpd1 Cnp Pde9a Nudt18 Dera Pde4d Acot7 Cda Enpp5
Cxcl12	5.74223e-92	-2.4366	0.987	0.999	1.67363e-87		GO:1900024	3.77997e-05	5.60889	2.08232	10	60	regulation of substrate adhesion-dependent cell spreading	Calr Dab2 Itgb3 P4hb Enpp2 St6gal1 Coro1c Prex1 Dbn1 Net1
Col6a3	3.98858e-91	4.0519	0.781	0.348	1.16251e-86		GO:1903510	8.64434e-06	5.43659	2.5682	12	74	mucopolysaccharide metabolic process	Chpf2 Bgn Has3 Hyal2 Il15 Itih5 Ugdh Csgalnact1 Chst12 Chst7 Chst1 Spock2
Procr	1.40057e-89	2.11297	0.937	0.656	4.0821e-85		GO:0045669	9.96886e-06	5.35011	2.6029	12	75	positive regulation of osteoblast differentiation	Cd276 Npnt Bmp2 Bmp4 Gli3 Igf1 Il6 Lmna Lrp5 Tmem119 Pdlim7 Cthrc1
Ptn	1.976e-87	3.08332	0.912	0.703	5.75924e-83		GO:1901292	9.96886e-06	5.35011	2.6029	12	75	nucleoside phosphate catabolic process	Nudt19 Ada Entpd1 Entpd6 Cnp Pde9a Nudt18 Dera Pde4d Acot7 Cda Enpp5
Ehd4	9.32058e-87	1.30088	1	0.946	2.71658e-82		GO:0030203	8.25453e-07	5.34633	3.2623	15	94	glycosaminoglycan metabolic process	Chpf2 Bgn Has3 Ndst1 Hyal2 Il15 Foxc1 Itih5 Pglyrp1 Ugdh Csgalnact1 Chst12 Chst7 Chst1 Spock2
Olfml2a	4.62789e-86	1.54511	0.988	0.869	1.34884e-81		GO:0019318	1.804e-15	5.29896	8.91928	40	257	hexose metabolic process	Ogt Aldoa Glb1 Cbr2 Eno1 Fbn1 Gapdh Kat2a Gpi1 Hif1a Igf1 Igfbp4 Il6 Fabp5 Ldha Lrp5 Man2b1 Man2b2 Sik1 Pfkl Pfkm Pgk1 Pkm Rorc Tpi1 Pgm5 Pdk1 Sesn2 Man1c1 Ppp1r3b Gnpda1 B3glct Slc35b4 Pgm2 Fuca2 Dcxr G6pc3 Fuca1 Gale Chst1
Prokr1	8.35756e-85	3.39313	0.694	0.24	2.43589e-80		GO:0010811	3.23548e-09	5.27982	4.85875	22	140	positive regulation of cell-substrate adhesion	Npnt Calr Csf1 Dab2 Fbln2 Itga3 Itga5 Itgb3 Jak2 Smad3 Nid1 P4hb Enpp2 Ptk2b Ptn Ptprj Prex1 Hacd1 Abi3bp Dbn1 Net1 Spock2
Nr2f2	1.75898e-83	2.11295	0.894	0.547	5.12671e-79		GO:0005996	5.42764e-16	5.23496	9.47456	42	273	monosaccharide metabolic process	Ogt Pgd Aldoa Akr1b3 Glb1 Cbr2 Eno1 Fbn1 Gapdh Kat2a Gpi1 Hif1a Igf1 Igfbp4 Il6 Fabp5 Ldha Lrp5 Man2b1 Man2b2 Sik1 Pfkl Pfkm Pgk1 Pkm Rorc Tpi1 Pgm5 Pdk1 Sesn2 Man1c1 Ppp1r3b Gnpda1 B3glct Slc35b4 Pgm2 Fuca2 Dcxr G6pc3 Fuca1 Gale Chst1
Enpp6	2.74308e-82	3.80658	0.752	0.343	7.99499e-78		GO:0019319	5.46846e-06	5.22032	2.88054	13	83	hexose biosynthetic process	Ogt Gapdh Kat2a Gpi1 Hif1a Il6 Sik1 Pgk1 Tpi1 Sesn2 Gnpda1 Slc35b4 G6pc3
Cfb	3.94883e-81	2.15021	0.915	0.604	1.15093e-76		GO:0007040	1.31599e-05	5.18511	2.67231	12	77	lysosome organization	Laptm4b Aktip Gaa Gba Grn Hps1 Naglu Tmem9 Ccdc115 Atp6ap2 Tmem106b Tmem175
Spint2	1.65917e-80	1.41365	0.985	0.808	4.83582e-76		GO:0080171	1.31599e-05	5.18511	2.67231	12	77	lytic vacuole organization	Laptm4b Aktip Gaa Gba Grn Hps1 Naglu Tmem9 Ccdc115 Atp6ap2 Tmem106b Tmem175
Hspb1	2.36448e-80	-1.66916	0.9	0.962	6.89152e-76		GO:0046364	2.61057e-06	5.18218	3.12348	14	90	monosaccharide biosynthetic process	Ogt Pgd Gapdh Kat2a Gpi1 Hif1a Il6 Sik1 Pgk1 Tpi1 Sesn2 Gnpda1 Slc35b4 G6pc3
Gm20547	2.41297e-80	2.14511	0.912	0.606	7.03284e-76		GO:0044272	3.8903e-06	4.98485	3.2276	14	93	sulfur compound biosynthetic process	Chpf2 Adi1 Nfe2l2 Ugdh Pdk1 Mat2a Csgalnact1 Csad Tpk1 Acsl4 Chst12 Chst7 Chst1 Lias
Col18a1	2.61203e-80	1.64649	0.985	0.915	7.61302e-76		GO:0006094	1.96134e-05	4.95582	2.77643	12	80	gluconeogenesis	Ogt Gapdh Kat2a Gpi1 Hif1a Il6 Sik1 Pgk1 Tpi1 Sesn2 Slc35b4 G6pc3
Tm4sf1	3.19655e-80	-1.60262	0.998	0.999	9.31668e-76		GO:0048661	8.84421e-07	4.95363	3.71347	16	107	positive regulation of smooth muscle cell proliferation	Ldlrap1 Akr1b3 Bmp4 Fgfr2 Hbegf Hif1a Id2 Igf1 Il6 Itga2 Itgb3 Jak2 Mmp2 Shc1 Pde4d Calcrl
RP23-315E2.1	4.1189e-80	1.99688	0.813	0.349	1.20049e-75		GO:0022406	2.2305e-05	4.88382	2.81113	12	81	membrane docking	Ncam1 Psen2 Rab3d Stx1a Stxbp1 Ahcyl1 Ndrg4 Rab8b Esyt1 Snx3 Uso1 Vmp1
Masp1	2.37362e-79	3.80182	0.612	0.177	6.91816e-75		GO:0150115	2.39309e-06	4.85332	3.53995	15	102	cell-substrate junction organization	Actn1 Itga2 Itga5 Itgb3 Smad3 Mmp14 Enpp2 Plec Ptk2b Ptprj Itgb4 Mapre2 Lamc1 Rab8b Coro1c
Pkm	1.22815e-78	1.08465	1	0.983	3.57957e-74		GO:0010595	1.14056e-06	4.84675	3.78288	16	109	positive regulation of endothelial cell migration	Bmp4 Calr Fgfr1 Gpi1 Grn Hif1a Igf1 Itgb3 Anxa1 Nfe2l2 P2rx4 Lgmn Ptk2b Plk2 Stat5a Map2k3
Ptgs1	1.02553e-76	1.81307	0.91	0.604	2.98902e-72		GO:0006140	2.53124e-05	4.81388	2.84584	12	82	regulation of nucleotide metabolic process	Prkag2 Ogt Parp1 Entpd1 Eno1 Hif1a Igf1 Git1 Pdk1 Nupr1 Cda Ddit4
Cd36	2.16336e-76	-2.46239	0.981	0.989	6.30533e-72		GO:0006022	1.29219e-06	4.79502	3.81759	16	110	aminoglycan metabolic process	Chpf2 Bgn Has3 Ndst1 Hyal2 Il15 Foxc1 Itih5 Pglyrp1 Ugdh Csgalnact1 Chst12 Chst7 B3gnt3 Chst1 Spock2
Ppic	1.05111e-73	0.971624	1	0.987	3.06357e-69		GO:0140056	6.06393e-05	4.74821	2.63761	11	76	organelle localization by membrane tethering	Ncam1 Psen2 Rab3d Stx1a Stxbp1 Ahcyl1 Ndrg4 Rab8b Esyt1 Uso1 Vmp1
RP23-256O22.3	2.61973e-72	2.89401	0.512	0.104	7.63547e-68		GO:0060048	1.5898e-07	4.7479	4.58111	19	132	cardiac muscle contraction	Agrn Gaa Myl4 P2rx4 Psen2 Rgs2 Scn1b Slc9a1 Snta1 Stc1 Tpm1 Vegfb Gsn Pde4d Map2k3 Bin1 Gpd1l Tmem38b Cacna1h
Lhx6	3.57016e-72	2.20797	0.721	0.289	1.04056e-67		GO:0006029	6.85525e-05	4.6761	2.67231	11	77	proteoglycan metabolic process	Chpf2 Bgn Bmp2 Ndst1 Igf1 Ugdh Man1c1 Csgalnact1 Chst12 Chst7 Spock2
Gapdh	6.26915e-72	0.760251	1	0.984	1.82721e-67		GO:0010634	2.4953e-08	4.64671	5.41403	22	156	positive regulation of epithelial cell migration	Adam9 Bmp4 Calr Fgfr1 Gpi1 Grn Hbegf Hif1a Igf1 Itga2 Itga3 Itgb3 Anxa1 Nfe2l2 P2rx4 Enpp2 Lgmn Ptk2b Plk2 Stat5a Mapre2 Map2k3
Igf1	6.96708e-71	2.40631	0.788	0.404	2.03062e-66		GO:0061180	7.73338e-05	4.60615	2.70702	11	78	mammary gland epithelium development	Ar Ccnd1 Csf1 Epha2 Fgfr2 Hif1a Id2 Jak2 Lrp5 Stat5a Zfp703
Fam167b	9.3309e-71	1.86335	0.8	0.391	2.71958e-66		GO:0042542	1.26364e-06	4.52059	4.26876	17	123	response to hydrogen peroxide	Adam9 Akr1b3 Apex1 Casp3 Il6 Lck Anxa1 Mmp2 Nfe2l2 Nqo1 Sigmar1 Ptk2b Sirpa Pcgf2 Net1 Ripk3 Glrx
Itih5	6.70865e-69	1.41904	0.981	0.837	1.9553e-64		GO:0009063	2.45939e-05	4.45444	3.29701	13	95	cellular amino acid catabolic process	Lao1 Shmt2 Hdc Oat Sardh Aldh4a1 Csad Abat Ivd Hoga1 Gcsh Ddah1 Mccc2
RP23-454A14.10	9.16062e-69	1.6276	0.719	0.268	2.66995e-64		GO:0030198	8.74925e-14	4.42284	10.9322	42	315	extracellular matrix organization	Adamts9 Qsox1 Npnt Aebp1 Bmp2 Col18a1 Eln Fbln2 Fkbp10 Has3 Il6 Itgb3 Lgals3 Ltbp3 Smad3 Foxc1 Mmp14 Mmp2 Nid1 Pmp22 Spint2 Adamts18 Tgfbi Tie1 Vhl Lamc1 Adamts17 Csgalnact1 Adamts5 Adamts4 Olfml2a Abi3bp Flrt2 Tmem38b Hmcn1 P3h1 Crtap Slc39a8 Gfod2 Noxo1 Adamtsl1 Spock2
Wls	1.01702e-68	1.66257	0.948	0.743	2.96419e-64		GO:0043062	9.76124e-14	4.40653	10.9669	42	316	extracellular structure organization	Adamts9 Qsox1 Npnt Aebp1 Bmp2 Col18a1 Eln Fbln2 Fkbp10 Has3 Il6 Itgb3 Lgals3 Ltbp3 Smad3 Foxc1 Mmp14 Mmp2 Nid1 Pmp22 Spint2 Adamts18 Tgfbi Tie1 Vhl Lamc1 Adamts17 Csgalnact1 Adamts5 Adamts4 Olfml2a Abi3bp Flrt2 Tmem38b Hmcn1 P3h1 Crtap Slc39a8 Gfod2 Noxo1 Adamtsl1 Spock2
Nt5dc2	1.13596e-68	2.16133	0.8	0.391	3.31086e-64		GO:0007044	2.75532e-05	4.40062	3.33171	13	96	cell-substrate junction assembly	Actn1 Itga2 Itga5 Itgb3 Smad3 Mmp14 Enpp2 Plec Ptk2b Ptprj Itgb4 Lamc1 Coro1c
Tcn2	1.3339e-68	1.36693	0.985	0.9	3.88779e-64		GO:0045229	1.0885e-13	4.39035	11.0016	42	317	external encapsulating structure organization	Adamts9 Qsox1 Npnt Aebp1 Bmp2 Col18a1 Eln Fbln2 Fkbp10 Has3 Il6 Itgb3 Lgals3 Ltbp3 Smad3 Foxc1 Mmp14 Mmp2 Nid1 Pmp22 Spint2 Adamts18 Tgfbi Tie1 Vhl Lamc1 Adamts17 Csgalnact1 Adamts5 Adamts4 Olfml2a Abi3bp Flrt2 Tmem38b Hmcn1 P3h1 Crtap Slc39a8 Gfod2 Noxo1 Adamtsl1 Spock2
Mxra8	2.00266e-68	1.40444	0.985	0.82	5.83697e-64		GO:0006937	6.2431e-08	4.38365	5.69168	22	164	regulation of muscle contraction	Npnt Ada Agrn Eno1 Bscl2 Itga2 Lck P2rx4 Ptgs1 Rgs2 Shc1 Slc9a1 Stc1 Pde4d Chrm2 Abat Bin1 Tmem38b Calcrl Dbn1 Cacna1h Trpv4
Lgals3	5.9042e-68	1.22091	0.992	0.887	1.72084e-63		GO:0046849	1.46542e-05	4.37386	3.60936	14	104	bone remodeling	Tmem64 Epha2 Il6 Itgb3 Lrp5 Ltbp3 Ptk2b Ptn Rab3d Trf Tmem119 Lrrk1 Inpp4b Cthrc1
Emcn	2.26928e-66	0.904177	1	0.989	6.61404e-62		GO:0002687	1.30211e-07	4.36548	5.44874	21	157	positive regulation of leukocyte migration	Aoc3 Calr Csf1 Icam1 Il1r1 Itga2 Itgb3 Lbp Lgals3 Madcam1 Mmp14 P2rx4 Lgmn Ptk2b Ptn Ptprj Sele Selp Vegfb Trpv4 Plvap
Vwf	4.32495e-66	1.17609	1	0.96	1.26055e-61		GO:0046209	6.49348e-05	4.3189	3.12348	12	90	nitric oxide metabolic process	Cyb5r3 Icam1 Igf1 Il6 Jak2 Smad3 P2rx4 Por Ptk2b Sirpa Cyb5b Ddah1
Timp2	6.60976e-66	1.28348	0.996	0.956	1.92648e-61		GO:0005975	3.82534e-22	4.30414	20.1638	74	581	carbohydrate metabolic process	Gm3839 Prkag2 Ogt Edem2 Gusb Manba Pgd Aldoa Akr1b3 Glb1 Cbr2 Eno1 Fbn1 Fut2 Gaa Gapdh Kat2a Gm2a Gpi1 Has3 Hif1a Ndst1 Hyal2 Idh1 Igf1 Igfbp4 Il6 Fabp5 Ldha Lrp5 Man1a Man2b1 Man2b2 Sik1 Naga Neu1 Pfkl Pfkm Pgam1 Pgk1 Pkm Ptk2b Rorc St3gal4 Git1 Tpi1 Ugdh Pgm5 Myof Ppip5k2 Pdk1 Sesn2 Man1c1 Dera Csgalnact1 Inpp4b Ppp1r3b Gnpda1 Gpd1l B3glct Chst2 Nupr1 Slc35b4 Chst12 Chst7 Pgm2 Fuca2 Dcxr G6pc3 …
Lhfp	9.60074e-66	3.07643	0.819	0.504	2.79823e-61		GO:0031532	9.71395e-06	4.26319	3.95641	15	114	actin cytoskeleton reorganization	Baiap2 Anxa1 Plec Ptk2b Shc1 Sipa1l1 Gsn Pdlim4 Thsd7a Mink1 Hmcn1 Parva Trpv4 Ptk7 Phpt1
Csrp2	9.69428e-66	1.54824	0.888	0.563	2.82549e-61		GO:0010769	5.17008e-06	4.25035	4.23405	16	122	regulation of cell morphogenesis involved in differentiation	Baiap2 Calr Cux1 Dab2 Itgb3 Numbl P4hb Enpp2 St6gal1 Ttc3 Fbxw8 Coro1c Prex1 Dbn1 Net1 Cul7
Flrt2	3.00078e-65	3.01741	0.802	0.451	8.74607e-61		GO:0001657	2.03601e-05	4.23231	3.71347	14	107	ureteric bud development	Npnt Bmp2 Bmp4 Vcan Fgfr1 Fgfr2 Gli3 Smad3 Foxc1 Pbx1 Ret Wnt9b Dchs1 Maged1
Mras	1.47167e-64	2.1418	0.742	0.354	4.28933e-60		GO:0071456	2.03601e-05	4.23231	3.71347	14	107	cellular response to hypoxia	Ogt Egln3 Eno1 Hif1a Cited2 Nfe2l2 P4hb Pgk1 Slc9a1 Vhl Vldlr Pdk1 Mgarp Ddah1
Cadm3	1.95486e-64	1.99822	0.837	0.496	5.69764e-60		GO:0072163	2.03601e-05	4.23231	3.71347	14	107	mesonephric epithelium development	Npnt Bmp2 Bmp4 Vcan Fgfr1 Fgfr2 Gli3 Smad3 Foxc1 Pbx1 Ret Wnt9b Dchs1 Maged1
Marcksl1	4.09139e-64	2.52894	0.787	0.435	1.19248e-59		GO:0072164	2.03601e-05	4.23231	3.71347	14	107	mesonephric tubule development	Npnt Bmp2 Bmp4 Vcan Fgfr1 Fgfr2 Gli3 Smad3 Foxc1 Pbx1 Ret Wnt9b Dchs1 Maged1
Oat	4.24837e-63	1.46481	0.977	0.833	1.23823e-58		GO:2001057	8.0739e-05	4.21063	3.19289	12	92	reactive nitrogen species metabolic process	Cyb5r3 Icam1 Igf1 Il6 Jak2 Smad3 P2rx4 Por Ptk2b Sirpa Cyb5b Ddah1
Bace2	9.78746e-63	1.48596	0.902	0.582	2.85265e-58		GO:0006006	1.49103e-09	4.18687	7.84341	29	226	glucose metabolic process	Ogt Cbr2 Eno1 Fbn1 Gapdh Kat2a Gpi1 Hif1a Igf1 Igfbp4 Il6 Fabp5 Ldha Lrp5 Sik1 Pfkl Pfkm Pgk1 Pkm Rorc Tpi1 Pgm5 Pdk1 Sesn2 Ppp1r3b Slc35b4 Pgm2 Dcxr G6pc3
Pdia5	1.84478e-62	1.16854	0.977	0.778	5.37679e-58		GO:0043534	1.20304e-05	4.17847	4.02582	15	116	blood vessel endothelial cell migration	Epha2 Ephb4 Fgfr1 Hif1a Igf1 Anxa1 Nfe2l2 P2rx4 Ptk2b Plk2 Stat5a Vhl Map2k3 Clec14a Prcp
Tmem252	1.96585e-62	1.558	0.888	0.608	5.72965e-58		GO:0002685	1.65382e-09	4.16557	7.87811	29	227	regulation of leukocyte migration	Ada Aoc3 Bst1 Calr Csf1 Ecm1 Icam1 Il1r1 Itga2 Itgb3 Lbp Lgals3 Anxa1 Madcam1 Mmp14 Mpp1 P2rx4 Lgmn Ptk2b Ptn Ptprj Sele Selp St3gal4 Vegfb Chst2 Ripk3 Trpv4 Plvap
Fkbp10	1.42384e-61	1.4637	0.954	0.783	4.14993e-57		GO:0010810	1.65382e-09	4.16557	7.87811	29	227	regulation of cell-substrate adhesion	Npnt Bst1 Calr Csf1 Dab2 Fbln2 Itga3 Itga5 Itgb3 Jak2 Lgals1 Smad3 Mmp14 Nid1 P4hb Enpp2 Plau Ptk2b Ptn Ptprj St6gal1 Coro1c Prex1 Hacd1 Abi3bp Mink1 Dbn1 Net1 Spock2
Neu1	3.97767e-61	1.88792	0.871	0.574	1.15933e-56		GO:0030168	8.98118e-05	4.15849	3.2276	12	93	platelet activation	Entpd1 Fzd6 Il6 Itgb3 Jak2 Ptprj Selp Adamts18 Stxbp1 Vwf Abat Pf4
Lipa	5.02781e-60	1.31345	0.95	0.706	1.46541e-55		GO:0070301	8.98118e-05	4.15849	3.2276	12	93	cellular response to hydrogen peroxide	Akr1b3 Apex1 Il6 Anxa1 Nfe2l2 Nqo1 Sigmar1 Sirpa Pcgf2 Net1 Ripk3 Glrx
Fabp5	1.91863e-59	1.12203	0.998	0.897	5.59203e-55		GO:0048660	7.85831e-08	4.14704	6.24696	23	180	regulation of smooth muscle cell proliferation	Ldlrap1 Akr1b3 Bmp2 Bmp4 Fgfr2 Hbegf Hif1a Id2 Igf1 Il15 Il6 Itga2 Itgb3 Jak2 Mmp2 Npr1 Shc1 Trib1 Tpm1 Ndrg4 Pde4d Apln Calcrl
Cd200	4.34678e-59	-2.25546	0.896	0.962	1.26691e-54		GO:0001823	2.79366e-05	4.0996	3.81759	14	110	mesonephros development	Npnt Bmp2 Bmp4 Vcan Fgfr1 Fgfr2 Gli3 Smad3 Foxc1 Pbx1 Ret Wnt9b Dchs1 Maged1
Ly6c1	1.65987e-58	-0.817451	1	1	4.83785e-54		GO:0060349	2.79366e-05	4.0996	3.81759	14	110	bone morphogenesis	Bmp4 Fgfr2 Gli3 Lrp5 Ltbp3 Foxc1 Mmp14 Cited2 Por Glg1 Stc1 Tmem119 Csgalnact1 Trpv4
Mxra8os	4.34829e-57	1.36173	0.781	0.356	1.26735e-52		GO:0006941	1.80676e-07	4.09377	6.03873	22	174	striated muscle contraction	Agrn Aldoa Gaa Bscl2 Myl4 P2rx4 Psen2 Rgs2 Scn1b Slc9a1 Snta1 Stc1 Tpm1 Vegfb Gsn Pde4d Map2k3 Bin1 Gpd1l Tmem38b Cacna1h Trpv4
Mmp14	5.92226e-57	1.46372	0.956	0.79	1.7261e-52		GO:0051147	1.3168e-06	4.0617	5.24051	19	151	regulation of muscle cell differentiation	Bmp2 Bmp4 Dll1 Fgfr2 Kat2a Id2 Igf1 Mmp14 Sik1 Nfatc2 Rgs2 Prdm6 Tmem119 Piezo1 Rcan1 Ankrd2 Smarcd3 Trim32 Mamstr
Rassf9	2.87597e-56	2.05453	0.788	0.469	8.3823e-52		GO:0044282	2.68229e-12	4.01571	11.5916	41	334	small molecule catabolic process	Lao1 Hsd3b7 Shmt2 Cbr3 Pgd Acat2 Nudt19 Ada Glb1 Cpt2 Cyp1a1 Eno1 Gpi1 Hadh Hdc Ldha Lrp5 Acot2 Oat Pfkl Pfkm Sardh Abcd3 Aldh4a1 Tpi1 Sesn2 Dera Inpp4b Csad Gnpda1 Abat Ivd Srd5a3 Hoga1 Gcsh Ddah1 Acot7 Cda Gale Mccc2 Acox3
Cthrc1	8.82113e-56	2.1348	0.712	0.372	2.57101e-51		GO:0010770	6.47199e-05	4.01259	3.60936	13	104	positive regulation of cell morphogenesis involved in differentiation	Baiap2 Calr Cux1 Dab2 Itgb3 Numbl P4hb Enpp2 Fbxw8 Prex1 Dbn1 Net1 Cul7
Ptk7	9.27597e-56	1.7816	0.706	0.317	2.70357e-51		GO:0051153	6.47199e-05	4.01259	3.60936	13	104	regulation of striated muscle cell differentiation	Bmp2 Bmp4 Dll1 Kat2a Igf1 Mmp14 Sik1 Rgs2 Tmem119 Piezo1 Ankrd2 Trim32 Mamstr
Stab1	2.99029e-55	1.15632	0.998	0.944	8.71549e-51		GO:0048771	4.53895e-08	3.98099	7.04519	25	203	tissue remodeling	Tmem64 Eln Epha2 Hif1a Igf1 Il6 Itgb3 Lipa Lrp5 Ltbp3 Foxc1 Mmp14 Mmp2 Ptk2b Ptn Rab3d Stat5a Tie1 Timp1 Trf Tmem119 Lrrk1 Inpp4b Abi3bp Cthrc1
Csf1	3.08363e-55	2.23959	0.621	0.252	8.98756e-51		GO:0048659	1.75343e-07	3.94483	6.52461	23	188	smooth muscle cell proliferation	Ldlrap1 Akr1b3 Bmp2 Bmp4 Fgfr2 Hbegf Hif1a Id2 Igf1 Il15 Il6 Itga2 Itgb3 Jak2 Mmp2 Npr1 Shc1 Trib1 Tpm1 Ndrg4 Pde4d Apln Calcrl
Gm14148	3.52743e-55	0.790676	0.942	0.72	1.0281e-50		GO:0001838	2.1614e-06	3.91276	5.41403	19	156	embryonic epithelial tube formation	Bmp4 Casp3 Celsr1 Coq7 Plxnb2 Fzd6 Kat2a Hif1a Irx3 Cited2 Ret Sox4 Spint2 Wnt9b Cc2d2a Shroom3 Cthrc1 Ptk7 Lias
Scd2	2.233e-54	1.19138	0.929	0.676	6.5083e-50		GO:0014902	7.61738e-06	3.8934	4.85875	17	140	myotube differentiation	Casp1 Igf1 Mmp14 Sik1 Nfatc2 Pld3 Plec Pmp22 Stim1 Myof Tmem119 Piezo1 Adamts5 Hacd1 Rcan1 Ankrd2 Mamstr
Cbr2	3.09472e-54	2.61052	0.59	0.235	9.01988e-50		GO:0010632	6.6134e-09	3.88851	8.36399	29	241	regulation of epithelial cell migration	Adamts9 Adam9 Nr2f2 Bmp4 Calr Epha2 Fgfr1 Gpi1 Grn Hbegf Hif1a Igf1 Itga2 Itga3 Itgb3 Anxa1 Nfe2l2 P2rx4 Enpp2 Lgmn Ptk2b Ptprr Plk2 Stat5a Stc1 Mapre2 Coro1c Map2k3 Prcp
Npnt	9.37862e-54	1.6837	0.858	0.538	2.73349e-49		GO:0016051	1.2506e-07	3.8837	6.90636	24	199	carbohydrate biosynthetic process	Ogt Pgd Akr1b3 Gapdh Kat2a Gpi1 Has3 Hif1a Ndst1 Igf1 Il6 Sik1 Pgk1 Ptk2b St3gal4 Tpi1 Sesn2 Csgalnact1 Ppp1r3b Gnpda1 Slc35b4 Chst12 G6pc3 B3gnt3
Aebp1	1.20638e-53	2.56914	0.881	0.671	3.51611e-49		GO:0010594	7.45648e-07	3.87805	6.03873	21	174	regulation of endothelial cell migration	Adamts9 Nr2f2 Bmp4 Calr Epha2 Fgfr1 Gpi1 Grn Hif1a Igf1 Itgb3 Anxa1 Nfe2l2 P2rx4 Lgmn Ptk2b Plk2 Stat5a Stc1 Map2k3 Prcp
Ecm1	2.84543e-53	1.4719	0.927	0.731	8.29329e-49		GO:0000302	2.34006e-07	3.87397	6.62872	23	191	response to reactive oxygen species	Adam9 Parp1 Akr1b3 Apex1 Casp3 Hif1a Hyal2 Il6 Lck Anxa1 Mmp2 Nfe2l2 Nqo1 Sigmar1 Ptk2b Sirpa Prdx2 Pcgf2 Sesn2 Net1 Ripk3 Sesn3 Glrx
Icam1	9.59271e-53	1.43173	0.917	0.737	2.79589e-48		GO:0032946	4.46577e-06	3.87349	5.1711	18	149	positive regulation of mononuclear cell proliferation	Cd276 Ada Slc7a1 Bst1 Cd1d1 Cd59a Csf1 Cd55 Igf1 Il15 Il6 Jak2 Anxa1 Nfatc2 St6gal1 Stat5a Vcam1 Cd320
Hif1a	4.52601e-52	0.940928	0.99	0.942	1.31915e-47		GO:0009150	7.65595e-12	3.86885	11.9733	41	345	purine ribonucleotide metabolic process	Gm3839 Rhoq Prkag2 Ogt Nudt19 Ada Parp1 Ak2 Aldoa Entpd1 Eno1 Epha2 Fasn Gapdh Gpi1 Hif1a Igf1 Acot2 Npr1 Pde9a Pfkl Pfkm Pgam1 Pgk1 Pkm Nudt18 Git1 Tpi1 Pdk1 Pde4d Slc27a3 Acsl4 Nupr1 Them5 Nudt2 Dcakd Acot7 Oxsm Gale Ddit4 Mccc2
Bst1	6.05443e-52	2.28891	0.544	0.183	1.76462e-47		GO:0050817	8.20056e-07	3.85273	6.07344	21	175	coagulation	Entpd1 F5 Fzd6 Il6 Itgb3 Jak2 Nfe2l2 Plau Procr Psen2 Hps1 Ptprj Selp St3gal4 Adamts18 Stxbp1 Prdx2 Tfpi2 Vwf Abat Pf4
Fam131a	8.1512e-52	1.96095	0.66	0.302	2.37575e-47		GO:0009259	2.88524e-12	3.84834	12.6327	43	364	ribonucleotide metabolic process	Gm3839 Rhoq Prkag2 Ogt Nudt19 Ada Parp1 Ak2 Aldoa Entpd1 Eno1 Epha2 Fasn Gapdh Gpi1 Hif1a Igf1 Acot2 Npr1 Pde9a Pfkl Pfkm Pgam1 Pgk1 Pkm Nudt18 Git1 Tpi1 Pdk1 Pde4d Slc27a3 Acsl4 Nupr1 Them5 Nudt2 Rnaseh2b Dcakd Acot7 Oxsm Cda Gale Ddit4 Mccc2
Gm16587	1.43102e-51	1.20024	0.713	0.306	4.17085e-47		GO:0072175	1.53611e-06	3.84104	5.79579	20	167	epithelial tube formation	Bmp4 Casp3 Celsr1 Coq7 Plxnb2 Fgfr2 Fzd6 Kat2a Hif1a Irx3 Cited2 Ret Sox4 Spint2 Wnt9b Cc2d2a Shroom3 Cthrc1 Ptk7 Lias
Cldn5	1.50746e-51	-1.93087	0.994	1	4.39363e-47		GO:1901135	1.36661e-26	3.81886	32.4148	105	934	carbohydrate derivative metabolic process	Gm3839 Chpf2 Mgat4b Rhoq Mgat5 Prkag2 Ogt Edem2 B4gat1 Gusb Manba Pgd Nudt19 Ada Parp1 Aga Ak2 Aldoa Akr1b3 Bgn Bmp2 Entpd1 Eno1 Epha2 Fasn Fut2 Galc Gapdh Gba Gm2a Gpi1 Has3 Hbegf Hif1a Ndst1 Hyal2 Igf1 Il15 Acot2 Man1a Foxc1 Naga Neu1 Npr1 Pde9a Pfkl Pfkm Pgam1 Pgk1 Pkm Prkcsh St6gal1 St3gal4 Alg3 Itih5 Nudt18 Git1 Pglyrp1 Tpi1 Ugdh Vegfb Mppe1 Pdk1 Slc35c2 Man1c1 Dera Csgalnact1 Pde4d Gnpda1 S…
Fmo1	3.30919e-51	-2.13369	0.821	0.93	9.64496e-47		GO:0001841	1.73311e-05	3.81645	4.65052	16	134	neural tube formation	Bmp4 Casp3 Celsr1 Coq7 Plxnb2 Fzd6 Kat2a Hif1a Cited2 Sox4 Spint2 Cc2d2a Shroom3 Cthrc1 Ptk7 Lias
Gm26902	4.35473e-51	2.16038	0.573	0.223	1.26923e-46		GO:0045785	2.91738e-15	3.81388	16.728	56	482	positive regulation of cell adhesion	Cd276 Npnt Ada Adam9 Slc7a1 Calr Cd1d1 Cd59a Csf1 Dab2 Cd55 Ephb4 Fbln2 Gli3 Icam1 Igf1 Il15 Il6 Itga2 Itga3 Itga5 Itgb3 Jak2 Kifap3 Lck Lgals1 Anxa1 Smad3 Cited2 Nid1 P4hb Enpp2 Ptk2b Ptn Sirpa Ptprj Ret Sele Selp St3gal4 Sox12 Sox4 Stat5a Tpm1 Vcam1 Shb Piezo1 Pde4d Prex1 Hacd1 Abi3bp Chst2 Dbn1 Net1 Nfkbiz Spock2
Mir22hg	5.94636e-51	1.47866	0.733	0.361	1.73313e-46		GO:0009100	3.53515e-11	3.81187	11.5222	39	332	glycoprotein metabolic process	Chpf2 Mgat4b Mgat5 Ogt Edem2 B4gat1 Manba Aga Bgn Bmp2 Fut2 Hbegf Hif1a Ndst1 Igf1 Il15 Man1a Prkcsh St6gal1 St3gal4 Alg3 Ugdh Vegfb Slc35c2 Man1c1 Csgalnact1 Xxylt1 Mgat4a Tmtc2 Tet1 Bace2 Srd5a3 Extl2 Chst12 Chst7 Slc39a8 Stt3b B3gnt3 Spock2
Otos	2.86113e-50	2.12845	0.475	0.138	8.33904e-46		GO:0014020	6.74248e-05	3.74699	4.12994	14	119	primary neural tube formation	Bmp4 Casp3 Celsr1 Plxnb2 Fzd6 Kat2a Hif1a Cited2 Spint2 Cc2d2a Shroom3 Cthrc1 Ptk7 Lias
Qsox1	3.61541e-50	1.191	0.935	0.724	1.05375e-45		GO:0031589	6.52902e-12	3.74216	12.9451	43	373	cell-substrate adhesion	Adamts9 Itga9 Actn1 Npnt Adam9 Bst1 Calr Csf1 Dab2 Ephb3 Fbln2 Itga2 Itga2b Itga3 Itga5 Itgb3 Jak2 Lgals1 Madcam1 Smad3 Mmp14 Nid1 P4hb Enpp2 Plau Ptk2b Ptn Sirpa Ptprj Itgb4 St6gal1 Vcam1 Vwf Lamc1 Coro1c Prex1 Hacd1 Abi3bp Mink1 Dbn1 Net1 Parva Spock2
[truncated: 3,450 more rows]

## Sheet: EDF4c
Extended Data Fig 4c: Shared and unique genes between following DEG analysis: 1. HUVECs expressing AKT-resistant FOXO1A3 mutant compared to control HUVECs (label: FOXO1-A3), 2. mutant-specific BEC cluster Pik3ca-1 vs. vCap or Pik3ca-2 vs. Vein.
[truncated: 9,713 more rows]

[truncated: 1 more sheets: EDF4d]
