# Supplementary material for: Angiopoietin–TIE2 feedforward circuit promotes PIK3CA-driven venous malformations
Source: Nat Cardiovasc Res. 2025 May 23;4(7):801–20. doi: 10.1038/s44161-025-00655-9 (PMC12259471; doi:10.1038/s44161-025-00655-9)
Supplement: Supplementary file 15 — Statistical source data for Extended Data Fig. 7a. [file 44161_2025_655_MOESM15_ESM.xlsx]

## Sheet: EDF7a
Extended Data Figure 7a: Quantification of PLA dots associated with the blood vasculature showing TIE2 phosphorylation in NL vessels and PIK3CA and TIE2 VM.
TIE2 phosphorylation (n=/> 4 vessels/ group)					Unpaired t test: P1 NL vs VM			Unpaired t test: T1 NL vs VM
ID*	group	mutation	PLA dots/nuclei **		P value	9.32416e-09		P value	5.28431e-11
P1	PIK3CA NL	NL	3.53846		P value summary	****		P value summary	****
P1	PIK3CA NL	NL	8		Significantly different (P < 0.05)?	Yes		Significantly different (P < 0.05)?	Yes
P1	PIK3CA NL	NL	9.95455		One- or two-tailed P value?	Two-tailed		One- or two-tailed P value?	Two-tailed
P1	PIK3CA NL	NL	3.57143		t, df	t=8,153, df=27		t, df	t=12,21, df=21
P1	PIK3CA NL	NL	8.5
P1	PIK3CA NL	NL	4.26667		How big is the difference?			How big is the difference?
P1	PIK3CA NL	NL	7.2069		Mean of column NL (A)	6.249		Mean of column NL (C)	3.706
P1	PIK3CA NL	NL	5.65		Mean of column VM (B)	15.25		Mean of column VM (D)	12.72
P1	PIK3CA NL	NL	5.54545		Difference between means (B - A) ± SEM	9,006 ± 1,105		Difference between means (D - C) ± SEM	9,016 ± 0,7382
P1	PIK3CA NL	NL	5		95% confidence interval	6,739 to 11,27		95% confidence interval	7,481 to 10,55
P1	PIK3CA NL	NL	8.75		R squared (eta squared)	0.7112		R squared (eta squared)	0.8766
P1	PIK3CA NL	NL	5
P1	PIK3CA VM	PIK3CA p.(Glu545Lys)	19.5		F test to compare variances			F test to compare variances
P1	PIK3CA VM	PIK3CA p.(Glu545Lys)	12.25		F, DFn, Dfd	2,409, 16, 11		F, DFn, Dfd	2,250, 7, 14
P1	PIK3CA VM	PIK3CA p.(Glu545Lys)	13.0976		P value	0.1439		P value	0.1862
P1	PIK3CA VM	PIK3CA p.(Glu545Lys)	16.6364		P value summary	ns		P value summary	ns
P1	PIK3CA VM	PIK3CA p.(Glu545Lys)	14.6667		Significantly different (P < 0.05)?	No		Significantly different (P < 0.05)?	No
P1	PIK3CA VM	PIK3CA p.(Glu545Lys)	11.7381
P1	PIK3CA VM	PIK3CA p.(Glu545Lys)	13.375		Data analyzed			Data analyzed
P1	PIK3CA VM	PIK3CA p.(Glu545Lys)	19.3333		Sample size, column A	12		Sample size, column C	15
P1	PIK3CA VM	PIK3CA p.(Glu545Lys)	22		Sample size, column B	17		Sample size, column D	8
P1	PIK3CA VM	PIK3CA p.(Glu545Lys)	14.56
P1	PIK3CA VM	PIK3CA p.(Glu545Lys)	17.9655		Unpaired t test: P2 NL vs VM			Unpaired t test: T2 NL vs VM
P1	PIK3CA VM	PIK3CA p.(Glu545Lys)	10.7692		P value	0.000147956		P value	2.17724e-16
P1	PIK3CA VM	PIK3CA p.(Glu545Lys)	12.4762		P value summary	***		P value summary	****
P1	PIK3CA VM	PIK3CA p.(Glu545Lys)	19.8519		Significantly different (P < 0.05)?	Yes		Significantly different (P < 0.05)?	Yes
P1	PIK3CA VM	PIK3CA p.(Glu545Lys)	12.0217		One- or two-tailed P value?	Two-tailed		One- or two-tailed P value?	Two-tailed
P1	PIK3CA VM	PIK3CA p.(Glu545Lys)	14.5238		t, df	t=4,271, df=34		t, df	t=19,03, df=25
P1	PIK3CA VM	PIK3CA p.(Glu545Lys)	14.5588
P2	PIK3CA NL	NL	10.3		How big is the difference?			How big is the difference?
P2	PIK3CA NL	NL	9.13333		Mean of column NL (E)	6.716		Mean of column NL (G)	1.601
P2	PIK3CA NL	NL	7.55556		Mean of column VM (F)	12.66		Mean of column VM (H)	17.85
P2	PIK3CA NL	NL	5.25		Difference between means (E - F) ± SEM	5,946 ± 1,392		Difference between means (H - G) ± SEM	16,25 ± 0,8541
P2	PIK3CA NL	NL	7.63636		95% confidence interval	3,117 to 8,776		95% confidence interval	14,49 to 18,01
P2	PIK3CA NL	NL	5.90909		R squared (eta squared)	0.3492		R squared (eta squared)	0.9354
P2	PIK3CA NL	NL	10.8696
P2	PIK3CA NL	NL	3.23077		F test to compare variances			F test to compare variances
P2	PIK3CA NL	NL	6.6		F, DFn, Dfd	4,137, 20, 14		F, DFn, Dfd	2,444, 13, 12
P2	PIK3CA NL	NL	8.30769		P value	0.0091		P value	0.1319
P2	PIK3CA NL	NL	6.0625		P value summary	**		P value summary	ns
P2	PIK3CA NL	NL	3.5		Significantly different (P < 0.05)?	Yes		Significantly different (P < 0.05)?	No
P2	PIK3CA NL	NL	7.9
P2	PIK3CA NL	NL	2.81818		Data analyzed			Data analyzed
P2	PIK3CA NL	NL	5.66667		Sample size, column E	15		Sample size, column G	13
P2	PIK3CA VM	PIK3CA p.(Glu542Lys)	18.7419		Sample size, column F	21		Sample size, column H	14
P2	PIK3CA VM	PIK3CA p.(Glu542Lys)	22.4
P2	PIK3CA VM	PIK3CA p.(Glu542Lys)	13.913					Unpaired t test: T3 NL vs VM
P2	PIK3CA VM	PIK3CA p.(Glu542Lys)	14.8293					P value	9.45117e-08
P2	PIK3CA VM	PIK3CA p.(Glu542Lys)	9.16279					P value summary	****
P2	PIK3CA VM	PIK3CA p.(Glu542Lys)	17.2308					Significantly different (P < 0.05)?	Yes
P2	PIK3CA VM	PIK3CA p.(Glu542Lys)	7.71429					One- or two-tailed P value?	Two-tailed
P2	PIK3CA VM	PIK3CA p.(Glu542Lys)	19.4062					t, df	t=7,207, df=27
P2	PIK3CA VM	PIK3CA p.(Glu542Lys)	20.9
P2	PIK3CA VM	PIK3CA p.(Glu542Lys)	7.54167					How big is the difference?
P2	PIK3CA VM	PIK3CA p.(Glu542Lys)	8.22222					Mean of column NL (I)	3.897
P2	PIK3CA VM	PIK3CA p.(Glu542Lys)	9.76471					Mean of column VM (J)	15.4
P2	PIK3CA VM	PIK3CA p.(Glu542Lys)	15					Difference between means (J - I) ± SEM	11,50 ± 1,596
P2	PIK3CA VM	PIK3CA p.(Glu542Lys)	10.8					95% confidence interval	8,227 to 14,78
P2	PIK3CA VM	PIK3CA p.(Glu542Lys)	10.9					R squared (eta squared)	0.658
P2	PIK3CA VM	PIK3CA p.(Glu542Lys)	7
P2	PIK3CA VM	PIK3CA p.(Glu542Lys)	9.44828					F test to compare variances
P2	PIK3CA VM	PIK3CA p.(Glu542Lys)	9.02778					F, DFn, Dfd	17,59, 13, 14
P2	PIK3CA VM	PIK3CA p.(Glu542Lys)	5.45					P value	<0,0001
P2	PIK3CA VM	PIK3CA p.(Glu542Lys)	15.8571					P value summary	****
P2	PIK3CA VM	PIK3CA p.(Glu542Lys)	12.6					Significantly different (P < 0.05)?	Yes
P3	PIK3CA VM	PIK3CA p.(His1047Arg)	10.5
P3	PIK3CA VM	PIK3CA p.(His1047Arg)	8.57692					Data analyzed
P3	PIK3CA VM	PIK3CA p.(His1047Arg)	6.7619					Sample size, column I	15
P3	PIK3CA VM	PIK3CA p.(His1047Arg)	10.4444					Sample size, column J	14
P3	PIK3CA VM	PIK3CA p.(His1047Arg)	7.18182
P3	PIK3CA VM	PIK3CA p.(His1047Arg)	10.5882
P3	PIK3CA VM	PIK3CA p.(His1047Arg)	8.31579
P3	PIK3CA VM	PIK3CA p.(His1047Arg)	8.02083
P3	PIK3CA VM	PIK3CA p.(His1047Arg)	7.1875
P4	PIK3CA VM	PIK3CA p.(His1047Arg)	26.5556
P4	PIK3CA VM	PIK3CA p.(His1047Arg)	23.8333
P4	PIK3CA VM	PIK3CA p.(His1047Arg)	11.2286
P4	PIK3CA VM	PIK3CA p.(His1047Arg)	14.1154
P4	PIK3CA VM	PIK3CA p.(His1047Arg)	30.5833
P4	PIK3CA VM	PIK3CA p.(His1047Arg)	15.32
P5	PIK3CA VM	PIK3CA p.(His1047Arg)	16.95
P5	PIK3CA VM	PIK3CA p.(His1047Arg)	18.7647
P5	PIK3CA VM	PIK3CA p.(His1047Arg)	16.56
P5	PIK3CA VM	PIK3CA p.(His1047Arg)	17.9048
P5	PIK3CA VM	PIK3CA p.(His1047Arg)	19.5714
P5	PIK3CA VM	PIK3CA p.(His1047Arg)	26.2917
P6	PIK3CA VM	PIK3CA p.(His1047Arg)	11.2
P6	PIK3CA VM	PIK3CA p.(His1047Arg)	15
P6	PIK3CA VM	PIK3CA p.(His1047Arg)	14.3462
P6	PIK3CA VM	PIK3CA p.(His1047Arg)	13.9231
P6	PIK3CA VM	PIK3CA p.(His1047Arg)	19
P7	PIK3CA VM	PIK3CA p.(His1047Arg)	11.4545
P7	PIK3CA VM	PIK3CA p.(His1047Arg)	19
P7	PIK3CA VM	PIK3CA p.(His1047Arg)	15.125
P7	PIK3CA VM	PIK3CA p.(His1047Arg)	9.84615
P7	PIK3CA VM	PIK3CA p.(His1047Arg)	17.125
P7	PIK3CA VM	PIK3CA p.(His1047Arg)	16.72
C1	Ctrl	-	4.8
C1	Ctrl	-	5.27778
C1	Ctrl	-	4.06667
C1	Ctrl	-	5.14286
C1	Ctrl	-	6.17647
C2	Ctrl	-	9.42857
C2	Ctrl	-	19.8571
C2	Ctrl	-	15.6364
C2	Ctrl	-	12
C2	Ctrl	-	15.5714
C2	Ctrl	-	19.2174
T1	TEK NL	NL	5
T1	TEK NL	NL	2.42105
T1	TEK NL	NL	2.25
T1	TEK NL	NL	2.5
T1	TEK NL	NL	2.6
T1	TEK NL	NL	3.96429
T1	TEK NL	NL	3.4
T1	TEK NL	NL	3.94286
T1	TEK NL	NL	2.5
T1	TEK NL	NL	6
T1	TEK NL	NL	5.57143
T1	TEK NL	NL	4.625
T1	TEK NL	NL	1.5
T1	TEK NL	NL	5.66667
T1	TEK NL	NL	3.65
T1	TEK VM	TEK p.(Glu1109*)	12.9487
T1	TEK VM	TEK p.(Glu1109*)	11.8148
T1	TEK VM	TEK p.(Glu1109*)	13.807
T1	TEK VM	TEK p.(Glu1109*)	13.0435
T1	TEK VM	TEK p.(Glu1109*)	13.3636
T1	TEK VM	TEK p.(Glu1109*)	8.46154
T1	TEK VM	TEK p.(Glu1109*)	12.338
T1	TEK VM	TEK p.(Glu1109*)	16
T2	TEK NL	NL	5.02326
T2	TEK NL	NL	0.428571
T2	TEK NL	NL	0.4
T2	TEK NL	NL	0.166667
T2	TEK NL	NL	0.923077
T2	TEK NL	NL	1.22642
T2	TEK NL	NL	0.92
T2	TEK NL	NL	2.2069
T2	TEK NL	NL	3.59091
T2	TEK NL	NL	4.4
T2	TEK NL	NL	0.970588
T2	TEK NL	NL	0.3
T2	TEK NL	NL	0.259259
T2	TEK VM	TEK p.(Tyr897His)/p.(Arg918Leu)	18.0476
T2	TEK VM	TEK p.(Tyr897His)/p.(Arg918Leu)	20.12
T2	TEK VM	TEK p.(Tyr897His)/p.(Arg918Leu)	20.4118
T2	TEK VM	TEK p.(Tyr897His)/p.(Arg918Leu)	18.1429
T2	TEK VM	TEK p.(Tyr897His)/p.(Arg918Leu)	14.5
T2	TEK VM	TEK p.(Tyr897His)/p.(Arg918Leu)	18.1538
T2	TEK VM	TEK p.(Tyr897His)/p.(Arg918Leu)	18.1176
T2	TEK VM	TEK p.(Tyr897His)/p.(Arg918Leu)	16.4571
T2	TEK VM	TEK p.(Tyr897His)/p.(Arg918Leu)	17.4561
T2	TEK VM	TEK p.(Tyr897His)/p.(Arg918Leu)	19.1905
T2	TEK VM	TEK p.(Tyr897His)/p.(Arg918Leu)	22.3
T2	TEK VM	TEK p.(Tyr897His)/p.(Arg918Leu)	20
T2	TEK VM	TEK p.(Tyr897His)/p.(Arg918Leu)	13.0976
T2	TEK VM	TEK p.(Tyr897His)/p.(Arg918Leu)	13.9655
T3	TEK NL	NL	5.27273
T3	TEK NL	NL	5.53333
T3	TEK NL	NL	3.1
T3	TEK NL	NL	6.11765
T3	TEK NL	NL	2.5
T3	TEK NL	NL	3.37778
T3	TEK NL	NL	4.875
T3	TEK NL	NL	3.625
T3	TEK NL	NL	6.18182
T3	TEK NL	NL	3.13043
T3	TEK NL	NL	2.11111
T3	TEK NL	NL	1.6875
T3	TEK NL	NL	3
T3	TEK NL	NL	3.4
T3	TEK NL	NL	4.53846
T3	TEK VM	TEK p.(Glu903Val)/p.(Thr935Ile)	8.74468
T3	TEK VM	TEK p.(Glu903Val)/p.(Thr935Ile)	15.973
T3	TEK VM	TEK p.(Glu903Val)/p.(Thr935Ile)	9.18182
T3	TEK VM	TEK p.(Glu903Val)/p.(Thr935Ile)	10.1786
T3	TEK VM	TEK p.(Glu903Val)/p.(Thr935Ile)	17.7027
T3	TEK VM	TEK p.(Glu903Val)/p.(Thr935Ile)	22.1111
T3	TEK VM	TEK p.(Glu903Val)/p.(Thr935Ile)	17.6923
T3	TEK VM	TEK p.(Glu903Val)/p.(Thr935Ile)	9.75
T3	TEK VM	TEK p.(Glu903Val)/p.(Thr935Ile)	27
T3	TEK VM	TEK p.(Glu903Val)/p.(Thr935Ile)	8.5
T3	TEK VM	TEK p.(Glu903Val)/p.(Thr935Ile)	12.7143
T3	TEK VM	TEK p.(Glu903Val)/p.(Thr935Ile)	22.6061
T3	TEK VM	TEK p.(Glu903Val)/p.(Thr935Ile)	20.34
T3	TEK VM	TEK p.(Glu903Val)/p.(Thr935Ile)	13.0741
T4	TEK VM	TEK p.(Leu914Phe)	24.3529
T4	TEK VM	TEK p.(Leu914Phe)	26.1667
T4	TEK VM	TEK p.(Leu914Phe)	21.2188
T4	TEK VM	TEK p.(Leu914Phe)	20.6111
T4	TEK VM	TEK p.(Leu914Phe)	13.8095
T4	TEK VM	TEK p.(Leu914Phe)	28.0741
T4	TEK VM	TEK p.(Leu914Phe)	13.9211
T4	TEK VM	TEK p.(Leu914Phe)	12.8542
T5	TEK VM	TEK p.(Leu914Phe)	8.33333
T5	TEK VM	TEK p.(Leu914Phe)	6.17241
T5	TEK VM	TEK p.(Leu914Phe)	6.29412
T5	TEK VM	TEK p.(Leu914Phe)	8.05556
T5	TEK VM	TEK p.(Leu914Phe)	9.13333
T5	TEK VM	TEK p.(Leu914Phe)	7.08333
T5	TEK VM	TEK p.(Leu914Phe)	10.3333
T6	TEK VM	TEK p.(Leu914Phe)	10.7778
T6	TEK VM	TEK p.(Leu914Phe)	12.4815
T6	TEK VM	TEK p.(Leu914Phe)	11.2692
T6	TEK VM	TEK p.(Leu914Phe)	12.25
* according to Table S1			** displayed in figure
NL= non lesional
