# Supplementary material for: Angiopoietin–TIE2 feedforward circuit promotes PIK3CA-driven venous malformations
Source: Nat Cardiovasc Res. 2025 May 23;4(7):801–20. doi: 10.1038/s44161-025-00655-9 (PMC12259471; doi:10.1038/s44161-025-00655-9)
Supplement: Supplementary file 16 — Statistical source data for Extended Data Fig. 8c–h. [file 44161_2025_655_MOESM16_ESM.xlsx]

## Sheet: EDF8c
Extended Data Figure 8c: Quantification of Pik3ca-driven vessel growth after preventive treatment with the TIE2 inhibitor BAY-826-826 (50 mg/kg by oral gavage) and rapamycin (10 mg/kg by intraperitoneal injection, i.p.).
Early treatment scheme (n=/> 3/treatment; N=3)											Statistics (Ordinary one-way ANOVA, multiple comparison)
experimental ID*	mouse ID**	age	gender	genotype	treatment	EMCN area in %***	average EMCN area in %	Vessel area expansion in %	Vessel area expansion in % (mouse) ****		Number of families	1
LDL159	#24	7w	m	Pik3caH1047R; Cre-	BAY-826	12.32		8.67392	8.67392		Number of comparisons per family	3
LDL131	#56	7w	f	Pik3caH1047R; Cre-	BAY-826	11.65		2.76389	2.76389		Alpha	0.05
LDL159	#25	7w	m	Pik3caH1047R; Cre-	BAY-826+Rapa	12.58		10.9674	10.9674
LDL171	#616	7w	f	Pik3caH1047R; Cre-	BAY-826+Rapa	11.28		-0.499853	-0.499853		Tukey's multiple comparisons test	Mean Diff,	95,00% CI of diff,	Below threshold?	Summary	Adjusted P Value	Exact Adjusted P Value
LDL171	#615	7w	f	Pik3caH1047R; Cre-	BAY-826+Rapa	10.85		-4.29286	-4.29286		Vehicle vs. BAY-826	28.62	3,957 to 53,29	Yes	*	0.0249	6.51076e-05
LDL159	#28	7w	m	Pik3caH1047R; Cre-	Vehicle	12.17		7.35078	7.35078		Vehicle vs. BAY-826+Rapa	75.97	49,11 to 102,8	Yes	****	<0,0001
LDL131	#86	7w	f	Pik3caH1047R; Cre-	Vehicle	10.87		-4.11644	-4.11644		BAY-826 vs. BAY-826+Rapa	47.34	19,26 to 75,43	Yes	**	0.0029
LDL171	#619	7w	f	Pik3caH1047R; Cre-	Vehicle	10.44		-7.90944	-7.90944
LDL171	#620	7w	f	Pik3caH1047R; Cre-	Vehicle	9.87		-12.9374	-12.9374		Test details	Mean 1	Mean 2	Mean Diff,	SE of diff,	n1	n2	q	DF
LDL159	#26	7w	m	Pik3caH1047R; Cre+	BAY-826	18.08		59.4825	59.4825		Vehicle vs. BAY-826	81.29	52.67	28.62	8.834	5	4	4.582	9
LDL131	#55	7w	f	Pik3caH1047R; Cre+	BAY-826	19.43		71.3908	71.3908		Vehicle vs. BAY-826+Rapa	81.29	5.323	75.97	9.617	5	3	11.17	9
LDL273	#52	7w	f	Pik3caH1047R; Cre+	BAY-826	16.39		44.5751	44.5751		BAY-826 vs. BAY-826+Rapa	52.67	5.323	47.34	10.06	4	3	6.657	9
LDL273	#53	7w	f	Pik3caH1047R; Cre+	BAY-826	15.33		35.2249	35.2249
LDL159	#27	7w	m	Pik3caH1047R; Cre+	BAY-826+Rapa	12.53		10.5263	10.5263		Compact letter display
LDL171	#045	7w	f	Pik3caH1047R; Cre+	BAY-826+Rapa	11.71		3.29315	3.29315		Vehicle	A
LDL171	#618	7w	f	Pik3caH1047R; Cre+	BAY-826+Rapa	11.58		2.14643	2.14643		BAY-826	B
LDL159	#29	7w	m	Pik3caH1047R; Cre+	Vehicle	19.36		70.7733	70.7733		BAY-826+Rapa	C
LDL131	#84	7w	f	Pik3caH1047R; Cre+	Vehicle	23.12		103.94	103.94
LDL171	#621	7w	m	Pik3caH1047R; Cre+	Vehicle	19.78		74.4781	72.2729
LDL171	#621	7w	m	Pik3caH1047R; Cre+	Vehicle	19.28		70.0676
LDL273	#55	7w	f	Pik3caH1047R; Cre+	Vehicle	19.85		75.0956	75.0956
LDL273	#57	7w	f	Pik3caH1047R; Cre+	Vehicle	20.9	11.3367	84.3575	84.3575
* ID indicates individual experiements (N)									**** displayed in figure
** each ear was counted as seperated n
*** measurement done in ImageJ

## Sheet: EDF8d
Extended Data Figure 8d: Quantification of total cell fluorescence (CTFC) of Phospho-TIE2 signal within EMCN+ vessels after therapeutic treatment with the TIE2 inhibitor BAY-826 (50 mg/kg by oral gavage) and rapamycin (10 mg/kg by intraperitoneal injection, i.p.).
TIE2 activity (n>12 vessels / treatment; N=2)												Statistics (Ordinary one-way ANOVA, multiple comparison) pTIE2 CTFC
experimental ID*	mouse ID	age	genotype	treatment	gender	Area mm2	Intensity	Background Mean**	CTFC	/1000 ***		Number of families	1
LDL207	#17	8w	Pik3caH1047R; Cre-	Ctrl	f	794.57	8112.47	2.58	6062.48	6.06248		Number of comparisons per family	10
LDL207	#17	8w	Pik3caH1047R; Cre-	Ctrl	f	489.42	11226.2	2.58	9963.48	9.96348		Alpha	0.05
LDL207	#17	8w	Pik3caH1047R; Cre-	Ctrl	f	183.57	1856.21	1.45	1590.03	1.59003
LDL207	#17	8w	Pik3caH1047R; Cre-	Ctrl	f	551.26	6004.62	1.9	4957.23	4.95723		Tukey's multiple comparisons test	Mean Diff,	95,00% CI of diff,	Below threshold?	Summary	Adjusted P Value		Exact Adjusted P Value
LDL207	#17	8w	Pik3caH1047R; Cre-	Ctrl	f	199.9	3136.61	2.11	2714.82	2.71482		-4OHT Ctrl vs. Vehicle	-8.919	-13,94 to -3,897	Yes	****	<0,0001	A-B	0.000153482
LDL207	#17	8w	Pik3caH1047R; Cre-	Ctrl	f	296.98	5016.82	2.11	4390.19	4.39019		-4OHT Ctrl vs. BAY-826	-0.9697	-7,208 to 5,268	No	ns	0.9925	A-C	0.9925
LDL207	#17	8w	Pik3caH1047R; Cre-	Ctrl	f	649.7	11291.1	2.03	9972.26	9.97226		-4OHT Ctrl vs. Rapa	-4.771	-11,16 to 1,623	No	ns	0.2385	A-D	0.2385
LDL207	#17	8w	Pik3caH1047R; Cre-	Ctrl	f	119.99	1820.41	2.03	1576.83	1.57683		-4OHT Ctrl vs. BAY-826+Rapa	-0.4798	-6,460 to 5,501	No	ns	0.9994	A-E	0.9994
LDL207	#17	8w	Pik3caH1047R; Cre-	Ctrl	f	398.2	3664.47	2.67	2601.28	2.60128		Vehicle vs. BAY-826	7.949	2,164 to 13,73	Yes	**	0.0022	B-C	0.00875843
LDL207	#17	8w	Pik3caH1047R; Cre-	Ctrl	f	211.33	4379.03	1.96	3964.82	3.96482		Vehicle vs. Rapa	4.148	-1,804 to 10,10	No	ns	0.3035	B-D	0.3035
LDL207	#17	8w	Pik3caH1047R; Cre-	Ctrl	f	122.23	1652.35	3.54	1219.66	1.21966		Vehicle vs. BAY-826+Rapa	8.439	2,932 to 13,95	Yes	***	0.0005	B-E	0.000195198
LDL207	#17	8w	Pik3caH1047R; Cre-	Ctrl	f	210.22	4264.6	2.18	3806.32	3.80632		BAY-826 vs. Rapa	-3.801	-10,81 to 3,208	No	ns	0.5583	C-D	0.5583
LDL184	#24	8w	Pik3caH1047R; Cre-	Ctrl	f	46.33	876.91	2.35	768.034	0.768034		BAY-826 vs. BAY-826+Rapa	0.4899	-6,145 to 7,125	No	ns	0.9996	C-E	0.9996
LDL184	#24	8w	Pik3caH1047R; Cre-	Ctrl	f	349.38	3923.8	2.15	3172.63	3.17263		Rapa vs. BAY-826+Rapa	4.291	-2,491 to 11,07	No	ns	0.4017	D-E	0.4017
LDL184	#24	8w	Pik3caH1047R; Cre-	Ctrl	f	110.2	2758.29	2.15	2521.36	2.52136
LDL184	#24	8w	Pik3caH1047R; Cre-	Ctrl	f	179.46	3517.22	2.15	3131.38	3.13138		Test details	Mean 1	Mean 2	Mean Diff,	SE of diff,	n1	n2	q	DF
LDL184	#24	8w	Pik3caH1047R; Cre-	Ctrl	f	466.13	6611.74	2.39	5497.69	5.49769		-4OHT Ctrl vs. Vehicle	4.33	13.25	-8.919	1.802	20	31	6.999	86
LDL184	#24	8w	Pik3caH1047R; Cre-	Ctrl	f	591.43	11970.9	2.39	10557.4	10.5574		-4OHT Ctrl vs. BAY-826	4.33	5.299	-0.9697	2.239	20	13	0.6126	86
LDL184	#24	8w	Pik3caH1047R; Cre-	Ctrl	f	369.39	6981.58	2.33	6120.9	6.1209		-4OHT Ctrl vs. Rapa	4.33	9.1	-4.771	2.294	20	12	2.94	86
LDL184	#24	8w	Pik3caH1047R; Cre-	Ctrl	f	113.67	2182.87	1.53	2008.95	2.00895		-4OHT Ctrl vs. BAY-826+Rapa	4.33	4.809	-0.4798	2.146	20	15	0.3162	86
LDL207	#20	8w	Pik3caH1047R; Cre+	Vehicle	m	913.65	23868.5	1.9	22132.5	22.1325		Vehicle vs. BAY-826	13.25	5.299	7.949	2.076	31	13	5.415	86
LDL207	#20	8w	Pik3caH1047R; Cre+	Vehicle	m	839.03	19397.9	2.19	17560.4	17.5604		Vehicle vs. Rapa	13.25	9.1	4.148	2.136	31	12	2.746	86
LDL207	#20	8w	Pik3caH1047R; Cre+	Vehicle	m	466.8	11655.1	2.02	10712.2	10.7122		Vehicle vs. BAY-826+Rapa	13.25	4.809	8.439	1.976	31	15	6.039	86
LDL207	#20	8w	Pik3caH1047R; Cre+	Vehicle	m	495.98	10709.2	2.02	9707.34	9.70734		BAY-826 vs. Rapa	5.299	9.1	-3.801	2.515	13	12	2.137	86
LDL207	#20	8w	Pik3caH1047R; Cre+	Vehicle	m	471.48	11270.8	2.02	10318.4	10.3184		BAY-826 vs. BAY-826+Rapa	5.299	4.809	0.4899	2.381	13	15	0.291	86
LDL207	#20	8w	Pik3caH1047R; Cre+	Vehicle	m	547.57	15241.6	2.02	14135.5	14.1355		Rapa vs. BAY-826+Rapa	9.1	4.809	4.291	2.434	12	15	2.493	86
LDL207	#20	8w	Pik3caH1047R; Cre+	Vehicle	m	1462.67	35875.8	2.05	32877.3	32.8773
LDL207	#20	8w	Pik3caH1047R; Cre+	Vehicle	m	193.59	3905.96	2.05	3509.1	3.5091		Compact letter display
LDL207	#20	8w	Pik3caH1047R; Cre+	Vehicle	m	364.91	8883.46	2.14	8102.55	8.10255		Vehicle	A
LDL207	#20	8w	Pik3caH1047R; Cre+	Vehicle	m	1372.32	34725.3	2.12	31815.9	31.8159		Rapa	A B
LDL207	#20	8w	Pik3caH1047R; Cre+	Vehicle	m	522.27	14662.3	2.12	13555.1	13.5551		BAY-826	B
LDL207	#20	8w	Pik3caH1047R; Cre+	Vehicle	m	692.67	13087.8	2.28	11508.5	11.5085		BAY-826+Rapa	B
LDL207	#20	8w	Pik3caH1047R; Cre+	Vehicle	m	126.19	2567.88	2.28	2280.17	2.28017		-4OHT Ctrl	B
LDL207	#20	8w	Pik3caH1047R; Cre+	Vehicle	m	559.37	12971.7	1.98	11864.2	11.8642
LDL207	#20	8w	Pik3caH1047R; Cre+	Vehicle	m	1131.94	26365.4	1.98	24124.2	24.1242
LDL207	#20	8w	Pik3caH1047R; Cre+	Vehicle	m	1511.44	39387.8	1.75	36742.8	36.7428
LDL207	#15	8w	Pik3caH1047R; Cre+	Vehicle	f	576.49	13236.1	2.05	12054.3	12.0543
LDL207	#15	8w	Pik3caH1047R; Cre+	Vehicle	f	184.73	4817.56	2.05	4438.86	4.43886
LDL207	#15	8w	Pik3caH1047R; Cre+	Vehicle	f	638.56	11726.9	1.99	10456.2	10.4562
LDL207	#15	8w	Pik3caH1047R; Cre+	Vehicle	f	241.46	7621.95	1.92	7158.35	7.15835
LDL207	#15	8w	Pik3caH1047R; Cre+	Vehicle	f	388.88	9108.74	3.72	7662.11	7.66211
LDL207	#15	8w	Pik3caH1047R; Cre+	Vehicle	f	714.66	16034.9	2.1	14534.1	14.5341
LDL207	#15	8w	Pik3caH1047R; Cre+	Vehicle	f	718.55	14055.5	2.19	12481.8	12.4818
LDL207	#15	8w	Pik3caH1047R; Cre+	Vehicle	f	432.42	5926.07	1.72	5182.31	5.18231
LDL207	#15	8w	Pik3caH1047R; Cre+	Vehicle	f	297.93	4940.93	1.72	4428.49	4.42849
LDL207	#15	8w	Pik3caH1047R; Cre+	Vehicle	f	1631.44	30173.2	1.91	27057.1	27.0571
LDL207	#15	8w	Pik3caH1047R; Cre+	Vehicle	f	263.29	4070.8	1.91	3567.92	3.56792
LDL207	#15	8w	Pik3caH1047R; Cre+	Vehicle	f	891.55	18856.7	1.91	17153.8	17.1538
LDL207	#15	8w	Pik3caH1047R; Cre+	Vehicle	f	505.24	9268.63	1.91	8303.62	8.30362
LDL207	#15	8w	Pik3caH1047R; Cre+	Vehicle	f	528.95	8875.46	1.82	7912.77	7.91277
LDL207	#15	8w	Pik3caH1047R; Cre+	Vehicle	f	473.17	8248.69	1.86	7368.59	7.36859
LDL207	#02	8w	Pik3caH1047R; Cre+	Rapa	f	881.43	30826.5	2.28	28816.8	28.8168
LDL207	#02	8w	Pik3caH1047R; Cre+	Rapa	f	532.24	15620.2	2.2	14449.2	14.4492
LDL207	#02	8w	Pik3caH1047R; Cre+	Rapa	f	461.05	8251.15	2.01	7324.44	7.32444
LDL207	#02	8w	Pik3caH1047R; Cre+	Rapa	f	158.73	2940.45	2.01	2621.4	2.6214
LDL207	#02	8w	Pik3caH1047R; Cre+	Rapa	f	624.75	13238.5	2.9	11426.7	11.4267
LDL207	#02	8w	Pik3caH1047R; Cre+	Rapa	f	126.29	3273.45	2.9	2907.21	2.90721
LDL207	#02	8w	Pik3caH1047R; Cre+	Rapa	f	364.85	8355.09	2.15	7570.66	7.57066
LDL207	#02	8w	Pik3caH1047R; Cre+	Rapa	f	799.05	14901.6	2.12	13207.6	13.2076
LDL207	#02	8w	Pik3caH1047R; Cre+	Rapa	f	540.27	9372.87	2.65	7941.15	7.94115
LDL207	#02	8w	Pik3caH1047R; Cre+	Rapa	f	226.25	3909.38	1.82	3497.61	3.49761
LDL207	#02	8w	Pik3caH1047R; Cre+	Rapa	f	535.03	7929.47	1.88	6923.61	6.92361
LDL207	#02	8w	Pik3caH1047R; Cre+	Rapa	f	192.83	2874.38	1.88	2511.86	2.51186
LDL207	#05	8w	Pik3caH1047R; Cre+	BAY	m	517.46	9083.06	2.75	7660.04	7.66004
LDL207	#05	8w	Pik3caH1047R; Cre+	BAY	m	526	7435.29	2.06	6351.73	6.35173
LDL207	#05	8w	Pik3caH1047R; Cre+	BAY	m	154.05	2574.09	4.02	1954.81	1.95481
LDL207	#05	8w	Pik3caH1047R; Cre+	BAY	m	185.44	1927.96	1.54	1642.38	1.64238
LDL207	#05	8w	Pik3caH1047R; Cre+	BAY	m	211.92	2954.87	1.54	2628.51	2.62851
LDL207	#05	8w	Pik3caH1047R; Cre+	BAY	m	208.29	3446.34	1.61	3110.99	3.11099
LDL207	#06	8w	Pik3caH1047R; Cre+	BAY	m	183.46	4485.4	1.44	4221.22	4.22122
LDL207	#06	8w	Pik3caH1047R; Cre+	BAY	m	161.91	3547.68	1.44	3314.53	3.31453
LDL207	#06	8w	Pik3caH1047R; Cre+	BAY	m	262.86	6466.62	1.71	6017.13	6.01713
LDL207	#06	8w	Pik3caH1047R; Cre+	BAY	m	617.33	10512.1	1.63	9505.89	9.50589
LDL207	#06	8w	Pik3caH1047R; Cre+	BAY	m	479.73	7505.78	1.4	6834.16	6.83416
LDL207	#06	8w	Pik3caH1047R; Cre+	BAY	m	783.37	11143.6	1.88	9670.85	9.67085
LDL207	#06	8w	Pik3caH1047R; Cre+	BAY	m	459.52	6849.05	1.88	5985.15	5.98515
LDL207	#03	8w	Pik3caH1047R; Cre+	BAY+Rapa	f	502.45	7632.82	1.7	6778.65	6.77865
LDL207	#03	8w	Pik3caH1047R; Cre+	BAY+Rapa	f	551.98	7499.47	2.09	6345.83	6.34583
LDL207	#03	8w	Pik3caH1047R; Cre+	BAY+Rapa	f	668.19	10938.5	2.09	9542.01	9.54201
LDL207	#03	8w	Pik3caH1047R; Cre+	BAY+Rapa	f	293.16	4517.4	2.46	3796.23	3.79623
LDL207	#03	8w	Pik3caH1047R; Cre+	BAY+Rapa	f	203.6	3189.65	2.46	2688.79	2.68879
LDL207	#03	8w	Pik3caH1047R; Cre+	BAY+Rapa	f	185.12	2155.58	3.45	1516.92	1.51692
LDL207	#18	8w	Pik3caH1047R; Cre+	BAY+Rapa	f	453.61	6357.21	1.98	5459.06	5.45906
LDL207	#18	8w	Pik3caH1047R; Cre+	BAY+Rapa	f	226.35	4758.45	2.12	4278.59	4.27859
LDL207	#18	8w	Pik3caH1047R; Cre+	BAY+Rapa	f	266.95	5880.13	2.22	5287.5	5.2875
LDL207	#18	8w	Pik3caH1047R; Cre+	BAY+Rapa	f	531.18	9379.87	2.22	8200.65	8.20065
LDL207	#18	8w	Pik3caH1047R; Cre+	BAY+Rapa	f	294.48	4577.58	1.86	4029.85	4.02985
LDL207	#07	8w	Pik3caH1047R; Cre+	BAY+Rapa	m	151.43	3178.15	2.05	2867.72	2.86772
LDL207	#07	8w	Pik3caH1047R; Cre+	BAY+Rapa	m	73.71	1342.18	2.2	1180.02	1.18002
LDL207	#07	8w	Pik3caH1047R; Cre+	BAY+Rapa	m	353.55	5849.62	2.2	5071.81	5.07181
LDL207	#07	8w	Pik3caH1047R; Cre+	BAY+Rapa	m	337.1	5801.74	2.14	5080.35	5.08035
* ID indicates individual experiements (N)
**measured for each image
***displayed in figure

## Sheet: EDF8e
Extended Data Figure 8e: Quantification of SMC coverage of Veins and Capillaries after therapeutic treatment with the TIE2 inhibitor BAY-826 (50 mg/kg by oral gavage) and rapamycin (10 mg/kg by intraperitoneal injection, i.p.).
(n=/> 3 mice/genotype and vessel type; N=2)											Statistics (Ordinary one-way ANOVA, multiple comparison) SMC coverage Vein										Statistics (Ordinary one-way ANOVA, multiple comparison) SMC coverage Capillary
experimental ID*	mouse ID	age	gender	ear**	Vessel type	genotype	trreatment	%aSMA of ECM area (ear)	%aSMA of ECM area (mouse)***		Number of families	1									Number of families	1
LDL207	#01	8w	f	left	Vein	Pik3caH1047R; Cre+	BAY-826	53.41	39.215		Number of comparisons per family	10									Number of comparisons per family	10
LDL207	#01	8w	f	right	Vein	Pik3caH1047R; Cre+	BAY-826	25.02			Alpha	0.05									Alpha	0.05
LDL207	#06	8w	m	left	Vein	Pik3caH1047R; Cre+	BAY-826	53.0778	43.102
LDL207	#06	8w	m	right	Vein	Pik3caH1047R; Cre+	BAY-826	33.1262			Tukey's multiple comparisons test	Mean Diff,	95,00% CI of diff,	Below threshold?	Summary	Adjusted P Value	Exact adjusted p value				Tukey's multiple comparisons test	Mean Diff,	95,00% CI of diff,	Below threshold?	Summary	Adjusted P Value	Exact adjusted P Value
LDL184	#11	8w	m	Left	Vein	Pik3caH1047R; Cre+	BAY-826	55.7017	55.7017		Cre- Ctrl vs. Vehicle	-9.186	-26,49 to 8,114	No	ns	0.4504	0.4504				-4-OHT Ctrl vs. Vehicle	-54.89	-70,89 to -38,90	Yes	****	<0,0001	1.86517e-14
LDL184	#12	8w	m	Left	Vein	Pik3caH1047R; Cre+	BAY-826	68.6747	68.6747		Cre- Ctrl vs. BAY-826	-0.1857	-17,49 to 17,11	No	ns	>0,9999	1				-4-OHT Ctrl vs. BAY-826	-45.12	-61,11 to -29,12	Yes	****	<0,0001	6.01408e-13
LDL184	#26	8w	f	Left	Vein	Pik3caH1047R; Cre+	BAY-826	53.467	53.467		Cre- Ctrl vs. Rapa	-5.586	-22,89 to 11,71	No	ns	0.821	0.821				-4-OHT Ctrl vs. Rapa	-54.72	-70,71 to -38,72	Yes	****	<0,0001	1.87628e-14
LDL207	#03	8w	f	left	Vein	Pik3caH1047R; Cre+	BAY-826 + Rapa	23.9525	31.3441		Cre- Ctrl vs. BAY-826+Rapa	8.164	-9,136 to 25,46	No	ns	0.5548	0.5548				-4-OHT Ctrl vs. BAY-826+Rapa	-50.27	-66,26 to -34,27	Yes	****	<0,0001	2.27596e-14
LDL207	#03	8w	f	right	Vein	Pik3caH1047R; Cre+	BAY-826 + Rapa	38.7357			Vehicle vs. BAY-826	9	-12,58 to 30,58	No	ns	0.6565	0.6565				Vehicle vs. BAY-826	9.775	-10,17 to 29,72	No	ns	0.5219	0.5219
LDL207	#22	8w	m	left	Vein	Pik3caH1047R; Cre+	BAY-826 + Rapa	37.945	34.2945		Vehicle vs. Rapa	3.6	-17,98 to 25,18	No	ns	0.9796	0.9796				Vehicle vs. Rapa	0.175	-19,77 to 20,12	No	ns	>0,9999	0.9999999999999997
LDL207	#22	8w	m	right	Vein	Pik3caH1047R; Cre+	BAY-826 + Rapa	30.644			Vehicle vs. BAY-826+Rapa	17.35	-4,227 to 38,93	No	ns	0.1341	0.1341				Vehicle vs. BAY-826+Rapa	4.625	-15,32 to 24,57	No	ns	0.9356	0.9356
LDL184	#47	8w	f	Left	Vein	Pik3caH1047R; Cre+	BAY-826+Rapa	50.3392	50.3392		BAY-826 vs. Rapa	-5.4	-26,98 to 16,18	No	ns	0.9173	0.9173				BAY-826 vs. Rapa	-9.6	-29,55 to 10,35	No	ns	0.5378	0.5378
LDL207	#04	8w	f	left	Vein	Pik3caH1047R; Cre-	Cre- Ctrl	44.0778	42.1833		BAY-826 vs. BAY-826+Rapa	8.35	-13,23 to 29,93	No	ns	0.7119	0.7119				BAY-826 vs. BAY-826+Rapa	-5.15	-25,10 to 14,80	No	ns	0.9086	0.9086
LDL207	#04	8w	f	right	Vein	Pik3caH1047R; Cre-	Cre- Ctrl	40.2889			Rapa vs. BAY-826+Rapa	13.75	-7,827 to 35,33	No	ns	0.2922	0.2922				Rapa vs. BAY-826+Rapa	4.45	-15,50 to 24,40	No	ns	0.9434	0.9434
LDL207	#05	8w	m	left	Vein	Pik3caH1047R; Cre-	Cre- Ctrl	46.2011	46.2011
LDL207	#07	8w	m	left	Vein	Pik3caH1047R; Cre-	Cre- Ctrl	47.954	39.057		Test details	Mean 1	Mean 2	Mean Diff,	SE of diff,	n1	n2	q	DF		Test details	Mean 1	Mean 2	Mean Diff,	SE of diff,	n1	n2	q	DF
LDL207	#07	8w	m	right	Vein	Pik3caH1047R; Cre-	Cre- Ctrl	30.16			Cre- Ctrl vs. Vehicle	40.96	50.15	-9.186	5.257	7	2	2.471	10		-4-OHT Ctrl vs. Vehicle	2.157	57.05	-54.89	4.86	7	2	15.97	10
LDL207	#16	8w	f	right	Vein	Pik3caH1047R; Cre-	Cre- Ctrl	29.945	29.945		Cre- Ctrl vs. BAY-826	40.96	41.15	-0.1857	5.257	7	2	0.04996	10		-4-OHT Ctrl vs. BAY-826	2.157	47.28	-45.12	4.86	7	2	13.13	10
LDL207	#17	8w	f	left	Vein	Pik3caH1047R; Cre-	Cre- Ctrl	50.216	50.216		Cre- Ctrl vs. Rapa	40.96	46.55	-5.586	5.257	7	2	1.503	10		-4-OHT Ctrl vs. Rapa	2.157	56.88	-54.72	4.86	7	2	15.92	10
LDL207	#18	8w	f	left	Vein	Pik3caH1047R; Cre-	Cre- Ctrl	40.5575	47.2428		Cre- Ctrl vs. BAY-826+Rapa	40.96	32.8	8.164	5.257	7	2	2.196	10		-4-OHT Ctrl vs. BAY-826+Rapa	2.157	52.43	-50.27	4.86	7	2	14.63	10
LDL207	#18	8w	f	right	Vein	Pik3caH1047R; Cre-	Cre- Ctrl	53.928			Vehicle vs. BAY-826	50.15	41.15	9	6.556	2	2	1.941	10		Vehicle vs. BAY-826	57.05	47.28	9.775	6.061	2	2	2.281	10
LDL207	#91	8w	m	right	Vein	Pik3caH1047R; Cre-	Cre- Ctrl	31.85	31.85		Vehicle vs. Rapa	50.15	46.55	3.6	6.556	2	2	0.7765	10		Vehicle vs. Rapa	57.05	56.88	0.175	6.061	2	2	0.04083	10
LDL184	#24	8w	f	Left	Vein	Pik3caH1047R; Cre-	Cre- Ctrl	41.0857	41.0857		Vehicle vs. BAY-826+Rapa	50.15	32.8	17.35	6.556	2	2	3.742	10		Vehicle vs. BAY-826+Rapa	57.05	52.43	4.625	6.061	2	2	1.079	10
LDL184	#30	8w	m	Right	Vein	Pik3caH1047R; Cre-	Cre- Ctrl	59.2262	59.2262		BAY-826 vs. Rapa	41.15	46.55	-5.4	6.556	2	2	1.165	10		BAY-826 vs. Rapa	47.28	56.88	-9.6	6.061	2	2	2.24	10
LDL207	#02	8w	f	left	Vein	Pik3caH1047R; Cre+	Rapa	57.872	47.9877		BAY-826 vs. BAY-826+Rapa	41.15	32.8	8.35	6.556	2	2	1.801	10		BAY-826 vs. BAY-826+Rapa	47.28	52.43	-5.15	6.061	2	2	1.202	10
LDL207	#02	8w	f	right	Vein	Pik3caH1047R; Cre+	Rapa	38.1033			Rapa vs. BAY-826+Rapa	46.55	32.8	13.75	6.556	2	2	2.966	10		Rapa vs. BAY-826+Rapa	56.88	52.43	4.45	6.061	2	2	1.038	10
LDL207	#21	8w	m	left	Vein	Pik3caH1047R; Cre+	Rapa	45.1383	45.1383
LDL184	#28	8w	f	Left	Vein	Pik3caH1047R; Cre+	Rapa	61.0595	61.0595		Compact letter display										Compact letter display
LDL184	#29	8w	m	Left	Vein	Pik3caH1047R; Cre+	Rapa	86.4041	86.4041		Vehicle	A									Vehicle	A
LDL207	#15	8w	f	right	Vein	Pik3caH1047R; Cre+	Vehicle	52.03	55.286		Rapa	A									Rapa	A
LDL207	#15	8w	f	left	Vein	Pik3caH1047R; Cre+	Vehicle	58.542			BAY-826	A									BAY-826+Rapa	A
LDL207	#20	8w	m	left	Vein	Pik3caH1047R; Cre+	Vehicle	45.22	45.064		Cre- Ctrl	A									BAY-826	A
LDL207	#20	8w	m	right	Vein	Pik3caH1047R; Cre+	Vehicle	44.908			BAY-826+Rapa	A									Cre- Ctrl	B
LDL184	#14	8w	m	Left	Vein	Pik3caH1047R; Cre+	Vehicle	74.7344	74.7344
LDL184	#48	8w	f	Left	Vein	Pik3caH1047R; Cre+	Vehicle	61.4765	61.4765
LDL207	#01	8w	f	left	Capillary	Pik3caH1047R; Cre+	BAY-826	51.8335	43.2604
LDL207	#01	8w	f	right	Capillary	Pik3caH1047R; Cre+	BAY-826	34.6872
LDL207	#06	8w	m	left	Capillary	Pik3caH1047R; Cre+	BAY-826	51.2833	51.2833
LDL184	#11	8w	m	Left	Capillary	Pik3caH1047R; Cre+	BAY-826	30.6203	30.6203
LDL184	#12	8w	m	Left	Capillary	Pik3caH1047R; Cre+	BAY-826	38.6255	38.6255
LDL184	#26	8w	f	Left	Capillary	Pik3caH1047R; Cre+	BAY-826	18.4917	18.4917
LDL207	#22	8w	f	right	Capillary	Pik3caH1047R; Cre+	BAY-826 + Rapa	41.9938	42.5418
LDL207	#22	8w	m	left	Capillary	Pik3caH1047R; Cre+	BAY-826 + Rapa	43.0897
LDL207	#03	8w	f	right	Capillary	Pik3caH1047R; Cre+	BAY-826 + Rapa	62.2808	62.2808
LDL184	#47	8w	f	Left	Capillary	Pik3caH1047R; Cre+	BAY-826+Rapa	32.6178	32.6178
LDL207	#04	8w	f	left	Capillary	Pik3caH1047R; Cre-	Cre- Ctrl	2.77504	3.21778
LDL207	#04	8w	f	right	Capillary	Pik3caH1047R; Cre-	Cre- Ctrl	3.66053
LDL207	#05	8w	m	left	Capillary	Pik3caH1047R; Cre-	Cre- Ctrl	1.61645	1.61645
LDL207	#07	8w	m	left	Capillary	Pik3caH1047R; Cre-	Cre- Ctrl	0.760704	2.33624
LDL207	#07	8w	m	right	Capillary	Pik3caH1047R; Cre-	Cre- Ctrl	3.91177
LDL207	#16	8w	f	right	Capillary	Pik3caH1047R; Cre-	Cre- Ctrl	4.76478	4.76478
LDL207	#17	8w	f	left	Capillary	Pik3caH1047R; Cre-	Cre- Ctrl	0.307802	0.307802
LDL207	#18	8w	f	left	Capillary	Pik3caH1047R; Cre-	Cre- Ctrl	1.87632	1.80044
LDL207	#18	8w	f	right	Capillary	Pik3caH1047R; Cre-	Cre- Ctrl	1.72456
LDL207	#91	8w	m	right	Capillary	Pik3caH1047R; Cre-	Cre- Ctrl	0.981347	0.981347
LDL184	#24	8w	f	Left	Capillary	Pik3caH1047R; Cre-	Cre- Ctrl	3.65692	3.65692
LDL184	#30	8w	m	Right	Capillary	Pik3caH1047R; Cre-	Cre- Ctrl	1.60183	1.60183
LDL207	#02	8w	f	left	Capillary	Pik3caH1047R; Cre+	Rapa	51.3786	52.7568
LDL207	#02	8w	f	right	Capillary	Pik3caH1047R; Cre+	Rapa	54.135
LDL207	#21	8w	m	left	Capillary	Pik3caH1047R; Cre+	Rapa	60.9884	60.9884
LDL184	#28	8w	f	Left	Capillary	Pik3caH1047R; Cre+	Rapa	28.1238	28.1238
LDL184	#29	8w	m	Left	Capillary	Pik3caH1047R; Cre+	Rapa	42.9054	42.9054
LDL207	#15	8w	f	right	Capillary	Pik3caH1047R; Cre+	Vehicle	41.7258	50.2828
LDL207	#15	8w	f	left	Capillary	Pik3caH1047R; Cre+	Vehicle	58.8398
LDL207	#20	8w	m	left	Capillary	Pik3caH1047R; Cre+	Vehicle	67.3212	63.8735
LDL207	#20	8w	m	right	Capillary	Pik3caH1047R; Cre+	Vehicle	60.4258
LDL184	#14	8w	m	Left	Capillary	Pik3caH1047R; Cre+	Vehicle	34.2525	34.2525
LDL184	#48	8w	f	Left	Capillary	Pik3caH1047R; Cre+	Vehicle	30.098	30.098
* ID indicates individual experiements (N)
** each ear was counted as seperated n
*** measurement done in ImageJ; displayed in figure

## Sheet: EDF8f
Extended Data Figure 8f: Lesion number after therapeutic treatment with the TIE2 inhibitor BAY-826 (50 mg/kg by oral gavage) and rapamycin (10 mg/kg by intraperitoneal injection, i.p.).
(n=/> 7/ treatment; N=2)										Statistics (Ordinary one-way ANOVA, multiple comparison) Lesion count
experimental ID*	mouse ID**	age	gender	ear	genotype	treatment	lesion count (ear)***	lesion count (mouse) ****		Number of families	1
LDL184	#05	8w	m	Left	Pik3caH1047R; Cre+	Vehicle	334	334		Number of comparisons per family	6
LDL184	#14	8w	m	Left	Pik3caH1047R; Cre+	Vehicle	303	303		Alpha	0.05
LDL184	#48	8w	f	Left	Pik3caH1047R; Cre+	Vehicle	297	297
LDL184	#12	8w	m	Left	Pik3caH1047R; Cre+	BAY-826	254	254		Tukey's multiple comparisons test	Mean Diff,	95,00% CI of diff,	Below threshold?	Summary	Adjusted P Value	Exact adjusted P Value
LDL184	#11	8w	m	Left	Pik3caH1047R; Cre+	BAY-826	227	227		Vehicle vs. BAY-826	77.1	-9,215 to 163,4	No	ns	0.0874	0.0874
LDL184	#26	8w	f	Left	Pik3caH1047R; Cre+	BAY-826	225	225		Vehicle vs. Rapa	4.65	-86,90 to 96,20	No	ns	0.9988	0.9988
LDL184	#29	8w	m	Left	Pik3caH1047R; Cre+	Rapa	302	302		Vehicle vs. BAY-826+Rapa	76.65	-14,90 to 168,2	No	ns	0.1159	0.1159
LDL184	#28	8w	f	Right	Pik3caH1047R; Cre+	Rapa	277	240.5		BAY-826 vs. Rapa	-72.45	-164,0 to 19,10	No	ns	0.1452	0.1452
LDL184	#28	8w	f	Left	Pik3caH1047R; Cre+	Rapa	204			BAY-826 vs. BAY-826+Rapa	-0.45	-92,00 to 91,10	No	ns	>0,9999	0.99999
LDL184	#47	8w	f	Left	Pik3caH1047R; Cre+	BAY-826 + Rapa	294	294		Rapa vs. BAY-826+Rapa	72	-24,50 to 168,5	No	ns	0.1799	0.1799
LDL184	#08	8w	m	Right	Pik3caH1047R; Cre+	BAY-826 + Rapa	214	187.5
LDL184	#08	8w	m	Left	Pik3caH1047R; Cre+	BAY-826 + Rapa	161			Test details	Mean 1	Mean 2	Mean Diff,	SE of diff,	n1	n2	q	DF
LDL207	#20	8w	m	Left	Pik3caH1047R; Cre+	Vehicle	357	352.5		Vehicle vs. BAY-826	295.4	218.3	77.1	29.7	5	5	3.672	14
LDL207	#20	8w	m	Right	Pik3caH1047R; Cre+	Vehicle	348			Vehicle vs. Rapa	295.4	290.8	4.65	31.5	5	4	0.2088	14
LDL207	#15	8w	f	Left	Pik3caH1047R; Cre+	Vehicle	195	190.5		Vehicle vs. BAY-826+Rapa	295.4	218.8	76.65	31.5	5	4	3.441	14
LDL207	#15	8w	f	Right	Pik3caH1047R; Cre+	Vehicle	186			BAY-826 vs. Rapa	218.3	290.8	-72.45	31.5	5	4	3.253	14
LDL207	#06	8w	m	Left	Pik3caH1047R; Cre+	BAY-826	211	192		BAY-826 vs. BAY-826+Rapa	218.3	218.8	-0.45	31.5	5	4	0.0202	14
LDL207	#06	8w	m	Right	Pik3caH1047R; Cre+	BAY-826	173			Rapa vs. BAY-826+Rapa	290.8	218.8	72	33.2	4	4	3.067	14
LDL207	#01	8w	f	Left	Pik3caH1047R; Cre+	BAY-826	208	193.5
LDL207	#01	8w	f	Right	Pik3caH1047R; Cre+	BAY-826	179			Compact letter display
LDL207	#02	8w	f	Left	Pik3caH1047R; Cre+	Rapa	360	315.5		Vehicle	A
LDL207	#02	8w	f	Right	Pik3caH1047R; Cre+	Rapa	271			Rapa	A
LDL207	#21	8w	m	Left	Pik3caH1047R; Cre+	Rapa	305	305		BAY-826+Rapa	A
LDL207	#03	8w	f	Left	Pik3caH1047R; Cre+	BAY-826 + Rapa	291	222		BAY-826	A
LDL207	#03	8w	f	Right	Pik3caH1047R; Cre+	BAY-826 + Rapa	153
LDL207	#22	8w	m	Left	Pik3caH1047R; Cre+	BAY-826 + Rapa	183	171.5
LDL207	#22	8w	m	Right	Pik3caH1047R; Cre+	BAY-826 + Rapa	160
* ID indicates individual experiements (N)								**** displayed in figure
** each ear was counted as seperated n
*** counted using ImageJ

## Sheet: EDF8g
Extended Data Figure 8g: Quantification of SMC coverage of Veins and Capillaries after ligand neutralization (AAV-TIE2-ECD) and rapamycin (10 mg/kg by intraperitoneal injection, i.p.).
(n=/> 4 mice/genotype; N=4)										Statistics (Ordinary one-way ANOVA, multiple comparison) SMC coverage Vein										Statistics (Ordinary one-way ANOVA, multiple comparison) SMC coverage Capillary
experimental ID*	mouse ID**	age	gender	Vesseltype	genotype	trreatment	% aSMA of ECM area (ear)	% aSMA of ECM area (mouse) ***		Number of families	1									Number of families	1
LDL91	#295	8w	f	Vein	Pik3caH1047R; Cre-	Cre- Ctrl	95.68	95.68		Number of comparisons per family	10									Number of comparisons per family	10
LDL91	#478	8w	f	Vein	Pik3caH1047R; Cre-	Cre- Ctrl	83.064	83.064		Alpha	0.05									Alpha	0.05
LDL103	#700	8w	m	Vein	Pik3caH1047R; Cre-	Cre- Ctrl	88.952	88.952
LDL48	#76	8w	m	Vein	Pik3caH1047R; Cre-	Cre- Ctrl	60.441	60.441		Tukey's multiple comparisons test	Mean Diff,	95,00% CI of diff,	Below threshold?	Summary	Adjusted P Value	Exact adjusted P Value				Tukey's multiple comparisons test	Mean Diff,	95,00% CI of diff,	Below threshold?	Summary	Adjusted P Value	Exact adjusted P Value
LDL91	#771	8w	m	Vein	Pik3caH1047R; Cre-	Cre- Ctrl	61.302	61.302		Cre- Ctrl vs. untreated	-4.739	-20,41 to 10,93	No	ns	0.9014	0.9014				Cre- Ctrl vs. untreated	-53.35	-67,08 to -39,61	Yes	****	<0,0001	5.29676e-12
LDL91	#781	8w	m	Vein	Pik3caH1047R; Cre-	Cre- Ctrl	81.869	81.869		Cre- Ctrl vs. AAV-TIE2-ECD	1.473	-18,27 to 21,22	No	ns	0.9995	0.9995				Cre- Ctrl vs. AAV-TIE2-ECD	-46.68	-64,19 to -29,18	Yes	****	<0,0001	1.30593e-07
LDL91	#825	8w	m	Vein	Pik3caH1047R; Cre-	Cre- Ctrl	86.93	86.93		Cre- Ctrl vs. Rapa	-1.078	-20,82 to 18,67	No	ns	0.9998	0.9998				Cre- Ctrl vs. Rapa	-53.53	-73,93 to -33,13	Yes	****	<0,0001	1.89534e-07
LDL91	#873	8w	m	Vein	Pik3caH1047R; Cre-	Cre- Ctrl	64.534	64.534		Cre- Ctrl vs. AAV-TIE2-ECD + Rapa	0.4087	-15,71 to 16,53	No	ns	>0,9999	1				Cre- Ctrl vs. AAV-TIE2-ECD + Rapa	-15.84	-33,35 to 1,667	No	ns	0.0925	0.0925
LDL48	#28	8w	f	Vein	Pik3caH1047R; Cre+	AAV-TIE2-ECD	78.442	78.442		untreated vs. AAV-TIE2-ECD	6.212	-13,16 to 25,59	No	ns	0.8812	0.8812				untreated vs. AAV-TIE2-ECD	6.661	-11,23 to 24,55	No	ns	0.8232	0.8232
LDL48	#73	8w	m	Vein	Pik3caH1047R; Cre+	AAV-TIE2-ECD	60.719	60.719		untreated vs. Rapa	3.662	-15,71 to 23,04	No	ns	0.981	0.981				untreated vs. Rapa	-0.1842	-20,91 to 20,54	No	ns	>0,9999	1
LDL48	#77	8w	f	Vein	Pik3caH1047R; Cre+	AAV-TIE2-ECD	84.571	84.571		untreated vs. AAV-TIE2-ECD + Rapa	5.148	-10,52 to 20,82	No	ns	0.8716	0.8716				untreated vs. AAV-TIE2-ECD + Rapa	37.5	19,62 to 55,39	Yes	****	<0,0001	2.16068e-05
LDL91	#772	8w	m	Vein	Pik3caH1047R; Cre+	AAV-TIE2-ECD	81.759	81.759		AAV-TIE2-ECD vs. Rapa	-2.55	-25,35 to 20,25	No	ns	0.9974	0.9974				AAV-TIE2-ECD vs. Rapa	-6.845	-30,24 to 16,55	No	ns	0.9175	0.9175
LDL103	#666	8w	m	Vein	Pik3caH1047R; Cre+	AAV-TIE2-ECD + Rapa	88.208	88.208		AAV-TIE2-ECD vs. AAV-TIE2-ECD + Rapa	-1.064	-20,81 to 18,68	No	ns	0.9999	0.9999				AAV-TIE2-ECD vs. AAV-TIE2-ECD + Rapa	30.84	9,917 to 51,77	Yes	**	0.0013	0.0013
LDL103	#699	8w	m	Vein	Pik3caH1047R; Cre+	AAV-TIE2-ECD + Rapa	73.433	73.433		Rapa vs. AAV-TIE2-ECD + Rapa	1.486	-18,26 to 21,23	No	ns	0.9995	0.9995				Rapa vs. AAV-TIE2-ECD + Rapa	37.69	14,29 to 61,08	Yes	***	0.0004	0.0004
LDL103	#703	8w	f	Vein	Pik3caH1047R; Cre+	AAV-TIE2-ECD + Rapa	55.381	55.381
LDL91	#703	8w	m	Vein	Pik3caH1047R; Cre+	AAV-TIE2-ECD + Rapa	69.309	69.309		Test details	Mean 1	Mean 2	Mean Diff,	SE of diff,	n1	n2	q	DF		Test details	Mean 1	Mean 2	Mean Diff,	SE of diff,	n1	n2	q	DF
LDL91	#776	8w	m	Vein	Pik3caH1047R; Cre+	AAV-TIE2-ECD + Rapa	76.452	76.452		Cre- Ctrl vs. untreated	77.85	82.58	-4.739	5.377	8	9	1.246	28		Cre- Ctrl vs. untreated	4.671	58.02	-53.35	4.803	15	13	15.71	39
LDL91	#782	8w	m	Vein	Pik3caH1047R; Cre+	AAV-TIE2-ECD + Rapa	89.341	89.341		Cre- Ctrl vs. AAV-TIE2-ECD	77.85	76.37	1.473	6.777	8	4	0.3073	28		Cre- Ctrl vs. AAV-TIE2-ECD	4.671	51.36	-46.68	6.123	15	6	10.78	39
LDL91	#784	8w	m	Vein	Pik3caH1047R; Cre+	AAV-TIE2-ECD + Rapa	83.018	83.018		Cre- Ctrl vs. Rapa	77.85	78.92	-1.078	6.777	8	4	0.2249	28		Cre- Ctrl vs. Rapa	4.671	58.2	-53.53	7.133	15	4	10.61	39
LDL91	#785	8w	f	Vein	Pik3caH1047R; Cre+	AAV-TIE2-ECD + Rapa	85.959	84.348		Cre- Ctrl vs. AAV-TIE2-ECD + Rapa	77.85	77.44	0.4087	5.533	8	8	0.1045	28		Cre- Ctrl vs. AAV-TIE2-ECD + Rapa	4.671	20.51	-15.84	6.123	15	6	3.659	39
LDL91	#785	8w	f	Vein	Pik3caH1047R; Cre+	AAV-TIE2-ECD + Rapa	82.737			untreated vs. AAV-TIE2-ECD	82.58	76.37	6.212	6.65	9	4	1.321	28		untreated vs. AAV-TIE2-ECD	58.02	51.36	6.661	6.256	13	6	1.506	39
LDL91	#296	8w	f	Vein	Pik3caH1047R; Cre+	untreated	64.566	64.566		untreated vs. Rapa	82.58	78.92	3.662	6.65	9	4	0.7787	28		untreated vs. Rapa	58.02	58.2	-0.1842	7.247	13	4	0.03595	39
LDL48	#63	8w	m	Vein	Pik3caH1047R; Cre+	untreated	78.189	78.189		untreated vs. AAV-TIE2-ECD + Rapa	82.58	77.44	5.148	5.377	9	8	1.354	28		untreated vs. AAV-TIE2-ECD + Rapa	58.02	20.51	37.5	6.256	13	6	8.478	39
LDL48	#65	8w	f	Vein	Pik3caH1047R; Cre+	untreated	82.475	82.475		AAV-TIE2-ECD vs. Rapa	76.37	78.92	-2.55	7.825	4	4	0.4608	28		AAV-TIE2-ECD vs. Rapa	51.36	58.2	-6.845	8.182	6	4	1.183	39
LDL48	#66	8w	f	Vein	Pik3caH1047R; Cre+	untreated	86.324	81.705		AAV-TIE2-ECD vs. AAV-TIE2-ECD + Rapa	76.37	77.44	-1.064	6.777	4	8	0.222	28		AAV-TIE2-ECD vs. AAV-TIE2-ECD + Rapa	51.36	20.51	30.84	7.318	6	6	5.96	39
LDL48	#66	8w	f	Vein	Pik3caH1047R; Cre+	untreated	77.086			Rapa vs. AAV-TIE2-ECD + Rapa	78.92	77.44	1.486	6.777	4	8	0.3102	28		Rapa vs. AAV-TIE2-ECD + Rapa	58.2	20.51	37.69	8.182	4	6	6.514	39
LDL48	#67	8w	f	Vein	Pik3caH1047R; Cre+	untreated	84.607	84.607
LDL103	#670	8w	m	Vein	Pik3caH1047R; Cre+	untreated	86.765	86.765		Compact letter display										Compact letter display
LDL91	#829	8w	f	Vein	Pik3caH1047R; Cre+	untreated	87.478	88.715		Cre+ Ctrl	A									Rapa	A
LDL91	#829	8w	f	Vein	Pik3caH1047R; Cre+	untreated	89.952			Rapa	A									Cre+ Ctrl	A
LDL91	#855	8w	m	Vein	Pik3caH1047R; Cre+	untreated	87.379	87.379		Cre- Ctrl	A									AAV-TIE2-ECD	A
LDL91	#875	8w	m	Vein	Pik3caH1047R; Cre+	untreated	88.843	88.843		AAV-TIE2-ECD + Rapa	A									AAV-TIE2-ECD + Rapa	B
LDL103	#692	8w	m	Vein	Pik3caH1047R; Cre+	Rapa	63.285	63.285		AAV-TIE2-ECD	A									Cre- Ctrl	B
LDL103	#694	8w	m	Vein	Pik3caH1047R; Cre+	Rapa	79.238	79.238
LDL103	#697	8w	f	Vein	Pik3caH1047R; Cre+	Rapa	90.347	90.347
LDL91	#854	8w	m	Vein	Pik3caH1047R; Cre+	Rapa	82.806	82.806
LDL103	#07	8w	m	Capillary	Pik3caH1047R; Cre-	Cre-Ctrl	0.938788	0.938788
LDL103	#10	8w	m	Capillary	Pik3caH1047R; Cre-	Cre-Ctrl	0.922633	0.922633
LDL103	#11	8w	m	Capillary	Pik3caH1047R; Cre-	Cre-Ctrl	2.26294	2.26294
LDL15	#24	8w	m	Capillary	Pik3caH1047R; Cre-	Cre-Ctrl	3.91352	3.91352
LDL15	#28	8w	m	Capillary	Pik3caH1047R; Cre-	Cre-Ctrl	7.42357	7.42357
LDL91	#295	8w	f	Capillary	Pik3caH1047R; Cre-	Cre-Ctrl	1.19873	1.19873
LDL15	#31	8w	f	Capillary	Pik3caH1047R; Cre-	Cre-Ctrl	9.22175	9.22175
LDL91	#478	8w	f	Capillary	Pik3caH1047R; Cre-	Cre-Ctrl	8.55451	8.55451
LDL103	#669	8w	m	Capillary	Pik3caH1047R; Cre-	Cre-Ctrl	2.61651	2.61651
LDL103	#700	8w	m	Capillary	Pik3caH1047R; Cre-	Cre-Ctrl	18.7676	18.7676
LDL48	#76	8w	m	Capillary	Pik3caH1047R; Cre-	Cre-Ctrl	3.32022	3.32022
LDL91	#771	8w	m	Capillary	Pik3caH1047R; Cre-	Cre-Ctrl	2.7197	2.7197
LDL91	#781	8w	m	Capillary	Pik3caH1047R; Cre-	Cre-Ctrl	3.84992	3.84992
LDL91	#825	8w	m	Capillary	Pik3caH1047R; Cre-	Cre-Ctrl	1.36033	1.36033
LDL91	#873	8w	m	Capillary	Pik3caH1047R; Cre-	Cre-Ctrl	2.99717	2.99717
LDL15	#26	8w	m	Capillary	Pik3caH1047R; Cre+	AAV-TIE2-ECD	41.1164	41.1164
LDL48	#28	8w	f	Capillary	Pik3caH1047R; Cre+	AAV-TIE2-ECD	53.4959	53.4959
LDL15	#30	8w	f	Capillary	Pik3caH1047R; Cre+	AAV-TIE2-ECD	39.3575	39.3575
LDL15	#32	8w	f	Capillary	Pik3caH1047R; Cre+	AAV-TIE2-ECD	27.3995	27.3995
LDL48	#73	8w	m	Capillary	Pik3caH1047R; Cre+	AAV-TIE2-ECD	73.8335	73.8335
LDL48	#77	8w	f	Capillary	Pik3caH1047R; Cre+	AAV-TIE2-ECD	72.9221	72.9221
LDL103	#666	8w	m	Capillary	Pik3caH1047R; Cre+	AAV-TIE2-ECD + Rapa	16.0552	16.0552
LDL103	#699	8w	m	Capillary	Pik3caH1047R; Cre+	AAV-TIE2-ECD + Rapa	32.0271	29.4037
LDL103	#699	8w	m	Capillary	Pik3caH1047R; Cre+	AAV-TIE2-ECD + Rapa	26.7802
LDL103	#703	8w	f	Capillary	Pik3caH1047R; Cre+	AAV-TIE2-ECD + Rapa	14.0344	14.0344
LDL91	#782	8w	m	Capillary	Pik3caH1047R; Cre+	AAV-TIE2-ECD + Rapa	28.0864	23.2344
LDL91	#782	8w	m	Capillary	Pik3caH1047R; Cre+	AAV-TIE2-ECD + Rapa	18.3825
LDL91	#784	8w	m	Capillary	Pik3caH1047R; Cre+	AAV-TIE2-ECD + Rapa	19.7525	19.7525
LDL91	#785	8w	f	Capillary	Pik3caH1047R; Cre+	AAV-TIE2-ECD + Rapa	23.2687	20.5893
LDL91	#785	8w	f	Capillary	Pik3caH1047R; Cre+	AAV-TIE2-ECD + Rapa	17.9099
LDL15	#25	8w	m	Capillary	Pik3caH1047R; Cre+	untreated	60.0331	60.0331
LDL15	#27	8w	m	Capillary	Pik3caH1047R; Cre+	untreated	39.8106	39.8106
LDL15	#29	8w	f	Capillary	Pik3caH1047R; Cre+	untreated	44.2155	44.2155
LDL91	#296	8w	f	Capillary	Pik3caH1047R; Cre+	untreated	70.7003	70.7003
LDL48	#63	8w	m	Capillary	Pik3caH1047R; Cre+	untreated	70.1423	70.1423
LDL48	#65	8w	f	Capillary	Pik3caH1047R; Cre+	untreated	57.5543	57.5543
LDL48	#66	8w	f	Capillary	Pik3caH1047R; Cre+	untreated	88.4105	88.4105
LDL48	#67	8w	f	Capillary	Pik3caH1047R; Cre+	untreated	82.7036	82.7036
LDL103	#670	8w	m	Capillary	Pik3caH1047R; Cre+	untreated	40.0966	40.0966
LDL48	#74	8w	f	Capillary	Pik3caH1047R; Cre+	untreated	59.4721	59.4721
LDL91	#829	8w	f	Capillary	Pik3caH1047R; Cre+	untreated	37.6658	50.6041
LDL91	#829	8w	f	Capillary	Pik3caH1047R; Cre+	untreated	63.5425
LDL91	#855	8w	m	Capillary	Pik3caH1047R; Cre+	untreated	36.084	36.084
LDL91	#875	8w	m	Capillary	Pik3caH1047R; Cre+	untreated	54.3918	54.3918
LDL103	#692	8w	m	Capillary	Pik3caH1047R; Cre+	Rapa	71.6398	71.6398
LDL103	#694	8w	m	Capillary	Pik3caH1047R; Cre+	Rapa	54.984	54.984
LDL103	#697	8w	f	Capillary	Pik3caH1047R; Cre+	Rapa	69.2764	69.2764
LDL91	#854	8w	m	Capillary	Pik3caH1047R; Cre+	Rapa	36.9003	36.9003
* ID indicates individual experiements (N)
** each ear was counted as seperated n
*** measurement done in ImageJ; displayed in figure

## Sheet: EDF8h
Extended Data Figure 8h: Lesion number after ligand neutralization (AAV-TIE2-ECD) and rapamycin (10 mg/kg by intraperitoneal injection, i.p.).
(n=/> 4/ treatment; N=4)										Ordinary one-way ANOVA; Multiple comparisons
experimental ID*	mouse ID**	age	gender	ear	genotype	treatment	lesion count (ear)	lesion count (mouse)****		Number of families	1
LDL103	#697	8w	f	2nd	Pik3caH1047R; Cre+	Rapa	188	230		Number of comparisons per family	6
LDL103	#697	8w	f	1st	Pik3caH1047R; Cre+	Rapa	272			Alpha	0.05
LDL103	#694	8w	m	1st	Pik3caH1047R; Cre+	Rapa	499	350.5
LDL103	#694	8w	m	2nd	Pik3caH1047R; Cre+	Rapa	202			Tukey's multiple comparisons test	Mean Diff,	95,00% CI of diff,	Below threshold?	Summary	Adjusted P Value	exact adjusted P Value
LDL103	#692	8w	m	1st	Pik3caH1047R; Cre+	Rapa	337	257.5		untreated vs. AAV-TIE2-ECD	41.38	-4,006 to 86,76	No	ns	0.0839	0.0839
LDL103	#692	8w	m	2nd	Pik3caH1047R; Cre+	Rapa	178			untreated vs. Rapa	-13.5	-71,55 to 44,55	No	ns	0.9208	0.9208
LDL103	#703	8w	f	1st	Pik3caH1047R; Cre+	AAV-TIE2-ECD + Rapa	178	161		untreated vs. AAV-TIE2-ECD + Rapa	119.4	74,06 to 164,8	Yes	****	<0,0001	8.28415e-07
LDL103	#703	8w	f	2nd	Pik3caH1047R; Cre+	AAV-TIE2-ECD + Rapa	144			AAV-TIE2-ECD vs. Rapa	-54.88	-117,6 to 7,828	No	ns	0.1029	0.1029
LDL103	#699	8w	m	1st	Pik3caH1047R; Cre+	AAV-TIE2-ECD + Rapa	253	203.5		AAV-TIE2-ECD vs. AAV-TIE2-ECD + Rapa	78.06	26,87 to 129,3	Yes	**	0.0014	0.0014
LDL103	#699	8w	m	2nd	Pik3caH1047R; Cre+	AAV-TIE2-ECD + Rapa	154			Rapa vs. AAV-TIE2-ECD + Rapa	132.9	70,23 to 195,6	Yes	****	<0,0001	3.71054e-05
LDL103	#666	8w	m	2nd	Pik3caH1047R; Cre+	AAV-TIE2-ECD + Rapa	50	93
LDL103	#666	8w	m	1st	Pik3caH1047R; Cre+	AAV-TIE2-ECD + Rapa	136			Test details	Mean 1	Mean 2	Mean Diff,	SE of diff,	n1	n2	q	DF
LDL103	#670	8w	m	1st	Pik3caH1047R; Cre+	untreated	220	198.5		untreated vs. AAV-TIE2-ECD	273.8	232.4	41.38	16.69	14	8	3.506	30
LDL103	#670	8w	m	2nd	Pik3caH1047R; Cre+	untreated	177			untreated vs. Rapa	273.8	287.3	-13.5	21.35	14	4	0.8943	30
LDL48	#28	8w	f	1st	Pik3caH1047R; Cre+	AAV-TIE2-ECD	184	184		untreated vs. AAV-TIE2-ECD + Rapa	273.8	154.3	119.4	16.69	14	8	10.12	30
LDL48	#77	8w	f	1st	Pik3caH1047R; Cre+	AAV-TIE2-ECD	232	232		AAV-TIE2-ECD vs. Rapa	232.4	287.3	-54.88	23.06	8	4	3.365	30
LDL48	#73	8w	m	1st	Pik3caH1047R; Cre+	AAV-TIE2-ECD	269	269		AAV-TIE2-ECD vs. AAV-TIE2-ECD + Rapa	232.4	154.3	78.06	18.83	8	8	5.863	30
LDL48	#67	8w	f	1st	Pik3caH1047R; Cre+	untreated	281	281		Rapa vs. AAV-TIE2-ECD + Rapa	287.3	154.3	132.9	23.06	4	8	8.153	30
LDL48	#66	8w	f	1st	Pik3caH1047R; Cre+	untreated	245	245
LDL48	#74	8w	m	1st	Pik3caH1047R; Cre+	untreated	237	237		Compact letter display
LDL48	#65	8w	f	1st	Pik3caH1047R; Cre+	untreated	317	317		Rapa	A
LDL48	#63	8w	m	1st	Pik3caH1047R; Cre+	untreated	295	295		Cre+ Ctrl	A
LDL15	#32	8w	f	1st	Pik3caH1047R; Cre+	AAV-TIE2-ECD	212	212		AAV-TIE2-ECD	A
LDL15	#30	8w	f	1st	Pik3caH1047R; Cre+	AAV-TIE2-ECD	236	236		AAV-TIE2-ECD + Rapa	B
LDL15	#26	8w	m	1st	Pik3caH1047R; Cre+	AAV-TIE2-ECD	184	184
LDL15	#29	8w	f	1st	Pik3caH1047R; Cre+	untreated	281	281
LDL15	#27	8w	m	1st	Pik3caH1047R; Cre+	untreated	258	258
LDL15	#25	8w	m	1st	Pik3caH1047R; Cre+	untreated	253	253
LDL91	#772	8w	m	1st	Pik3caH1047R; Cre+	AAV-TIE2-ECD	273	273
LDL91	#775	8w	m	1st	Pik3caH1047R; Cre-	AAV-TIE2-ECD	269	269
LDL91	#784	8w	m	1st	Pik3caH1047R; Cre+	AAV-TIE2-ECD + Rapa	143	143
LDL91	#776	8w	m	1st	Pik3caH1047R; Cre+	AAV-TIE2-ECD + Rapa	174	174
LDL91	#782	8w	m	1st	Pik3caH1047R; Cre+	AAV-TIE2-ECD + Rapa	135	135
LDL91	#785	8w	f	1st	Pik3caH1047R; Cre+	AAV-TIE2-ECD + Rapa	179	162.5
LDL91	#785	8w	f	2nd	Pik3caH1047R; Cre+	AAV-TIE2-ECD + Rapa	146
LDL91	#854	8w	m	1st	Pik3caH1047R; Cre+	Rapa	311	311
LDL91	#672	8w	f	1st	Pik3caH1047R; Cre+	untreated	327	327
LDL91	#855	8w	m	1st	Pik3caH1047R; Cre-	untreated	264	264
LDL91	#829	8w	f	1st	Pik3caH1047R; Cre+	untreated	319	319
LDL91	#875	8w	m	1st	Pik3caH1047R; Cre+	untreated	296	296
LDL91	#296	8w	f	1st	Pik3caH1047R; Cre+	untreated	261	261
* ID indicates individual experiements (N)							**** displayed in figure
** each ear was counted as seperated n
*** measurement done in ImageJ
