# Supplementary material for: Angiopoietin–TIE2 feedforward circuit promotes PIK3CA-driven venous malformations
Source: Nat Cardiovasc Res. 2025 May 23;4(7):801–20. doi: 10.1038/s44161-025-00655-9 (PMC12259471; doi:10.1038/s44161-025-00655-9)
Supplement: Supplementary file 17 — Statistical source data for Extended Data Fig 9a,c,d,f. [file 44161_2025_655_MOESM17_ESM.xlsx]

## Sheet: EDF9a
Extended Data Fig 9a: Quantification of vessel area coverage after therapeutic treatment with rapamycin (10mg/kg daily for 5 days, treatment start 1 week post-induction and analysis ar 5 weeks).
Late treatment scheme (n=/> 4/ treatment; N=2)												Statistics: unpaired t test
experimental ID*	mouse ID	gender	age	ear	genotype	treatment	EMCN area in %**	average EMCN area in %	Vessel area expansion in % (ear)	Vessel area expansion in % (mouse) ***		Column B	Rapa
LDL0012	48730	m	5w	1	Pik3caH1047R; Cre+	Vehicle	85.3837		131.113	104.648		vs.	vs,
LDL0012	48730	m	5w	2	Pik3caH1047R; Cre+	Vehicle	65.829		78.1835			Column A	Vehicle
LDL0012	48728	f	5w	1	Pik3caH1047R; Cre+	Vehicle	66.779		80.7549	69.2282
LDL0012	48728	f	5w	2	Pik3caH1047R; Cre+	Vehicle	58.262		57.7014			Unpaired t test
LDL001	47149	m	5w	1	Pik3caH1047R; Cre+	Vehicle	65.9677		78.559	69.9871		P value	0.0302
LDL001	47149	m	5w	2	Pik3caH1047R; Cre+	Vehicle	59.634		61.4151			P value summary	*
LDL001	47150	m	5w	1	Pik3caH1047R; Cre+	Vehicle	51.616		39.7123	55.0921		Significantly different (P < 0.05)?	Yes
LDL001	47150	m	5w	2	Pik3caH1047R; Cre+	Vehicle	62.98		70.4719			One- or two-tailed P value?	Two-tailed
LDL0012	48727	f	5w	1	Pik3caH1047R; Cre+	Rapa	64.661		75.022	47.2858		t, df	t=2,709, df=7
LDL0012	48727	f	5w	2	Pik3caH1047R; Cre+	Rapa	44.167		19.5496
LDL0012	48726	f	5w	1	Pik3caH1047R; Cre+	Rapa	53.9		45.8945	46.9935		How big is the difference?
LDL0012	48726	f	5w	2	Pik3caH1047R; Cre+	Rapa	54.712		48.0924			Mean of column A	74.74
LDL0012	48725	f	5w	1	Pik3caH1047R; Cre+	Rapa	68.7		85.9546	59.5041		Mean of column B	45.99
LDL0012	48725	f	5w	2	Pik3caH1047R; Cre+	Rapa	49.156		33.0536			Difference between means (B - A) ± SEM	-28,75 ± 10,61
LDL001	47144	f	5w	1	Pik3caH1047R; Cre+	Rapa	54.106		46.4521	45.433		95% confidence interval	-53,85 to -3,657
LDL001	47144	f	5w	2	Pik3caH1047R; Cre+	Rapa	53.353		44.4139			R squared (eta squared)	0.5118
LDL001	47155	f	5w	1	Pik3caH1047R; Cre+	Rapa	49.465		33.89	30.7231
LDL001	47155	f	5w	2	Pik3caH1047R; Cre+	Rapa	47.125		27.5562			F test to compare variances
LDL001	47142	f	5w	1	Pik3caH1047R; Cre-	Rapa	30.302		-17.9797	-19.9949		F, DFn, Dfd	4,248, 3, 4
LDL001	47142	f	5w	2	Pik3caH1047R; Cre-	Rapa	28.813		-22.01			P value	0.1961
LDL001	47143	f	5w	1	Pik3caH1047R; Cre-	Rapa	49.213		33.2079	19.9949		P value summary	ns
LDL001	47143	f	5w	2	Pik3caH1047R; Cre-	Rapa	39.45	36.9445	6.78179			Significantly different (P < 0.05)?	No
* ID indicates individual experiements (N)
** measurement done in ImageJ												Data analyzed
***displayed in figure												Sample size, column A	4
												Sample size, column B	5

## Sheet: EDF9c
Extended Data Fig 9c: Quantification of vessel area coverage after therapeutic treatment with TIE2 inhibitor BAY-826-826 and/or rapamycin in Cre- littermate control mice.
Late treatment scheme (n=/> 3/ treatment; N=2)												Statistics (Ordinary one-way ANOVA, multiple comparison)
experimental ID*	mouse ID	gender	age	ear	genotype	treatment	EMCN area in % (ear)**	average EMCN area in %	change in vessel area in % (ear)	EMCN area in % (mouse)***		Number of families	1
LDL184	#03	f	8w	Left	Pik3caH1047R; Cre-	Rapa+BAY-826	11.77		16.2182	16.2182		Number of comparisons per family	6
LDL207	#04	f	8w	Right	Pik3caH1047R; Cre-	Rapa+BAY-826	8.95		-11.6268	-8.96075		Alpha	0.05
LDL207	#04	f	8w	Left	Pik3caH1047R; Cre-	Rapa+BAY-826	9.49		-6.29474
LDL207	#18	f	8w	Right	Pik3caH1047R; Cre-	Rapa+BAY-826	8.8		-13.1079	-11.528		Tukey's multiple comparisons test	Mean Diff,	95,00% CI of diff,	Below threshold?	Summary	Adjusted P Value
LDL207	#18	f	8w	Left	Pik3caH1047R; Cre-	Rapa+BAY-826	9.12		-9.94816			Vehicle vs. BAY-826	-10.2	-41,94 to 21,54	No	ns	0.777	A-B
LDL184	#06	m	8w	Left	Pik3caH1047R; Cre-	Rapa+BAY-826	13.17		30.042	30.7332		Vehicle vs. Rapa	-4.62	-34,31 to 25,07	No	ns	0.9659	A-C
LDL184	#06	m	8w	Right	Pik3caH1047R; Cre-	Rapa+BAY-826	13.31		31.4243			Vehicle vs. BAY-826+Rapa	-7.891	-35,38 to 19,60	No	ns	0.8287	A-D
LDL184	#07	m	8w	Left	Pik3caH1047R; Cre-	Rapa+BAY-826	11.69		15.4283	15.4283		BAY-826 vs. Rapa	5.581	-24,11 to 35,27	No	ns	0.9425	B-C
LDL207	#07	m	8w	Right	Pik3caH1047R; Cre-	Rapa+BAY-826	9.97		-1.55517	9.94816		BAY-826 vs. BAY-826+Rapa	2.311	-25,18 to 29,80	No	ns	0.9942	B-D
LDL207	#07	m	8w	Left	Pik3caH1047R; Cre-	Rapa+BAY-826	12.3		21.4515			Rapa vs. BAY-826+Rapa	-3.27	-28,36 to 21,82	No	ns	0.9794	C-D
LDL207	#16	f	8w	Right	Pik3caH1047R; Cre-	Rapa	9.26		-8.56579	-8.56579
LDL184	#25	m	8w	Right	Pik3caH1047R; Cre-	Rapa	11.01		8.7139	10.8862		Test details	Mean 1	Mean 2	Mean Diff,	SE of diff,	n1	n2	q	DF
LDL184	#25	m	8w	Left	Pik3caH1047R; Cre-	Rapa	11.45		13.0585			Vehicle vs. BAY-826	0.7483	10.95	-10.2	10.69	3	3	1.349	12
LDL184	#50	m	8w	Left	Pik3caH1047R; Cre-	Rapa	10.53		3.97433	23.8706		Vehicle vs. Rapa	0.7483	5.369	-4.62	10	3	4	0.6534	12
LDL184	#50	m	8w	Right	Pik3caH1047R; Cre-	Rapa	14.56		43.767			Vehicle vs. BAY-826+Rapa	0.7483	8.639	-7.891	9.259	3	6	1.205	12
LDL207	#91	m	8w	Right	Pik3caH1047R; Cre-	Rapa	9.65		-4.71489	-4.71489		BAY-826 vs. Rapa	10.95	5.369	5.581	10	3	4	0.7893	12
LDL207	#17	f	8w	Right	Pik3caH1047R; Cre-	Vhcl	9		-11.1331	-2.24636		BAY-826 vs. BAY-826+Rapa	10.95	8.639	2.311	9.259	3	6	0.353	12
LDL207	#17	f	8w	Left	Pik3caH1047R; Cre-	Vhcl	10.8		6.64034			Rapa vs. BAY-826+Rapa	5.369	8.639	-3.27	8.452	4	6	0.5472	12
LDL184	#24	f	8w	Left	Pik3caH1047R; Cre-	Vhcl	9.94		-1.85139	-1.85139
LDL184	#30	m	8w	Right	Pik3caH1047R; Cre-	Vhcl	10.77	10.1275	6.34411	6.34411
LDL184	#27	f	8w	Right	Pik3caH1047R; Cre-	BAY-826	11.97		18.193	11.9724
LDL184	#27	f	8w	Left	Pik3caH1047R; Cre-	BAY-826	10.71		5.75167
LDL184	#02	m	8w	Right	Pik3caH1047R; Cre-	BAY-826	11.58		14.3421	14.3421
LDL207	#05	m	8w	Left	Pik3caH1047R; Cre-	BAY-826	10.79		6.54159	6.54159
* ID indicates individual experiements (N)										*** displayed in figure
**measurement done in ImageJ

## Sheet: EDF9d
Extended Data Fig 9d: Vessel area expansion in Pik3caH1047R; Vegfr1-CreERT2 after therapeutic treatment with TIE2 inhibitor BAY-826 and/or rapamycin, split by gender.
Late treatment scheme (n=/> 2/ treatment and gender; N=2)
experimental ID*	mouse ID	age	gender	ear	genotype	treatment	EMCN area in %**	average EMCN area in %	Vessel area expansion in % (ear)	Vessel area expansion in % (mouse) ***
LDL184	#27	8w	f	Left	Pik3caH1047R; Cre-	BAY-826	10.71		7.28531	13.5962
LDL184	#27	8w	f	Right	Pik3caH1047R; Cre-	BAY-826	11.97		19.9071
LDL184	#03	8w	f	Left	Pik3caH1047R; Cre-	Rapa+BAY-826	11.77		17.9037	17.9037
LDL207	#04	8w	f	Right	Pik3caH1047R; Cre-	Rapa+BAY-826	8.95		-10.3451	-7.64047
LDL207	#04	8w	f	Left	Pik3caH1047R; Cre-	Rapa+BAY-826	9.49		-4.9358
LDL207	#18	8w	f	Right	Pik3caH1047R; Cre-	Rapa+BAY-826	8.8		-11.8477	-10.245
LDL207	#18	8w	f	Left	Pik3caH1047R; Cre-	Rapa+BAY-826	9.12		-8.6422
LDL207	#16	8w	f	Right	Pik3caH1047R; Cre-	Rapa	9.26		-7.23978	-7.23978
LDL207	#17	8w	f	Right	Pik3caH1047R; Cre-	Vhcl	9		-9.84428	-0.828704
LDL207	#17	8w	f	Left	Pik3caH1047R; Cre-	Vhcl	10.8		8.18687
LDL184	#24	8w	f	Left	Pik3caH1047R; Cre-	Vhcl	9.94		-0.428012	-0.428012
LDL184	#26	8w	f	Left	Pik3caH1047R; Cre+	BAY-826	23.49		135.306	135.306
LDL207	#01	8w	f	Right	Pik3caH1047R; Cre+	BAY-826	17.49		75.2026	76.3546
LDL207	#01	8w	f	Left	Pik3caH1047R; Cre+	BAY-826	17.72		77.5066
LDL184	#47	8w	f	Left	Pik3caH1047R; Cre+	Rapa+BAY-826	20.84		108.761	108.761
LDL207	#03	8w	f	Right	Pik3caH1047R; Cre+	Rapa+BAY-826	11.63		16.5012	52.5635
LDL207	#03	8w	f	Left	Pik3caH1047R; Cre+	Rapa+BAY-826	18.83		88.6258
LDL184	#28	8w	f	Left	Pik3caH1047R; Cre+	Rapa	23.04		130.799	143.621
LDL184	#28	8w	f	Right	Pik3caH1047R; Cre+	Rapa	25.6		156.443
LDL207	#02	8w	f	Right	Pik3caH1047R; Cre+	Rapa	24.27		143.12	174.123
LDL207	#02	8w	f	Left	Pik3caH1047R; Cre+	Rapa	30.46		205.127
LDL207	#15	8w	f	Right	Pik3caH1047R; Cre+	Vhcl	19.44		94.7364	120.381
LDL207	#15	8w	f	Left	Pik3caH1047R; Cre+	Vhcl	24.56		146.025
LDL184	#48	8w	f	Left	Pik3caH1047R; Cre+	Vhcl	27.84	9.98273	178.882	178.882
LDL184	#02	8w	m	Right	Pik3caH1047R; Cre-	BAY-826	11.58		-0.159172	-0.159172
LDL207	#05	8w	m	Left	Pik3caH1047R; Cre-	BAY-826	10.79		-6.97042	-6.97042
LDL184	#07	8w	m	Left	Pik3caH1047R; Cre-	Rapa+BAY-826	11.69		0.789229	0.789229
LDL184	#06	8w	m	Left	Pik3caH1047R; Cre-	Rapa+BAY-826	13.17		13.5495	14.1531
LDL184	#06	8w	m	Right	Pik3caH1047R; Cre-	Rapa+BAY-826	13.31		14.7566
LDL207	#07	8w	m	Right	Pik3caH1047R; Cre-	Rapa+BAY-826	9.97		-14.0403	-3.99589
LDL207	#07	8w	m	Left	Pik3caH1047R; Cre-	Rapa+BAY-826	12.3		6.04855
LDL184	#50	8w	m	Left	Pik3caH1047R; Cre-	Rapa	10.53		-9.2121	8.1609
LDL184	#50	8w	m	Right	Pik3caH1047R; Cre-	Rapa	14.56		25.5339
LDL184	#25	8w	m	Right	Pik3caH1047R; Cre-	Rapa	11.01		-5.07362	-3.17681
LDL184	#25	8w	m	Left	Pik3caH1047R; Cre-	Rapa	11.45		-1.28001
LDL207	#91	8w	m	Right	Pik3caH1047R; Cre-	Rapa	9.65		-16.7993	-16.7993
LDL184	#30	8w	m	Right	Pik3caH1047R; Cre-	Vhcl	10.77		-7.14286	-7.14286
LDL184	#11	8w	m	Left	Pik3caH1047R; Cre+	BAY-826	24		106.924	106.924
LDL184	#12	8w	m	Left	Pik3caH1047R; Cre+	BAY-826	26.14		125.375	125.375
LDL207	#06	8w	m	Right	Pik3caH1047R; Cre+	BAY-826	15.03		29.5862	55.5379
LDL207	#06	8w	m	Left	Pik3caH1047R; Cre+	BAY-826	21.05		81.4896
LDL184	#08	8w	m	Left	Pik3caH1047R; Cre+	Rapa+BAY-826	17		46.5712	52.8651
LDL184	#08	8w	m	Right	Pik3caH1047R; Cre+	Rapa+BAY-826	18.46		59.159
LDL207	#22	8w	m	Right	Pik3caH1047R; Cre+	Rapa+BAY-826	16.92		45.8814	48.5111
LDL207	#22	8w	m	Left	Pik3caH1047R; Cre+	Rapa+BAY-826	17.53		51.1407
LDL184	#29	8w	m	Left	Pik3caH1047R; Cre+	Rapa	28.12		142.446	142.446
LDL207	#21	8w	m	Left	Pik3caH1047R; Cre+	Rapa	28.55		146.153	146.153
LDL207	#20	8w	m	Left	Pik3caH1047R; Cre+	Vhcl	35.29		204.264	182.236
LDL207	#20	8w	m	Right	Pik3caH1047R; Cre+	Vhcl	30.18		160.207
LDL184	#14	8w	m	Left	Pik3caH1047R; Cre+	Vhcl	29.61		155.292	155.292
LDL184	#05	8w	m	Left	Pik3caH1047R; Cre+	Vhcl	29.87	11.5985	157.534	157.534
* ID indicates individual experiements (N)										*** displayed in figure
** measurement done in ImageJ

## Sheet: EDF9f
Extended Data Fig 9f: Quantification of vessel area coverage after therapeutic treatment with AAV-TIE2-ECD in control mice.
TIE2-AAV-ECD treatment effect (n= 3/ treatment; N=1)										Statistics: unpaired t test
experimental ID*	mouse ID	ear	genotype	treatment	EMCN area in % (ear)	average EMCN area in %	change in vessel area in % (ear)	change in vessel area in % (mouse)***		Column B	Vehicle
LDL4	86621	1	Pik3caH1047R; Cre-	AAV-TIE2-ECD	14		-1.17647	-1.17647		vs.	vs,
LDL4	86621	2	Pik3caH1047R; Cre-	AAV-TIE2-ECD	14		-1.17647			Column A	AAV-TIE2-ECD
LDL4	86622	1	Pik3caH1047R; Cre-	AAV-TIE2-ECD	12		-15.2941	-15.2941
LDL4	86622	2	Pik3caH1047R; Cre-	AAV-TIE2-ECD	12		-15.2941			Unpaired t test
LDL4	86607	1	Pik3caH1047R; Cre-	AAV-TIE2-ECD	16		12.9412	9.41176		P value	0.8231
LDL4	86607	2	Pik3caH1047R; Cre-	AAV-TIE2-ECD	15		5.88235			P value summary	ns
LDL4	84417	1	Pik3caH1047R; Cre-	Untreated	14		-1.17647	-4.70588		Significantly different (P < 0.05)?	No
LDL4	84417	2	Pik3caH1047R; Cre-	Untreated	13		-8.23529			One- or two-tailed P value?	Two-tailed
LDL4	86605	1	Pik3caH1047R; Cre-	Untreated	16		12.9412	9.41176		t, df	t=0,2387, df=4
LDL4	86605	2	Pik3caH1047R; Cre-	Untreated	15		5.88235
LDL4	86603	1	Pik3caH1047R; Cre-	Untreated	12		-15.2941	-4.70588		How big is the difference?
LDL4	86603	2	Pik3caH1047R; Cre-	Untreated	15	14.1667	5.88235			Mean of column A	-2.333
* ID indicates individual experiements (N)								*** displayed in figure		Mean of column B	-0.3333
** measurement done in ImageJ										Difference between means (B - A) ± SEM	2,000 ± 8,380
										95% confidence interval	-21,27 to 25,27
										R squared (eta squared)	0.01404
										F test to compare variances
										F, DFn, Dfd	2,224, 2, 2
										P value	0.6203
										P value summary	ns
										Significantly different (P < 0.05)?	No
										Data analyzed
										Sample size, column A	3
										Sample size, column B	3
